# Supplementary material for: Transcriptome profiling of Camelina sativa to identify genes involved in triacylglycerol biosynthesis and accumulation in the developing seeds
Source: Biotechnol Biofuels. 2016 Jul 4;9:136. doi: 10.1186/s13068-016-0555-5 (PMC4932711; doi:10.1186/s13068-016-0555-5)
Supplement: Supplementary file 2 — 10.1186/s13068-016-0555-5 List of Camelina genes with the highest RPKM values. [file 13068_2016_555_MOESM2_ESM.xlsx]

## Sheet: Sheet1
Table S2. Camelina gene models showed the highest expression levels in two stages of seed development; 10-15 DAF (Cs-14) and 16-21 DAF (Cs-21). Normalized RPKMs > 500 were used to reflect the highest transcripts abundance.
Gene ID	Gene Description	RPKM
Cs-14 DAF
Csa11g070590_1	RmlC-like cupins superfamily protein	11693.3
Csa09g096810_1	unknown protein	11420.9
Csa09g096800_1	Putative Protein	8188.06
Csa18g009670_1	RmlC-like cupins superfamily protein	7317.23
Csa09g075850_1	Kunitz family trypsin and protease inhibitor protein	4455.34
Csa09g096540_1	unknown protein	3815.15
Csa16g054910_1	unknown protein	3069.08
Csa09g075860_1	Kunitz family trypsin and protease inhibitor protein	2739.48
Csa12g086580_1	Bifunctional inhibitor/lipid-transfer protein/seed storage 2S albumin superfamily protein	2374.77
Csa11g070580_1	RmlC-like cupins superfamily protein	2212.15
Csa18g032610_1	lipid transfer protein 4	1993.71
Csa07g063460_1	unknown protein	1962.01
Csa16g054900_1	Putative Protein	1860.73
Csa16g054930_1	unknown protein	1796.9
Csa17g006950_1	cruciferin 2	1596.97
Csa09g096550_1	unknown protein	1572.47
Csa10g017840_1	oleosin 1	1445.74
Csa11g093140_1	lipid transfer protein 4	1382
Csa10g043160_1	Bifunctional inhibitor/lipid-transfer protein/seed storage 2S albumin superfamily protein	1336.63
Csa11g052000_1	Bifunctional inhibitor/lipid-transfer protein/seed storage 2S albumin superfamily protein	1286.29
Csa12g028090_1	oleosin 1	1226.6
Csa04g061240_1	Scorpion toxin-like knottin superfamily protein	1079.9
Csa05g006880_1	Scorpion toxin-like knottin superfamily protein	1044.62
Csa09g096830_1	unknown protein	1039.96
Csa11g019460_1	oleosin 1	990.031
Csa00532s200_1	Oleosin family protein	951.964
Csa10g042420_1	Oleosin family protein	944.67
Csa09g097100_1	Vacuolar calcium-binding protein-related	895.746
Csa14g004960_1	cruciferin 2	856.432
Csa16g042580_1	glutathione S-transferase TAU 20	826.764
Csa09g075840_1	Kunitz family trypsin and protease inhibitor protein	811.54
Csa11g010770_1	early nodulin-like protein 4	808.915
Csa02g065010_1	lipid transfer protein 4	770.181
Csa01g019320_1	translationally controlled tumor protein	748.968
Csa03g028310_1	glutathione S-transferase tau 13	717.724
Csa11g024290_1	Peroxidase superfamily protein	708.77
Csa02g005790_1	glutathione S-transferase F3	696.704
Csa19g001360_1	Oleosin family protein	676.632
Csa12g024720_1	seed storage albumin 4	671.19
Csa18g033140_1	Gibberellin-regulated family protein	634.116
Csa11g093150_1	lipid transfer protein 4	625.38
Csa12g024730_1	seed storage albumin 3	603.675
Csa12g036130_1	Peroxidase superfamily protein	596.997
Csa05g079910_1	ribulose bisphosphate carboxylase small chain 1A	593.752
Csa15g021540_1	translationally controlled tumor protein	592.303
Csa16g054940_1	unknown protein	587.194
Csa10g035950_1	Gamma interferon responsive lysosomal thiol (GILT) reductase family protein	558.891
Csa12g022220_1	early nodulin-like protein 3	528.626
Csa10g014310_1	early nodulin-like protein 3	525.255
Csa15g002100_1	S-adenosylmethionine decarboxylase	518.396
Csa11g043000_1	Gamma interferon responsive lysosomal thiol (GILT) reductase family protein	517.117
Csa03g015710_1	2-oxoglutarate (2OG) and Fe(II)-dependent oxygenase superfamily protein	516.344
Csa02g037720_1	Cysteine proteinases superfamily protein	502.77
Csa04g061220_1	Scorpion toxin-like knottin superfamily protein	502.528
Cs-21 DAF
Csa11g070590_1	RmlC-like cupins superfamily protein	15241.3
Csa18g009670_1	RmlC-like cupins superfamily protein	13446
Csa11g070580_1	RmlC-like cupins superfamily protein	6392.67
Csa17g006950_1	cruciferin 2	4725.49
Csa04g061240_1	Scorpion toxin-like knottin superfamily protein	3780.18
Csa14g004960_1	cruciferin 2	3304.38
Csa10g017840_1	oleosin 1	3248.77
Csa12g028090_1	oleosin 1	2654.11
Csa00532s200_1	Oleosin family protein	2212.15
Csa12g024720_1	seed storage albumin 4	2091.33
Csa10g042420_1	Oleosin family protein	2067.34
Csa11g019460_1	oleosin 1	2056.31
Csa09g096830_1	unknown protein	1962.01
Csa16g054930_1	unknown protein	1713.18
Csa19g001360_1	Oleosin family protein	1681.82
Csa12g024730_1	seed storage albumin 3	1637.19
Csa01g038030_1	Glycine-rich protein family	1630.04
Csa11g017020_1	seed storage albumin 4	1223.33
Csa11g057650_1	oleosin 2	1209.33
Csa04g015780_1	oleosin 4	1190.91
Csa12g086580_1	Bifunctional inhibitor/lipid-transfer protein/seed storage 2S albumin superfamily protein	1125.7
Csa12g021990_1	cruciferin 3	1108.35
Csa01g019320_1	translationally controlled tumor protein	1076.73
Csa06g008780_1	oleosin 4	1022.72
Csa11g017000_1	seed storage albumin 4	971.608
Csa09g096800_1	Putative Protein	963.679
Csa09g014800_1	oleosin 4	936.79
Csa19g003140_1	Late embryogenesis abundant protein (LEA) family protein	927.889
Csa01g002040_1	Late embryogenesis abundant protein (LEA) family protein	888.894
Csa17g006960_1	RmlC-like cupins superfamily protein	877.988
Csa14g004970_1	RmlC-like cupins superfamily protein	870.237
Csa07g016060_1	RmlC-like cupins superfamily protein	770.621
Csa04g061210_1	Scorpion toxin-like knottin superfamily protein	755.961
Csa10g047190_1	oleosin 2	755.733
Csa03g005050_1	cruciferin 2	751.496
Csa17g076620_1	1-cysteine peroxiredoxin 1	702.933
Csa01g019120_1	nitrile specifier protein 4	694.497
Csa06g049790_1	Scorpion toxin-like knottin superfamily protein	678.614
Csa02g041750_1	oleosin3	672.386
Csa15g021540_1	translationally controlled tumor protein	634.107
Csa05g038120_1	RmlC-like cupins superfamily protein	618.412
Csa11g082710_1	oleosin3	617.787
Csa11g017470_1	seed gene 1	612.981
Csa11g066460_1	Protein of unknown function (DUF1264)	607.292
Csa06g049820_1	Scorpion toxin-like knottin superfamily protein	586.748
Csa09g097100_1	Vacuolar calcium-binding protein-related	583.357
Csa03g015710_1	2-oxoglutarate (2OG) and Fe(II)-dependent oxygenase superfamily protein	569.537
Csa18g022020_1	oleosin3	530.242
Csa14g053080_1	1-cysteine peroxiredoxin 1	529.647
Csa19g031870_1	cupin family protein	519.371
Csa14g005770_1	AWPM-19-like family protein	518.403
Csa05g041560_1	Bifunctional inhibitor/lipid-transfer protein/seed storage 2S albumin superfamily protein	516.073
Csa09g096550_1	unknown protein	510.165
Csa10g016060_1	seed gene 1	508.414
Csa16g035910_1	Aquaporin-like superfamily protein	502.463
