# Supplementary material for: Transcriptome profiling of Camelina sativa to identify genes involved in triacylglycerol biosynthesis and accumulation in the developing seeds
Source: Biotechnol Biofuels. 2016 Jul 4;9:136. doi: 10.1186/s13068-016-0555-5 (PMC4932711; doi:10.1186/s13068-016-0555-5)
Supplement: Supplementary file 3 — 10.1186/s13068-016-0555-5 List of the whole Camelina genes expressed in seed and leaf tissues. [file 13068_2016_555_MOESM3_ESM.xlsx]

## Sheet: Cs-14
Table S3. Camelina gene models ordered on RPKM values in two stages of seed development; Cs-14 (10-15 DAF) and Cs-21 (16-21 DAF) as well as in leaf tissue. Normalized RPKMs were used as expression values and the lists for genes are shown in separate sheets; Cs-14, Cs-21, and Cs-Leaf sheets.
Gene ID	Gene Description	RPKM
Csa11g070590_1	RmlC-like cupins superfamily protein	11693.3
Csa09g096810_1	unknown protein	11420.9
Csa09g096800_1	Putative Protein	8188.06
Csa18g009670_1	RmlC-like cupins superfamily protein	7317.23
Csa09g075850_1	Kunitz family trypsin and protease inhibitor protein	4455.34
Csa09g096540_1	unknown protein	3815.15
Csa16g054910_1	unknown protein	3069.08
Csa09g075860_1	Kunitz family trypsin and protease inhibitor protein	2739.48
Csa12g086580_1	Bifunctional inhibitor/lipid-transfer protein/seed storage 2S albumin superfamily protein	2374.77
Csa11g070580_1	RmlC-like cupins superfamily protein	2212.15
Csa18g032610_1	lipid transfer protein 4	1993.71
Csa07g063460_1	unknown protein	1962.01
Csa16g054900_1	Putative Protein	1860.73
Csa16g054930_1	unknown protein	1796.9
Csa17g006950_1	cruciferin 2	1596.97
Csa09g096550_1	unknown protein	1572.47
Csa10g017840_1	oleosin 1	1445.74
Csa11g093140_1	lipid transfer protein 4	1382
Csa10g043160_1	Bifunctional inhibitor/lipid-transfer protein/seed storage 2S albumin superfamily protein	1336.63
Csa11g052000_1	Bifunctional inhibitor/lipid-transfer protein/seed storage 2S albumin superfamily protein	1286.29
Csa12g028090_1	oleosin 1	1226.6
Csa04g061240_1	Scorpion toxin-like knottin superfamily protein	1079.9
Csa05g006880_1	Scorpion toxin-like knottin superfamily protein	1044.62
Csa09g096830_1	unknown protein	1039.96
Csa11g019460_1	oleosin 1	990.031
Csa00532s200_1	Oleosin family protein	951.964
Csa10g042420_1	Oleosin family protein	944.67
Csa09g097100_1	Vacuolar calcium-binding protein-related	895.746
Csa14g004960_1	cruciferin 2	856.432
Csa16g042580_1	glutathione S-transferase TAU 20	826.764
Csa09g075840_1	Kunitz family trypsin and protease inhibitor protein	811.54
Csa11g010770_1	early nodulin-like protein 4	808.915
Csa02g065010_1	lipid transfer protein 4	770.181
Csa01g019320_1	translationally controlled tumor protein	748.968
Csa03g028310_1	glutathione S-transferase tau 13	717.724
Csa11g024290_1	Peroxidase superfamily protein	708.77
Csa02g005790_1	glutathione S-transferase F3	696.704
Csa19g001360_1	Oleosin family protein	676.632
Csa12g024720_1	seed storage albumin 4	671.19
Csa18g033140_1	Gibberellin-regulated family protein	634.116
Csa11g093150_1	lipid transfer protein 4	625.38
Csa12g024730_1	seed storage albumin 3	603.675
Csa12g036130_1	Peroxidase superfamily protein	596.997
Csa05g079910_1	ribulose bisphosphate carboxylase small chain 1A	593.752
Csa15g021540_1	translationally controlled tumor protein	592.303
Csa16g054940_1	unknown protein	587.194
Csa10g035950_1	Gamma interferon responsive lysosomal thiol (GILT) reductase family protein	558.891
Csa12g022220_1	early nodulin-like protein 3	528.626
Csa10g014310_1	early nodulin-like protein 3	525.255
Csa15g002100_1	S-adenosylmethionine decarboxylase	518.396
Csa11g043000_1	Gamma interferon responsive lysosomal thiol (GILT) reductase family protein	517.117
Csa03g015710_1	2-oxoglutarate (2OG) and Fe(II)-dependent oxygenase superfamily protein	516.344
Csa02g037720_1	Cysteine proteinases superfamily protein	502.77
Csa04g061220_1	Scorpion toxin-like knottin superfamily protein	502.528
Csa12g021990_1	cruciferin 3	477.865
Csa14g030400_1	MLP-like protein 28	477.405
Csa09g093260_1	photosystem II subunit R	464.546
Csa02g041750_1	oleosin3	454.868
Csa16g048630_1	photosystem II subunit R	451.476
Csa02g035280_1	sucrose synthase 2	439.358
Csa07g063770_1	Vacuolar calcium-binding protein-related	432.083
Csa11g057650_1	oleosin 2	426.8
Csa11g093710_1	Gibberellin-regulated family protein	424.281
Csa18g021410_1	reversibly glycosylated polypeptide 4	422.733
Csa18g022020_1	oleosin3	421.381
Csa05g041560_1	Bifunctional inhibitor/lipid-transfer protein/seed storage 2S albumin superfamily protein	416.978
Csa08g062320_1	metallothionein 2B	416.452
Csa01g005810_1	acyl carrier protein 1	412.011
Csa02g012730_1	Saposin-like aspartyl protease family protein	402.547
Csa08g014130_1	Ribosomal protein S8e family protein	398.872
Csa11g082710_1	oleosin3	397.466
Csa20g002420_1	metallothionein 2B	393.123
Csa20g001420_1	ferretin 1	391.331
Csa17g016270_1	Putative Protein	387.341
Csa20g038690_1	homolog of Medicago truncatula MTN3	382.308
Csa16g026850_1	ribulose bisphosphate carboxylase small chain 1A	373.684
Csa08g063260_1	ferretin 1	370.99
Csa19g007120_1	Ribosomal protein S24e family protein	365.953
Csa01g022720_1	tubulin alpha-2 chain	363.719
Csa17g018740_1	glyceraldehyde-3-phosphate dehydrogenase C2	362.506
Csa07g061020_1	Q40376 (Nodulin) (Precursor)	361.508
Csa16g020350_1	acyl carrier protein 3	355.441
Csa16g055220_1	Vacuolar calcium-binding protein-related	354.751
Csa20g023250_1	O-fucosyltransferase family protein	350.88
Csa09g096840_1	unknown protein	349.625
Csa12g013530_1	early nodulin-like protein 4	348.023
Csa02g076190_1	PS II oxygen-evolving complex 1	347.032
Csa12g013930_1	Beta-1,3-N-Acetylglucosaminyltransferase family protein	340.5
Csa17g010100_1	photosystem II subunit P-1	334.539
Csa05g006950_1	trypsin inhibitor protein 1	330.749
Csa15g057160_1	photosystem II light harvesting complex gene 2.1	327.297
Csa11g087800_1	thiazole biosynthetic enzyme, chloroplast (ARA6) (THI1) (THI4)	326.785
Csa07g016060_1	RmlC-like cupins superfamily protein	323.694
Csa11g017020_1	seed storage albumin 4	323.441
Csa16g005670_1	Zinc-binding ribosomal protein family protein	322.854
Csa11g064950_1	Plant invertase/pectin methylesterase inhibitor superfamily protein	320.997
Csa04g007600_1	low-molecular-weight cysteine-rich 69	319.347
Csa17g030230_1	MLP-like protein 28	316.434
Csa14g016380_1	glyceraldehyde-3-phosphate dehydrogenase C2	314.994
Csa16g002360_1	ADP-ribosylation factor A1E	310.954
Csa13g052180_1	Saposin-like aspartyl protease family protein	303.617
Csa20g032220_1	Ribosomal protein S8e family protein	302.627
Csa15g023060_1	Adenine nucleotide alpha hydrolases-like superfamily protein	299.004
Csa13g047480_1	light harvesting complex of photosystem II 5	295.896
Csa07g004820_1	Zinc-binding ribosomal protein family protein	294.564
Csa11g017000_1	seed storage albumin 4	288.728
Csa13g002270_1	metallothionein 2B	283.124
Csa19g027360_1	tubulin alpha-2 chain	282.396
Csa10g047190_1	oleosin 2	281.783
Csa01g038030_1	Glycine-rich protein family	281.752
Csa09g085140_1	glutathione S-transferase TAU 20	279.467
Csa15g010800_1	metallothionein 2A	274.586
Csa15g004980_1	glyceraldehyde-3-phosphate dehydrogenase C subunit 1	270.482
Csa14g037480_1	chlorophyll A/B binding protein 1	270.446
Csa17g042860_1	chlorophyll A/B binding protein 1	269.295
Csa04g042650_1	copper chaperone	265.527
Csa19g028030_1	delta vacuolar processing enzyme	264.623
Csa03g018020_1	Ribosomal protein L16p/L10e family protein	264.488
Csa08g011750_1	Aluminium induced protein with YGL and LRDR motifs	262.247
Csa17g003730_1	Ribosomal protein L19e family protein	260.702
Csa01g013010_1	Adenine nucleotide alpha hydrolases-like superfamily protein	258.708
Csa15g002250_1	Fatty acid hydroxylase superfamily protein	255.09
Csa15g026660_1	2-oxoglutarate (2OG) and Fe(II)-dependent oxygenase superfamily protein	254.367
Csa17g006960_1	RmlC-like cupins superfamily protein	251.46
Csa03g010060_1	photosystem II subunit P-1	249.991
Csa05g020430_1	FAD-binding Berberine family protein	249.447
Csa10g021310_1	Peroxidase superfamily protein	249.309
Csa11g094240_1	GTP binding Elongation factor Tu family protein	246.769
Csa04g052350_1	lipid transfer protein 1	244.613
Csa14g004970_1	RmlC-like cupins superfamily protein	243.768
Csa18g029620_1	Ribosomal protein L31e family protein	243.517
Csa10g004590_1	Putative Protein	241.328
Csa11g090150_1	Ribosomal protein L31e family protein	241.3
Csa05g020560_1	Pollen Ole e 1 allergen and extensin family protein	241.162
Csa19g006320_1	glyceraldehyde-3-phosphate dehydrogenase C subunit 1	240.663
Csa01g027970_1	Zinc-binding ribosomal protein family protein	239.881
Csa09g080880_1	Dehydrin family protein	239.84
Csa18g033720_1	GTP binding Elongation factor Tu family protein	238.759
Csa03g025100_1	extensin 3	235.459
Csa14g008960_1	Tetratricopeptide repeat (TPR)-like superfamily protein	233.898
Csa03g017210_1	glyceraldehyde-3-phosphate dehydrogenase C2	232.886
Csa11g104400_1	PS II oxygen-evolving complex 1	231.62
Csa16g040300_1	Dehydrin family protein	230.281
Csa07g063550_1	Saposin-like aspartyl protease family protein	230.085
Csa11g015540_1	early nodulin-like protein 3	229.798
Csa10g002880_1	Histone superfamily protein	228.713
Csa12g024780_1	Ribosomal protein L14	227.265
Csa15g005300_1	Ribosomal protein L14p/L23e family protein	227.168
Csa09g081540_1	O-methyltransferase family protein	226.315
Csa06g026970_1	ubiquitin extension protein 1	225.631
Csa01g013220_1	fatty acid desaturase 2	225.49
Csa07g051800_1	cold, circadian rhythm, and rna binding 2	224.909
Csa03g002820_1	Ribosomal protein L19e family protein	224.543
Csa03g013030_1	Translation protein SH3-like family protein	223.988
Csa11g008950_1	S-adenosyl-L-methionine-dependent methyltransferases superfamily protein	223.988
Csa04g015780_1	oleosin 4	222.142
Csa18g024310_1	ubiquitin-conjugating enzyme 10	218.413
Csa05g038120_1	RmlC-like cupins superfamily protein	216.25
Csa13g035030_1	Ribosomal protein L18e/L15 superfamily protein	216.249
Csa18g033680_1	GTP binding Elongation factor Tu family protein	216.162
Csa05g092010_1	Zinc-binding ribosomal protein family protein	216.135
Csa15g010180_1	reversibly glycosylated polypeptide 3	214.793
Csa08g052880_1	Cysteine proteinases superfamily protein	214.745
Csa08g040320_1	light harvesting complex of photosystem II 5	214.599
Csa18g025600_1	light-harvesting chlorophyll B-binding protein 3	212.178
Csa17g009260_1	Chitinase family protein	208.46
Csa02g067330_1	GTP binding Elongation factor Tu family protein	207.962
Csa18g018540_1	sucrose synthase 2	207.147
Csa01g005120_1	Ribosomal protein L14p/L23e family protein	206.667
Csa17g013240_1	Translation protein SH3-like family protein	204.631
Csa11g012490_1	Bifunctional inhibitor/lipid-transfer protein/seed storage 2S albumin superfamily protein	204.605
Csa04g050030_1	Enolase	202.568
Csa20g021690_1	Ribosomal protein S4	202.266
Csa17g007450_1	Ribosomal protein S19 family protein	201.684
Csa19g012300_1	light harvesting complex photosystem II	200.388
Csa02g060000_1	Ribosomal protein L31e family protein	200.149
Csa01g010180_1	metallothionein 2A	199.308
Csa03g033090_1	chlorophyll A/B binding protein 1	198.226
Csa02g026440_1	light harvesting complex of photosystem II 5	197.399
Csa19g023490_1	translationally controlled tumor protein	197.079
Csa12g016610_1	Class I glutamine amidotransferase-like superfamily protein	196.904
Csa07g058110_1	photosystem II subunit R	196.692
Csa05g020850_1	photosystem II light harvesting complex gene B1B2	196.68
Csa11g087260_1	light-harvesting chlorophyll B-binding protein 3	196.659
Csa06g008780_1	oleosin 4	196.42
Csa02g039340_1	reversibly glycosylated polypeptide 4	195.767
Csa17g023890_1	PEBP (phosphatidylethanolamine-binding protein) family protein	195.596
Csa05g017510_1	Enolase	194.935
Csa06g049790_1	Scorpion toxin-like knottin superfamily protein	193.996
Csa09g014800_1	oleosin 4	193.038
Csa16g023270_1	cytosolic NADP+-dependent isocitrate dehydrogenase	192.532
Csa05g076270_1	acyl carrier protein 3	192.143
Csa16g027270_1	Ribosomal protein L22p/L17e family protein	191.407
Csa03g028920_1	Eukaryotic translation initiation factor 5A-1 (eIF-5A 1) protein	191.191
Csa07g023540_1	acyl carrier protein 3	191.179
Csa07g047700_1	Dehydrin family protein	189.328
Csa15g026350_1	Ribosomal protein L7Ae/L30e/S12e/Gadd45 family protein	188.135
Csa01g002030_1	S-adenosylmethionine decarboxylase	187.952
Csa16g042270_1	Pollen Ole e 1 allergen and extensin family protein	187.506
Csa15g003030_1	Adenine nucleotide alpha hydrolases-like superfamily protein	187.108
Csa04g042110_1	Ribosomal protein L35Ae family protein	186.959
Csa08g035240_1	Nucleoside diphosphate kinase family protein	186.93
Csa14g002830_1	Ribosomal protein L19e family protein	185.705
Csa16g053270_1	photosystem I light harvesting complex gene 3	183.768
Csa10g004530_1	RmlC-like cupins superfamily protein	183.534
Csa07g061180_1	60S acidic ribosomal protein family	180.584
Csa08g061680_1	Ribosomal protein S12/S23 family protein	180.248
Csa17g076620_1	1-cysteine peroxiredoxin 1	180.11
Csa13g018030_1	Ribosomal protein S4	179.898
Csa20g028700_1	Aluminium induced protein with YGL and LRDR motifs	179.867
Csa06g047700_1	Ribosomal protein S5 family protein	179.712
Csa17g094610_1	aldehyde dehydrogenase 7B4	179.662
Csa17g033600_1	glutathione S-transferase tau 13	179.422
Csa07g027910_1	unknown protein	179.251
Csa14g011120_1	Translation protein SH3-like family protein	179.249
Csa10g015740_1	Ribosomal protein L14	178.383
Csa06g043510_1	ribosomal protein L23AB	177.918
Csa14g017300_1	Ribosomal protein L16p/L10e family protein	177.812
Csa17g019720_1	Ribosomal protein L16p/L10e family protein	177.684
Csa04g053530_1	ribosomal protein L23AB	177.629
Csa14g008070_1	photosystem II subunit P-1	177.459
Csa03g052870_1	1-cysteine peroxiredoxin 1	177.316
Csa07g026230_1	calreticulin 1a	176.272
Csa06g049820_1	Scorpion toxin-like knottin superfamily protein	175.481
Csa04g041700_1	triosephosphate isomerase	174.99
Csa18g020860_1	Cysteine proteinases superfamily protein	174.678
Csa06g027450_1	Ribosomal protein L24e family protein	174.1
Csa12g014430_1	Ribosomal protein S6e	174.056
Csa14g048710_1	ribosomal protein 1	173.776
Csa06g030410_1	Ribosomal protein L35Ae family protein	173.61
Csa05g081410_1	Ribosomal protein L22p/L17e family protein	172.417
Csa09g062300_1	Ribosomal protein S3 family protein	172.029
Csa01g033450_1	rotamase CYP 3	171.634
Csa16g038210_1	Ribosomal protein L35Ae family protein	171.586
Csa14g014950_1	Putative Protein	171.355
Csa17g012870_1	nodulin MtN21 /EamA-like transporter family protein	171.247
Csa15g027650_1	tubulin alpha-2 chain	170.832
Csa11g081660_1	Cysteine proteinases superfamily protein	170.632
Csa20g066790_1	thioredoxin 3	169.211
Csa17g015930_1	glyoxalase I homolog	168.363
Csa04g046740_1	Ribosomal protein L18ae/LX family protein	168.284
Csa08g007280_1	Ribosomal protein S4	167.498
Csa09g096900_1	Saposin-like aspartyl protease family protein	167.493
Csa16g003890_1	ribosomal protein S27	166.648
Csa14g064720_1	aldehyde dehydrogenase 7B4	166.528
Csa10g010390_1	Beta-1,3-N-Acetylglucosaminyltransferase family protein	166.469
Csa06g049800_1	Scorpion toxin-like knottin superfamily protein	166.454
Csa04g056210_1	Ribosomal protein S5 family protein	166.096
Csa09g095960_1	photosystem I light harvesting complex gene 3	165.615
Csa07g036360_1	ribosomal protein L34	165.304
Csa18g041980_1	PS II oxygen-evolving complex 1	164.958
Csa07g029870_1	cytosolic NADP+-dependent isocitrate dehydrogenase	164.143
Csa19g026130_1	Ribosomal protein L7Ae/L30e/S12e/Gadd45 family protein	161.796
Csa02g005050_1	GLNB1 homolog	161.694
Csa02g052080_1	light-harvesting chlorophyll B-binding protein 3	161.398
Csa15g029400_1	delta vacuolar processing enzyme	161.174
Csa12g003040_1	Histone superfamily protein	160.948
Csa13g043300_1	Nucleoside diphosphate kinase family protein	160.624
Csa10g001480_1	rotamase CYP 1	160.408
Csa12g002060_1	Ribosomal protein S25 family protein	159.938
Csa14g032100_1	Eukaryotic translation initiation factor 5A-1 (eIF-5A 1) protein	159.373
Csa04g007610_1	low-molecular-weight cysteine-rich 69	159.162
Csa01g018720_1	Zinc-binding ribosomal protein family protein	158.334
Csa05g073700_1	thioredoxin-dependent peroxidase 1	158.001
Csa03g046530_1	ribosomal protein 1	157.955
Csa07g003870_1	ribosomal protein S27	157.816
Csa02g022870_1	Nucleoside diphosphate kinase family protein	156.806
Csa07g050700_1	Pollen Ole e 1 allergen and extensin family protein	156.529
Csa12g081680_1	ribosomal protein L5	156.11
Csa11g019580_1	Fe superoxide dismutase 1	155.749
Csa02g065630_1	Ribosomal protein S8 family protein	155.436
Csa17g034280_1	Eukaryotic translation initiation factor 5A-1 (eIF-5A 1) protein	154.965
Csa03g019060_1	Translation machinery associated TMA7	154.911
Csa02g074960_1	phytosulfokine 5 precursor	154.594
Csa13g048350_1	Disease resistance-responsive (dirigent-like protein) family protein	153.735
Csa17g016180_1	BEST Arabidopsis thaliana protein match is: HSP20-like chaperones superfamily protein (TAIR:AT5G47600.1)	153.72
Csa19g007980_1	Ribosomal L22e protein family	153.641
Csa17g040770_1	TRICHOME BIREFRINGENCE-LIKE 38	153.331
Csa12g028130_1	Fe superoxide dismutase 1	153.01
Csa17g069370_1	ribosomal protein 1	153.01
Csa12g043080_1	ribosomal protein large subunit 16A	152.635
Csa03g030350_1	NAD(P)-binding Rossmann-fold superfamily protein	152.447
Csa06g036920_1	Ribosomal protein L18ae/LX family protein	151.161
Csa02g049620_1	ubiquitin-conjugating enzyme 10	151.125
Csa17g011810_1	Ribosomal protein L1p/L10e family	151.112
Csa14g039240_1	D7KK88 (Putative uncharacterized protein)	150.76
Csa14g053080_1	1-cysteine peroxiredoxin 1	150.164
Csa09g067430_1	triosephosphate isomerase	150.143
Csa05g014400_1	Serine protease inhibitor, potato inhibitor I-type family protein	149.964
Csa14g010800_1	nodulin MtN21 /EamA-like transporter family protein	149.824
Csa02g004740_1	Cysteine proteinases superfamily protein	149.238
Csa05g020790_1	Ribosomal protein L18ae/LX family protein	149.187
Csa01g002150_1	Ribosomal protein S7e family protein	148.188
Csa16g055020_1	Saposin-like aspartyl protease family protein	148.09
Csa04g009570_1	Putative membrane lipoprotein	147.941
Csa09g080380_1	GAST1 protein homolog 1	147.005
Csa10g009970_1	early nodulin-like protein 4	146.322
Csa12g008910_1	Ribosomal protein S3Ae	145.376
Csa12g001920_1	Papain family cysteine protease	145.299
Csa03g034770_1	photosystem I subunit F	144.554
Csa18g026060_1	thiazole biosynthetic enzyme, chloroplast (ARA6) (THI1) (THI4)	143.734
Csa06g039160_1	Enolase	143.655
Csa13g011500_1	actin 7	143.016
Csa17g092830_1	lysophospholipase 2	142.747
Csa09g097710_1	nucleotide-rhamnose synthase/epimerase-reductase	142.308
Csa14g007230_1	Chitinase family protein	141.514
Csa11g017470_1	seed gene 1	141.094
Csa02g009740_1	photosystem II subunit Q-2	140.376
Csa02g053380_1	Heat shock protein 70 (Hsp 70) family protein	140.23
Csa03g002130_1	60S acidic ribosomal protein family	140.061
Csa04g061210_1	Scorpion toxin-like knottin superfamily protein	139.613
Csa08g027830_1	Ribosomal protein L18e/L15 superfamily protein	139.587
Csa13g018540_1	O-fucosyltransferase family protein	139.204
Csa05g016220_1	Ribosomal protein L36e family protein	138.582
Csa14g002070_1	60S acidic ribosomal protein family	138.246
Csa11g082070_1	reversibly glycosylated polypeptide 4	138.164
Csa19g026450_1	2-oxoglutarate (2OG) and Fe(II)-dependent oxygenase superfamily protein	137.851
Csa06g037270_1	FAD-binding Berberine family protein	137.839
Csa10g015380_1	Aluminium induced protein with YGL and LRDR motifs	137.83
Csa11g016690_1	Aluminium induced protein with YGL and LRDR motifs	137.459
Csa13g002860_1	Ribosomal protein S12/S23 family protein	137.368
Csa11g072000_1	thioredoxin 3	137.347
Csa20g002310_1	NAD(P)-binding Rossmann-fold superfamily protein	137.296
Csa11g002170_1	Ribosomal protein S25 family protein	137.02
Csa02g028200_1	S18 ribosomal protein	136.745
Csa07g058640_1	phosphoglycerate kinase	136.634
Csa08g005050_1	senescence-associated gene 29	135.615
Csa03g005510_1	cytosolic ribosomal protein S15	135.122
Csa09g085150_1	glutathione S-transferase TAU 19	134.951
Csa14g034720_1	NAD(P)-binding Rossmann-fold superfamily protein	134.511
Csa15g010560_1	Ribosomal protein L10 family protein	134.423
Csa17g035810_1	NAD(P)-binding Rossmann-fold superfamily protein	134.303
Csa20g050340_1	thioglucoside glucohydrolase 1	134.159
Csa06g037180_1	Pollen Ole e 1 allergen and extensin family protein	133.952
Csa11g005080_1	RmlC-like cupins superfamily protein	133.682
Csa05g014740_1	lipid transfer protein 1	133.24
Csa15g020910_1	Zinc-binding ribosomal protein family protein	133.234
Csa05g073630_1	cytosolic NADP+-dependent isocitrate dehydrogenase	133.194
Csa11g017070_1	Ribosomal protein L14	133.141
Csa15g005830_1	Ribosomal protein S3Ae	132.828
Csa20g038780_1	ribosomal protein S11-beta	132.726
Csa10g017890_1	Fe superoxide dismutase 1	132.649
Csa13g006710_1	F1F0-ATPase inhibitor protein, putative	132.39
Csa06g050010_1	Plant stearoyl-acyl-carrier-protein desaturase family protein	131.923
Csa13g022040_1	Aluminium induced protein with YGL and LRDR motifs	131.818
Csa04g002200_1	Ribosomal protein L30/L7 family protein	131.614
Csa04g034130_1	Nucleic acid-binding, OB-fold-like protein	131.272
Csa09g080670_1	S phase kinase-associated protein 1	131.196
Csa00545s010_1	Saposin-like aspartyl protease family protein	131.13
Csa01g009620_1	light harvesting complex photosystem II	130.919
Csa16g040060_1	S phase kinase-associated protein 1	130.911
Csa07g032820_1	Ribosomal protein L22p/L17e family protein	130.739
Csa19g003140_1	Late embryogenesis abundant protein (LEA) family protein	130.7
Csa19g008030_1	Ribosomal protein L18e/L15 superfamily protein	130.563
Csa09g086060_1	cold, circadian rhythm, and rna binding 2	129.957
Csa13g055360_1	GLNB1 homolog	129.533
Csa19g005390_1	Adenine nucleotide alpha hydrolases-like superfamily protein	129.092
Csa05g009880_1	Ribosomal protein S5 family protein	129.085
Csa11g007250_1	Ribosomal protein S3Ae	128.532
Csa13g014300_1	unknown protein	128.184
Csa12g044270_1	Ribosomal protein L32e	128.078
Csa08g008250_1	Ribosomal protein S7e family protein	127.66
Csa15g016520_1	heat shock protein 70	127.655
Csa09g071370_1	citrate synthase 1	127.183
Csa15g010220_1	light harvesting complex photosystem II	127.101
Csa09g047790_1	light-harvesting chlorophyll-protein complex I subunit A4	127.083
Csa15g006930_1	Ribosomal protein L18e/L15 superfamily protein	126.628
Csa15g015750_1	Adenine nucleotide alpha hydrolases-like superfamily protein	126.476
Csa19g007030_1	Ribosomal protein S3Ae	126.402
Csa20g063020_1	ubiquitin-like protein 5	126.251
Csa01g021620_1	Ribosomal protein L7Ae/L30e/S12e/Gadd45 family protein	125.829
Csa10g016060_1	seed gene 1	125.63
Csa01g002040_1	Late embryogenesis abundant protein (LEA) family protein	125.626
Csa05g013660_1	ribosomal protein L23AB	125.321
Csa07g002340_1	ADP-ribosylation factor A1E	125.177
Csa03g005050_1	cruciferin 2	125.108
Csa06g002160_1	low-molecular-weight cysteine-rich 69	125.005
Csa11g017010_1	seed storage albumin 2	124.793
Csa05g060840_1	FUNCTIONS IN: molecular_function unknown	124.787
Csa10g007460_1	Ribosomal protein S3Ae	124.765
Csa14g011050_1	Translation elongation factor EF1B, gamma chain	124.449
Csa19g015650_1	Ribosomal protein S11 family protein	124.252
Csa08g054840_1	actin 7	124.092
Csa05g041090_1	60S acidic ribosomal protein family	123.946
Csa05g060730_1	Glycoprotein membrane precursor GPI-anchored	123.869
Csa09g061280_1	Ribosomal protein L24e family protein	123.497
Csa03g011230_1	Ribosomal protein S8 family protein	123.155
Csa09g085310_1	Carbohydrate-binding X8 domain superfamily protein	123.007
Csa15g079170_1	RmlC-like cupins superfamily protein	122.549
Csa17g001580_1	60S acidic ribosomal protein family	122.546
Csa09g093790_1	phosphoglycerate kinase	122.067
Csa11g055600_1	FUNCTIONS IN: molecular_function unknown	121.75
Csa16g035060_1	40s ribosomal protein SA	121.631
Csa04g051220_1	Ribosomal protein L36e family protein	121.461
Csa15g015310_1	Ribosomal protein S11 family protein	121.226
Csa01g031470_1	ribosomal protein L5	121.178
Csa18g033150_1	Ribosomal protein S8 family protein	121.09
Csa08g007880_1	O-fucosyltransferase family protein	120.325
Csa06g049750_1	trypsin inhibitor protein 2	120.096
Csa06g022760_1	Nucleic acid-binding, OB-fold-like protein	119.982
Csa19g036800_1	Ribosomal protein L13 family protein	119.962
Csa11g055780_1	ribosomal protein L5	119.633
Csa06g049680_1	Ribosomal L38e protein family	119.388
Csa17g030320_1	Plant invertase/pectin methylesterase inhibitor superfamily	119.018
Csa13g012130_1	Ribosomal protein S6e	118.917
Csa08g032230_1	NAD(P)-binding Rossmann-fold superfamily protein	118.757
Csa02g065340_1	Putative Protein	118.752
Csa01g044760_1	Ribosomal L28e protein family	118.614
Csa02g057720_1	IAA carboxylmethyltransferase 1	117.851
Csa02g072000_1	farnesylated protein 3	117.791
Csa11g074060_1	ribosomal protein S27	117.704
Csa03g012270_1	copper/zinc superoxide dismutase 1	117.609
Csa17g021420_1	light harvesting complex photosystem II subunit 6	117.531
Csa07g056960_1	alpha-vacuolar processing enzyme	117.263
Csa09g067810_1	Ribosomal protein L35Ae family protein	117.044
Csa08g037580_1	S18 ribosomal protein	116.924
Csa09g084810_1	Pollen Ole e 1 allergen and extensin family protein	116.822
Csa11g071560_1	Lactate/malate dehydrogenase family protein	116.333
Csa08g039110_1	reversibly glycosylated polypeptide 3	116.332
Csa10g001960_1	Ribosomal protein S25 family protein	116.294
Csa02g055760_1	Protein of unknown function, DUF538	116.268
Csa17g098650_1	calreticulin 1a	116.231
Csa15g015450_1	Thioredoxin superfamily protein	116.176
Csa13g036140_1	Ribosomal protein L6 family	115.954
Csa10g032850_1	S-adenosyl-L-homocysteine hydrolase	115.892
Csa06g028330_1	Ribosomal protein S3 family protein	115.868
Csa14g009830_1	Ribosomal protein L1p/L10e family	115.538
Csa06g030060_1	triosephosphate isomerase	115.368
Csa07g047470_1	S phase kinase-associated protein 1	115.199
Csa20g081370_1	Protein of unknown function (DUF581)	115.155
Csa08g054160_1	Ribosomal protein S6e	114.757
Csa15g076470_1	Ribosomal protein L2 family	114.572
Csa11g087540_1	Protein of unknown function, DUF538	114.502
Csa10g028830_1	Ribosomal protein L23/L15e family protein	114.354
Csa16g032810_1	GDSL-motif lipase/hydrolase 6	113.875
Csa14g034880_1	Ribosome associated membrane protein RAMP4	113.535
Csa01g006420_1	Ribosomal L22e protein family	113.199
Csa11g062750_1	Heat shock protein 70 (Hsp 70) family protein	112.959
Csa04g067760_1	Ribosomal protein L7Ae/L30e/S12e/Gadd45 family protein	112.935
Csa14g014650_1	glyoxalase I homolog	112.766
Csa15g010900_1	Ribosomal L29 family protein	112.714
Csa02g049190_1	plastidic pyruvate kinase beta subunit 1	112.281
Csa13g025920_1	Ribosomal protein L1p/L10e family	111.997
Csa11g093720_1	Ribosomal protein S8 family protein	111.731
Csa15g015760_1	Adenine nucleotide alpha hydrolases-like superfamily protein	111.627
Csa09g050880_1	Nodulin MtN3 family protein	111.585
Csa11g030460_1	Ribosomal protein L32e	111.375
Csa20g003020_1	Ribosomal protein S12/S23 family protein	111.258
Csa11g084730_1	plastidic pyruvate kinase beta subunit 1	110.856
Csa02g057080_1	thiazole biosynthetic enzyme, chloroplast (ARA6) (THI1) (THI4)	110.782
Csa17g011660_1	UDP-D-apiose/UDP-D-xylose synthase 2	110.654
Csa11g078470_1	sucrose synthase 2	110.618
Csa05g002180_1	cytochrome P450, family 709, subfamily B, polypeptide 2	110.35
Csa16g047560_1	alpha-vacuolar processing enzyme	110.329
Csa16g004130_1	Ribosomal protein S13/S15	110.251
Csa17g016030_1	aspartic proteinase A1	110.246
Csa16g042950_1	Translocon-associated protein (TRAP), alpha subunit	110.186
Csa04g034210_1	breast basic conserved 1	109.911
Csa18g011120_1	dihydroflavonol 4-reductase	109.838
Csa04g030350_1	light-harvesting chlorophyll-protein complex I subunit A4	109.82
Csa12g061470_1	S-adenosyl-L-homocysteine hydrolase	109.745
Csa12g002140_1	cold, circadian rhythm, and RNA binding 1	109.484
Csa18g003300_1	Putative Protein	109.326
Csa05g095190_1	Ribosomal protein L7Ae/L30e/S12e/Gadd45 family protein	108.775
Csa11g011190_1	Beta-1,3-N-Acetylglucosaminyltransferase family protein	108.741
Csa13g002400_1	heat shock cognate protein 70-1	108.642
Csa14g009850_1	photosystem I subunit O	108.642
Csa02g070900_1	tubulin beta chain 3	108.548
Csa11g033030_1	Ribosomal protein L23/L15e family protein	108.256
Csa08g043330_1	vacuolar ATP synthase subunit E1	107.956
Csa19g016790_1	heat shock protein 70	107.381
Csa12g008740_1	rotamase cyclophilin 5	107.335
Csa01g004900_1	glyceraldehyde-3-phosphate dehydrogenase C subunit 1	107.062
Csa03g030620_1	Ribosomal protein L22p/L17e family protein	106.995
Csa04g066330_1	ADP-ribosylation factor A1E	106.963
Csa16g049160_1	phosphoglycerate kinase	106.795
Csa11g011730_1	ribosomal protein S6	106.707
Csa09g001230_1	Ribosomal protein L30/L7 family protein	106.175
Csa11g073500_1	ubiquitin-like protein 5	106.066
Csa19g017010_1	phosphoglycerate kinase 1	105.982
Csa06g030950_1	copper chaperone	105.88
Csa09g075960_1	40s ribosomal protein SA	105.781
Csa02g072190_1	flavonol synthase 5	105.757
Csa19g040210_1	photosystem II light harvesting complex gene 2.1	105.693
Csa02g032150_1	Zinc-binding ribosomal protein family protein	105.623
Csa08g057350_1	Ribosomal protein S4 (RPS4A) family protein	105.424
Csa05g093450_1	photosystem I light harvesting complex gene 2	105.365
Csa14g034960_1	Ribosomal protein L22p/L17e family protein	105.355
Csa19g002660_1	Ribosomal protein S19e family protein	105.175
Csa05g001550_1	Ribosomal protein L7Ae/L30e/S12e/Gadd45 family protein	105.005
Csa07g004140_1	Ribosomal protein S13/S15	104.874
Csa15g044520_1	Zinc-binding ribosomal protein family protein	104.571
Csa00456s090_1	low-molecular-weight cysteine-rich 69	104.567
Csa17g016760_1	D-isomer specific 2-hydroxyacid dehydrogenase family protein	104.356
Csa03g036140_1	acyl-CoA-binding protein 6	103.935
Csa12g009650_1	S-adenosyl-L-methionine-dependent methyltransferases superfamily protein	103.898
Csa11g097190_1	D-ribulose-5-phosphate-3-epimerase	103.763
Csa08g063310_1	Tautomerase/MIF superfamily protein	103.448
Csa03g026640_1	S18 ribosomal protein	103.188
Csa04g038960_1	Ribosomal protein L24e family protein	103.147
Csa20g066600_1	dihydroflavonol 4-reductase	103.04
Csa16g040960_1	O-methyltransferase family protein	102.964
Csa19g049140_1	Ribosomal L28e protein family	102.675
Csa01g006470_1	Ribosomal protein L18e/L15 superfamily protein	102.643
Csa17g029710_1	S18 ribosomal protein	102.439
Csa08g059680_1	Ribosomal S17 family protein	102.363
Csa16g035910_1	Aquaporin-like superfamily protein	102.044
Csa07g039460_1	40s ribosomal protein SA	101.967
Csa02g064030_1	Ribosomal protein S4 (RPS4A) family protein	101.62
Csa03g061400_1	aldehyde dehydrogenase 7B4	101.405
Csa16g053590_1	tubulin alpha-2 chain	101.099
Csa11g090090_1	Ribosomal protein S30 family protein	101.083
Csa07g012140_1	glutathione S-transferase PHI 9	100.922
Csa14g036600_1	TRICHOME BIREFRINGENCE-LIKE 38	100.862
Csa03g015520_1	glyoxalase I homolog	100.623
Csa15g024460_1	B-S glucosidase 44	100.609
Csa20g013000_1	actin 7	100.512
Csa18g010880_1	Ribosomal protein L14	100.388
Csa05g028070_1	PHYTOCYSTATIN 2	100.052
Csa15g021650_1	ethylene-responsive element binding protein	99.8442
Csa07g003340_1	photosystem I light harvesting complex gene 2	99.8221
Csa13g057380_1	ribosomal protein S13A	99.8168
Csa18g010920_1	thioredoxin 3	99.7774
Csa15g016750_1	phosphoglycerate kinase 1	99.7708
Csa01g001570_1	Ribosomal protein S19e family protein	99.7338
Csa12g048310_1	Ribosomal protein L23/L15e family protein	99.7092
Csa09g087360_1	Uncharacterised protein family SERF	99.653
Csa07g002720_1	cytochrome p450 78a9	99.5709
Csa05g062140_1	calreticulin 1a	99.3453
Csa09g092150_1	alpha-vacuolar processing enzyme	99.1698
Csa08g023700_1	thioglucoside glucohydrolase 1	99.0465
Csa14g018900_1	light harvesting complex photosystem II subunit 6	99.0397
Csa01g009920_1	Ribosomal protein L10 family protein	98.9866
Csa03g019600_1	light harvesting complex photosystem II subunit 6	98.9487
Csa16g043380_1	Ribosomal protein S25 family protein	98.7921
Csa15g014450_1	Cytochrome b-c1 complex, subunit 8 protein	98.5817
Csa14g023870_1	Ribosomal protein L6 family protein	98.1193
Csa01g019710_1	Adenine nucleotide alpha hydrolases-like superfamily protein	98.0501
Csa10g032260_1	Zinc-binding ribosomal protein family protein	97.956
Csa09g085640_1	NAD(P)-linked oxidoreductase superfamily protein	97.8002
Csa17g018910_1	Defensin-like (DEFL) family protein	97.7135
Csa01g013920_1	phosphoglycerate kinase 1	97.622
Csa11g100490_1	farnesylated protein 3	97.588
Csa09g097000_1	ACC oxidase 2	97.4003
Csa04g066100_1	cytochrome P450, family 709, subfamily B, polypeptide 2	97.3891
Csa07g048690_1	alcohol dehydrogenase 1	97.3872
Csa18g035500_1	Ribosomal protein S10p/S20e family protein	97.3507
Csa12g004770_1	RmlC-like cupins superfamily protein	97.3218
Csa05g092850_1	Putative endonuclease or glycosyl hydrolase	97.1024
Csa19g023630_1	ethylene-responsive element binding protein	97.0512
Csa05g022930_1	NAC domain containing protein 41	96.8785
Csa07g040360_1	Aquaporin-like superfamily protein	96.8006
Csa03g011830_1	photosystem I subunit O	96.7713
Csa20g006520_1	Chalcone-flavanone isomerase family protein	96.6471
Csa09g051230_1	breast basic conserved 1	96.6374
Csa03g015610_1	aspartic proteinase A1	96.6161
Csa17g048640_1	Nucleotide-diphospho-sugar transferase family protein	96.563
Csa06g040350_1	Ribosomal protein L36e family protein	96.2738
Csa16g007920_1	Ribosomal protein L14p/L23e family protein	96.0266
Csa04g008010_1	alfin-like 6	95.8418
Csa09g072450_1	GDSL-motif lipase/hydrolase 6	95.7742
Csa19g058160_1	RmlC-like cupins superfamily protein	95.4855
Csa10g047270_1	Glutaredoxin family protein	95.4081
Csa17g013070_1	Translation protein SH3-like family protein	95.0955
Csa12g002720_1	myo-inositol-1-phosphate synthase 1	95.0253
Csa02g061760_1	60S acidic ribosomal protein family	95.0199
Csa17g024340_1	Ribosomal protein L6 family protein	94.7387
Csa03g011810_1	Ribosomal protein L1p/L10e family	94.6818
Csa05g072060_1	calmodulin 1	94.5431
Csa02g073680_1	annexin 2	94.5048
Csa00441s290_1	Ribosomal L28e protein family	94.3924
Csa09g064670_1	photosystem I light harvesting complex gene 1	94.3826
Csa15g076290_1	Rhodanese/Cell cycle control phosphatase superfamily protein	94.3334
Csa14g014760_1	aspartic proteinase A1	94.2682
Csa14g049770_1	triacylglycerol lipase-like 1	93.9805
Csa07g051340_1	Translocon-associated protein (TRAP), alpha subunit	93.8892
Csa05g021060_1	SecY protein transport family protein	93.7837
Csa18g027200_1	DEK domain-containing chromatin associated protein	93.7284
Csa12g081870_1	FUNCTIONS IN: molecular_function unknown	93.2677
Csa17g022480_1	ubiquitin-conjugating enzyme 36	93.2232
Csa15g072450_1	rotamase CYP 3	93.1979
Csa18g023880_1	plastidic pyruvate kinase beta subunit 1	93.0299
Csa04g061470_1	Plant stearoyl-acyl-carrier-protein desaturase family protein	92.9747
Csa02g005430_1	Ribosomal protein L19e family protein	92.9628
Csa18g014010_1	ribosomal protein S27	92.6266
Csa12g029340_1	secE/sec61-gamma protein transport protein	92.5716
Csa04g039900_1	Ribosomal protein S3 family protein	92.553
Csa03g017370_1	Defensin-like (DEFL) family protein	92.4322
Csa03g034670_1	D7KK88 (Putative uncharacterized protein)	92.4106
Csa17g036110_1	Ribosomal protein L22p/L17e family protein	92.1193
Csa09g050450_1	alpha/beta-Hydrolases superfamily protein	91.6121
Csa16g044420_1	indoleacetic acid-induced protein 8	91.4921
Csa05g041400_1	Ribosomal protein L1p/L10e family	91.3905
Csa14g060480_1	photosystem I subunit H2	91.3756
Csa09g071870_1	Ribosomal protein L18e/L15 superfamily protein	91.2952
Csa11g101250_1	Nucleic acid-binding, OB-fold-like protein	91.1199
Csa13g054990_1	Ribosomal protein L19e family protein	90.8934
Csa07g063100_1	tubulin alpha-2 chain	90.76
Csa19g031870_1	cupin family protein	90.5834
Csa08g052230_1	Ribosomal protein L19e family protein	90.4654
Csa06g018730_1	serine carboxypeptidase-like 48	90.3616
Csa09g052690_1	Translation protein SH3-like family protein	90.34
Csa18g030280_1	60S acidic ribosomal protein family	90.2509
Csa09g088530_1	Protein kinase superfamily protein	89.9033
Csa20g016220_1	Cystathionine beta-synthase (CBS) family protein	89.8662
Csa07g026140_1	drought-induced 19	89.8131
Csa06g006530_1	basic helix-loop-helix (bHLH) DNA-binding superfamily protein	89.7854
Csa15g054250_1	ribosomal protein L5	89.6297
Csa03g021890_1	Transducin/WD40 repeat-like superfamily protein	89.5862
Csa07g001760_1	Ribosomal protein L7Ae/L30e/S12e/Gadd45 family protein	89.5506
Csa09g061070_1	vacuolar sorting receptor homolog 1	89.3786
Csa01g019120_1	nitrile specifier protein 4	89.2698
Csa18g029570_1	Putative Protein	89.1878
Csa10g016690_1	S-adenosyl-L-methionine-dependent methyltransferases superfamily protein	88.974
Csa04g033930_1	Nodulin MtN3 family protein	88.9376
Csa18g003740_1	3-ketoacyl-acyl carrier protein synthase I	88.8748
Csa01g030940_1	Ribosomal protein L13 family protein	88.8449
Csa10g001840_1	Papain family cysteine protease	88.7406
Csa04g041060_1	photosystem I light harvesting complex gene 1	88.7043
Csa11g098630_1	calnexin 1	88.4202
Csa14g003050_1	glutathione S-transferase 6	88.3299
Csa01g009210_1	ADP/ATP carrier 1	88.1323
Csa02g059330_1	Encodes a defensin-like (DEFL) family protein.	88.0631
Csa17g007700_1	Ribosomal protein L14p/L23e family protein	88.0361
Csa16g051900_1	60S acidic ribosomal protein family	88.0175
Csa11g031320_1	Ribosomal protein L23/L15e family protein	88.0116
Csa02g076620_1	ferredoxin-NADP(+)-oxidoreductase 1	87.9832
Csa11g093510_1	Histone superfamily protein	87.8359
Csa04g054950_1	Ribosomal protein S26e family protein	87.8206
Csa11g002930_1	myo-inositol-1-phosphate synthase 1	87.8182
Csa03g033080_1	chlorophyll A/B binding protein 1	87.7959
Csa10g010850_1	Ribosomal protein S6e	87.7716
Csa09g077750_1	Aquaporin-like superfamily protein	87.707
Csa02g048870_1	RNA binding Plectin/S10 domain-containing protein	87.6241
Csa11g012850_1	Class I glutamine amidotransferase-like superfamily protein	87.5744
Csa08g059190_1	Chalcone-flavanone isomerase family protein	87.461
Csa19g023820_1	Cysteine-rich protein	87.4482
Csa02g075330_1	Subtilase family protein	87.1744
Csa17g092250_1	Zinc-binding ribosomal protein family protein	87.1331
Csa20g082040_1	Cystatin/monellin superfamily protein	87.1003
Csa16g046820_1	Putative Protein	86.9224
Csa10g027300_1	Tetratricopeptide repeat (TPR)-like superfamily protein	86.7972
Csa10g030990_1	beta-amylase 5	86.4954
Csa20g023770_1	Ribosomal protein S7e family protein	86.3719
Csa19g055000_1	Ribosomal protein L2 family	86.2176
Csa06g002370_1	Putative Protein	86.1416
Csa14g030470_1	Plant invertase/pectin methylesterase inhibitor superfamily	86.0659
Csa20g002920_1	Ribosomal protein L4/L1 family	86.0456
Csa17g010180_1	winged-helix DNA-binding transcription factor family protein	86.0139
Csa01g021930_1	2-oxoglutarate (2OG) and Fe(II)-dependent oxygenase superfamily protein	86.0133
Csa11g014090_1	Ribosomal L28e protein family	85.9204
Csa11g088900_1	DEK domain-containing chromatin associated protein	85.9197
Csa12g030210_1	Chaperone protein htpG family protein	85.6779
Csa02g059930_1	Putative Protein	85.4999
Csa08g057250_1	seed gene 3	85.38
Csa09g066180_1	Plant protein 1589 of unknown function	85.0569
Csa05g006170_1	Ribosomal protein L30/L7 family protein	84.8805
Csa12g060220_1	S-adenosyl-L-homocysteine hydrolase	84.822
Csa19g027530_1	cell elongation protein / DWARF1 / DIMINUTO (DIM)	84.8211
Csa05g017950_1	Ribosomal protein S11 family protein	84.8033
Csa16g032200_1	Ribosomal protein L18e/L15 superfamily protein	84.7876
Csa16g014300_1	photosystem II reaction center W	84.6656
Csa01g032400_1	Ribosomal protein S4 (RPS4A) family protein	84.4193
Csa20g017040_1	unknown protein	84.2408
Csa16g017710_1	glutathione S-transferase TAU 16	84.2376
Csa18g037070_1	farnesylated protein 3	84.2337
Csa04g038130_1	ATP synthase D chain, mitochondrial	84.058
Csa19g016720_1	cystatin B	84.038
Csa05g018580_1	related to ubiquitin 1	83.9392
Csa03g059240_1	photosystem I subunit H2	83.4537
Csa20g029190_1	Translation elongation factor EF1B/ribosomal protein S6 family protein	83.2986
Csa06g021120_1	light-harvesting chlorophyll-protein complex I subunit A4	83.2706
Csa07g047140_1	glycosyl hydrolase 9B7	83.2231
Csa09g059380_1	ATP synthase D chain, mitochondrial	83.2033
Csa05g040930_1	Argonaute family protein	83.1915
Csa11g071970_1	Ribosomal protein L14	83.0605
Csa20g015490_1	annexin 6	82.9392
Csa04g061940_1	Ribosomal protein L30/L7 family protein	82.8099
Csa12g023390_1	Aluminium induced protein with YGL and LRDR motifs	82.8064
Csa00566s110_1	mago nashi family protein	82.7938
Csa06g029390_1	photosystem I light harvesting complex gene 1	82.7918
Csa11g004050_1	Peroxidase superfamily protein	82.7778
Csa17g026310_1	Dehydrin family protein	82.7468
Csa15g016000_1	fatty acid desaturase 2	82.5904
Csa09g062320_1	Ribosomal protein S21e	82.5872
Csa09g094850_1	Pectin lyase-like superfamily protein	82.43
Csa11g042950_1	photosystem I subunit l	82.3729
Csa04g041530_1	ribosomal protein L23AB	82.2514
Csa09g085530_1	Translocon-associated protein (TRAP), alpha subunit	82.2409
Csa14g043130_1	Ribosomal protein L6 family	82.2106
Csa18g023600_1	RNA binding Plectin/S10 domain-containing protein	82.1987
Csa17g011830_1	photosystem I subunit O	82.0968
Csa15g002300_1	Plant stearoyl-acyl-carrier-protein desaturase family protein	82.0781
Csa11g072200_1	dihydroflavonol 4-reductase	82.0358
Csa06g027330_1	Aldolase superfamily protein	81.9698
Csa07g013360_1	fatty acid desaturase 3	81.8987
Csa02g072730_1	photosystem I reaction center subunit PSI-N, chloroplast, putative / PSI-N, putative (PSAN)	81.8323
Csa01g023280_1	delta vacuolar processing enzyme	81.7659
Csa16g021570_1	unknown protein	81.7349
Csa15g016350_1	cystatin B	81.5058
Csa12g065470_1	Gamma interferon responsive lysosomal thiol (GILT) reductase family protein	81.438
Csa07g061080_1	Ribosomal protein L1p/L10e family	81.1963
Csa14g016540_1	Defensin-like (DEFL) family protein	81.055
Csa13g037830_1	Ribosomal protein S24e family protein	81.0495
Csa17g050040_1	acyl-CoA-binding protein 6	81.0369
Csa15g001610_1	Ribosomal protein S19e family protein	80.7713
Csa07g051010_1	glutathione S-transferase TAU 20	80.7338
Csa15g027860_1	cell elongation protein / DWARF1 / DIMINUTO (DIM)	80.6896
Csa07g011690_1	actin depolymerizing factor 6	80.5421
Csa02g070380_1	Ribosomal protein S10p/S20e family protein	80.4895
Csa02g069760_1	calnexin 1	80.3682
Csa01g011810_1	Cytochrome b-c1 complex, subunit 8 protein	80.2673
Csa04g037020_1	flavanone 3-hydroxylase	79.9536
Csa16g033960_1	GDSL-like Lipase/Acylhydrolase superfamily protein	79.9495
Csa04g035480_1	Translation protein SH3-like family protein	79.866
Csa11g100620_1	flavonol synthase 5	79.7908
Csa10g042810_1	calmodulin 1	79.7894
Csa19g025880_1	Eukaryotic aspartyl protease family protein	79.7693
Csa13g022960_1	RAS-related nuclear protein-1	79.7082
Csa03g020630_1	ubiquitin-conjugating enzyme 36	79.6405
Csa11g093760_1	actin depolymerizing factor 4	79.5998
Csa15g005190_1	response regulator 22	79.58
Csa03g033410_1	Translation elongation factor EF1B/ribosomal protein S6 family protein	79.5657
Csa05g006640_1	Plant stearoyl-acyl-carrier-protein desaturase family protein	79.4865
Csa08g043890_1	glutathione peroxidase 6	79.3679
Csa15g002990_1	UDP-GLUCOSE PYROPHOSPHORYLASE 1	79.3439
Csa02g072210_1	flavonol synthase 3	79.3215
Csa20g026190_1	Cobalamin-independent synthase family protein	79.2472
Csa19g012650_1	Ribosomal protein L10 family protein	79.1763
Csa09g087810_1	methyl esterase 6	79.0858
Csa12g016100_1	alpha/beta-Hydrolases superfamily protein	79.0323
Csa20g066840_1	Ribosomal protein L14	78.8389
Csa10g031480_1	O-acetylserine (thiol) lyase (OAS-TL) isoform A1	78.8186
Csa18g025810_1	Protein of unknown function, DUF538	78.6423
Csa17g098640_1	secretion-associated RAS 1B	78.4648
Csa11g002030_1	Papain family cysteine protease	78.1913
Csa19g012260_1	reversibly glycosylated polypeptide 3	78.1496
Csa14g061540_1	Putative Protein	78.0166
Csa20g016350_1	Histone superfamily protein	77.9593
Csa12g014040_1	Ribosomal protein L39 family protein	77.8872
Csa17g001570_1	pyruvate dehydrogenase E1 alpha	77.818
Csa12g033810_1	leucoanthocyanidin dioxygenase	77.7596
Csa13g022970_1	RAS-related GTP-binding nuclear protein 2	77.6613
Csa15g075610_1	Ribosomal protein S4 (RPS4A) family protein	77.6443
Csa04g046270_1	citrate synthase 2	77.638
Csa11g053380_1	general regulatory factor 3	77.605
Csa11g090030_1	profilin 3	77.5553
Csa16g001760_1	Ribosomal protein L7Ae/L30e/S12e/Gadd45 family protein	77.5513
Csa12g017980_1	Ribosomal L28e protein family	77.5262
Csa16g051690_1	Ribosomal protein L1p/L10e family	77.4873
Csa04g050840_1	ribosomal protein 5B	77.438
Csa07g004150_1	Transketolase	77.4291
Csa08g062420_1	NAD(P)-binding Rossmann-fold superfamily protein	77.4274
Csa17g025850_1	Protein with RING/U-box and TRAF-like domains	77.3876
Csa17g043080_1	pyruvate dehydrogenase E1 beta	77.2782
Csa13g003900_1	GDSL-like Lipase/Acylhydrolase family protein	77.2362
Csa01g024880_1	Dihydroneopterin aldolase	77.05
Csa14g002090_1	pyruvate dehydrogenase E1 alpha	77.0293
Csa06g039960_1	ribosomal protein 5B	77.0275
Csa12g057590_1	Zinc-binding ribosomal protein family protein	76.9952
Csa12g045530_1	Tetratricopeptide repeat (TPR)-like superfamily protein	76.9822
Csa13g055670_1	Cysteine proteinases superfamily protein	76.9803
Csa18g035170_1	calnexin 1	76.9194
Csa08g052690_1	S-adenosylmethionine synthetase 2	76.741
Csa01g013670_1	heat shock protein 70	76.6358
Csa16g004140_1	Transketolase	76.5502
Csa07g001930_1	unknown protein	76.5257
Csa19g012980_1	Ribosomal L29 family protein	76.47
Csa12g055610_1	beta-amylase 5	76.3806
Csa18g032960_1	Histone superfamily protein	76.1484
Csa10g017850_1	peptide met sulfoxide reductase 4	76.0571
Csa01g039610_1	Ribosomal protein L2 family	76.0361
Csa04g055880_1	dehydration-induced protein (ERD15)	75.9891
Csa03g002150_1	pyruvate dehydrogenase E1 alpha	75.9427
Csa05g016140_1	VIRB2-interacting protein 1	75.9314
Csa08g013820_1	RAS-related nuclear protein-1	75.915
Csa13g009110_1	Ribosomal protein S4 (RPS4A) family protein	75.8992
Csa02g072770_1	Bifunctional inhibitor/lipid-transfer protein/seed storage 2S albumin superfamily protein	75.7764
Csa03g005710_1	Lactate/malate dehydrogenase family protein	75.758
Csa14g009180_1	Ribosomal protein S8 family protein	75.7341
Csa10g006690_1	ankyrin repeat-containing protein 2	75.6753
Csa18g012670_1	ubiquitin-like protein 5	75.5868
Csa02g019830_1	glutathione peroxidase 6	75.4857
Csa10g036020_1	photosystem I subunit l	75.4548
Csa12g065400_1	photosystem I subunit l	75.4397
Csa20g018520_1	senescence-associated gene 29	75.4177
Csa09g079800_1	HAD-superfamily hydrolase, subfamily IG, 5'-nucleotidase	75.3868
Csa12g016650_1	Class I glutamine amidotransferase-like superfamily protein	75.3702
Csa08g027990_1	Ribosomal protein S21e	75.2832
Csa04g012360_1	basic helix-loop-helix (bHLH) DNA-binding superfamily protein	75.259
Csa18g042350_1	ferredoxin-NADP(+)-oxidoreductase 1	75.1966
Csa02g059870_1	profilin 3	75.1095
Csa11g036980_1	O-acetylserine (thiol) lyase (OAS-TL) isoform A1	75.1009
Csa09g086970_1	indoleacetic acid-induced protein 8	75.0981
Csa17g030300_1	Phosphoglucomutase/phosphomannomutase family protein	74.9779
Csa00478s010_1	Methylenetetrahydrofolate reductase family protein	74.932
Csa11g005970_1	SEC14 cytosolic factor family protein / phosphoglyceride transfer family protein	74.9231
Csa07g015090_1	NAD-dependent epimerase/dehydratase family protein	74.8746
Csa08g050040_1	photosynthetic electron transfer C	74.786
Csa06g002600_1	alfin-like 6	74.7694
Csa11g066370_1	ribosomal protein large subunit 16A	74.761
Csa15g006890_1	AP2/B3-like transcriptional factor family protein	74.6517
Csa17g011220_1	Histone superfamily protein	74.5232
Csa20g015670_1	Ribosomal protein S6e	74.5198
Csa09g061180_1	Aldolase superfamily protein	74.5134
Csa20g017650_1	17.6 kDa class II heat shock protein	74.4319
Csa05g012230_1	Ribosomal protein S26e family protein	74.4162
Csa01g031790_1	Nucleic acid-binding, OB-fold-like protein	74.3549
Csa20g011670_1	mRNA splicing factor, thioredoxin-like U5 snRNP	74.3459
Csa14g041770_1	acyl-CoA-binding protein 6	74.3158
Csa15g031160_1	Cell differentiation, Rcd1-like protein	74.2144
Csa06g016810_1	DNAJ homologue 3	74.1949
Csa19g039710_1	Nucleic acid-binding, OB-fold-like protein	74.1607
Csa14g005770_1	AWPM-19-like family protein	74.1526
Csa09g071210_1	ketol-acid reductoisomerase	74.0471
Csa11g057550_1	Glutaredoxin family protein	74.0236
Csa14g002130_1	pyrophosphorylase 1	74.0233
Csa10g019520_1	VIRB2-interacting protein 1	74.0026
Csa03g025630_1	PDI-like 1-1	73.9556
Csa09g080910_1	Putative Protein	73.8758
Csa17g042930_1	Ribosomal protein L18ae/LX family protein	73.7247
Csa14g008160_1	winged-helix DNA-binding transcription factor family protein	73.6612
Csa10g018860_1	Chaperone protein htpG family protein	73.488
Csa02g064360_1	rotamase CYP 7	73.4568
Csa08g027960_1	Ribosomal protein L6 family	73.4042
Csa05g092570_1	Transketolase	73.2311
Csa01g007760_1	Ribosomal L29e protein family	73.1636
Csa13g022460_1	Translation elongation factor EF1B/ribosomal protein S6 family protein	73.1574
Csa15g052670_1	Ribosomal protein L13 family protein	73.0439
Csa17g018950_1	DNA glycosylase superfamily protein	73.0338
Csa09g050720_1	XH/XS domain-containing protein	72.994
Csa18g002110_1	60S acidic ribosomal protein family	72.9785
Csa04g046970_1	Pollen Ole e 1 allergen and extensin family protein	72.897
Csa12g016150_1	SOS3-interacting protein 3	72.8957
Csa11g104780_1	ferredoxin-NADP(+)-oxidoreductase 1	72.8951
Csa09g090520_1	Protein of unknown function (DUF2012)	72.8196
Csa14g039350_1	photosystem I subunit F	72.7942
Csa11g044870_1	Ribosomal protein S3 family protein	72.7549
Csa11g017630_1	DEK domain-containing chromatin associated protein	72.7531
Csa04g046670_1	photosystem II light harvesting complex gene B1B2	72.7462
Csa16g023910_1	calmodulin 1	72.6184
Csa11g066460_1	Protein of unknown function (DUF1264)	72.5171
Csa09g058220_1	flavanone 3-hydroxylase	72.504
Csa16g045550_1	probable small nuclear ribonucleoprotein G	72.4457
Csa20g077650_1	ribosomal protein large subunit 16A	72.3362
Csa17g007940_1	potassium channel beta subunit 1	72.2926
Csa09g058460_1	strictosidine synthase-like 4	72.2904
Csa17g092190_1	photosystem I subunit H2	72.1811
Csa19g010410_1	Ribosomal L29e protein family	72.056
Csa04g038770_1	vacuolar sorting receptor homolog 1	72.05
Csa03g022390_1	Ribosomal protein L6 family protein	72.0358
Csa13g028270_1	ribosomal protein S11-beta	71.912
Csa19g039400_1	ribosomal protein L5	71.9002
Csa08g001390_1	Ribosomal protein S10p/S20e family protein	71.8461
Csa17g016370_1	BEST Arabidopsis thaliana protein match is: HSP20-like chaperones superfamily protein (TAIR:AT5G47600.1)	71.8016
Csa20g009450_1	Ribosomal protein S4 (RPS4A) family protein	71.7883
Csa18g002900_1	Protein of unknown function (DUF581)	71.7084
Csa19g026170_1	Ribosomal protein L7Ae/L30e/S12e/Gadd45 family protein	71.5676
Csa10g008170_1	S-adenosyl-L-methionine-dependent methyltransferases superfamily protein	71.5338
Csa11g038870_1	Zinc-binding ribosomal protein family protein	71.255
Csa01g041670_1	RmlC-like cupins superfamily protein	71.2034
Csa06g021630_1	aldehyde dehydrogenase 2B4	71.1186
Csa16g044410_1	Protein of unknown function (duplicated DUF1399)	71.0546
Csa12g076230_1	calmodulin 1	71.0306
Csa13g056370_1	unknown protein	71.0057
Csa10g020480_1	cytochrome P450, family 706, subfamily A, polypeptide 1	70.9263
Csa01g021660_1	Ribosomal protein L7Ae/L30e/S12e/Gadd45 family protein	70.9
Csa17g090550_1	ATP synthase epsilon chain, mitochondrial	70.8988
Csa03g033140_1	Ribosomal protein L18ae/LX family protein	70.8611
Csa02g007980_1	Thioredoxin superfamily protein	70.8548
Csa07g047220_1	GAST1 protein homolog 1	70.7575
Csa10g031720_1	RmlC-like cupins superfamily protein	70.7566
Csa18g037640_1	photosystem I reaction center subunit PSI-N, chloroplast, putative / PSI-N, putative (PSAN)	70.7007
Csa16g023320_1	thioredoxin-dependent peroxidase 1	70.675
Csa05g001680_1	thioredoxin family protein	70.629
Csa09g085980_1	Ribosomal protein S25 family protein	70.5733
Csa10g044580_1	general regulatory factor 3	70.5072
Csa02g065660_1	histone H2A 6	70.4784
Csa10g028040_1	Ribosomal protein L23/L15e family protein	70.4562
Csa16g014970_1	fatty acid desaturase 3	70.4193
Csa14g009360_1	GTP binding Elongation factor Tu family protein	70.4056
Csa06g025400_1	flavanone 3-hydroxylase	70.3126
Csa05g017580_1	Aldolase superfamily protein	70.2174
Csa09g080300_1	glycosyl hydrolase 9B7	70.1588
Csa16g007290_1	Dormancy/auxin associated family protein	70.1319
Csa09g071310_1	multiprotein bridging factor 1B	70.0151
Csa20g012670_1	Ribosomal protein S19 family protein	70.0032
Csa14g037880_1	Translation elongation factor EF1B/ribosomal protein S6 family protein	69.9951
Csa20g071430_1	tubulin beta chain 4	69.8901
Csa05g041080_1	copper ion binding	69.8493
Csa17g043330_1	photosystem I subunit K	69.7834
Csa14g009660_1	UDP-D-apiose/UDP-D-xylose synthase 2	69.5344
Csa06g044920_1	Ribosomal protein S26e family protein	69.5069
Csa18g024600_1	cytochrome B5 isoform E	69.4936
Csa13g007250_1	Chalcone-flavanone isomerase family protein	69.4248
Csa05g033930_1	fatty acid desaturase 3	69.4007
Csa08g056100_1	mRNA splicing factor, thioredoxin-like U5 snRNP	69.3668
Csa19g025230_1	S-adenosyl-L-methionine-dependent methyltransferases superfamily protein	69.2933
Csa16g051630_1	Bifunctional inhibitor/lipid-transfer protein/seed storage 2S albumin superfamily protein	69.2422
Csa15g001200_1	voltage dependent anion channel 1	69.2404
Csa17g069260_1	expressed protein localized to the inner membrane of the chloroplast.	69.2088
Csa11g019390_1	mitochondrion-localized small heat shock protein 23.6	69.1712
Csa01g037800_1	photosystem II light harvesting complex gene 2.1	69.0082
Csa01g026160_1	emp24/gp25L/p24 family/GOLD family protein	68.9945
Csa11g064560_1	Hyaluronan / mRNA binding family	68.7609
Csa03g011240_1	Histone superfamily protein	68.7204
Csa18g030720_1	xylose isomerase family protein	68.666
Csa12g020660_1	photosystem I subunit E-2	68.5358
Csa13g023410_1	Glutaredoxin family protein	68.4127
Csa01g025880_1	cupin family protein	68.3585
Csa05g035420_1	CAX interacting protein 4	68.1188
Csa08g015940_1	histone deacetylase 2B	68.0327
Csa11g083580_1	RNA polymerase Rpb6	67.8842
Csa07g029900_1	thioredoxin-dependent peroxidase 1	67.8802
Csa10g032930_1	glycine-rich RNA-binding protein 2	67.8161
Csa11g074610_1	Lactoylglutathione lyase / glyoxalase I family protein	67.7488
Csa01g022840_1	cell elongation protein / DWARF1 / DIMINUTO (DIM)	67.5748
Csa12g065510_1	serine carboxypeptidase-like 20	67.5037
Csa08g002110_1	Histone superfamily protein	67.4276
Csa13g009210_1	seed gene 3	67.3496
Csa17g036030_1	Ribosome associated membrane protein RAMP4	67.2399
Csa19g047660_1	photosystem II reaction center PSB29 protein	67.1774
Csa08g054370_1	annexin 6	67.1208
Csa07g030610_1	pfkB-like carbohydrate kinase family protein	67.1012
Csa10g013100_1	Ribosomal protein S30 family protein	66.9458
Csa02g061940_1	Protein of unknown function (DUF626)	66.9418
Csa17g070600_1	Plant stearoyl-acyl-carrier-protein desaturase family protein	66.7555
Csa17g007810_1	aldehyde oxidase 4	66.6922
Csa14g035640_1	2-oxoglutarate (2OG) and Fe(II)-dependent oxygenase superfamily protein	66.6625
Csa08g029710_1	Ribosomal protein S24e family protein	66.5763
Csa09g011440_1	AP2/B3-like transcriptional factor family protein	66.5487
Csa06g038740_1	Ribosomal protein S11 family protein	66.5326
Csa19g004670_1	Ribosomal protein S7e family protein	66.456
Csa10g015680_1	Translation initiation factor SUI1 family protein	66.3235
Csa08g006040_1	translocon-associated protein beta (TRAPB) family protein	66.0583
Csa18g036120_1	tubulin beta chain 3	66.056
Csa12g051580_1	Ubiquitin-like superfamily protein	65.9815
Csa12g065490_1	Gamma interferon responsive lysosomal thiol (GILT) reductase family protein	65.7748
Csa17g010640_1	UDP-glucosyl transferase 71C3	65.7497
Csa08g053520_1	unknown protein	65.7339
Csa03g027020_1	MLP-like protein 31	65.7123
Csa20g031900_1	RAS-related nuclear protein-1	65.7024
Csa11g093460_1	unknown protein	65.6113
Csa20g055350_1	Ribosomal protein L18e/L15 superfamily protein	65.5724
Csa06g047470_1	S-formylglutathione hydrolase	65.5536
Csa02g057660_1	RAN GTPase 3	65.512
Csa14g025860_1	high mobility group B2	65.4352
Csa19g054190_1	Ribosomal protein S4 (RPS4A) family protein	65.4221
Csa17g025380_1	dehydroascorbate reductase	65.3801
Csa15g072330_1	deletion of SUV3 suppressor 1(I)	65.3666
Csa14g011000_1	Translation protein SH3-like family protein	65.3078
Csa10g051720_1	Heat shock protein 70 (Hsp 70) family protein	65.2236
Csa11g085130_1	ubiquitin-conjugating enzyme 10	65.2105
Csa18g023590_1	heat shock protein 90.1	65.1613
Csa17g037840_1	2-oxoglutarate (2OG) and Fe(II)-dependent oxygenase superfamily protein	65.1171
Csa18g002260_1	Cystatin/monellin superfamily protein	65.0752
Csa20g015760_1	G-box regulating factor 6	64.9607
Csa10g046790_1	ribosomal protein L5	64.9365
Csa12g051050_1	Ribosomal protein L23/L15e family protein	64.8921
Csa06g028350_1	Ribosomal protein S21e	64.8811
Csa13g053590_1	Thioredoxin superfamily protein	64.7947
Csa13g016800_1	translocon-associated protein beta (TRAPB) family protein	64.7837
Csa08g054080_1	G-box regulating factor 6	64.7666
Csa12g014030_1	aspartate aminotransferase 5	64.7625
Csa16g001930_1	unknown protein	64.7439
Csa08g059740_1	F1F0-ATPase inhibitor protein, putative	64.661
Csa16g020320_1	acyl carrier protein 3	64.6351
Csa20g017760_1	cystatin-1	64.6255
Csa10g004200_1	methyl esterase 9	64.6187
Csa02g007680_1	photosynthetic electron transfer C	64.5264
Csa19g040150_1	Carbohydrate-binding X8 domain superfamily protein	64.5197
Csa13g021270_1	Ribosomal protein S5 domain 2-like superfamily protein	64.5003
Csa11g070810_1	GroES-like zinc-binding dehydrogenase family protein	64.4858
Csa05g059570_1	acyl carrier protein 3	64.4856
Csa09g079060_1	Pyridine nucleotide-disulphide oxidoreductase family protein	64.4404
Csa07g055340_1	Protein of unknown function (DUF2012)	64.4307
Csa07g048350_1	O-methyltransferase family protein	64.4026
Csa15g055630_1	Nucleic acid-binding, OB-fold-like protein	64.3941
Csa16g053570_1	glucose-6-phosphate/phosphate translocator 2	64.3807
Csa18g029400_1	TCP-1/cpn60 chaperonin family protein	64.3783
Csa14g020990_1	ubiquitin-conjugating enzyme 36	64.3332
Csa12g084140_1	general regulatory factor 3	64.3091
Csa04g043330_1	dicarboxylate diiron protein, putative (Crd1)	64.2672
Csa18g031030_1	early nodulin-like protein 10	64.2453
Csa10g001680_1	fructose-bisphosphate aldolase 2	64.2121
Csa05g012780_1	light harvesting complex photosystem II	64.1635
Csa05g030100_1	actin depolymerizing factor 6	64.1509
Csa06g034390_1	ketol-acid reductoisomerase	64.1328
Csa02g026810_1	unknown protein	64.1269
Csa05g016580_1	ribosomal protein 5B	64.1171
Csa11g099520_1	tubulin beta chain 3	63.9958
Csa02g062630_1	temperature-induced lipocalin	63.8388
Csa12g009580_1	poly(A) binding protein 2	63.8313
Csa07g007120_1	SecY protein transport family protein	63.7309
Csa20g009540_1	seed gene 3	63.634
Csa14g010130_1	threonine aldolase 1	63.6081
Csa20g082190_1	60S acidic ribosomal protein family	63.5935
Csa09g047700_1	Putative Protein	63.4494
Csa20g055460_1	Ribosomal protein L6 family	63.4261
Csa13g015780_1	senescence-associated gene 29	63.3676
Csa07g003400_1	cysteine synthase C1	63.352
Csa19g003300_1	voltage dependent anion channel 1	63.3202
Csa18g040090_1	Subtilase family protein	63.32
Csa12g020820_1	photosystem II reaction center PSB28 protein	63.2915
Csa10g013070_1	Ribosomal L28e protein family	63.2855
Csa09g069370_1	dicarboxylate diiron protein, putative (Crd1)	63.2565
Csa14g030460_1	Phosphoglucomutase/phosphomannomutase family protein	63.2489
Csa14g030740_1	Ras-related small GTP-binding family protein	63.2354
Csa11g003200_1	Histone superfamily protein	63.1414
Csa15g039290_1	cupin family protein	62.9951
Csa09g088230_1	ribosomal protein S11-beta	62.9642
Csa07g063490_1	unknown protein	62.7431
Csa19g051080_1	deletion of SUV3 suppressor 1(I)	62.701
Csa07g004590_1	Putative endonuclease or glycosyl hydrolase	62.5513
Csa07g032360_1	ribulose bisphosphate carboxylase small chain 1A	62.5354
Csa09g086960_1	Protein of unknown function (duplicated DUF1399)	62.5232
Csa16g042590_1	glutathione S-transferase TAU 19	62.4978
Csa13g001310_1	ferretin 1	62.4778
Csa01g005670_1	Ribosomal protein S24e family protein	62.4106
Csa10g008100_1	poly(A) binding protein 2	62.3288
Csa01g019430_1	ethylene-responsive element binding protein	62.3231
Csa19g016070_1	Adenine nucleotide alpha hydrolases-like superfamily protein	62.3132
Csa20g068940_1	GroES-like zinc-binding dehydrogenase family protein	62.3092
Csa05g006850_1	Scorpion toxin-like knottin superfamily protein	62.2993
Csa15g040620_1	emp24/gp25L/p24 family/GOLD family protein	62.2271
Csa06g031510_1	calmodulin 5	62.1356
Csa15g009860_1	ADP/ATP carrier 1	62.0093
Csa09g079500_1	aldehyde dehydrogenase 10A8	61.9689
Csa20g041120_1	nitrile specifier protein 5	61.9505
Csa07g005610_1	Ribosomal L38e protein family	61.8266
Csa16g009960_1	Ribosomal protein S3 family protein	61.8068
Csa14g015160_1	Aldolase superfamily protein	61.791
Csa18g031890_1	rotamase CYP 7	61.7672
Csa05g030650_1	glutathione S-transferase PHI 9	61.5127
Csa05g034910_1	tropinone reductase	61.4983
Csa03g021700_1	basic transcription factor 3	61.4484
Csa07g011230_1	Ribosomal protein S3 family protein	61.3908
Csa03g020540_1	unknown protein	61.3837
Csa09g090240_1	early nodulin-like protein 14	61.2747
Csa11g064000_1	60S acidic ribosomal protein family	61.2606
Csa03g037410_1	Ribosomal protein L6 family	61.2544
Csa10g011640_1	Bifunctional inhibitor/lipid-transfer protein/seed storage 2S albumin superfamily protein	61.2281
Csa15g031370_1	photosystem II subunit T	61.2145
Csa08g012230_1	Translation elongation factor EF1B/ribosomal protein S6 family protein	61.1816
Csa16g051680_1	ferredoxin 3	61.1337
Csa11g009160_1	Ribosomal protein S14p/S29e family protein	61.0996
Csa14g062020_1	lysophospholipase 2	61.0847
Csa17g018360_1	20S proteasome beta subunit E1	61.0832
Csa07g037470_1	Ribosomal protein L18e/L15 superfamily protein	61.0806
Csa08g049820_1	Thioredoxin superfamily protein	61.0731
Csa03g012960_1	Translation protein SH3-like family protein	61.0024
Csa10g029120_1	Ubiquitin-like superfamily protein	60.9655
Csa20g079430_1	3-ketoacyl-acyl carrier protein synthase I	60.9612
Csa15091s010_1	hypothetical protein	60.8734
Csa03g012070_1	threonine aldolase 1	60.8395
Csa17g026500_1	high mobility group B2	60.7763
Csa11g014780_1	photosystem I subunit E-2	60.7586
Csa05g094290_1	rotamase CYP 4	60.7092
Csa08g001220_1	early nodulin-like protein 10	60.6319
Csa02g065710_1	actin depolymerizing factor 3	60.56
Csa05g061930_1	Dormancy/auxin associated family protein	60.4874
Csa10g038720_1	acetyl Co-enzyme a carboxylase biotin carboxylase subunit	60.1949
Csa08g040460_1	Nascent polypeptide-associated complex (NAC), alpha subunit family protein	60.1873
Csa05g087580_1	senescence associated gene 24	60.1476
Csa11g102180_1	annexin 2	60.1258
Csa05g067280_1	unknown protein	60.1205
Csa13g053130_1	photosystem II subunit Q-2	60.1134
Csa03g016580_1	UDP-D-glucose/UDP-D-galactose 4-epimerase 1	60.05
Csa20g030300_1	aspartate aminotransferase 2	60.004
Csa12g061580_1	glycine-rich RNA-binding protein 2	59.9362
Csa02g054590_1	Exostosin family protein	59.9067
Csa03g038150_1	S18 ribosomal protein	59.888
Csa13g055460_1	S-adenosylmethionine synthetase 2	59.8805
Csa18g032930_1	unknown protein	59.8797
Csa16g014990_1	cyclophilin 5	59.8558
Csa15g011150_1	D7L8C1 (Putative uncharacterized protein) (Fragment)	59.7095
Csa11g011310_1	Ribosomal protein L39 family protein	59.6345
Csa06g038190_1	ubiquitin 7	59.5757
Csa17g011320_1	ascorbate peroxidase 1	59.5381
Csa18g034720_1	D-ribulose-5-phosphate-3-epimerase	59.4858
Csa02g048860_1	heat shock protein 90.1	59.4769
Csa06g035460_1	multiprotein bridging factor 1B	59.4078
Csa01g021940_1	2-oxoglutarate (2OG) and Fe(II)-dependent oxygenase superfamily protein	59.301
Csa15g006200_1	acyl carrier protein 1	59.2708
Csa06g035510_1	citrate synthase 2	59.2002
Csa03g032170_1	TRICHOME BIREFRINGENCE-LIKE 38	59.1417
Csa20g033290_1	calmodulin 7	59.0924
Csa03g005870_1	AWPM-19-like family protein	59.0696
Csa08g014540_1	chaperonin 20	59.0392
Csa03g059590_1	Peptidase S24/S26A/S26B/S26C family protein	59.0239
Csa02g073110_1	Cox19-like CHCH family protein	59.0054
Csa17g017030_1	UDP-D-glucose/UDP-D-galactose 4-epimerase 1	58.9714
Csa19g007910_1	Rubber elongation factor protein (REF)	58.8831
Csa11g092440_1	rotamase CYP 7	58.8738
Csa01g032160_1	high mobility group B4	58.8619
Csa17g030260_1	unknown protein	58.8472
Csa05g020900_1	MATE efflux family protein	58.8426
Csa07g055240_1	Putative Protein	58.8411
Csa01g018320_1	Single hybrid motif superfamily protein	58.8144
Csa16g051910_1	copper ion binding	58.7949
Csa20g028480_1	Heavy metal transport/detoxification superfamily protein	58.787
Csa17g011210_1	Ribosomal protein S8 family protein	58.7731
Csa00506s140_1	Ribosomal L27e protein family	58.7016
Csa11g065220_1	Putative Protein	58.6767
Csa03g018900_1	Ubiquinol-cytochrome C reductase hinge protein	58.6684
Csa17g028510_1	PDI-like 1-1	58.6496
Csa11g021280_1	VIRB2-interacting protein 1	58.6246
Csa17g030940_1	spermidine synthase 1	58.5253
Csa04g062460_1	mitochondrial acyl carrier protein 1	58.5174
Csa17g023840_1	Transducin/WD40 repeat-like superfamily protein	58.4856
Csa06g019790_1	Ribosomal protein S8 family protein	58.3564
Csa20g077530_1	Protein of unknown function (DUF1264)	58.3406
Csa06g023970_1	Translation protein SH3-like family protein	58.3391
Csa02g065410_1	Histone superfamily protein	58.33
Csa09g079550_1	fatty acid biosynthesis 1	58.3126
Csa01g020490_1	purple acid phosphatase 17	58.2959
Csa12g001750_1	fructose-bisphosphate aldolase 2	58.2717
Csa15g002220_1	Ribosomal protein S7e family protein	58.2457
Csa10g046990_1	FUNCTIONS IN: molecular_function unknown	58.2356
Csa06g027240_1	vacuolar sorting receptor homolog 1	58.1335
Csa12g001540_1	rotamase CYP 1	58.1117
Csa11g033390_1	Ubiquitin-like superfamily protein	58.0513
Csa02g067290_1	GTP binding Elongation factor Tu family protein	58.0461
Csa19g003120_1	S-adenosylmethionine decarboxylase	57.8887
Csa09g047660_1	Ribosomal protein S10p/S20e family protein	57.8587
Csa14g049350_1	Chlorophyll A-B binding family protein	57.8197
Csa19g024120_1	unknown protein	57.6678
Csa03g062720_1	Ribosomal protein S5/Elongation factor G/III/V family protein	57.6542
Csa14g067960_1	Putative Protein	57.6395
Csa20g081670_1	Hyaluronan / mRNA binding family	57.6278
Csa09g078650_1	Ribosomal protein L6 family protein	57.6194
Csa04g049020_1	ubiquitin 7	57.5761
Csa18g010500_1	Lactate/malate dehydrogenase family protein	57.5174
Csa11g088350_1	O-Glycosyl hydrolases family 17 protein	57.382
Csa03g058090_1	A20/AN1-like zinc finger family protein	57.3499
Csa09g097360_1	beta vacuolar processing enzyme	57.3293
Csa05g005670_1	mitochondrial acyl carrier protein 1	57.325
Csa19g033260_1	Pyruvate kinase family protein	57.3209
Csa11g089470_1	ubiquitin-conjugating enzyme 30	57.2859
Csa11g060020_1	RNA binding Plectin/S10 domain-containing protein	57.2778
Csa04g063570_1	ribosomal protein S27	57.1978
Csa12g028100_1	peptide met sulfoxide reductase 4	57.1778
Csa13g048310_1	vacuolar ATP synthase subunit E1	57.0622
Csa17g080400_1	Putative Protein	57.0492
Csa05g017010_1	methionine adenosyltransferase 3	56.9043
Csa09g071950_1	Caleosin-related family protein	56.9003
Csa07g065750_1	ubiquitin-conjugating enzyme 28	56.7727
Csa14g010380_1	Histone superfamily protein	56.7686
Csa11g065710_1	3-ketoacyl-acyl carrier protein synthase I	56.7626
Csa15g032230_1	Dihydroneopterin aldolase	56.6808
Csa08g054720_1	RNA polymerase II, Rpb4, core protein	56.6686
Csa06g039240_1	ribosomal protein L24	56.6244
Csa14g038360_1	GTP binding	56.603
Csa16g012900_1	glutathione S-transferase PHI 9	56.4656
Csa18g031230_1	temperature-induced lipocalin	56.4405
Csa19g021660_1	Class I glutamine amidotransferase-like superfamily protein	56.4329
Csa13g036170_1	Ribosomal protein S21e	56.3932
Csa06g054010_1	thioredoxin family protein	56.3589
Csa11g094210_1	GTP binding Elongation factor Tu family protein	56.3355
Csa01g021250_1	Complex I subunit NDUFS6	56.2832
Csa12g025010_1	mannose-1-phosphate guanylyltransferase (GDP)s	56.2642
Csa09g059680_1	ubiquitin E2 variant 1D-4	56.2384
Csa11g020580_1	Chaperone protein htpG family protein	56.1766
Csa19g054620_1	unknown protein	56.1699
Csa05g016670_1	Ribosomal protein L11 family protein	56.1339
Csa17g098590_1	drought-induced 19	56.0956
Csa03g051640_1	unknown protein	56.014
Csa12g003490_1	phosphoenolpyruvate carboxykinase 1	55.9681
Csa16g038860_1	fatty acid biosynthesis 1	55.9622
Csa14g012190_1	Nucleic acid-binding, OB-fold-like protein	55.9589
Csa11g098910_1	Ribosomal protein S10p/S20e family protein	55.8927
Csa15g063160_1	alanine:glyoxylate aminotransferase	55.8729
Csa16g055410_1	beta vacuolar processing enzyme	55.8149
Csa11g101240_1	cAMP-regulated phosphoprotein 19-related protein	55.7972
Csa19g005370_1	UDP-GLUCOSE PYROPHOSPHORYLASE 1	55.7972
Csa04g040020_1	Adenine nucleotide alpha hydrolases-like superfamily protein	55.7631
Csa09g088340_1	Cytosol aminopeptidase family protein	55.7029
Csa14g005560_1	Lactate/malate dehydrogenase family protein	55.6893
Csa14g008490_1	Thioredoxin superfamily protein	55.6857
Csa20g033150_1	Leucine-rich repeat (LRR) family protein	55.6596
Csa11g051580_1	calmodulin 1	55.5998
Csa02g057630_1	O-Glycosyl hydrolases family 17 protein	55.5727
Csa07g053120_1	Uncharacterised protein family SERF	55.542
Csa09g042500_1	unknown protein	55.4945
Csa15g018180_1	eukaryotic translation initiation factor 4A1	55.4921
Csa03g033230_1	SGS domain-containing protein	55.4919
Csa13g024830_1	eukaryotic translation initiation factor 2 beta subunit	55.4539
Csa18g014570_1	Lactoylglutathione lyase / glyoxalase I family protein	55.367
Csa18g033200_1	actin depolymerizing factor 4	55.3244
Csa10g032700_1	selenium-binding protein 1	55.3173
Csa17g014360_1	Nucleic acid-binding, OB-fold-like protein	55.3015
Csa02g059770_1	TCP-1/cpn60 chaperonin family protein	55.2984
Csa03g033560_1	photosystem I subunit K	55.2039
Csa02g001470_1	plasma membrane intrinsic protein 1	55.1944
Csa07g064330_1	nucleotide-rhamnose synthase/epimerase-reductase	55.1939
Csa15g025050_1	Eukaryotic aspartyl protease family protein	55.1431
Csa05g035240_1	low-molecular-weight cysteine-rich 61	55.1056
Csa17g003690_1	galacturonosyltransferase 5	55.102
Csa09g061800_1	Ribosomal protein L11 family protein	55.0899
Csa14g005680_1	Ribosomal protein L14p/L23e family protein	55.0265
Csa00647s010_1	Glucose-6-phosphate/phosphate translocator-related	55.0153
Csa06g022860_1	breast basic conserved 1	54.9998
Csa03g027080_1	Phosphoglucomutase/phosphomannomutase family protein	54.9828
Csa06g029800_1	Plant protein 1589 of unknown function	54.9137
Csa07g052750_1	indoleacetic acid-induced protein 8	54.888
Csa10g033640_1	NAD(P)-binding Rossmann-fold superfamily protein	54.8588
Csa20g037650_1	Histone superfamily protein	54.8197
Csa11g088490_1	IAA carboxylmethyltransferase 1	54.7834
Csa08g057080_1	unknown protein	54.768
Csa03g053770_1	nucleolin like 1	54.677
Csa07g036490_1	senescence associated gene 24	54.6271
Csa01g010430_1	Ribosomal protein L4/L1 family	54.5974
Csa06g019750_1	actin depolymerizing factor 2	54.5946
Csa03g036440_1	pinoresinol reductase 1	54.5527
Csa16g001390_1	Chalcone-flavanone isomerase family protein	54.5491
Csa16g051840_1	60S acidic ribosomal protein family	54.5163
Csa06g038250_1	Phosphotyrosine protein phosphatases superfamily protein	54.5056
Csa13g020770_1	methionine synthase 2	54.3504
Csa19g004750_1	Plant stearoyl-acyl-carrier-protein desaturase family protein	54.3407
Csa20g041200_1	ADP glucose pyrophosphorylase 1	54.2551
Csa05g062130_1	secretion-associated RAS 1B	54.1555
Csa14g009040_1	Histone superfamily protein	54.1304
Csa01g006350_1	Rubber elongation factor protein (REF)	54.1033
Csa14g063750_1	Lactate/malate dehydrogenase family protein	54.072
Csa09g057890_1	Chalcone-flavanone isomerase family protein	54.013
Csa07g054030_1	ribosomal protein S11-beta	53.9741
Csa11g012450_1	Cytosol aminopeptidase family protein	53.8996
Csa11g022960_1	glutamate-cysteine ligase	53.8843
Csa12g057010_1	acireductone dioxygenase 1	53.8623
Csa16g049630_1	XH/XS domain-containing protein	53.8187
Csa05g007660_1	Defensin-like (DEFL) family protein	53.7137
Csa03g014150_1	Nucleic acid-binding, OB-fold-like protein	53.7044
Csa03g029850_1	Pollen Ole e 1 allergen and extensin family protein	53.7029
Csa14g048970_1	Plant stearoyl-acyl-carrier-protein desaturase family protein	53.6915
Csa02g026310_1	Nascent polypeptide-associated complex (NAC), alpha subunit family protein	53.6359
Csa01g022500_1	GroES-like zinc-binding alcohol dehydrogenase family protein	53.6157
Csa14g061870_1	Peptidase S24/S26A/S26B/S26C family protein	53.5515
Csa03g018760_1	chaperonin 10	53.5188
Csa20g019350_1	Chalcone and stilbene synthase family protein	53.4622
Csa14g043850_1	S18 ribosomal protein	53.4466
Csa08g010270_1	Cobalamin-independent synthase family protein	53.4024
Csa12g003530_1	cytochrome c oxidase-related	53.3236
Csa04g041110_1	Papain family cysteine protease	53.321
Csa16g004290_1	vesicle associated protein	53.3174
Csa11g030600_1	Tetratricopeptide repeat (TPR)-like superfamily protein	53.2788
Csa03g047020_1	Chlorophyll A-B binding family protein	53.2622
Csa16g038420_1	Pyridine nucleotide-disulphide oxidoreductase family protein	53.2525
Csa15g022870_1	Cysteine-rich protein	53.0686
Csa18g029510_1	profilin 3	53.0606
Csa04g050140_1	ribosomal protein L24	52.9787
Csa03g031290_1	2-oxoglutarate (2OG) and Fe(II)-dependent oxygenase superfamily protein	52.9517
Csa20g041550_1	FK506- and rapamycin-binding protein 15 kD-2	52.9294
Csa19g030870_1	Dihydroneopterin aldolase	52.926
Csa15g019890_1	metallothionein 3	52.8392
Csa05g077360_1	unknown protein	52.8228
Csa16g047170_1	cellulose synthase 10	52.8168
Csa02g065780_1	Histone superfamily protein	52.8155
Csa04g029800_1	tubulin beta chain 3	52.8025
Csa11g093750_1	actin depolymerizing factor 3	52.751
Csa18g022820_1	RNA polymerase Rpb6	52.7085
Csa18g026640_1	RAN GTPase 3	52.6917
Csa14g064070_1	NAD-dependent epimerase/dehydratase family protein	52.6501
Csa17g003900_1	glutathione S-transferase 6	52.618
Csa11g064170_1	Cystatin/monellin superfamily protein	52.5848
Csa17g010470_1	Thioredoxin superfamily protein	52.5244
Csa01g013560_1	cystatin B	52.5243
Csa02g065720_1	actin depolymerizing factor 4	52.4921
Csa10g027100_1	Ribosomal protein L32e	52.4826
Csa12g018020_1	Ribosomal protein S30 family protein	52.4805
Csa10g019960_1	glutamate-cysteine ligase	52.4718
Csa02g044940_1	GroES-like zinc-binding alcohol dehydrogenase family protein	52.4671
Csa05g017430_1	ribosomal protein L24	52.3684
Csa20g036370_1	histone deacetylase 2B	52.3666
Csa16g045710_1	ribosomal protein S11-beta	52.3128
Csa16g002610_1	rotamase CYP 4	52.3103
Csa19g054430_1	high mobility group B4	52.2948
Csa04g054320_1	light harvesting complex photosystem II	52.2679
Csa05g029590_1	Ribosomal protein S3 family protein	52.2263
Csa11g065750_1	RNA-binding protein	52.2163
Csa08g017210_1	Histone superfamily protein	52.2142
Csa03g011030_1	Tetratricopeptide repeat (TPR)-like superfamily protein	52.2048
Csa03g005980_1	glycine-rich protein	52.19
Csa19g057700_1	Translation elongation factor EF1B/ribosomal protein S6 family protein	52.1823
Csa04g037660_1	acyl-CoA oxidase 4	52.1475
Csa15g075850_1	high mobility group B4	52.0609
Csa14g047070_1	annexin 1	52.0432
Csa13g035090_1	Ribosomal L22e protein family	51.964
Csa15g041740_1	Pyruvate kinase family protein	51.9043
Csa13g024640_1	chaperonin 20	51.8623
Csa20g023130_1	reversibly glycosylated polypeptide 2	51.7954
Csa05g092980_1	ribosomal protein S27	51.6919
Csa12g033530_1	glutamate-cysteine ligase	51.6401
Csa05g011080_1	S-formylglutathione hydrolase	51.6294
Csa15g014920_1	2-oxoglutarate (2OG) and Fe(II)-dependent oxygenase superfamily protein	51.525
Csa13g048770_1	glutathione peroxidase 6	51.4508
Csa15g009890_1	unknown protein	51.4482
Csa17g011350_1	GTP binding Elongation factor Tu family protein	51.4043
Csa04g031030_1	aldehyde dehydrogenase 2B4	51.3755
Csa04g028770_1	Ribosomal protein S8 family protein	51.3745
Csa06g043380_1	GTP binding Elongation factor Tu family protein	51.3657
Csa15g023190_1	Plant invertase/pectin methylesterase inhibitor superfamily protein	51.3051
Csa05g023410_1	peroxisomal 3-ketoacyl-CoA thiolase 3	51.2821
Csa11g019470_1	peptide met sulfoxide reductase 4	51.2536
Csa00427s020_1	Methylenetetrahydrofolate reductase family protein	51.2138
Csa09g090410_1	Putative Protein	51.1454
Csa03g010470_1	Thioredoxin superfamily protein	51.1202
Csa15g002790_1	NADH-ubiquinone oxidoreductase-related	51.1201
Csa17g012860_1	Plant invertase/pectin methylesterase inhibitor superfamily protein	51.0616
Csa07g046400_1	fatty acid biosynthesis 1	51.0268
Csa19g056530_1	nucleosome assembly protein 1	51.024
Csa06g041400_1	lipid transfer protein 1	50.9983
Csa19g036120_1	beta-amylase 1	50.9208
Csa04g059170_1	general regulatory factor 9	50.8933
Csa01g009250_1	Putative Protein	50.8618
Csa06g029440_1	Papain family cysteine protease	50.8533
Csa01g020830_1	B-S glucosidase 44	50.8309
Csa11g017980_1	S-adenosyl-L-methionine-dependent methyltransferases superfamily protein	50.7267
Csa10g015960_1	small ubiquitin-like modifier 1	50.7028
Csa07g045880_1	Pyridine nucleotide-disulphide oxidoreductase family protein	50.6977
Csa02g059040_1	ubiquitin-conjugating enzyme 30	50.6688
Csa06g040780_1	acetyl Co-enzyme a carboxylase carboxyltransferase alpha subunit	50.663
Csa09g066250_1	ribosomal protein L23AB	50.6422
Csa03g060530_1	Class I glutamine amidotransferase-like superfamily protein	50.6385
Csa13g011180_1	Ribosomal protein S19 family protein	50.6214
Csa15g026390_1	Ribosomal protein L7Ae/L30e/S12e/Gadd45 family protein	50.6208
Csa04g051720_1	acetyl Co-enzyme a carboxylase carboxyltransferase alpha subunit	50.6207
Csa15g011040_1	Ribosomal protein L4/L1 family	50.6104
Csa07g026220_1	calreticulin 1a	50.5835
Csa11g031140_1	Hyaluronan / mRNA binding family	50.5303
Csa17g011250_1	Histone superfamily protein	50.4904
Csa04g015890_1	myb domain protein 118	50.4802
Csa16g043630_1	copper ion binding	50.4464
Csa07g052330_1	myo-inositol-1-phosphate synthase 2	50.4424
Csa10g039790_1	Ribosomal protein S3 family protein	50.4002
Csa16g041280_1	alcohol dehydrogenase 1	50.3984
Csa05g007530_1	Late embryogenesis abundant protein, group 2	50.3905
Csa02g049880_1	cytochrome B5 isoform E	50.3899
Csa16g056490_1	ubiquitin-conjugating enzyme 5	50.3043
Csa09g064720_1	Papain family cysteine protease	50.2196
Csa09g075290_1	Proteinase inhibitor, propeptide	50.1154
Csa13g056190_1	Ubiquitin-like superfamily protein	50.1089
Csa15g016180_1	Amino acid dehydrogenase family protein	50.105
Csa06g022430_1	XH/XS domain-containing protein	50.0971
Csa17g012370_1	Histone superfamily protein	50.0653
Csa11g090350_1	beta-galactosidase 4	50.0629
Csa14g027910_1	sucrose-proton symporter 2	49.9962
Csa11g010790_1	Cytochrome bd ubiquinol oxidase, 14kDa subunit	49.9788
Csa04g029170_1	Putative Protein	49.9744
Csa03g011110_1	Histone superfamily protein	49.9743
Csa17g094420_1	related to AP2 12	49.9199
Csa09g021280_1	Ribosomal protein L34e superfamily protein	49.8783
Csa02g005710_1	HSP20-like chaperones superfamily protein	49.8479
Csa03g060460_1	Lactate/malate dehydrogenase family protein	49.841
Csa15g073730_1	plasma membrane intrinsic protein 2	49.7238
Csa03g005790_1	Ribosomal protein L14p/L23e family protein	49.709
Csa16g018930_1	Translation elongation factor EF1B, gamma chain	49.6575
Csa12g018120_1	profilin 2	49.6471
Csa13g055870_1	nodulin MtN21 /EamA-like transporter family protein	49.6146
Csa06g051460_1	Preprotein translocase Sec, Sec61-beta subunit protein	49.5804
Csa08g005830_1	nascent polypeptide-associated complex subunit alpha-like protein 3	49.5658
Csa20g078050_1	unknown protein	49.5607
Csa10g020210_1	leucoanthocyanidin dioxygenase	49.5061
Csa13g001260_1	Tautomerase/MIF superfamily protein	49.4188
Csa06g028810_1	Integrase-type DNA-binding superfamily protein	49.3463
Csa02g065740_1	Histone superfamily protein	49.2765
Csa18g031580_1	Ribosomal protein S4 (RPS4A) family protein	49.2714
Csa03g005060_1	RmlC-like cupins superfamily protein	49.2418
Csa19g012890_1	metallothionein 2A	49.2378
Csa17g013140_1	Translation elongation factor EF1B, gamma chain	49.2322
Csa09g088760_1	FAD-dependent oxidoreductase family protein	49.2319
Csa16g023920_1	pfkB-like carbohydrate kinase family protein	49.21
Csa06g045000_1	Ribosomal protein S26e family protein	49.1461
Csa09g011200_1	glyceraldehyde 3-phosphate dehydrogenase A subunit	49.1456
Csa15g016270_1	Nascent polypeptide-associated complex (NAC), alpha subunit family protein	49.1293
Csa11g001890_1	fructose-bisphosphate aldolase 2	49.1215
Csa02g072830_1	cAMP-regulated phosphoprotein 19-related protein	49.0684
Csa17g020550_1	chaperonin 10	49.0669
Csa13g018350_1	biotin carboxyl carrier protein 2	48.9766
Csa03g047550_1	B9NBH0 (Predicted protein) (Fragment)	48.9381
Csa07g032550_1	Proteasome maturation factor UMP1	48.9121
Csa11g014150_1	profilin 2	48.9069
Csa15g027240_1	GroES-like zinc-binding alcohol dehydrogenase family protein	48.8985
Csa20g081210_1	Plant invertase/pectin methylesterase inhibitor superfamily protein	48.8792
Csa07g052890_1	unknown protein	48.82
Csa19g013270_1	adenosine kinase 1	48.8078
Csa04g028790_1	RAB GTPase homolog 8A	48.7998
Csa16g002790_1	cytochrome p450 78a9	48.7889
Csa15g064430_1	AGD2-like defense response protein 1	48.7466
Csa10g004420_1	RUB1 conjugating enzyme 1	48.7197
Csa13g020590_1	NADH:cytochrome B5 reductase 1	48.6201
Csa11g004990_1	RUB1 conjugating enzyme 1	48.6199
Csa11g044740_1	acetyl Co-enzyme a carboxylase biotin carboxylase subunit	48.5909
Csa13g017920_1	voltage dependent anion channel 3	48.5809
Csa07g061320_1	UDP-D-apiose/UDP-D-xylose synthase 1	48.5379
Csa17g099350_1	Translation protein SH3-like family protein	48.5284
Csa15g020290_1	Single hybrid motif superfamily protein	48.5284
Csa01g011890_1	manganese superoxide dismutase 1	48.5265
Csa09g095490_1	SNARE-like superfamily protein	48.5223
Csa19g049110_1	Ribosomal protein S30 family protein	48.512
Csa11g018730_1	RNA binding Plectin/S10 domain-containing protein	48.4852
Csa13g010300_1	mRNA splicing factor, thioredoxin-like U5 snRNP	48.4779
Csa14g004710_1	thioredoxin M-type 1	48.4188
Csa01g013020_1	ribosomal protein 5A	48.4114
Csa18g014380_1	ADP glucose pyrophosphorylase 1	48.4015
Csa17g029270_1	general regulatory factor 10	48.3808
Csa11g074340_1	nitrile specifier protein 5	48.3689
Csa13g057100_1	Ribosomal protein S10p/S20e family protein	48.3277
Csa05g050920_1	glutathione S-transferase TAU 16	48.3255
Csa08g005910_1	Chalcone and stilbene synthase family protein	48.3063
Csa17g002390_1	subtilase family protein	48.2939
Csa06g038460_1	Sucrose-6F-phosphate phosphohydrolase family protein	48.242
Csa11g093780_1	Histone superfamily protein	48.1796
Csa20g005980_1	Ribosomal S17 family protein	48.1786
Csa03g011340_1	ascorbate peroxidase 1	48.1651
Csa01g009220_1	Phosphoglycerate mutase, 2,3-bisphosphoglycerate-independent	48.1648
Csa18g028840_1	ubiquitin-conjugating enzyme 30	48.1565
Csa03g046760_1	RAB GTPASE HOMOLOG B18	48.1299
Csa14g055140_1	nucleolin like 1	48.0591
Csa09g065990_1	Chalcone-flavanone isomerase family protein	48.0539
Csa07g061190_1	copper ion binding	48.0329
Csa12g060250_1	serine hydroxymethyltransferase 4	48.0328
Csa15g084250_1	nucleosome assembly protein 1	48.0214
Csa14g018130_1	chaperonin 10	47.9695
Csa13g033940_1	glucoside glucohydrolase 2	47.9635
Csa18g038720_1	annexin 2	47.9447
Csa03g021940_1	PEBP (phosphatidylethanolamine-binding protein) family protein	47.9353
Csa01g007030_1	Glycoprotein membrane precursor GPI-anchored	47.9073
Csa17g089810_1	histone H2A 10	47.8103
Csa19g022940_1	Zinc-binding ribosomal protein family protein	47.7901
Csa18g016030_1	cytochrome B5 isoform D	47.7234
Csa14g034140_1	basic helix-loop-helix (bHLH) DNA-binding family protein	47.714
Csa15g076520_1	peptidylprolyl cis/trans isomerase, NIMA-interacting 1	47.6468
Csa11g093320_1	Haloacid dehalogenase-like hydrolase (HAD) superfamily protein	47.6161
Csa01g002220_1	Plant stearoyl-acyl-carrier-protein desaturase family protein	47.6072
Csa00382s100_1	glycine-rich RNA-binding protein 2	47.5435
Csa09g048700_1	B12D protein	47.5251
Csa12g047100_1	Hyaluronan / mRNA binding family	47.4879
Csa11g091230_1	xylose isomerase family protein	47.4765
Csa10g010500_1	Ribosomal protein L39 family protein	47.4622
Csa18g018780_1	beta-xylosidase 1	47.4122
Csa02g001360_1	Ribosomal protein S10p/S20e family protein	47.3683
Csa17g094250_1	regulatory particle triple-A 1A	47.3378
Csa17g085890_1	Tubulin/FtsZ family protein	47.3345
Csa06g050960_1	mitochondrial acyl carrier protein 1	47.2589
Csa16g015910_1	low-molecular-weight cysteine-rich 62	47.2393
Csa16g038810_1	aldehyde dehydrogenase 10A8	47.2377
Csa19g016080_1	ribosomal protein 5A	47.209
Csa20g009880_1	peptidemethionine sulfoxide reductase 2	47.1966
Csa18g005520_1	Protein of unknown function (DUF1264)	47.173
Csa19g006460_1	response regulator 22	47.1695
Csa06g027380_1	Thioredoxin superfamily protein	47.1659
Csa19g014670_1	manganese superoxide dismutase 1	47.1638
Csa15g005120_1	RmlC-like cupins superfamily protein	47.1263
Csa01g001060_1	vacuolar membrane ATPase 10	47.0931
Csa15g038220_1	Cysteine-rich protein	47.0872
Csa19g039150_1	FK506-binding protein 15 kD-1	47.0856
Csa13g054720_1	HSP20-like chaperones superfamily protein	47.0747
Csa10g049870_1	ubiquitin conjugating enzyme 4	47.0373
Csa14g064380_1	regulatory particle triple-A 1A	46.9968
Csa14g024860_1	dehydroascorbate reductase	46.9595
Csa01g010620_1	cell division cycle 48	46.9396
Csa10g029230_1	unknown protein	46.883
Csa09g081220_1	NAD(P)-binding Rossmann-fold superfamily protein	46.8711
Csa03g028630_1	Ribosomal protein L34e superfamily protein	46.8644
Csa20g005820_1	sulfite reductase	46.8612
Csa16g034600_1	Proteinase inhibitor, propeptide	46.861
Csa15g031010_1	histone H2A 13	46.8585
Csa18g021240_1	secE/sec61-gamma protein transport protein	46.8392
Csa04g033770_1	XH/XS domain-containing protein	46.7814
Csa03g020860_1	SOUL heme-binding family protein	46.7458
Csa11g044750_1	acetyl Co-enzyme a carboxylase biotin carboxylase subunit	46.7172
Csa06g016750_1	Ribosomal protein S14p/S29e family protein	46.6954
Csa03g011380_1	GTP binding Elongation factor Tu family protein	46.6683
Csa03g023260_1	Major facilitator superfamily protein	46.6156
Csa04g061280_1	Scorpion toxin-like knottin superfamily protein	46.5584
Csa15g001900_1	RNA-binding (RRM/RBD/RNP motifs) family protein	46.5241
Csa20g015510_1	annexin 7	46.4912
Csa05g065880_1	Translation elongation factor EF1B, gamma chain	46.4809
Csa07g031870_1	Putative Protein	46.4778
Csa04g038440_1	ubiquitin E2 variant 1D-4	46.4722
Csa12g014620_1	early nodulin-like protein 15	46.4634
Csa17g022040_1	proteasome subunit PAB1	46.4308
Csa17g045930_1	GTP binding	46.3918
Csa10g010250_1	ATPase, F0 complex, subunit B/B', bacterial/chloroplast	46.349
Csa08g018170_1	Ribosomal protein L13e family protein	46.3451
Csa16g039110_1	HAD-superfamily hydrolase, subfamily IG, 5'-nucleotidase	46.3325
Csa16g046250_1	FAD-dependent oxidoreductase family protein	46.3008
Csa12g016230_1	Bifunctional inhibitor/lipid-transfer protein/seed storage 2S albumin superfamily protein	46.2924
Csa01g012720_1	Thioredoxin superfamily protein	46.2791
Csa06g031660_1	dicarboxylate diiron protein, putative (Crd1)	46.1976
Csa06g030430_1	GATA type zinc finger transcription factor family protein	46.1457
Csa09g066040_1	Chalcone-flavanone isomerase family protein	46.1384
Csa05g018520_1	Phosphotyrosine protein phosphatases superfamily protein	46.1321
Csa04g045150_1	ketol-acid reductoisomerase	46.1167
Csa06g001170_1	Ribosomal protein L30/L7 family protein	46.1141
Csa06g044380_1	light harvesting complex photosystem II	46.087
Csa18g033190_1	actin depolymerizing factor 3	46.0821
Csa16g040330_1	Putative Protein	46.081
Csa18g008740_1	microtubule-associated protein 18	46.0607
Csa03g012750_1	nodulin MtN21 /EamA-like transporter family protein	46.0553
Csa17g042850_1	chlorophyll A/B-binding protein 2	45.9685
Csa06g004870_1	Chaperone protein htpG family protein	45.9634
Csa05g016390_1	nodulin MtN21 /EamA-like transporter family protein	45.9575
Csa06g026910_1	ubiquitin E2 variant 1D-4	45.8546
Csa05g032050_1	winged-helix DNA-binding transcription factor family protein	45.8503
Csa20g058900_1	NAD(P)-binding Rossmann-fold superfamily protein	45.8321
Csa09g096360_1	tubulin alpha-2 chain	45.7827
Csa20g063000_1	FtsH extracellular protease family	45.7668
Csa16g046910_1	Protein of unknown function (DUF2012)	45.7551
Csa10g049490_1	ribosomal protein large subunit 27	45.7525
Csa19g005190_1	NADH-ubiquinone oxidoreductase-related	45.7448
Csa09g087090_1	unknown protein	45.7257
Csa03g015700_1	Phosphofructokinase family protein	45.7109
Csa10g002030_1	cold, circadian rhythm, and RNA binding 1	45.6355
Csa20g078170_1	Glucose-6-phosphate/phosphate translocator-related	45.6144
Csa02g002310_1	Ubiquitin-like superfamily protein	45.6099
Csa19g025800_1	Complex I subunit NDUFS6	45.5109
Csa09g062840_1	MD-2-related lipid recognition domain-containing protein	45.4888
Csa09g096350_1	glucose-6-phosphate/phosphate translocator 2	45.4829
Csa12g025020_1	small ubiquitin-like modifier 1	45.4764
Csa07g063790_1	Bifunctional inhibitor/lipid-transfer protein/seed storage 2S albumin superfamily protein	45.4172
Csa06g027230_1	vacuolar sorting receptor homolog 1	45.3755
Csa19g011980_1	unknown protein	45.3043
Csa05g015510_1	acetyl Co-enzyme a carboxylase carboxyltransferase alpha subunit	45.2644
Csa09g062170_1	Ribosomal protein L36e family protein	45.2599
Csa12g013800_1	ATPase, F0 complex, subunit B/B', bacterial/chloroplast	45.2193
Csa03g004770_1	thioredoxin M-type 1	45.1916
Csa19g015780_1	Thioredoxin superfamily protein	45.1548
Csa17g007790_1	AWPM-19-like family protein	45.1251
Csa07g036090_1	eukaryotic elongation factor 5A-3	45.1207
Csa07g038220_1	GDSL-like Lipase/Acylhydrolase superfamily protein	45.1145
Csa14g027200_1	Histone superfamily protein	45.0825
Csa08g007680_1	biotin carboxyl carrier protein 2	45.0493
Csa16g006030_1	RAB GDP dissociation inhibitor 2	45.0054
Csa07g002080_1	DNAJ heat shock family protein	44.9938
Csa06g024370_1	centrin2	44.9239
Csa03g058560_1	ATP synthase epsilon chain, mitochondrial	44.8895
Csa20g032930_1	eukaryotic translation initiation factor 2 beta subunit	44.8535
Csa04g046220_1	multiprotein bridging factor 1B	44.8318
Csa07g010830_1	PHYTOCYSTATIN 2	44.7572
Csa06g027270_1	monodehydroascorbate reductase 1	44.7479
Csa20g025280_1	glutathione S-transferase phi 12	44.7382
Csa18g025430_1	O-methyltransferase 1	44.736
Csa11g088430_1	RAN GTPase 3	44.7248
Csa01g002750_1	NADH-ubiquinone oxidoreductase-related	44.7133
Csa08g013830_1	RAS-related GTP-binding nuclear protein 2	44.7016
Csa01g031680_1	RPM1-interacting protein 4 (RIN4) family protein	44.6916
Csa06g036860_1	photosystem II light harvesting complex gene B1B2	44.6884
Csa17g015170_1	Protein of unknown function (DUF707)	44.667
Csa18g009360_1	tubulin beta chain 4	44.6044
Csa09g067680_1	delta 1-pyrroline-5-carboxylate synthase 2	44.6043
Csa07g040420_1	Nascent polypeptide-associated complex NAC	44.5224
Csa04g049080_1	Phosphotyrosine protein phosphatases superfamily protein	44.5166
Csa16g048450_1	vacuolar ATP synthase subunit A	44.5053
Csa07g057910_1	vacuolar ATP synthase subunit A	44.482
Csa06g008890_1	myb domain protein 118	44.3729
Csa15g015570_1	Ras-related small GTP-binding family protein	44.3594
Csa03g062710_1	Ribosomal protein S5/Elongation factor G/III/V family protein	44.3422
Csa06g027900_1	Ribosomal protein L11 family protein	44.334
Csa19g016540_1	Amino acid dehydrogenase family protein	44.2993
Csa05g023080_1	Caleosin-related family protein	44.2752
Csa12g017910_1	Mitochondrial ATP synthase subunit G protein	44.257
Csa14g025190_1	ATPase, F0/V0 complex, subunit C protein	44.2319
Csa03g026680_1	CYTOCHROME C-1	44.2316
Csa06g033250_1	seed imbibition 2	44.2197
Csa02g070660_1	aldehyde dehydrogenase 12A1	44.2114
Csa09g062450_1	Adenine nucleotide alpha hydrolases-like superfamily protein	44.1848
Csa14g025540_1	2-oxoglutarate (2OG) and Fe(II)-dependent oxygenase superfamily protein	44.1645
Csa08g027890_1	Ribosomal L22e protein family	44.1384
Csa08g007170_1	voltage dependent anion channel 3	44.1323
Csa20g067260_1	Lactate/malate dehydrogenase family protein	44.0796
Csa11g015620_1	RING membrane-anchor 2	44.0778
Csa03g048580_1	glyceraldehyde-3-phosphate dehydrogenase B subunit	44.0679
Csa12g008300_1	Putative Protein	44.0345
Csa14g037700_1	pyruvate dehydrogenase E1 beta	44.0165
Csa16g012750_1	FtsH extracellular protease family	43.9693
Csa18g034490_1	Ribosomal protein S19e family protein	43.9614
Csa08g008270_1	plastidic GLC translocator	43.9584
Csa04g030210_1	Ribosomal protein S10p/S20e family protein	43.9131
Csa16g043460_1	cold, circadian rhythm, and rna binding 2	43.9086
Csa02g004550_1	nodulin MtN21 /EamA-like transporter family protein	43.8565
Csa04g009560_1	Chaperone protein htpG family protein	43.8332
Csa18g026540_1	small ubiquitin-like modifier 2	43.8165
Csa07g050380_1	CONTAINS InterPro DOMAIN/s: Ubiquitin-like, Ufm1 (InterPro:IPR005375)	43.8015
Csa20g020490_1	translocon-associated protein beta (TRAPB) family protein	43.7955
Csa04g052110_1	alanine:glyoxylate aminotransferase 3	43.7317
Csa07g023510_1	acyl carrier protein 3	43.6885
Csa15g007370_1	Low temperature and salt responsive protein family	43.6772
Csa06g028470_1	Adenine nucleotide alpha hydrolases-like superfamily protein	43.6563
Csa06g049280_1	Aconitase/3-isopropylmalate dehydratase protein	43.6556
Csa04g011250_1	ribosomal protein L15	43.6317
Csa08g054450_1	K-box region and MADS-box transcription factor family protein	43.6267
Csa05g041410_1	ferredoxin 3	43.6193
Csa01g013490_1	Nascent polypeptide-associated complex (NAC), alpha subunit family protein	43.5722
Csa07g060320_1	soluble epoxide hydrolase	43.5301
Csa13g057010_1	Major facilitator superfamily protein	43.5253
Csa06g020710_1	tubulin beta chain 3	43.5225
Csa07g047730_1	unknown protein	43.4764
Csa17g010000_1	Putative endonuclease or glycosyl hydrolase	43.4674
Csa06g048730_1	general regulatory factor 9	43.4594
Csa09g096660_1	Ubiquitin-like superfamily protein	43.4202
Csa09g088040_1	probable small nuclear ribonucleoprotein G	43.4066
Csa04g050470_1	zinc finger (C2H2 type) family protein	43.3853
Csa06g020210_1	unknown protein	43.3842
Csa05g011200_1	dehydration-induced protein (ERD15)	43.3642
Csa06g050430_1	Ribosomal protein L30/L7 family protein	43.3614
Csa02g053340_1	Heat shock protein 70 (Hsp 70) family protein	43.3449
Csa07g054850_1	ADP-ribosylation factor 3	43.3215
Csa10g013540_1	regulatory particle AAA-ATPase 2A	43.274
Csa11g101180_1	Bifunctional inhibitor/lipid-transfer protein/seed storage 2S albumin superfamily protein	43.2453
Csa04g043180_1	calmodulin 5	43.2105
Csa20g024960_1	Cystatin/monellin superfamily protein	43.2033
Csa00578s030_1	Nodulin MtN3 family protein	43.1776
Csa07g013000_1	catalytics	43.1288
Csa17g025270_1	Major facilitator superfamily protein	43.0987
Csa10g013820_1	photosystem I subunit E-2	43.0963
Csa14g001250_1	subtilase family protein	43.0645
Csa17g031130_1	Polyketide cyclase/dehydrase and lipid transport superfamily protein	43.0551
Csa11g045030_1	Nucleic acid-binding, OB-fold-like protein	43.0499
Csa12g016940_1	small nuclear ribonucleoprotein F	43.0299
Csa17g023240_1	Putative Protein	42.9841
Csa18g021370_1	hydroxysteroid dehydrogenase 1	42.9723
Csa07g065600_1	Reticulan like protein B3	42.9446
Csa12g013550_1	Cytochrome bd ubiquinol oxidase, 14kDa subunit	42.9097
Csa02g073060_1	FK506-binding protein 12	42.8814
Csa10g047610_1	FUNCTIONS IN: molecular_function unknown	42.8793
Csa05g023490_1	gamma subunit of Mt ATP synthase	42.87
Csa01g030170_1	beta-amylase 1	42.8669
Csa12g056770_1	O-acetylserine (thiol) lyase (OAS-TL) isoform A1	42.8114
Csa11g014520_1	regulatory particle AAA-ATPase 2A	42.808
Csa18g021650_1	CLPC homologue 1	42.7797
Csa08g057160_1	START (StAR-related lipid-transfer) lipid-binding domain	42.7559
Csa07g055090_1	early nodulin-like protein 14	42.7368
Csa17g080560_1	nucleolin like 2	42.7191
Csa18g039480_1	indole-3-acetic acid inducible 9	42.7165
Csa15g014910_1	fatty acid desaturase 7	42.6991
Csa14g032200_1	FKBP-like peptidyl-prolyl cis-trans isomerase family protein	42.6718
Csa05g093400_1	cysteine synthase C1	42.6571
Csa14g009320_1	ascorbate peroxidase 1	42.6431
Csa15g026670_1	2-oxoglutarate (2OG) and Fe(II)-dependent oxygenase superfamily protein	42.5837
Csa04g034100_1	membrane-associated progesterone binding protein 3	42.5504
Csa09g005000_1	ubiquiting-conjugating enzyme 2	42.5476
Csa08g057220_1	BCL-2-associated athanogene 3	42.5254
Csa06g053330_1	photosystem I P subunit	42.5192
Csa01g027360_1	Pyruvate kinase family protein	42.5121
Csa15g015770_1	ribosomal protein 5A	42.4716
Csa11g101140_1	photosystem I reaction center subunit PSI-N, chloroplast, putative / PSI-N, putative (PSAN)	42.4666
Csa13g047240_1	reversibly glycosylated polypeptide 3	42.4656
Csa10g012000_1	Class I glutamine amidotransferase-like superfamily protein	42.4528
Csa02g057610_1	small ubiquitin-like modifier 2	42.4317
Csa17g018610_1	allene oxide cyclase 4	42.4192
Csa05g023430_1	synaptobrevin-related protein 1	42.3907
Csa09g094910_1	Tetratricopeptide repeat (TPR)-like superfamily protein	42.3708
Csa12g006240_1	Ribosomal protein L2 family	42.35
Csa17g006730_1	thioredoxin M-type 1	42.34
Csa11g103550_1	Subtilase family protein	42.3181
Csa12g020430_1	regulatory particle AAA-ATPase 2A	42.2834
Csa08g014720_1	eukaryotic translation initiation factor 2 beta subunit	42.2408
Csa15g008520_1	Putative Protein	42.1777
Csa14g064930_1	Translation initiation factor SUI1 family protein	42.1333
Csa16g047670_1	Protein of unknown function (DUF778)	42.1264
Csa11g025380_1	cytochrome-c oxidases	42.1196
Csa06g050410_1	guanosine nucleotide diphosphate dissociation inhibitor 1	42.1059
Csa09g066000_1	Chalcone-flavanone isomerase family protein	42.0969
Csa01g042620_1	nucleosome assembly protein 1	42.0781
Csa15g082680_1	ATP citrate lyase (ACL) family protein	42.0708
Csa06g017080_1	Basic-leucine zipper (bZIP) transcription factor family protein	42.055
Csa04g047150_1	hydroxyproline-rich glycoprotein family protein	42.0359
Csa14g031140_1	RNA-processing, Lsm domain	42.0282
Csa03g055970_1	Tubulin/FtsZ family protein	42.027
Csa11g099380_1	aldehyde dehydrogenase 12A1	42.0262
Csa11g067950_1	Putative Protein	41.9673
Csa03g013000_1	Translation elongation factor EF1B, gamma chain	41.9362
Csa04g041480_1	Plant protein 1589 of unknown function	41.9299
Csa15g019420_1	cobalt ion binding	41.9142
Csa15g055560_1	RPM1-interacting protein 4 (RIN4) family protein	41.8885
Csa11g091750_1	temperature-induced lipocalin	41.8687
Csa04g022770_1	Ribosomal protein S14p/S29e family protein	41.8645
Csa07g021950_1	Sec14p-like phosphatidylinositol transfer family protein	41.8601
Csa15g034810_1	Ribosomal L27e protein family	41.8589
Csa11g035330_1	beta-amylase 5	41.8534
Csa01g019610_1	Cysteine-rich protein	41.837
Csa17g095990_1	Ribosomal protein S5/Elongation factor G/III/V family protein	41.8315
Csa20g021570_1	voltage dependent anion channel 3	41.8172
Csa05g040940_1	UDP-D-apiose/UDP-D-xylose synthase 1	41.8124
Csa16g008270_1	gamma subunit of Mt ATP synthase	41.8072
Csa02g076390_1	Dehydrin family protein	41.7984
Csa05g039850_1	chaperonin-60alpha	41.7867
Csa19g013090_1	Ribosomal protein L4/L1 family	41.774
Csa17g095570_1	photosystem I subunit G	41.7546
Csa06g004590_1	spiral1	41.7329
Csa17g093920_1	NAD-dependent epimerase/dehydratase family protein	41.7218
Csa02g037160_1	Protein of unknown function, DUF647	41.6946
Csa14g067980_1	Ribosomal protein S5/Elongation factor G/III/V family protein	41.6939
Csa09g058750_1	metallopeptidase M24 family protein	41.6698
Csa08g015870_1	Stress responsive A/B Barrel Domain	41.6685
Csa11g011300_1	aspartate aminotransferase 5	41.6203
Csa12g023320_1	proton pump interactor 1	41.611
Csa04g066560_1	CP12 domain-containing protein 1	41.5902
Csa04g038850_1	Aldolase superfamily protein	41.5719
Csa04g050690_1	Putative Protein	41.5673
Csa19g024980_1	glutamine synthetase 1.3	41.5615
Csa08g059340_1	Cystatin/monellin family protein	41.55
Csa17g060850_1	photosystem I subunit F	41.5428
Csa09g064030_1	Integrase-type DNA-binding superfamily protein	41.5391
Csa08g052000_1	HSP20-like chaperones superfamily protein	41.5387
Csa11g028150_1	D7MGT9 (Expressed protein)	41.5226
Csa20g018820_1	delta subunit of Mt ATP synthase	41.5115
Csa14g020590_1	proteasome subunit PAB1	41.5016
Csa13g002800_1	Ribosomal protein L4/L1 family	41.4465
Csa07g015370_1	low-molecular-weight cysteine-rich 62	41.4162
Csa18g009900_1	GroES-like zinc-binding dehydrogenase family protein	41.4041
Csa01g030470_1	Alcohol dehydrogenase transcription factor Myb/SANT-like family protein	41.3975
Csa20g039040_1	Ribosomal protein L13e family protein	41.3841
Csa02g063020_1	Putative Protein	41.3773
Csa14g059910_1	ATP synthase epsilon chain, mitochondrial	41.3737
Csa17g098500_1	Dormancy/auxin associated family protein	41.359
Csa01g021330_1	Eukaryotic aspartyl protease family protein	41.3204
Csa01g019650_1	lipoamide dehydrogenase 1	41.3176
Csa01g031570_1	RING/U-box superfamily protein	41.3033
Csa20g082160_1	nuclear factor Y, subunit B6	41.2702
Csa17g055410_1	Ribosomal protein L6 family	41.2581
Csa15g005400_1	threonine aldolase 2	41.2423
Csa19g008370_1	Protein kinase superfamily protein	41.2295
Csa16g043970_1	myo-inositol-1-phosphate synthase 2	41.139
Csa14g005520_1	2-oxoglutarate (2OG) and Fe(II)-dependent oxygenase superfamily protein	41.1278
Csa06g054140_1	Ribosomal protein L7Ae/L30e/S12e/Gadd45 family protein	41.0528
Csa04g039550_1	RNA-binding (RRM/RBD/RNP motifs) family protein with retrovirus zinc finger-like domain	41.0479
Csa03g033450_1	CBL-interacting protein kinase 23	40.9853
Csa17g016430_1	Aldolase superfamily protein	40.9833
Csa00555s170_1	sulfite oxidase	40.945
Csa06g015520_1	Leucine-rich repeat (LRR) family protein	40.9348
Csa11g009200_1	Ribosomal protein S14p/S29e family protein	40.9204
Csa13g016060_1	delta subunit of Mt ATP synthase	40.918
Csa07g026210_1	secretion-associated RAS 1B	40.9069
Csa03g010130_1	winged-helix DNA-binding transcription factor family protein	40.8628
Csa15g076590_1	Translation elongation factor EF1B/ribosomal protein S6 family protein	40.8449
Csa11g092120_1	Ribosomal protein S4 (RPS4A) family protein	40.8414
Csa14g020580_1	mercaptopyruvate sulfurtransferase 1	40.8389
Csa03g033880_1	Coatomer epsilon subunit	40.8096
Csa09g011840_1	DCD (Development and Cell Death) domain protein	40.8068
Csa14g067550_1	photosystem I subunit G	40.7683
Csa14g061920_1	Single hybrid motif superfamily protein	40.7657
Csa04g056000_1	S-formylglutathione hydrolase	40.7586
Csa16g051200_1	Argonaute family protein	40.6802
Csa03g006570_1	Ribosomal protein L6 family	40.67
Csa19g011930_1	ADP/ATP carrier 1	40.661
Csa10g001430_1	glycine rich protein 2	40.6517
Csa17g020920_1	methyl-CPG-binding domain 10	40.6331
Csa10g009990_1	Cytochrome bd ubiquinol oxidase, 14kDa subunit	40.625
Csa03g060790_1	Chalcone-flavanone isomerase family protein	40.6127
Csa05g005610_1	Protein of unknown function (DUF581)	40.5858
Csa15g020980_1	photosystem I subunit H-1	40.5793
Csa02g062170_1	xylose isomerase family protein	40.5512
Csa17g050470_1	Transcription elongation factor (TFIIS) family protein	40.516
Csa11g090850_1	S-adenosyl-L-methionine-dependent methyltransferases superfamily protein	40.464
Csa04g037580_1	metallopeptidase M24 family protein	40.4421
Csa20g016270_1	L-Aspartase-like family protein	40.4128
Csa01g004960_1	RmlC-like cupins superfamily protein	40.406
Csa08g053350_1	Ubiquitin-like superfamily protein	40.3906
Csa02g055020_1	VIRB2-interacting protein 3	40.3785
Csa12g053790_1	heat shock factor binding protein	40.374
Csa14g020910_1	unknown protein	40.321
Csa07g034190_1	LOB domain-containing protein 42	40.2906
Csa08g008560_1	thioredoxin F2	40.2448
Csa17g092640_1	Peptidase S24/S26A/S26B/S26C family protein	40.2309
Csa06g054240_1	Adenine nucleotide alpha hydrolases-like superfamily protein	40.1917
Csa04g009080_1	Carbohydrate-binding X8 domain superfamily protein	40.1681
Csa08g012270_1	aspartate aminotransferase 2	40.1528
Csa04g019690_1	Transducin/WD40 repeat-like superfamily protein	40.1479
Csa05g072070_1	pfkB-like carbohydrate kinase family protein	40.1324
Csa12g077640_1	ribosomal protein large subunit 27	40.0637
Csa04g024180_1	Basic-leucine zipper (bZIP) transcription factor family protein	40.0305
Csa18g039260_1	Histone superfamily protein	40.0182
Csa06g012590_1	Transducin/WD40 repeat-like superfamily protein	40.0147
Csa00456s080_1	low-molecular-weight cysteine-rich 68	39.982
Csa05g091540_1	RAB GDP dissociation inhibitor 2	39.9454
Csa16g034680_1	unknown protein	39.9344
Csa19g013190_1	D7L8C1 (Putative uncharacterized protein) (Fragment)	39.9281
Csa15g073740_1	GCIP-interacting family protein	39.8961
Csa09g095280_1	NADP-malic enzyme 4	39.8697
Csa13g030740_1	CONSTANS-like 4	39.8415
Csa09g084390_1	long chain acyl-CoA synthetase 9	39.8348
Csa08g046990_1	Ribosomal protein L7Ae/L30e/S12e/Gadd45 family protein	39.8152
Csa03g007130_1	selenoprotein family protein	39.8105
Csa12g018170_1	low-molecular-weight cysteine-rich 25	39.8089
Csa16g042550_1	general regulatory factor 2	39.8084
Csa10g011560_1	SOS3-interacting protein 3	39.7836
Csa06g027110_1	ubiquinol-cytochrome C reductase UQCRX/QCR9-like family protein	39.7682
Csa17g007610_1	Lactate/malate dehydrogenase family protein	39.7496
Csa17g072940_1	succinate dehydrogenase 5	39.7367
Csa01g036300_1	low-molecular-weight cysteine-rich 84	39.7083
Csa20g032440_1	Glutaredoxin family protein	39.7
Csa03g023370_1	dehydroascorbate reductase	39.6891
Csa11g044500_1	Glucose-6-phosphate/phosphate translocator-related	39.6879
Csa14g005420_1	cytosolic ribosomal protein S15	39.6859
Csa05g030530_1	FtsH extracellular protease family	39.6759
Csa17g021090_1	TLC ATP/ADP transporter	39.6654
Csa16g046000_1	Protein kinase superfamily protein	39.6474
Csa19g022520_1	Peptidase S24/S26A/S26B/S26C family protein	39.6416
Csa07g013380_1	cyclophilin 5	39.6413
Csa03g011270_1	Histone superfamily protein	39.6321
Csa14g054770_1	receptor for activated C kinase 1B	39.6262
Csa17g012330_1	copper/zinc superoxide dismutase 1	39.6224
Csa12g008500_1	plasma membrane intrinsic protein 3	39.6186
Csa02g033600_1	Ribosomal protein L13 family protein	39.6119
Csa14g017390_1	ubiquitin carrier protein 1	39.5315
Csa14g018490_1	methyl-CPG-binding domain 10	39.514
Csa17g070970_1	Chlorophyll A-B binding family protein	39.5079
Csa03g039180_1	annexin 1	39.4803
Csa06g012490_1	Protein of unknown function (DUF1336)	39.4117
Csa02g068360_1	D-ribulose-5-phosphate-3-epimerase	39.3431
Csa11g104180_1	unknown protein	39.3348
Csa18g005110_1	unknown protein	39.3094
Csa11g092890_1	highly ABA-induced PP2C gene 1	39.2904
Csa17g012690_1	Histone superfamily protein	39.2837
Csa16g016050_1	CAX interacting protein 4	39.2799
Csa09g098130_1	Aldolase-type TIM barrel family protein	39.2244
Csa05g001850_1	Cyclophilin-like peptidyl-prolyl cis-trans isomerase family protein	39.1886
Csa11g016630_1	proton pump interactor 1	39.1692
Csa20g058710_1	GDP-D-mannose 3',5'-epimerase	39.1425
Csa08g005320_1	delta subunit of Mt ATP synthase	39.1301
Csa04g028740_1	actin depolymerizing factor 2	39.1265
Csa03g025590_1	proteasome beta subunit C1	39.1155
Csa05g006190_1	guanosine nucleotide diphosphate dissociation inhibitor 1	39.1099
Csa17g036050_1	Ribosome associated membrane protein RAMP4	39.106
Csa13g024840_1	Protein of unknown function (DUF626)	39.0786
Csa09g078820_1	glycine-rich RNA-binding protein 5	39.0751
Csa12g034180_1	HSP70-interacting protein 1	39.0585
Csa08g048830_1	methionine sulfoxide reductase B3	39.0462
Csa07g060710_1	MD-2-related lipid recognition domain-containing protein	39.0397
Csa12g051700_1	unknown protein	39.0252
Csa07g061420_1	Putative Protein	39.0156
Csa09g053280_1	centrin2	39.0143
Csa09048s010_1	oleosin 2	38.9793
Csa12g008950_1	small subunit ribosomal protein 16	38.9705
Csa12g069570_1	acetyl Co-enzyme a carboxylase biotin carboxylase subunit	38.9619
Csa19g020480_1	eukaryotic translation initiation factor 4A1	38.9618
Csa18g020150_1	glycosyl hydrolase 9A1	38.9458
Csa08g052610_1	GLNB1 homolog	38.9436
Csa18g002600_1	Hyaluronan / mRNA binding family	38.9378
Csa04g055500_1	Basic-leucine zipper (bZIP) transcription factor family protein	38.8963
Csa05g001760_1	CP12 domain-containing protein 1	38.8726
Csa12g005110_1	beta-galactosidase 3	38.8568
Csa15g058440_1	Ubiquitin-like superfamily protein	38.8482
Csa12g026300_1	Uncharacterised protein family (UPF0497)	38.8241
Csa01g023870_1	Cell differentiation, Rcd1-like protein	38.8202
Csa12g065430_1	Bifunctional inhibitor/lipid-transfer protein/seed storage 2S albumin superfamily protein	38.8084
Csa12g008310_1	Putative Protein	38.8065
Csa05g084970_1	alpha-xylosidase 1	38.7939
Csa07g057470_1	cytochrome b6f complex subunit (petM), putative	38.7895
Csa01g041880_1	Small nuclear ribonucleoprotein family protein	38.7797
Csa01g008000_1	low-molecular-weight cysteine-rich 44	38.7765
Csa09g073930_1	Peroxidase superfamily protein	38.7366
Csa11g019820_1	26S proteasome, regulatory subunit Rpn7	38.7039
Csa07g007780_1	NAD(P)-binding Rossmann-fold superfamily protein	38.7019
Csa04g061150_1	trypsin inhibitor protein 1	38.6795
Csa11g101460_1	FK506-binding protein 12	38.6369
Csa17g081020_1	unknown seed protein like 1	38.6211
Csa05g064640_1	Pectinacetylesterase family protein	38.6209
Csa12g061320_1	selenium-binding protein 1	38.6129
Csa11g094990_1	Ribosomal protein S19e family protein	38.5901
Csa01g022420_1	Granulin repeat cysteine protease family protein	38.5616
Csa11g043430_1	NAD(P)-binding Rossmann-fold superfamily protein	38.5339
Csa09g001120_1	Aldolase superfamily protein	38.5325
Csa20g001370_1	Tautomerase/MIF superfamily protein	38.5061
Csa19g047930_1	Clathrin light chain protein	38.4842
Csa14g021700_1	alpha/beta-Hydrolases superfamily protein	38.4638
Csa20g067250_1	casein kinase I-like 8	38.4616
Csa18g013920_1	NADH-ubiquinone oxidoreductase B8 subunit, putative	38.4559
Csa20g026740_1	Ribosomal protein S5 domain 2-like superfamily protein	38.4506
Csa11g073940_1	NADH-ubiquinone oxidoreductase B8 subunit, putative	38.4284
Csa14g023330_1	Translation elongation factor EF1A/initiation factor IF2gamma family protein	38.3634
Csa17g058290_1	S18 ribosomal protein	38.3621
Csa06g025980_1	metallopeptidase M24 family protein	38.3389
Csa13g034790_1	Threonyl-tRNA synthetase	38.3072
Csa02g035520_1	beta-xylosidase 1	38.2995
Csa03g033830_1	GTP binding	38.2706
Csa05g002050_1	S-adenosylmethionine synthetase 1	38.2375
Csa18g031770_1	RAN binding protein 1	38.2317
Csa13g009500_1	peptidemethionine sulfoxide reductase 3	38.2086
Csa07g037660_1	Protein of unknown function DUF2359, transmembrane	38.1938
Csa04g033920_1	Nodulin MtN3 family protein	38.1666
Csa09g004830_1	NADH dehydrogenase (ubiquinone)s	38.1651
Csa18g002640_1	RAB GTPase homolog 1A	38.1595
Csa05g012860_1	Clathrin light chain protein	38.1536
Csa13g041680_1	Bifunctional inhibitor/lipid-transfer protein/seed storage 2S albumin superfamily protein	38.1518
Csa05g042070_1	20S proteasome alpha subunit G1	38.1437
Csa14g025870_1	high mobility group B3	38.0858
Csa08g012560_1	Mitochondrial substrate carrier family protein	38.0432
Csa03g029860_1	Pollen Ole e 1 allergen and extensin family protein	38.0393
Csa12g009510_1	vacuolar ATP synthase subunit H family protein	38.0187
Csa05g026940_1	equilibrative nucleotide transporter 1	38.0169
Csa17g021490_1	XH/XS domain-containing protein	38.006
Csa08g050100_1	xyloglucan endotransglucosylase/hydrolase 9	38.0025
Csa06g041070_1	Protein of unknown function, DUF538	37.9909
Csa09g088430_1	aldehyde dehydrogenase 11A3	37.9871
Csa06g039080_1	Aldolase superfamily protein	37.9781
Csa13g006290_1	kow domain-containing transcription factor 1	37.9595
Csa09g086550_1	myo-inositol-1-phosphate synthase 2	37.9376
Csa13g012210_1	G-box regulating factor 6	37.9354
Csa16g015640_1	NAD(P)-binding Rossmann-fold superfamily protein	37.9251
Csa10g011200_1	myosin heavy chain-related	37.8873
Csa03g024200_1	Cupredoxin superfamily protein	37.8769
Csa00751s020_1	ribosomal protein large subunit 16A	37.8727
Csa08g054430_1	Thioesterase superfamily protein	37.8549
Csa11g037200_1	TIFY domain/Divergent CCT motif family protein	37.8347
Csa03g015930_1	Flavin-binding monooxygenase family protein	37.8333
Csa13g028100_1	Mov34/MPN/PAD-1 family protein	37.7794
Csa10g017160_1	RNA binding Plectin/S10 domain-containing protein	37.7587
Csa03g059760_1	lysophospholipase 2	37.7516
Csa12g004040_1	maternal effect embryo arrest 59	37.7435
Csa08g054420_1	myo-inositol-1-phosphate synthase 3	37.7169
Csa06g005440_1	2-oxoacid dehydrogenases acyltransferase family protein	37.6925
Csa03g057960_1	histone H2A 10	37.6834
Csa06g021780_1	B12D protein	37.6776
Csa01g012290_1	Ribosomal protein L10 family protein	37.6367
Csa14g018780_1	Inorganic H pyrophosphatase family protein	37.6341
Csa20g032090_1	Ribosomal protein L7Ae/L30e/S12e/Gadd45 family protein	37.6251
Csa04g009450_1	Small nuclear ribonucleoprotein family protein	37.6182
Csa11g100150_1	Carbohydrate-binding X8 domain superfamily protein	37.615
Csa08g061250_1	FUNCTIONS IN: molecular_function unknown	37.6126
Csa17g019810_1	ubiquitin carrier protein 1	37.603
Csa06g038430_1	ureidoglycolate hydrolases	37.5857
Csa16g037990_1	Ribosomal protein L6 family protein	37.5741
Csa05g056980_1	Pre-mRNA splicing Prp18-interacting factor	37.5597
Csa16g002100_1	DNAJ heat shock family protein	37.5445
Csa16g014460_1	tubulin folding cofactor A (KIESEL)	37.5439
Csa19g013290_1	cell division cycle 48	37.5428
Csa08g058260_1	TLD-domain containing nucleolar protein	37.5367
Csa12g061480_1	serine hydroxymethyltransferase 4	37.5325
Csa05g075090_1	homolog of anti-oxidant 1	37.487
Csa17g079090_1	Stabilizer of iron transporter SufD / Polynucleotidyl transferase	37.4855
Csa09g061870_1	RNA-binding (RRM/RBD/RNP motifs) family protein with retrovirus zinc finger-like domain	37.4849
Csa09g059880_1	ubiquinol-cytochrome C reductase UQCRX/QCR9-like family protein	37.4211
Csa03g032370_1	Alba DNA/RNA-binding protein	37.4127
Csa15g009430_1	emp24/gp25L/p24 family/GOLD family protein	37.4105
Csa02g068110_1	Ribosomal protein S19e family protein	37.4026
Csa17g023580_1	beta-tonoplast intrinsic protein	37.3915
Csa16g007770_1	glycolipid transfer protein 1	37.3535
Csa13g007020_1	clathrin adaptor complexes medium subunit family protein	37.332
Csa18g040780_1	unknown protein	37.3269
Csa13g013590_1	Cystathionine beta-synthase (CBS) family protein	37.3267
Csa19g013970_1	SERINE CARBOXYPEPTIDASE-LIKE 49	37.3259
Csa09g058880_1	acyl-CoA oxidase 4	37.3227
Csa02g054720_1	ubiquitin conjugating enzyme 4	37.3136
Csa19g011940_1	Phosphoglycerate mutase, 2,3-bisphosphoglycerate-independent	37.3128
Csa04g042760_1	Iron/manganese superoxide dismutase family protein	37.2935
Csa04g053920_1	Glucose-1-phosphate adenylyltransferase family protein	37.2265
Csa07g051350_1	triosephosphate isomerase	37.2215
Csa20g006820_1	heat shock protein 81-2	37.1958
Csa02g002240_1	thylakoid rhodanese-like	37.1955
Csa13g011920_1	Thioesterase superfamily protein	37.1581
Csa11g089900_1	TCP-1/cpn60 chaperonin family protein	37.1481
Csa13g023250_1	Putative Protein	37.1381
Csa18g038030_1	Cox19-like CHCH family protein	37.131
Csa05g033950_1	cyclophilin 5	37.1226
Csa08g007800_1	reversibly glycosylated polypeptide 2	37.0841
Csa04g035980_1	centrin2	37.0768
Csa16g051160_1	20S proteasome alpha subunit G1	37.0679
Csa05g080130_1	Proteasome maturation factor UMP1	37.0639
Csa11g034460_1	heat shock factor binding protein	37.0197
Csa02g070390_1	BCL-2-associated athanogene 7	36.9991
Csa14g038030_1	photosystem I subunit K	36.9039
Csa19g039530_1	RING/U-box superfamily protein	36.9011
Csa10g007070_1	plasma membrane intrinsic protein 3	36.9007
Csa19g025330_1	B-S glucosidase 44	36.8997
Csa19g057590_1	peptidylprolyl cis/trans isomerase, NIMA-interacting 1	36.8975
Csa17g022730_1	SOUL heme-binding family protein	36.8968
Csa11g004600_1	PATATIN-like protein 4	36.8737
Csa09g048520_1	aldehyde dehydrogenase 2B4	36.8665
Csa16g008200_1	synaptobrevin-related protein 1	36.848
Csa16g012010_1	16:0delta9 desaturase 2	36.8383
Csa16g041780_1	long chain acyl-CoA synthetase 9	36.8359
Csa11g093730_1	histone H2A 6	36.8202
Csa06g013010_1	Methylenetetrahydrofolate reductase family protein	36.8091
Csa10g003220_1	phosphoenolpyruvate carboxykinase 1	36.7864
Csa07g050170_1	PDI-like 1-2	36.7829
Csa08g058130_1	Ribosomal protein S8e family protein	36.7795
Csa05g092580_1	Ribosomal protein S13/S15	36.7724
Csa09g015930_1	myb domain protein 118	36.7531
Csa19g015900_1	Ras-related small GTP-binding family protein	36.7173
Csa20g032710_1	chaperonin 20	36.7153
Csa12g037540_1	Late embryogenesis abundant protein (LEA) family protein	36.6905
Csa01g016360_1	eif4a-2	36.6563
Csa03g025290_1	Nodulin MtN3 family protein	36.6261
Csa15g052950_1	FK506-binding protein 15 kD-1	36.6184
Csa11g012400_1	SOS3-interacting protein 3	36.6069
Csa10g042720_1	sulfite oxidase	36.5535
Csa13g002440_1	NAD(P)-binding Rossmann-fold superfamily protein	36.5426
Csa07g007490_1	Dormancy/auxin associated family protein	36.5404
Csa15g079720_1	H(+)-ATPase 1	36.5164
Csa18g037700_1	Bifunctional inhibitor/lipid-transfer protein/seed storage 2S albumin superfamily protein	36.5122
Csa02g075070_1	NADH-ubiquinone oxidoreductase-related	36.4919
Csa03g023760_1	ATPase, F0/V0 complex, subunit C protein	36.4901
Csa20g002590_1	heat shock cognate protein 70-1	36.477
Csa07g063200_1	O-methyltransferase 1	36.4726
Csa17g001410_1	secretion-associated RAS super family 2	36.4527
[truncated: 87,420 more rows]

## Sheet: Cs-21
Table S3. Camelina gene models ordered on RPKM values in two stages of seed development; Cs-14 (10-15 DAF) and Cs-21 (16-21 DAF) as well as in leaf tissue. Normalized RPKMs were used as expression values and the lists for genes are shown in separate sheets; Cs-14, Cs-21, and Cs-Leaf sheets.
Gene ID	Gene Description	RPKM
Csa11g070590_1	RmlC-like cupins superfamily protein	15241.3
Csa18g009670_1	RmlC-like cupins superfamily protein	13446
Csa11g070580_1	RmlC-like cupins superfamily protein	6392.67
Csa17g006950_1	cruciferin 2	4725.49
Csa04g061240_1	Scorpion toxin-like knottin superfamily protein	3780.18
Csa14g004960_1	cruciferin 2	3304.38
Csa10g017840_1	oleosin 1	3248.77
Csa12g028090_1	oleosin 1	2654.11
Csa00532s200_1	Oleosin family protein	2212.15
Csa12g024720_1	seed storage albumin 4	2091.33
Csa10g042420_1	Oleosin family protein	2067.34
Csa11g019460_1	oleosin 1	2056.31
Csa09g096830_1	unknown protein	1962.01
Csa16g054930_1	unknown protein	1713.18
Csa19g001360_1	Oleosin family protein	1681.82
Csa12g024730_1	seed storage albumin 3	1637.19
Csa01g038030_1	Glycine-rich protein family	1630.04
Csa11g017020_1	seed storage albumin 4	1223.33
Csa11g057650_1	oleosin 2	1209.33
Csa04g015780_1	oleosin 4	1190.91
Csa12g086580_1	Bifunctional inhibitor/lipid-transfer protein/seed storage 2S albumin superfamily protein	1125.7
Csa12g021990_1	cruciferin 3	1108.35
Csa01g019320_1	translationally controlled tumor protein	1076.73
Csa06g008780_1	oleosin 4	1022.72
Csa11g017000_1	seed storage albumin 4	971.608
Csa09g096800_1	Putative Protein	963.679
Csa09g014800_1	oleosin 4	936.79
Csa19g003140_1	Late embryogenesis abundant protein (LEA) family protein	927.889
Csa01g002040_1	Late embryogenesis abundant protein (LEA) family protein	888.894
Csa17g006960_1	RmlC-like cupins superfamily protein	877.988
Csa14g004970_1	RmlC-like cupins superfamily protein	870.237
Csa07g016060_1	RmlC-like cupins superfamily protein	770.621
Csa04g061210_1	Scorpion toxin-like knottin superfamily protein	755.961
Csa10g047190_1	oleosin 2	755.733
Csa03g005050_1	cruciferin 2	751.496
Csa17g076620_1	1-cysteine peroxiredoxin 1	702.933
Csa01g019120_1	nitrile specifier protein 4	694.497
Csa06g049790_1	Scorpion toxin-like knottin superfamily protein	678.614
Csa02g041750_1	oleosin3	672.386
Csa15g021540_1	translationally controlled tumor protein	634.107
Csa05g038120_1	RmlC-like cupins superfamily protein	618.412
Csa11g082710_1	oleosin3	617.787
Csa11g017470_1	seed gene 1	612.981
Csa11g066460_1	Protein of unknown function (DUF1264)	607.292
Csa06g049820_1	Scorpion toxin-like knottin superfamily protein	586.748
Csa09g097100_1	Vacuolar calcium-binding protein-related	583.357
Csa03g015710_1	2-oxoglutarate (2OG) and Fe(II)-dependent oxygenase superfamily protein	569.537
Csa18g022020_1	oleosin3	530.242
Csa14g053080_1	1-cysteine peroxiredoxin 1	529.647
Csa19g031870_1	cupin family protein	519.371
Csa14g005770_1	AWPM-19-like family protein	518.403
Csa05g041560_1	Bifunctional inhibitor/lipid-transfer protein/seed storage 2S albumin superfamily protein	516.073
Csa09g096550_1	unknown protein	510.165
Csa10g016060_1	seed gene 1	508.414
Csa16g035910_1	Aquaporin-like superfamily protein	502.463
Csa20g077530_1	Protein of unknown function (DUF1264)	466.343
Csa15g026660_1	2-oxoglutarate (2OG) and Fe(II)-dependent oxygenase superfamily protein	459.612
Csa07g040360_1	Aquaporin-like superfamily protein	453.524
Csa01g013220_1	fatty acid desaturase 2	451.843
Csa20g002420_1	metallothionein 2B	449.066
Csa01g025880_1	cupin family protein	446.521
Csa16g042580_1	glutathione S-transferase TAU 20	442.22
Csa07g063550_1	Saposin-like aspartyl protease family protein	439.983
Csa19g026450_1	2-oxoglutarate (2OG) and Fe(II)-dependent oxygenase superfamily protein	434.101
Csa03g052870_1	1-cysteine peroxiredoxin 1	427.557
Csa09g077750_1	Aquaporin-like superfamily protein	422.559
Csa08g052880_1	Cysteine proteinases superfamily protein	420.323
Csa18g005520_1	Protein of unknown function (DUF1264)	417.025
Csa01g024880_1	Dihydroneopterin aldolase	411.65
Csa05g060730_1	Glycoprotein membrane precursor GPI-anchored	407.443
Csa10g004530_1	RmlC-like cupins superfamily protein	405.141
Csa08g062320_1	metallothionein 2B	401.672
Csa03g005870_1	AWPM-19-like family protein	401.669
Csa07g002720_1	cytochrome p450 78a9	394.642
Csa20g050340_1	thioglucoside glucohydrolase 1	393.11
Csa15g039290_1	cupin family protein	388.496
Csa04g007610_1	low-molecular-weight cysteine-rich 69	386.175
Csa15g010800_1	metallothionein 2A	381.896
Csa09g096900_1	Saposin-like aspartyl protease family protein	373.371
Csa07g027910_1	unknown protein	363.451
Csa11g024290_1	Peroxidase superfamily protein	354.121
Csa02g004740_1	Cysteine proteinases superfamily protein	348.902
Csa02g076390_1	Dehydrin family protein	348.076
Csa02g035280_1	sucrose synthase 2	347.874
Csa05g006880_1	Scorpion toxin-like knottin superfamily protein	346.252
Csa16g054940_1	unknown protein	344.368
Csa17g007790_1	AWPM-19-like family protein	341.686
Csa16g002360_1	ADP-ribosylation factor A1E	341.652
Csa11g005080_1	RmlC-like cupins superfamily protein	335.054
Csa05g014740_1	lipid transfer protein 1	330.352
Csa20g038690_1	homolog of Medicago truncatula MTN3	327.777
Csa04g052350_1	lipid transfer protein 1	323.7
Csa16g054900_1	Putative Protein	322.965
Csa11g052000_1	Bifunctional inhibitor/lipid-transfer protein/seed storage 2S albumin superfamily protein	317.294
Csa16g055020_1	Saposin-like aspartyl protease family protein	316.773
Csa02g074960_1	phytosulfokine 5 precursor	315.733
Csa12g036130_1	Peroxidase superfamily protein	315.384
Csa10g043160_1	Bifunctional inhibitor/lipid-transfer protein/seed storage 2S albumin superfamily protein	312.341
Csa07g063770_1	Vacuolar calcium-binding protein-related	305.816
Csa07g061020_1	Q40376 (Nodulin) (Precursor)	305.517
Csa15g002100_1	S-adenosylmethionine decarboxylase	305.484
Csa11g008950_1	S-adenosyl-L-methionine-dependent methyltransferases superfamily protein	302.823
Csa04g044980_1	Adenine nucleotide alpha hydrolases-like superfamily protein	302.054
Csa12g037540_1	Late embryogenesis abundant protein (LEA) family protein	298.523
Csa10g021310_1	Peroxidase superfamily protein	296.594
Csa01g005810_1	acyl carrier protein 1	288.351
Csa07g013360_1	fatty acid desaturase 3	287.261
Csa20g017650_1	17.6 kDa class II heat shock protein	287.19
Csa02g033690_1	Tetratricopeptide repeat (TPR)-like superfamily protein	283.983
Csa10g004590_1	Putative Protein	279.316
Csa05g020560_1	Pollen Ole e 1 allergen and extensin family protein	278.261
Csa09g096810_1	unknown protein	275.095
Csa06g049750_1	trypsin inhibitor protein 2	271.627
Csa13g002270_1	metallothionein 2B	271.2
Csa10g017850_1	peptide met sulfoxide reductase 4	269.561
Csa15g023060_1	Adenine nucleotide alpha hydrolases-like superfamily protein	268.112
Csa01g021930_1	2-oxoglutarate (2OG) and Fe(II)-dependent oxygenase superfamily protein	267.45
Csa18g021370_1	hydroxysteroid dehydrogenase 1	266.673
Csa09g096540_1	unknown protein	266.24
Csa09g068650_1	Iron/manganese superoxide dismutase family protein	265.817
Csa15g016520_1	heat shock protein 70	265.224
Csa16g002790_1	cytochrome p450 78a9	264.359
Csa13g052180_1	Saposin-like aspartyl protease family protein	263.493
Csa19g023490_1	translationally controlled tumor protein	250.2
Csa14g034140_1	basic helix-loop-helix (bHLH) DNA-binding family protein	248.916
Csa09g093260_1	photosystem II subunit R	248.75
Csa18g033140_1	Gibberellin-regulated family protein	245.58
Csa16g043300_1	dehydrin LEA	245.41
Csa01g010180_1	metallothionein 2A	245.349
Csa19g007120_1	Ribosomal protein S24e family protein	244.069
Csa02g037720_1	Cysteine proteinases superfamily protein	242.133
Csa17g011660_1	UDP-D-apiose/UDP-D-xylose synthase 2	242.098
Csa10g028690_1	spermidine disinapoyl acyltransferase	237.624
Csa16g055220_1	Vacuolar calcium-binding protein-related	237.308
Csa04g042760_1	Iron/manganese superoxide dismutase family protein	236.702
Csa08g057250_1	seed gene 3	235.427
Csa08g011750_1	Aluminium induced protein with YGL and LRDR motifs	232.323
Csa13g009210_1	seed gene 3	231.811
Csa05g033930_1	fatty acid desaturase 3	231.442
Csa18g016070_1	Tetratricopeptide repeat (TPR)-like superfamily protein	230.318
Csa16g048630_1	photosystem II subunit R	229.208
Csa03g005060_1	RmlC-like cupins superfamily protein	229.187
Csa09g086550_1	myo-inositol-1-phosphate synthase 2	228.645
Csa09g097360_1	beta vacuolar processing enzyme	227.617
Csa18g018540_1	sucrose synthase 2	225.9
Csa13g006710_1	F1F0-ATPase inhibitor protein, putative	225.321
Csa15g079170_1	RmlC-like cupins superfamily protein	225.113
Csa14g008960_1	Tetratricopeptide repeat (TPR)-like superfamily protein	224.807
Csa08g023700_1	thioglucoside glucohydrolase 1	223.376
Csa08g014130_1	Ribosomal protein S8e family protein	223.262
Csa16g014970_1	fatty acid desaturase 3	223.203
Csa02g012730_1	Saposin-like aspartyl protease family protein	221.029
Csa06g037180_1	Pollen Ole e 1 allergen and extensin family protein	220.634
Csa08g057080_1	unknown protein	220.555
Csa14g006800_1	Protein of unknown function (DUF1264)	219.936
Csa20g028700_1	Aluminium induced protein with YGL and LRDR motifs	216.626
Csa07g056960_1	alpha-vacuolar processing enzyme	216.051
Csa05g073700_1	thioredoxin-dependent peroxidase 1	215.795
Csa19g016790_1	heat shock protein 70	215.714
Csa09g087850_1	Reticulan like protein B13	214.597
Csa02g039290_1	hydroxysteroid dehydrogenase 1	213.455
Csa10g002880_1	Histone superfamily protein	212.602
Csa05g006850_1	Scorpion toxin-like knottin superfamily protein	212.2
Csa17g023580_1	beta-tonoplast intrinsic protein	211.877
Csa09g096840_1	unknown protein	211.103
Csa14g030400_1	MLP-like protein 28	210.193
Csa12g009650_1	S-adenosyl-L-methionine-dependent methyltransferases superfamily protein	210.082
Csa13g055670_1	Cysteine proteinases superfamily protein	209.063
Csa14g021700_1	alpha/beta-Hydrolases superfamily protein	206.091
Csa16g043970_1	myo-inositol-1-phosphate synthase 2	205.342
Csa16g021570_1	unknown protein	204.841
Csa05g079910_1	ribulose bisphosphate carboxylase small chain 1A	203.557
Csa20g009540_1	seed gene 3	203.293
Csa10g022480_1	Late embryogenesis abundant protein (LEA) family protein	203.206
Csa17g092740_1	Late embryogenesis abundant protein (LEA) family protein	201.389
Csa16g051630_1	Bifunctional inhibitor/lipid-transfer protein/seed storage 2S albumin superfamily protein	200.121
Csa09g097000_1	ACC oxidase 2	198.277
Csa19g040490_1	Glycine-rich protein family	198.132
Csa18g040780_1	unknown protein	197.978
Csa08g005050_1	senescence-associated gene 29	197.611
Csa07g052330_1	myo-inositol-1-phosphate synthase 2	197.151
Csa03g025100_1	extensin 3	195.123
Csa15g032230_1	Dihydroneopterin aldolase	194.15
Csa11g077010_1	Tetratricopeptide repeat (TPR)-like superfamily protein	194.119
Csa10g001480_1	rotamase CYP 1	194.084
Csa17g018740_1	glyceraldehyde-3-phosphate dehydrogenase C2	193.714
Csa04g061220_1	Scorpion toxin-like knottin superfamily protein	193.668
Csa19g012890_1	metallothionein 2A	193.219
Csa18g024310_1	ubiquitin-conjugating enzyme 10	192.522
Csa10g029650_1	Mitochondrial import inner membrane translocase subunit Tim17/Tim22/Tim23 family protein	191.931
Csa16g055410_1	beta vacuolar processing enzyme	191.66
Csa12g003040_1	Histone superfamily protein	190.76
Csa10g015380_1	Aluminium induced protein with YGL and LRDR motifs	190.675
Csa09g075850_1	Kunitz family trypsin and protease inhibitor protein	189.445
Csa16g045330_1	Reticulan like protein B13	188.293
Csa11g087800_1	thiazole biosynthetic enzyme, chloroplast (ARA6) (THI1) (THI4)	187.879
Csa19g030870_1	Dihydroneopterin aldolase	187.057
Csa20g009730_1	unknown protein	185.752
Csa02g072000_1	farnesylated protein 3	185.715
Csa15g016000_1	fatty acid desaturase 2	185.512
Csa01g027970_1	Zinc-binding ribosomal protein family protein	184.951
Csa11g100620_1	flavonol synthase 5	184.265
Csa12g004770_1	RmlC-like cupins superfamily protein	183.833
Csa13g014900_1	17.6 kDa class II heat shock protein	183.084
Csa07g050700_1	Pollen Ole e 1 allergen and extensin family protein	182.56
Csa12g053140_1	Mitochondrial import inner membrane translocase subunit Tim17/Tim22/Tim23 family protein	182.133
Csa17g094610_1	aldehyde dehydrogenase 7B4	181.82
Csa15g023720_1	Late embryogenesis abundant protein (LEA) family protein	181.522
Csa18g023590_1	heat shock protein 90.1	180.471
Csa03g018020_1	Ribosomal protein L16p/L10e family protein	180.222
Csa15g023190_1	Plant invertase/pectin methylesterase inhibitor superfamily protein	180.052
Csa12g028100_1	peptide met sulfoxide reductase 4	180.014
Csa17g003730_1	Ribosomal protein L19e family protein	179.661
Csa16g020350_1	acyl carrier protein 3	178.721
Csa01g022720_1	tubulin alpha-2 chain	178.621
Csa14g061940_1	Late embryogenesis abundant protein (LEA) family protein	178.511
Csa17g023890_1	PEBP (phosphatidylethanolamine-binding protein) family protein	178.284
Csa14g016380_1	glyceraldehyde-3-phosphate dehydrogenase C2	178.21
Csa03g028920_1	Eukaryotic translation initiation factor 5A-1 (eIF-5A 1) protein	177.579
Csa17g012870_1	nodulin MtN21 /EamA-like transporter family protein	177.319
Csa20g032220_1	Ribosomal protein S8e family protein	176.726
Csa13g047050_1	hydroxysteroid dehydrogenase 5	176.332
Csa13g035030_1	Ribosomal protein L18e/L15 superfamily protein	173.602
Csa19g016720_1	cystatin B	171.909
Csa12g024780_1	Ribosomal protein L14	171.458
Csa18g029620_1	Ribosomal protein L31e family protein	171.18
Csa11g016690_1	Aluminium induced protein with YGL and LRDR motifs	170.715
Csa19g022460_1	Late embryogenesis abundant protein (LEA) family protein	170.615
Csa11g104180_1	unknown protein	170.611
Csa19g058160_1	RmlC-like cupins superfamily protein	170.608
Csa16g054910_1	unknown protein	169.566
Csa02g048860_1	heat shock protein 90.1	169.541
Csa11g090150_1	Ribosomal protein L31e family protein	168.912
Csa10g016690_1	S-adenosyl-L-methionine-dependent methyltransferases superfamily protein	168.651
Csa17g007450_1	Ribosomal protein S19 family protein	168.376
Csa17g016030_1	aspartic proteinase A1	167.662
Csa04g041110_1	Papain family cysteine protease	167.105
Csa17g092830_1	lysophospholipase 2	166.749
Csa15g005300_1	Ribosomal protein L14p/L23e family protein	166.396
Csa09g085140_1	glutathione S-transferase TAU 20	165.9
Csa15g002110_1	Late embryogenesis abundant protein (LEA) family protein	165.21
Csa16g005670_1	Zinc-binding ribosomal protein family protein	165.076
Csa03g002820_1	Ribosomal protein L19e family protein	164.695
Csa15g016350_1	cystatin B	164.485
Csa03g059660_1	Late embryogenesis abundant protein (LEA) family protein	164.301
Csa02g005050_1	GLNB1 homolog	164.239
Csa12g025120_1	seed gene 1	164.119
Csa17g013240_1	Translation protein SH3-like family protein	164.049
Csa06g026970_1	ubiquitin extension protein 1	163.869
Csa08g043550_1	Papain family cysteine protease	163.781
Csa03g013030_1	Translation protein SH3-like family protein	162.945
Csa02g049620_1	ubiquitin-conjugating enzyme 10	162.579
Csa04g038980_1	late embryogenesis abundant protein, putative / LEA protein, putative	162.42
Csa03g017210_1	glyceraldehyde-3-phosphate dehydrogenase C2	162.336
Csa17g011810_1	Ribosomal protein L1p/L10e family	161.078
Csa07g051800_1	cold, circadian rhythm, and rna binding 2	160.367
Csa14g014650_1	glyoxalase I homolog	160.218
Csa19g027360_1	tubulin alpha-2 chain	159.884
Csa11g017010_1	seed storage albumin 2	159.133
Csa01g041670_1	RmlC-like cupins superfamily protein	158.478
Csa02g072190_1	flavonol synthase 5	157.727
Csa01g013670_1	heat shock protein 70	157.592
Csa16g003890_1	ribosomal protein S27	157.471
Csa03g015610_1	aspartic proteinase A1	156.92
Csa07g051650_1	dehydrin LEA	156.824
Csa15g003030_1	Adenine nucleotide alpha hydrolases-like superfamily protein	156.717
Csa07g004820_1	Zinc-binding ribosomal protein family protein	155.983
Csa14g032100_1	Eukaryotic translation initiation factor 5A-1 (eIF-5A 1) protein	155.582
Csa11g094240_1	GTP binding Elongation factor Tu family protein	155.012
Csa16g023270_1	cytosolic NADP+-dependent isocitrate dehydrogenase	154.657
Csa16g038210_1	Ribosomal protein L35Ae family protein	154.43
Csa08g043890_1	glutathione peroxidase 6	153.451
Csa08g035240_1	Nucleoside diphosphate kinase family protein	153.1
Csa02g028460_1	GAST1 protein homolog 3	152.937
Csa11g078470_1	sucrose synthase 2	152.064
Csa14g022150_1	beta-tonoplast intrinsic protein	151.739
Csa08g061680_1	Ribosomal protein S12/S23 family protein	150.932
Csa17g015930_1	glyoxalase I homolog	150.112
Csa05g022930_1	NAC domain containing protein 41	149.541
Csa07g002340_1	ADP-ribosylation factor A1E	148.948
Csa07g026140_1	drought-induced 19	148.677
Csa14g064720_1	aldehyde dehydrogenase 7B4	148.523
Csa05g009000_1	late embryogenesis abundant domain-containing protein / LEA domain-containing protein	148.425
Csa09g064720_1	Papain family cysteine protease	148.321
Csa09g092150_1	alpha-vacuolar processing enzyme	148.04
Csa06g050010_1	Plant stearoyl-acyl-carrier-protein desaturase family protein	147.921
Csa20g001790_1	PEBP (phosphatidylethanolamine-binding protein) family protein	147.273
Csa02g076190_1	PS II oxygen-evolving complex 1	146.597
Csa15g002300_1	Plant stearoyl-acyl-carrier-protein desaturase family protein	146.173
Csa11g100490_1	farnesylated protein 3	145.986
Csa18g033720_1	GTP binding Elongation factor Tu family protein	145.849
Csa08g039110_1	reversibly glycosylated polypeptide 3	145.558
Csa18g033680_1	GTP binding Elongation factor Tu family protein	145.498
Csa09g084810_1	Pollen Ole e 1 allergen and extensin family protein	145.497
Csa01g005120_1	Ribosomal protein L14p/L23e family protein	145.296
Csa11g019470_1	peptide met sulfoxide reductase 4	145.222
Csa16g026850_1	ribulose bisphosphate carboxylase small chain 1A	145.21
Csa14g014760_1	aspartic proteinase A1	145.106
Csa09048s010_1	oleosin 2	145.044
Csa14g017300_1	Ribosomal protein L16p/L10e family protein	145.014
Csa07g036360_1	ribosomal protein L34	144.811
Csa16g047560_1	alpha-vacuolar processing enzyme	144.551
Csa03g030350_1	NAD(P)-binding Rossmann-fold superfamily protein	142.75
Csa07g064030_1	beta vacuolar processing enzyme	142.442
Csa08g059740_1	F1F0-ATPase inhibitor protein, putative	142.276
Csa17g010100_1	photosystem II subunit P-1	142.253
Csa14g002830_1	Ribosomal protein L19e family protein	141.922
Csa01g013010_1	Adenine nucleotide alpha hydrolases-like superfamily protein	141.377
Csa10g015740_1	Ribosomal protein L14	141.278
Csa14g048710_1	ribosomal protein 1	140.453
Csa16g027270_1	Ribosomal protein L22p/L17e family protein	139.655
Csa11g019390_1	mitochondrion-localized small heat shock protein 23.6	139.281
Csa02g067330_1	GTP binding Elongation factor Tu family protein	138.899
Csa02g060000_1	Ribosomal protein L31e family protein	138.725
Csa04g041700_1	triosephosphate isomerase	138.461
Csa06g043510_1	ribosomal protein L23AB	138.408
Csa17g034280_1	Eukaryotic translation initiation factor 5A-1 (eIF-5A 1) protein	138.376
Csa06g029440_1	Papain family cysteine protease	137.962
Csa14g043260_1	Auxin-responsive GH3 family protein	137.295
Csa05g006950_1	trypsin inhibitor protein 1	136.728
Csa04g050030_1	Enolase	136.719
Csa12g081680_1	ribosomal protein L5	136.685
Csa17g055650_1	Auxin-responsive GH3 family protein	135.605
Csa14g010800_1	nodulin MtN21 /EamA-like transporter family protein	135.604
Csa05g017510_1	Enolase	135.591
Csa11g025490_1	Late embryogenesis abundant protein (LEA) family protein	135.142
Csa09g087360_1	Uncharacterised protein family SERF	134.957
Csa09g075860_1	Kunitz family trypsin and protease inhibitor protein	134.939
Csa09g062300_1	Ribosomal protein S3 family protein	134.771
Csa07g003870_1	ribosomal protein S27	134.735
Csa16g017710_1	glutathione S-transferase TAU 16	134.684
Csa01g002150_1	Ribosomal protein S7e family protein	134.229
Csa16g053270_1	photosystem I light harvesting complex gene 3	134.139
Csa02g072210_1	flavonol synthase 3	133.796
Csa05g067280_1	unknown protein	133.385
Csa07g031870_1	Putative Protein	133.262
Csa11g082070_1	reversibly glycosylated polypeptide 4	133.108
Csa02g022870_1	Nucleoside diphosphate kinase family protein	133.104
Csa17g019720_1	Ribosomal protein L16p/L10e family protein	132.971
Csa06g027450_1	Ribosomal protein L24e family protein	132.802
Csa20g006520_1	Chalcone-flavanone isomerase family protein	132.506
Csa14g009660_1	UDP-D-apiose/UDP-D-xylose synthase 2	131.954
Csa06g047700_1	Ribosomal protein S5 family protein	131.851
Csa15g026350_1	Ribosomal protein L7Ae/L30e/S12e/Gadd45 family protein	131.676
Csa01g018720_1	Zinc-binding ribosomal protein family protein	131.589
Csa07g029900_1	thioredoxin-dependent peroxidase 1	131.319
Csa07g053670_1	Reticulan like protein B13	130.716
Csa03g019060_1	Translation machinery associated TMA7	130.541
Csa07g029870_1	cytosolic NADP+-dependent isocitrate dehydrogenase	130.082
Csa05g021060_1	SecY protein transport family protein	130.065
Csa19g007980_1	Ribosomal L22e protein family	129.765
Csa20g018520_1	senescence-associated gene 29	129.75
Csa09g095960_1	photosystem I light harvesting complex gene 3	129.725
Csa13g011500_1	actin 7	129.601
Csa05g076270_1	acyl carrier protein 3	129.352
Csa05g081410_1	Ribosomal protein L22p/L17e family protein	129.145
Csa18g037070_1	farnesylated protein 3	128.964
Csa03g037560_1	Auxin-responsive GH3 family protein	128.936
Csa05g061930_1	Dormancy/auxin associated family protein	128.583
Csa20g021690_1	Ribosomal protein S4	128.277
Csa14g011050_1	Translation elongation factor EF1B, gamma chain	128.026
Csa12g023390_1	Aluminium induced protein with YGL and LRDR motifs	128.004
Csa13g033940_1	glucoside glucohydrolase 2	127.957
Csa02g028200_1	S18 ribosomal protein	127.886
Csa17g007940_1	potassium channel beta subunit 1	127.435
Csa06g018730_1	serine carboxypeptidase-like 48	127.433
Csa04g056210_1	Ribosomal protein S5 family protein	127.106
Csa20g041120_1	nitrile specifier protein 5	126.673
Csa11g072000_1	thioredoxin 3	126.552
Csa17g009260_1	Chitinase family protein	126.229
Csa10g014220_1	Tyrosine transaminase family protein	126.03
Csa13g018030_1	Ribosomal protein S4	125.974
Csa14g034880_1	Ribosome associated membrane protein RAMP4	125.872
Csa11g084730_1	plastidic pyruvate kinase beta subunit 1	125.465
Csa15g058410_1	Glycine-rich protein family	125.462
Csa02g005790_1	glutathione S-transferase F3	124.863
Csa14g002070_1	60S acidic ribosomal protein family	124.611
Csa15g004980_1	glyceraldehyde-3-phosphate dehydrogenase C subunit 1	124.552
Csa09g078880_1	heat shock protein 101	124.482
Csa06g025400_1	flavanone 3-hydroxylase	124.087
Csa12g014430_1	Ribosomal protein S6e	123.516
Csa12g043080_1	ribosomal protein large subunit 16A	123.468
Csa20g038780_1	ribosomal protein S11-beta	123.433
Csa19g023290_1	nitrile specifier protein 1	123.409
Csa20g063020_1	ubiquitin-like protein 5	122.982
Csa16g042270_1	Pollen Ole e 1 allergen and extensin family protein	122.675
Csa00545s010_1	Saposin-like aspartyl protease family protein	122.429
Csa17g008860_1	Protein of unknown function (DUF1264)	122.415
Csa12g008910_1	Ribosomal protein S3Ae	122.364
Csa11g074340_1	nitrile specifier protein 5	122.31
Csa08g037580_1	S18 ribosomal protein	122.261
Csa13g043300_1	Nucleoside diphosphate kinase family protein	122.254
Csa03g011100_1	dessication-induced 1VOC superfamily protein	122.061
Csa04g037020_1	flavanone 3-hydroxylase	122.001
Csa02g019830_1	glutathione peroxidase 6	121.721
Csa01g002030_1	S-adenosylmethionine decarboxylase	121.614
Csa11g071560_1	Lactate/malate dehydrogenase family protein	120.976
Csa13g055360_1	GLNB1 homolog	120.577
Csa03g002130_1	60S acidic ribosomal protein family	120.536
Csa07g058110_1	photosystem II subunit R	120.371
Csa03g033230_1	SGS domain-containing protein	120.368
Csa14g009830_1	Ribosomal protein L1p/L10e family	120.345
Csa17g035810_1	NAD(P)-binding Rossmann-fold superfamily protein	119.785
Csa03g021630_1	beta-tonoplast intrinsic protein	119.364
Csa03g046530_1	ribosomal protein 1	118.778
Csa16g044410_1	Protein of unknown function (duplicated DUF1399)	118.636
Csa05g092010_1	Zinc-binding ribosomal protein family protein	118.624
Csa11g093710_1	Gibberellin-regulated family protein	118.462
Csa20g009880_1	peptidemethionine sulfoxide reductase 2	117.569
Csa03g028310_1	glutathione S-transferase tau 13	117.43
Csa04g046740_1	Ribosomal protein L18ae/LX family protein	117.241
Csa19g028030_1	delta vacuolar processing enzyme	117.217
Csa09g057950_1	dehydrin xero 1	117.063
Csa16g038230_1	heat shock protein 101	116.982
Csa14g011120_1	Translation protein SH3-like family protein	116.6
Csa03g047550_1	B9NBH0 (Predicted protein) (Fragment)	116.208
Csa07g061180_1	60S acidic ribosomal protein family	115.874
Csa05g009550_1	Plant EC metallothionein-like protein, family 15	115.796
Csa08g007280_1	Ribosomal protein S4	115.723
Csa20g081370_1	Protein of unknown function (DUF581)	115.445
Csa16g023320_1	thioredoxin-dependent peroxidase 1	115.407
Csa02g065630_1	Ribosomal protein S8 family protein	115.283
Csa03g011030_1	Tetratricopeptide repeat (TPR)-like superfamily protein	115.2
Csa02g072770_1	Bifunctional inhibitor/lipid-transfer protein/seed storage 2S albumin superfamily protein	115.093
Csa13g014300_1	unknown protein	114.949
Csa00789s010_1	Putative Protein	114.826
Csa12g001920_1	Papain family cysteine protease	114.588
Csa09g071050_1	Adenine nucleotide alpha hydrolases-like superfamily protein	114.509
Csa02g049190_1	plastidic pyruvate kinase beta subunit 1	114.137
Csa09g086060_1	cold, circadian rhythm, and rna binding 2	114.07
Csa06g030410_1	Ribosomal protein L35Ae family protein	113.46
Csa09g080670_1	S phase kinase-associated protein 1	113.076
Csa09g061280_1	Ribosomal protein L24e family protein	112.858
Csa19g005390_1	Adenine nucleotide alpha hydrolases-like superfamily protein	112.747
Csa05g073630_1	cytosolic NADP+-dependent isocitrate dehydrogenase	112.653
Csa20g002310_1	NAD(P)-binding Rossmann-fold superfamily protein	112.327
Csa19g036800_1	Ribosomal protein L13 family protein	112.199
Csa18g025600_1	light-harvesting chlorophyll B-binding protein 3	112.185
Csa02g057710_1	ARABIDOPSIS THALIANA PEROXYGENASE 2	112.045
Csa02g057080_1	thiazole biosynthetic enzyme, chloroplast (ARA6) (THI1) (THI4)	112.026
Csa07g011690_1	actin depolymerizing factor 6	111.917
Csa03g010060_1	photosystem II subunit P-1	111.754
Csa08g027830_1	Ribosomal protein L18e/L15 superfamily protein	111.452
Csa17g069370_1	ribosomal protein 1	111.405
Csa05g002180_1	cytochrome P450, family 709, subfamily B, polypeptide 2	111.375
Csa05g020900_1	MATE efflux family protein	111.352
Csa11g004050_1	Peroxidase superfamily protein	111.33
Csa14g008490_1	Thioredoxin superfamily protein	111.142
Csa02g053380_1	Heat shock protein 70 (Hsp 70) family protein	110.972
Csa11g081660_1	Cysteine proteinases superfamily protein	110.933
Csa04g061470_1	Plant stearoyl-acyl-carrier-protein desaturase family protein	110.758
Csa11g007250_1	Ribosomal protein S3Ae	110.567
Csa05g016220_1	Ribosomal protein L36e family protein	110.505
Csa19g026130_1	Ribosomal protein L7Ae/L30e/S12e/Gadd45 family protein	110.337
Csa12g015850_1	ChaC-like family protein	109.83
Csa08g054840_1	actin 7	109.82
Csa17g001580_1	60S acidic ribosomal protein family	109.588
Csa09g073930_1	Peroxidase superfamily protein	109.524
Csa05g095080_1	unknown protein	109.508
Csa11g073500_1	ubiquitin-like protein 5	109.508
Csa18g020860_1	Cysteine proteinases superfamily protein	109.457
Csa15g010560_1	Ribosomal protein L10 family protein	109.16
Csa02g044890_1	Glucose-methanol-choline (GMC) oxidoreductase family protein	109.126
Csa17g042530_1	Protein of unknown function (DUF1264)	109.103
Csa09g067430_1	triosephosphate isomerase	109.031
Csa05g092850_1	Putative endonuclease or glycosyl hydrolase	108.908
Csa08g003200_1	17.6 kDa class II heat shock protein	108.868
Csa04g059140_1	late embryogenesis abundant domain-containing protein / LEA domain-containing protein	108.66
Csa17g030230_1	MLP-like protein 28	108.361
Csa04g053530_1	ribosomal protein L23AB	108.189
Csa04g066100_1	cytochrome P450, family 709, subfamily B, polypeptide 2	108.089
Csa04g042110_1	Ribosomal protein L35Ae family protein	107.995
Csa03g005510_1	cytosolic ribosomal protein S15	107.889
Csa00456s080_1	low-molecular-weight cysteine-rich 68	107.868
Csa15g057160_1	photosystem II light harvesting complex gene 2.1	107.791
Csa11g044870_1	Ribosomal protein S3 family protein	107.346
Csa06g034240_1	Adenine nucleotide alpha hydrolases-like superfamily protein	107.109
Csa12g002060_1	Ribosomal protein S25 family protein	106.741
Csa05g006640_1	Plant stearoyl-acyl-carrier-protein desaturase family protein	106.604
Csa00478s010_1	Methylenetetrahydrofolate reductase family protein	106.535
Csa16g040060_1	S phase kinase-associated protein 1	106.425
Csa19g006320_1	glyceraldehyde-3-phosphate dehydrogenase C subunit 1	106.215
Csa12g001540_1	rotamase CYP 1	106.078
Csa16g015910_1	low-molecular-weight cysteine-rich 62	106.034
Csa13g047480_1	light harvesting complex of photosystem II 5	106.025
Csa01g022420_1	Granulin repeat cysteine protease family protein	105.967
Csa05g012650_1	Stress induced protein	105.67
Csa15g027650_1	tubulin alpha-2 chain	105.505
Csa02g075980_1	unknown protein	105.452
Csa11g017070_1	Ribosomal protein L14	105.153
Csa11g084440_1	heat shock protein 90.1	105.106
Csa04g046970_1	Pollen Ole e 1 allergen and extensin family protein	104.694
Csa07g058640_1	phosphoglycerate kinase	104.69
Csa14g009030_1	dessication-induced 1VOC superfamily protein	104.594
Csa14g034720_1	NAD(P)-binding Rossmann-fold superfamily protein	104.391
Csa16g035060_1	40s ribosomal protein SA	104.349
Csa09g086960_1	Protein of unknown function (duplicated DUF1399)	104.343
Csa15g020910_1	Zinc-binding ribosomal protein family protein	104.278
Csa07g023540_1	acyl carrier protein 3	104.254
Csa09g093790_1	phosphoglycerate kinase	103.905
Csa13g009370_1	unknown protein	103.891
Csa02g070610_1	HVA22 homologue B	103.817
Csa09g041350_1	HSP20-like chaperones superfamily protein	103.809
Csa08g057350_1	Ribosomal protein S4 (RPS4A) family protein	103.37
Csa02g004550_1	nodulin MtN21 /EamA-like transporter family protein	103.05
Csa09g071370_1	citrate synthase 1	103.033
Csa06g036920_1	Ribosomal protein L18ae/LX family protein	102.489
Csa13g002860_1	Ribosomal protein S12/S23 family protein	102.415
Csa02g065340_1	Putative Protein	102.401
Csa07g053120_1	Uncharacterised protein family SERF	102.397
Csa12g044270_1	Ribosomal protein L32e	102.393
Csa15g019890_1	metallothionein 3	102.386
Csa02g009740_1	photosystem II subunit Q-2	102.367
Csa19g012300_1	light harvesting complex photosystem II	101.652
Csa03g012070_1	threonine aldolase 1	101.63
Csa10g033640_1	NAD(P)-binding Rossmann-fold superfamily protein	101.578
Csa11g062750_1	Heat shock protein 70 (Hsp 70) family protein	101.429
Csa11g087260_1	light-harvesting chlorophyll B-binding protein 3	101.254
Csa15g015760_1	Adenine nucleotide alpha hydrolases-like superfamily protein	100.838
Csa08g048840_1	methionine sulfoxide reductase B5	100.583
Csa13g015780_1	senescence-associated gene 29	100.506
Csa02g026890_1	hydroxysteroid dehydrogenase 5	100.387
Csa10g006690_1	ankyrin repeat-containing protein 2	100.259
Csa04g051220_1	Ribosomal protein L36e family protein	99.9177
Csa07g032820_1	Ribosomal protein L22p/L17e family protein	99.8532
Csa07g047470_1	S phase kinase-associated protein 1	99.628
Csa10g017780_1	mitochondrion-localized small heat shock protein 23.6	99.6152
Csa07g001930_1	unknown protein	99.6028
Csa06g039160_1	Enolase	99.5623
Csa09g094950_1	Cystathionine beta-synthase (CBS) family protein	99.1946
Csa02g057720_1	IAA carboxylmethyltransferase 1	98.9509
Csa20g066790_1	thioredoxin 3	98.9144
Csa13g054990_1	Ribosomal protein L19e family protein	98.5162
Csa10g014310_1	early nodulin-like protein 3	98.495
Csa03g011040_1	Putative Protein	98.4927
Csa01g006420_1	Ribosomal L22e protein family	98.3988
Csa12g029340_1	secE/sec61-gamma protein transport protein	98.265
Csa17g081020_1	unknown seed protein like 1	98.2516
Csa03g036140_1	acyl-CoA-binding protein 6	98.0024
Csa19g015650_1	Ribosomal protein S11 family protein	97.8577
Csa02g005590_1	Protein of unknown function, DUF538	97.8049
Csa07g026230_1	calreticulin 1a	97.7486
Csa20g013000_1	actin 7	97.6746
Csa06g017080_1	Basic-leucine zipper (bZIP) transcription factor family protein	97.4629
Csa19g002660_1	Ribosomal protein S19e family protein	97.3188
Csa01g019710_1	Adenine nucleotide alpha hydrolases-like superfamily protein	97.2458
Csa14g062020_1	lysophospholipase 2	97.0158
Csa03g055160_1	unknown seed protein like 1	96.957
Csa15g015750_1	Adenine nucleotide alpha hydrolases-like superfamily protein	96.8573
Csa19g008030_1	Ribosomal protein L18e/L15 superfamily protein	96.7857
Csa11g002930_1	myo-inositol-1-phosphate synthase 1	96.633
Csa10g008170_1	S-adenosyl-L-methionine-dependent methyltransferases superfamily protein	96.5417
Csa09g062840_1	MD-2-related lipid recognition domain-containing protein	96.3143
Csa05g020790_1	Ribosomal protein L18ae/LX family protein	96.0942
Csa13g012130_1	Ribosomal protein S6e	96.0091
Csa03g011230_1	Ribosomal protein S8 family protein	95.9532
Csa11g002170_1	Ribosomal protein S25 family protein	95.854
Csa11g064170_1	Cystatin/monellin superfamily protein	95.8405
Csa11g055600_1	FUNCTIONS IN: molecular_function unknown	95.7903
Csa09g081220_1	NAD(P)-binding Rossmann-fold superfamily protein	95.6814
Csa03g011810_1	Ribosomal protein L1p/L10e family	95.5419
Csa11g070350_1	Late embryogenesis abundant protein (LEA) family protein	95.4282
Csa18g031230_1	temperature-induced lipocalin	95.309
Csa18g014280_1	nitrile specifier protein 5	95.2794
Csa01g001570_1	Ribosomal protein S19e family protein	95.1858
Csa07g060320_1	soluble epoxide hydrolase	95.0963
Csa19g021970_1	Protein phosphatase 2C family protein	94.8748
Csa09g080880_1	Dehydrin family protein	94.87
Csa11g104400_1	PS II oxygen-evolving complex 1	94.8379
Csa06g047470_1	S-formylglutathione hydrolase	94.8245
Csa09g037080_1	serine carboxypeptidase-like 48	94.7728
Csa15g021650_1	ethylene-responsive element binding protein	94.6975
Csa09g011440_1	AP2/B3-like transcriptional factor family protein	94.547
Csa15g012490_1	unknown protein	94.4931
Csa05g009880_1	Ribosomal protein S5 family protein	94.3938
Csa10g047270_1	Glutaredoxin family protein	94.1733
Csa06g030060_1	triosephosphate isomerase	94.1187
Csa10g032700_1	selenium-binding protein 1	94.0205
Csa02g062630_1	temperature-induced lipocalin	93.931
Csa11g019580_1	Fe superoxide dismutase 1	93.6332
Csa10g019520_1	VIRB2-interacting protein 1	93.3399
Csa18g026060_1	thiazole biosynthetic enzyme, chloroplast (ARA6) (THI1) (THI4)	93.3167
Csa04g034210_1	breast basic conserved 1	93.1828
Csa10g007460_1	Ribosomal protein S3Ae	93.0485
Csa01g044760_1	Ribosomal L28e protein family	92.8848
Csa14g034960_1	Ribosomal protein L22p/L17e family protein	92.8666
Csa01g021620_1	Ribosomal protein L7Ae/L30e/S12e/Gadd45 family protein	92.7684
Csa04g002200_1	Ribosomal protein L30/L7 family protein	92.7637
Csa15g015310_1	Ribosomal protein S11 family protein	92.7265
Csa13g002400_1	heat shock cognate protein 70-1	92.6296
Csa09g050880_1	Nodulin MtN3 family protein	92.4424
Csa14g007230_1	Chitinase family protein	92.2292
Csa19g013510_1	unknown protein	91.9854
Csa11g055780_1	ribosomal protein L5	91.8343
Csa05g001550_1	Ribosomal protein L7Ae/L30e/S12e/Gadd45 family protein	91.7337
Csa11g010770_1	early nodulin-like protein 4	91.7147
Csa06g021630_1	aldehyde dehydrogenase 2B4	91.6683
Csa11g101180_1	Bifunctional inhibitor/lipid-transfer protein/seed storage 2S albumin superfamily protein	91.3475
Csa17g022480_1	ubiquitin-conjugating enzyme 36	91.3299
Csa10g039920_1	Glycine-rich protein family	91.3209
Csa09g061070_1	vacuolar sorting receptor homolog 1	91.1692
Csa08g059190_1	Chalcone-flavanone isomerase family protein	90.9916
Csa08g050040_1	photosynthetic electron transfer C	90.8959
Csa09g034290_1	Basic-leucine zipper (bZIP) transcription factor family protein	90.7513
Csa08g054160_1	Ribosomal protein S6e	90.7379
Csa04g042650_1	copper chaperone	90.485
Csa10g032260_1	Zinc-binding ribosomal protein family protein	90.4507
Csa12g028130_1	Fe superoxide dismutase 1	90.4448
Csa06g027470_1	late embryogenesis abundant protein, putative / LEA protein, putative	90.3881
Csa15g076470_1	Ribosomal protein L2 family	90.1036
Csa04g067760_1	Ribosomal protein L7Ae/L30e/S12e/Gadd45 family protein	90.0615
Csa15g010900_1	Ribosomal L29 family protein	89.8467
Csa05g072060_1	calmodulin 1	89.6183
Csa05g013660_1	ribosomal protein L23AB	89.4934
Csa04g038770_1	vacuolar sorting receptor homolog 1	89.4356
Csa10g027300_1	Tetratricopeptide repeat (TPR)-like superfamily protein	89.4119
Csa13g025920_1	Ribosomal protein L1p/L10e family	89.41
Csa18g035500_1	Ribosomal protein S10p/S20e family protein	89.3314
Csa18g023880_1	plastidic pyruvate kinase beta subunit 1	89.3204
Csa17g050040_1	acyl-CoA-binding protein 6	89.135
Csa11g030460_1	Ribosomal protein L32e	89.0365
Csa13g048770_1	glutathione peroxidase 6	88.8051
Csa11g090030_1	profilin 3	88.7474
Csa11g098630_1	calnexin 1	88.7156
Csa12g002140_1	cold, circadian rhythm, and RNA binding 1	88.695
Csa16g042950_1	Translocon-associated protein (TRAP), alpha subunit	88.5081
Csa17g010640_1	UDP-glucosyl transferase 71C3	88.5051
Csa06g028330_1	Ribosomal protein S3 family protein	88.1099
Csa16g001930_1	unknown protein	88.0606
Csa09g086190_1	unknown protein	87.9284
Csa05g035240_1	low-molecular-weight cysteine-rich 61	87.8877
Csa11g074060_1	ribosomal protein S27	87.8549
Csa20g072020_1	Molybdenum cofactor sulfurase family protein	87.7833
Csa08g032230_1	NAD(P)-binding Rossmann-fold superfamily protein	87.657
Csa05g016140_1	VIRB2-interacting protein 1	87.5724
Csa03g030620_1	Ribosomal protein L22p/L17e family protein	87.5042
Csa13g002100_1	Haloacid dehalogenase-like hydrolase (HAD) superfamily protein	87.423
Csa17g034010_1	ribonuclease 3	87.3157
Csa09g058220_1	flavanone 3-hydroxylase	87.2364
Csa05g006870_1	Scorpion toxin-like knottin superfamily protein	87.1938
Csa13g009500_1	peptidemethionine sulfoxide reductase 3	86.9863
Csa19g049140_1	Ribosomal L28e protein family	86.889
Csa12g022220_1	early nodulin-like protein 3	86.6102
Csa04g038960_1	Ribosomal protein L24e family protein	86.5054
Csa06g049680_1	Ribosomal L38e protein family	86.4929
Csa17g051980_1	Late embryogenesis abundant protein, group 1 protein	86.3864
Csa13g022040_1	Aluminium induced protein with YGL and LRDR motifs	86.212
Csa18g029570_1	Putative Protein	86.157
Csa17g098590_1	drought-induced 19	86.1284
Csa07g047700_1	Dehydrin family protein	86.1223
Csa03g023370_1	dehydroascorbate reductase	86.1124
Csa02g032150_1	Zinc-binding ribosomal protein family protein	86.1069
Csa20g016350_1	Histone superfamily protein	86.0094
Csa03g061400_1	aldehyde dehydrogenase 7B4	86.0025
Csa06g031070_1	Iron/manganese superoxide dismutase family protein	85.8134
Csa04g037660_1	acyl-CoA oxidase 4	85.6554
Csa02g052080_1	light-harvesting chlorophyll B-binding protein 3	85.6016
Csa04g034130_1	Nucleic acid-binding, OB-fold-like protein	85.5206
Csa12g061470_1	S-adenosyl-L-homocysteine hydrolase	85.5137
Csa11g033030_1	Ribosomal protein L23/L15e family protein	85.5092
Csa02g005430_1	Ribosomal protein L19e family protein	85.4618
Csa01g031790_1	Nucleic acid-binding, OB-fold-like protein	85.4195
Csa14g008070_1	photosystem II subunit P-1	84.7706
Csa12g012920_1	gamma vacuolar processing enzyme	84.7283
Csa09g052690_1	Translation protein SH3-like family protein	84.7278
Csa10g017890_1	Fe superoxide dismutase 1	84.6596
Csa07g046720_1	NmrA-like negative transcriptional regulator family protein	84.6116
Csa11g090090_1	Ribosomal protein S30 family protein	84.5478
Csa02g064030_1	Ribosomal protein S4 (RPS4A) family protein	84.5218
Csa18g012670_1	ubiquitin-like protein 5	84.4343
Csa16g053590_1	tubulin alpha-2 chain	84.4281
Csa15g044520_1	Zinc-binding ribosomal protein family protein	84.3985
Csa06g025990_1	Stress induced protein	84.3108
Csa11g088490_1	IAA carboxylmethyltransferase 1	84.2897
Csa09g085150_1	glutathione S-transferase TAU 19	84.1704
Csa06g016810_1	DNAJ homologue 3	84.0504
Csa03g037550_1	Pyridoxal phosphate (PLP)-dependent transferases superfamily protein	83.9666
Csa04g008010_1	alfin-like 6	83.9327
Csa04g061280_1	Scorpion toxin-like knottin superfamily protein	83.9301
Csa08g008250_1	Ribosomal protein S7e family protein	83.8177
Csa16g049160_1	phosphoglycerate kinase	83.7352
Csa06g040350_1	Ribosomal protein L36e family protein	83.6634
Csa16g007290_1	Dormancy/auxin associated family protein	83.5337
Csa11g074730_1	FKBP-type peptidyl-prolyl cis-trans isomerase family protein	83.4178
Csa14g064650_1	HSP20-like chaperones superfamily protein	83.4114
Csa01g024870_1	isocitrate lyase	83.4048
Csa03g012270_1	copper/zinc superoxide dismutase 1	83.2434
Csa10g032850_1	S-adenosyl-L-homocysteine hydrolase	82.8345
Csa20g016220_1	Cystathionine beta-synthase (CBS) family protein	82.6019
Csa10g028830_1	Ribosomal protein L23/L15e family protein	82.5507
Csa10g017660_1	2-oxoglutarate (2OG) and Fe(II)-dependent oxygenase superfamily protein	82.3863
Csa20g003020_1	Ribosomal protein S12/S23 family protein	82.376
Csa05g041090_1	60S acidic ribosomal protein family	82.312
Csa14g013920_1	bifunctional nuclease i	82.1485
Csa04g066330_1	ADP-ribosylation factor A1E	82.0917
Csa11g043430_1	NAD(P)-binding Rossmann-fold superfamily protein	81.9977
Csa01g010850_1	unknown protein	81.9599
Csa09g050720_1	XH/XS domain-containing protein	81.9153
Csa17g035220_1	basic helix-loop-helix (bHLH) DNA-binding family protein	81.8994
Csa00441s290_1	Ribosomal L28e protein family	81.8973
Csa19g024650_1	Late embryogenesis abundant protein (LEA) family protein	81.8086
Csa16g004170_1	Plant invertase/pectin methylesterase inhibitor superfamily	81.7871
Csa06g022760_1	Nucleic acid-binding, OB-fold-like protein	81.6965
Csa12g016610_1	Class I glutamine amidotransferase-like superfamily protein	81.6909
Csa17g036030_1	Ribosome associated membrane protein RAMP4	81.3619
Csa12g081870_1	FUNCTIONS IN: molecular_function unknown	81.2129
Csa19g039710_1	Nucleic acid-binding, OB-fold-like protein	81.1927
Csa02g057920_1	Bifunctional inhibitor/lipid-transfer protein/seed storage 2S albumin superfamily protein	81.1742
Csa06g041400_1	lipid transfer protein 1	81.0258
Csa18g032610_1	lipid transfer protein 4	81.021
Csa15g014450_1	Cytochrome b-c1 complex, subunit 8 protein	81.0028
Csa15g020270_1	Late embryogenesis abundant protein (LEA) family protein	80.6014
Csa02g026440_1	light harvesting complex of photosystem II 5	80.5913
Csa09g071310_1	multiprotein bridging factor 1B	80.399
Csa08g052230_1	Ribosomal protein L19e family protein	80.3144
Csa08g052690_1	S-adenosylmethionine synthetase 2	80.2332
Csa03g020630_1	ubiquitin-conjugating enzyme 36	80.2232
Csa03g026640_1	S18 ribosomal protein	80.181
Csa04g012470_1	AP2/B3-like transcriptional factor family protein	80.0584
Csa04g050160_1	embryonic cell protein 63	79.9994
Csa08g058480_1	NAD(P)-binding Rossmann-fold superfamily protein	79.9694
Csa15g005830_1	Ribosomal protein S3Ae	79.9616
Csa02g039360_1	hydroxysteroid dehydrogenase 6	79.9117
Csa09g005290_1	expansin A15	79.7092
Csa15g011150_1	D7L8C1 (Putative uncharacterized protein) (Fragment)	79.514
Csa18g033150_1	Ribosomal protein S8 family protein	79.4436
Csa12g008740_1	rotamase cyclophilin 5	79.3185
Csa08g040320_1	light harvesting complex of photosystem II 5	79.304
Csa20g002300_1	Haloacid dehalogenase-like hydrolase (HAD) superfamily protein	79.2299
Csa12g051580_1	Ubiquitin-like superfamily protein	79.1103
Csa17g029710_1	S18 ribosomal protein	79.055
Csa16g030920_1	expansin A1	79.0148
Csa15g001610_1	Ribosomal protein S19e family protein	79.0134
Csa04g055880_1	dehydration-induced protein (ERD15)	78.816
Csa06g028470_1	Adenine nucleotide alpha hydrolases-like superfamily protein	78.7981
Csa11g036980_1	O-acetylserine (thiol) lyase (OAS-TL) isoform A1	78.6728
Csa11g021280_1	VIRB2-interacting protein 1	78.4401
Csa15g002990_1	UDP-GLUCOSE PYROPHOSPHORYLASE 1	78.3428
Csa15g006930_1	Ribosomal protein L18e/L15 superfamily protein	78.3335
Csa09g050450_1	alpha/beta-Hydrolases superfamily protein	78.2971
Csa14g020990_1	ubiquitin-conjugating enzyme 36	78.201
Csa16g007920_1	Ribosomal protein L14p/L23e family protein	78.1693
Csa09g075960_1	40s ribosomal protein SA	78.1464
Csa17g010770_1	HSP20-like chaperones superfamily protein	78.1267
Csa01g030940_1	Ribosomal protein L13 family protein	78.0103
Csa16g023910_1	calmodulin 1	77.9962
Csa05g030100_1	actin depolymerizing factor 6	77.8759
Csa05g035420_1	CAX interacting protein 4	77.8511
Csa01g013560_1	cystatin B	77.8281
Csa05g006170_1	Ribosomal protein L30/L7 family protein	77.7675
Csa04g035480_1	Translation protein SH3-like family protein	77.701
Csa18g041980_1	PS II oxygen-evolving complex 1	77.5302
Csa10g001960_1	Ribosomal protein S25 family protein	77.5257
Csa11g093720_1	Ribosomal protein S8 family protein	77.4168
Csa07g063490_1	unknown protein	77.3506
Csa09g001230_1	Ribosomal protein L30/L7 family protein	77.2623
Csa17g080380_1	Auxin-responsive GH3 family protein	77.2378
Csa13g036140_1	Ribosomal protein L6 family	77.1857
Csa18g035170_1	calnexin 1	76.9728
Csa13g022460_1	Translation elongation factor EF1B/ribosomal protein S6 family protein	76.9537
Csa18g010920_1	thioredoxin 3	76.8896
Csa18g037700_1	Bifunctional inhibitor/lipid-transfer protein/seed storage 2S albumin superfamily protein	76.7045
Csa07g011510_1	16:0delta9 desaturase 2	76.6829
Csa10g029120_1	Ubiquitin-like superfamily protein	76.5549
Csa08g062980_1	PEBP (phosphatidylethanolamine-binding protein) family protein	76.5522
Csa04g029010_1	HSP20-like chaperones superfamily protein	76.5325
Csa14g041770_1	acyl-CoA-binding protein 6	76.5033
Csa18g010880_1	Ribosomal protein L14	76.4669
Csa13g043500_1	GAST1 protein homolog 3	76.4528
Csa06g006590_1	AP2/B3-like transcriptional factor family protein	76.2742
Csa05g002050_1	S-adenosylmethionine synthetase 1	76.2186
Csa07g063100_1	tubulin alpha-2 chain	76.1293
Csa02243s010_1	Plant invertase/pectin methylesterase inhibitor superfamily	76.041
Csa03g011660_1	UDP-D-apiose/UDP-D-xylose synthase 2	75.9843
Csa17g016270_1	Putative Protein	75.9213
Csa06g027240_1	vacuolar sorting receptor homolog 1	75.8497
Csa05g023410_1	peroxisomal 3-ketoacyl-CoA thiolase 3	75.8174
Csa13g057380_1	ribosomal protein S13A	75.7714
Csa20g017760_1	cystatin-1	75.7595
Csa07g004180_1	Plant invertase/pectin methylesterase inhibitor superfamily	75.68
Csa20g029190_1	Translation elongation factor EF1B/ribosomal protein S6 family protein	75.5896
Csa12g028030_1	mitochondrion-localized small heat shock protein 23.6	75.4744
Csa08g001390_1	Ribosomal protein S10p/S20e family protein	75.4559
Csa05g017580_1	Aldolase superfamily protein	75.0608
Csa17g036110_1	Ribosomal protein L22p/L17e family protein	74.9708
Csa02g069760_1	calnexin 1	74.8885
Csa09g090520_1	Protein of unknown function (DUF2012)	74.8565
Csa06g029800_1	Plant protein 1589 of unknown function	74.8439
Csa16g056490_1	ubiquitin-conjugating enzyme 5	74.8397
Csa03g028640_1	ribonuclease 3	74.8126
Csa04g040020_1	Adenine nucleotide alpha hydrolases-like superfamily protein	74.8038
Csa02g061940_1	Protein of unknown function (DUF626)	74.7332
Csa07g039460_1	40s ribosomal protein SA	74.7213
Csa02g026810_1	unknown protein	74.6969
Csa09g095490_1	SNARE-like superfamily protein	74.6692
Csa14g011890_1	Glutathione S-transferase family protein	74.5813
Csa09g071210_1	ketol-acid reductoisomerase	74.5556
Csa05g017950_1	Ribosomal protein S11 family protein	74.4138
Csa02g048870_1	RNA binding Plectin/S10 domain-containing protein	74.4052
Csa05g086000_1	plasmodesmata callose-binding protein 4	74.1024
Csa16g009960_1	Ribosomal protein S3 family protein	74.0361
Csa16g034600_1	Proteinase inhibitor, propeptide	74.0266
Csa04g033930_1	Nodulin MtN3 family protein	74.0184
Csa02g061760_1	60S acidic ribosomal protein family	73.9881
Csa03g021890_1	Transducin/WD40 repeat-like superfamily protein	73.9476
Csa05g041080_1	copper ion binding	73.9469
Csa01g002220_1	Plant stearoyl-acyl-carrier-protein desaturase family protein	73.9312
Csa01g031470_1	ribosomal protein L5	73.8545
Csa19g004750_1	Plant stearoyl-acyl-carrier-protein desaturase family protein	73.8534
Csa10g001840_1	Papain family cysteine protease	73.7189
Csa12g025010_1	mannose-1-phosphate guanylyltransferase (GDP)s	73.6974
Csa16g004130_1	Ribosomal protein S13/S15	73.6941
Csa16g044420_1	indoleacetic acid-induced protein 8	73.6885
Csa04g054950_1	Ribosomal protein S26e family protein	73.58
Csa06g050790_1	Putative Protein	73.5715
Csa01g011890_1	manganese superoxide dismutase 1	73.5577
Csa08g037380_1	GAST1 protein homolog 3	73.5478
Csa10g015680_1	Translation initiation factor SUI1 family protein	73.5328
Csa16g046820_1	Putative Protein	73.4646
Csa18g024600_1	cytochrome B5 isoform E	73.4144
Csa02g076620_1	ferredoxin-NADP(+)-oxidoreductase 1	73.2833
Csa10g031720_1	RmlC-like cupins superfamily protein	73.2819
Csa09g071950_1	Caleosin-related family protein	73.2702
Csa19g007030_1	Ribosomal protein S3Ae	73.198
Csa12g046730_1	SNARE associated Golgi protein family	73.1644
Csa04g062460_1	mitochondrial acyl carrier protein 1	73.0912
Csa18g010010_1	RmlC-like cupins superfamily protein	72.9236
Csa15g005400_1	threonine aldolase 2	72.7826
Csa09g085530_1	Translocon-associated protein (TRAP), alpha subunit	72.7802
Csa14g010130_1	threonine aldolase 1	72.632
Csa03g021940_1	PEBP (phosphatidylethanolamine-binding protein) family protein	72.5453
Csa14g025860_1	high mobility group B2	72.4576
Csa02g058420_1	D7MKK9 (Predicted protein)	72.3718
Csa15g073730_1	plasma membrane intrinsic protein 2	72.3539
Csa09g061300_1	late embryogenesis abundant protein, putative / LEA protein, putative	72.2566
Csa20g017040_1	unknown protein	72.2038
Csa08g002110_1	Histone superfamily protein	72.1889
Csa11g033390_1	Ubiquitin-like superfamily protein	72.1723
Csa17g098640_1	secretion-associated RAS 1B	72.1403
Csa03g061320_1	HSP20-like chaperones superfamily protein	72.1293
Csa19g016880_1	CTP synthase family protein	72.1188
Csa06g034390_1	ketol-acid reductoisomerase	72.0608
Csa09g067810_1	Ribosomal protein L35Ae family protein	72.0133
Csa05g095190_1	Ribosomal protein L7Ae/L30e/S12e/Gadd45 family protein	71.9791
Csa09g066180_1	Plant protein 1589 of unknown function	71.9125
Csa05g029860_1	16:0delta9 desaturase 2	71.9064
Csa06g002600_1	alfin-like 6	71.9032
Csa17g098650_1	calreticulin 1a	71.7898
Csa19g007910_1	Rubber elongation factor protein (REF)	71.7726
Csa04g055500_1	Basic-leucine zipper (bZIP) transcription factor family protein	71.7325
Csa07g051340_1	Translocon-associated protein (TRAP), alpha subunit	71.6905
Csa03g046760_1	RAB GTPASE HOMOLOG B18	71.6219
Csa03g020540_1	unknown protein	71.5555
Csa19g023630_1	ethylene-responsive element binding protein	71.4838
Csa11g057550_1	Glutaredoxin family protein	71.4652
Csa08g043330_1	vacuolar ATP synthase subunit E1	71.3807
Csa07g004590_1	Putative endonuclease or glycosyl hydrolase	71.3461
Csa06g027230_1	vacuolar sorting receptor homolog 1	71.2249
Csa01g009920_1	Ribosomal protein L10 family protein	71.1273
Csa11g070810_1	GroES-like zinc-binding dehydrogenase family protein	71.1197
Csa03g034770_1	photosystem I subunit F	71.0498
Csa16g051200_1	Argonaute family protein	71.0196
Csa18g027200_1	DEK domain-containing chromatin associated protein	70.9856
Csa08g005910_1	Chalcone and stilbene synthase family protein	70.9592
Csa12g009580_1	poly(A) binding protein 2	70.9561
Csa03g015520_1	glyoxalase I homolog	70.77
Csa12g030210_1	Chaperone protein htpG family protein	70.6507
Csa01g006470_1	Ribosomal protein L18e/L15 superfamily protein	70.644
Csa07g001760_1	Ribosomal protein L7Ae/L30e/S12e/Gadd45 family protein	70.5861
Csa11g101250_1	Nucleic acid-binding, OB-fold-like protein	70.5476
Csa08g063310_1	Tautomerase/MIF superfamily protein	70.3111
Csa05g001680_1	thioredoxin family protein	70.2762
Csa10g031480_1	O-acetylserine (thiol) lyase (OAS-TL) isoform A1	70.0445
Csa17g050430_1	pinoresinol reductase 1	70.0345
Csa01g022500_1	GroES-like zinc-binding alcohol dehydrogenase family protein	70.0171
Csa20g009580_1	BCL-2-associated athanogene 3	69.9185
Csa16g030610_1	plasmodesmata callose-binding protein 4	69.8767
Csa12g023320_1	proton pump interactor 1	69.83
Csa11g085130_1	ubiquitin-conjugating enzyme 10	69.81
Csa20g071350_1	Late embryogenesis abundant protein (LEA) family protein	69.8069
Csa03g013800_1	Glutathione S-transferase family protein	69.7982
Csa02g007680_1	photosynthetic electron transfer C	69.7159
Csa15g001200_1	voltage dependent anion channel 1	69.6927
Csa12g014040_1	Ribosomal protein L39 family protein	69.668
Csa03g053580_1	Auxin-responsive GH3 family protein	69.6402
Csa08g004250_1	Glutathione S-transferase, C-terminal-like	69.635
Csa02g070380_1	Ribosomal protein S10p/S20e family protein	69.5396
Csa07g007780_1	NAD(P)-binding Rossmann-fold superfamily protein	69.5297
Csa17g026500_1	high mobility group B2	69.4236
Csa18g026690_1	ARABIDOPSIS THALIANA PEROXYGENASE 2	69.3839
Csa03g033410_1	Translation elongation factor EF1B/ribosomal protein S6 family protein	69.3747
Csa17g013070_1	Translation protein SH3-like family protein	69.2576
Csa17g030300_1	Phosphoglucomutase/phosphomannomutase family protein	69.2197
Csa16g040300_1	Dehydrin family protein	69.1533
Csa20g012670_1	Ribosomal protein S19 family protein	69.0087
Csa03g059760_1	lysophospholipase 2	68.9999
Csa12g057590_1	Zinc-binding ribosomal protein family protein	68.9302
Csa16g050860_1	Plant haem oxygenase (decyclizing) family protein	68.8863
Csa11g093760_1	actin depolymerizing factor 4	68.6764
Csa18g030280_1	60S acidic ribosomal protein family	68.5477
Csa01g018300_1	Late embryogenesis abundant protein (LEA) family protein	68.5419
Csa00427s020_1	Methylenetetrahydrofolate reductase family protein	68.4213
Csa18g010500_1	Lactate/malate dehydrogenase family protein	68.08
Csa14g035640_1	2-oxoglutarate (2OG) and Fe(II)-dependent oxygenase superfamily protein	67.8457
Csa20g068940_1	GroES-like zinc-binding dehydrogenase family protein	67.8444
Csa12g045530_1	Tetratricopeptide repeat (TPR)-like superfamily protein	67.8436
Csa16g051680_1	ferredoxin 3	67.7837
Csa17g037840_1	2-oxoglutarate (2OG) and Fe(II)-dependent oxygenase superfamily protein	67.7803
Csa04g039900_1	Ribosomal protein S3 family protein	67.7407
Csa08g012230_1	Translation elongation factor EF1B/ribosomal protein S6 family protein	67.6934
Csa15g055630_1	Nucleic acid-binding, OB-fold-like protein	67.6826
Csa05g028070_1	PHYTOCYSTATIN 2	67.5927
Csa11g088900_1	DEK domain-containing chromatin associated protein	67.5201
Csa10g042810_1	calmodulin 1	67.4879
Csa17g094420_1	related to AP2 12	67.472
Csa04g033710_1	chlorsulfuron/imidazolinone resistant 1	67.4713
Csa03g036440_1	pinoresinol reductase 1	67.4427
Csa17g025380_1	dehydroascorbate reductase	67.3945
Csa16g012010_1	16:0delta9 desaturase 2	67.3309
Csa15091s010_1	hypothetical protein	67.2433
Csa11g097190_1	D-ribulose-5-phosphate-3-epimerase	67.2237
Csa07g007120_1	SecY protein transport family protein	67.1661
Csa01g026160_1	emp24/gp25L/p24 family/GOLD family protein	67.162
Csa00566s110_1	mago nashi family protein	67.1587
Csa12g020820_1	photosystem II reaction center PSB28 protein	67.08
Csa07g004140_1	Ribosomal protein S13/S15	67.0794
Csa11g003200_1	Histone superfamily protein	67.03
Csa20g078050_1	unknown protein	66.9951
Csa15g041900_1	TPX2 (targeting protein for Xklp2) protein family	66.7994
Csa11g011730_1	ribosomal protein S6	66.778
Csa20g015670_1	Ribosomal protein S6e	66.7494
Csa07g051940_1	unknown protein	66.643
Csa15g019740_1	Protein phosphatase 2C family protein	66.6195
Csa05g011590_1	Basic-leucine zipper (bZIP) transcription factor family protein	66.5831
Csa11g059590_1	HXXXD-type acyl-transferase family protein	66.5403
Csa11g012850_1	Class I glutamine amidotransferase-like superfamily protein	66.5162
Csa10g008100_1	poly(A) binding protein 2	66.435
Csa10g010850_1	Ribosomal protein S6e	66.4158
Csa18g003740_1	3-ketoacyl-acyl carrier protein synthase I	66.3615
Csa19g036120_1	beta-amylase 1	66.3345
Csa07g015370_1	low-molecular-weight cysteine-rich 62	66.3284
Csa20g001350_1	NAD(P)-linked oxidoreductase superfamily protein	66.3109
Csa08g059680_1	Ribosomal S17 family protein	66.3071
Csa00607s020_1	unknown protein	66.2869
Csa19g055000_1	Ribosomal protein L2 family	66.252
Csa09g085890_1	dehydrin LEA	66.1835
Csa13g030740_1	CONSTANS-like 4	66.0738
Csa15g052810_1	fatA acyl-ACP thioesterase	66.0678
Csa06g049800_1	Scorpion toxin-like knottin superfamily protein	66.0666
Csa14g014950_1	Putative Protein	65.985
Csa15g075610_1	Ribosomal protein S4 (RPS4A) family protein	65.9025
Csa19g003300_1	voltage dependent anion channel 1	65.8657
Csa05g062140_1	calreticulin 1a	65.8651
Csa09g080910_1	Putative Protein	65.8078
Csa07g063790_1	Bifunctional inhibitor/lipid-transfer protein/seed storage 2S albumin superfamily protein	65.7852
Csa02g063020_1	Putative Protein	65.5708
Csa19g025230_1	S-adenosyl-L-methionine-dependent methyltransferases superfamily protein	65.5459
Csa17g010470_1	Thioredoxin superfamily protein	65.3873
Csa15g027240_1	GroES-like zinc-binding alcohol dehydrogenase family protein	65.295
Csa14g037880_1	Translation elongation factor EF1B/ribosomal protein S6 family protein	65.2456
Csa12g030280_1	Protein of unknown function, DUF538	65.2164
Csa07g007900_1	NAC domain containing protein 41	65.2041
Csa01g032400_1	Ribosomal protein S4 (RPS4A) family protein	65.0979
Csa02g059930_1	Putative Protein	64.9691
Csa07g023750_1	Glycoprotein membrane precursor GPI-anchored	64.8845
Csa06g002170_1	low-molecular-weight cysteine-rich 69	64.8394
Csa11g065750_1	RNA-binding protein	64.6895
Csa05g011200_1	dehydration-induced protein (ERD15)	64.6785
Csa08g054080_1	G-box regulating factor 6	64.6703
Csa05g005670_1	mitochondrial acyl carrier protein 1	64.6114
Csa18g002900_1	Protein of unknown function (DUF581)	64.6048
Csa16g043380_1	Ribosomal protein S25 family protein	64.5788
Csa18g039480_1	indole-3-acetic acid inducible 9	64.4789
Csa17g024340_1	Ribosomal protein L6 family protein	64.4146
Csa06g022430_1	XH/XS domain-containing protein	64.4043
Csa18g027140_1	unknown protein	64.3993
Csa06g013010_1	Methylenetetrahydrofolate reductase family protein	64.3371
Csa18g002110_1	60S acidic ribosomal protein family	64.2225
Csa11g002030_1	Papain family cysteine protease	64.1781
Csa13g011190_1	hydroxyproline-rich glycoprotein family protein	64.1775
Csa07g046090_1	Gibberellin-regulated family protein	64.1106
Csa09g088530_1	Protein kinase superfamily protein	64.0546
Csa07g034510_1	Peroxidase superfamily protein	64.013
Csa14g023870_1	Ribosomal protein L6 family protein	63.9936
Csa06g035460_1	multiprotein bridging factor 1B	63.9372
Csa09g079550_1	fatty acid biosynthesis 1	63.8864
Csa17g042930_1	Ribosomal protein L18ae/LX family protein	63.7892
Csa05g091890_1	Glycosyl hydrolase superfamily protein	63.6929
Csa05g022760_1	NAD(P)-binding Rossmann-fold superfamily protein	63.6594
Csa08g062420_1	NAD(P)-binding Rossmann-fold superfamily protein	63.6527
Csa15g015570_1	Ras-related small GTP-binding family protein	63.443
Csa02g044940_1	GroES-like zinc-binding alcohol dehydrogenase family protein	63.395
Csa16g042590_1	glutathione S-transferase TAU 19	63.3926
Csa09g079050_1	GDSL-like Lipase/Acylhydrolase superfamily protein	63.3614
Csa10g051720_1	Heat shock protein 70 (Hsp 70) family protein	63.2647
Csa16g053900_1	5'adenylylphosphosulfate reductase 2	63.2342
Csa17g028510_1	PDI-like 1-1	63.2332
Csa10g020170_1	non-yellowing 1	63.2083
Csa11g071970_1	Ribosomal protein L14	63.078
Csa05g020850_1	photosystem II light harvesting complex gene B1B2	62.9912
Csa15g021280_1	nitrile specifier protein 1	62.9478
Csa16g032200_1	Ribosomal protein L18e/L15 superfamily protein	62.946
Csa18g021430_1	hydroxysteroid dehydrogenase 6	62.8105
Csa14g009850_1	photosystem I subunit O	62.6816
Csa20g012640_1	D7M243 (Putative uncharacterized protein)	62.6791
Csa07g059780_1	Cystathionine beta-synthase (CBS) family protein	62.6606
Csa07g003340_1	photosystem I light harvesting complex gene 2	62.6542
Csa03g051670_1	unknown protein	62.6041
Csa01g039610_1	Ribosomal protein L2 family	62.5473
Csa05g050920_1	glutathione S-transferase TAU 16	62.522
Csa17g095190_1	Protein of Unknown Function (DUF239)	62.4668
Csa09g051230_1	breast basic conserved 1	62.4562
Csa11g069910_1	Molybdenum cofactor sulfurase family protein	62.4437
Csa03g025630_1	PDI-like 1-1	62.2725
Csa12g060220_1	S-adenosyl-L-homocysteine hydrolase	62.2679
Csa02g064360_1	rotamase CYP 7	62.2584
Csa06g020010_1	HSP20-like chaperones superfamily protein	62.197
Csa15g052670_1	Ribosomal protein L13 family protein	62.1938
Csa12g048310_1	Ribosomal protein L23/L15e family protein	62.1129
Csa18g021410_1	reversibly glycosylated polypeptide 4	62.0582
Csa11g083570_1	Glucose-methanol-choline (GMC) oxidoreductase family protein	62.0275
Csa10g003580_1	Peroxidase superfamily protein	61.9845
Csa01g033450_1	rotamase CYP 3	61.8841
Csa03g002150_1	pyruvate dehydrogenase E1 alpha	61.8301
Csa04g061940_1	Ribosomal protein L30/L7 family protein	61.7915
Csa20g066840_1	Ribosomal protein L14	61.7841
Csa17g098500_1	Dormancy/auxin associated family protein	61.7514
Csa05g022890_1	unknown protein	61.7227
Csa11g016630_1	proton pump interactor 1	61.608
Csa05g006890_1	Putative Protein	61.4631
Csa07g038560_1	Peroxidase superfamily protein	61.3895
Csa03g006900_1	Calcium-dependent lipid-binding (CaLB domain) family protein	61.3348
Csa06g027330_1	Aldolase superfamily protein	61.3078
Csa10g035910_1	glutamate-cysteine ligase	61.2703
Csa17g090550_1	ATP synthase epsilon chain, mitochondrial	61.2319
Csa18g023600_1	RNA binding Plectin/S10 domain-containing protein	61.2015
Csa15g005190_1	response regulator 22	61.181
Csa13g001240_1	NAD(P)-linked oxidoreductase superfamily protein	61.1322
Csa05g093450_1	photosystem I light harvesting complex gene 2	61.1305
Csa11g104780_1	ferredoxin-NADP(+)-oxidoreductase 1	61.114
Csa05g012230_1	Ribosomal protein S26e family protein	61.0926
Csa10g013100_1	Ribosomal protein S30 family protein	61.0285
Csa19g014670_1	manganese superoxide dismutase 1	60.99
Csa13g056190_1	Ubiquitin-like superfamily protein	60.9643
Csa09g085640_1	NAD(P)-linked oxidoreductase superfamily protein	60.9567
Csa01g006350_1	Rubber elongation factor protein (REF)	60.954
Csa02g002310_1	Ubiquitin-like superfamily protein	60.9475
Csa16g045550_1	probable small nuclear ribonucleoprotein G	60.8878
Csa15g040620_1	emp24/gp25L/p24 family/GOLD family protein	60.7901
Csa01g003080_1	unknown protein	60.7665
Csa06g048690_1	late embryogenesis abundant domain-containing protein / LEA domain-containing protein	60.7485
Csa08g056100_1	mRNA splicing factor, thioredoxin-like U5 snRNP	60.6825
Csa19g021660_1	Class I glutamine amidotransferase-like superfamily protein	60.6571
Csa16g001760_1	Ribosomal protein L7Ae/L30e/S12e/Gadd45 family protein	60.5836
Csa18g038890_1	succinate dehydrogenase 2-3	60.5032
Csa17g042860_1	chlorophyll A/B binding protein 1	60.4287
Csa09g062320_1	Ribosomal protein S21e	60.4182
Csa08g006040_1	translocon-associated protein beta (TRAPB) family protein	60.3623
Csa20g079430_1	3-ketoacyl-acyl carrier protein synthase I	60.3179
Csa15g054250_1	ribosomal protein L5	60.1989
Csa06g050410_1	guanosine nucleotide diphosphate dissociation inhibitor 1	60.1314
Csa08g057220_1	BCL-2-associated athanogene 3	59.9538
Csa06g016800_1	MD-2-related lipid recognition domain-containing protein	59.9054
Csa14g043130_1	Ribosomal protein L6 family	59.8747
Csa17g043080_1	pyruvate dehydrogenase E1 beta	59.8669
Csa19g006370_1	RmlC-like cupins superfamily protein	59.8586
Csa09g079870_1	NmrA-like negative transcriptional regulator family protein	59.8584
Csa04g024180_1	Basic-leucine zipper (bZIP) transcription factor family protein	59.8323
Csa13g028270_1	ribosomal protein S11-beta	59.7524
Csa12g024740_1	Translation initiation factor SUI1 family protein	59.7444
Csa01g011810_1	Cytochrome b-c1 complex, subunit 8 protein	59.6246
Csa09g087480_1	Terpenoid cyclases/Protein prenyltransferases superfamily protein	59.5941
Csa19g003120_1	S-adenosylmethionine decarboxylase	59.5899
Csa19g012650_1	Ribosomal protein L10 family protein	59.5776
Csa19g010540_1	multifunctional protein 2	59.4618
Csa09g071870_1	Ribosomal protein L18e/L15 superfamily protein	59.452
Csa01g020210_1	Late embryogenesis abundant protein (LEA) family protein	59.4364
Csa04g047620_1	Late embryogenesis abundant protein, group 1 protein	59.4223
Csa17g021420_1	light harvesting complex photosystem II subunit 6	59.3939
Csa19g047660_1	photosystem II reaction center PSB29 protein	59.3153
Csa12g053060_1	Papain family cysteine protease	59.3054
Csa03g058090_1	A20/AN1-like zinc finger family protein	59.3004
Csa20g011670_1	mRNA splicing factor, thioredoxin-like U5 snRNP	59.2822
Csa14g024860_1	dehydroascorbate reductase	59.2386
Csa03g011830_1	photosystem I subunit O	59.1481
Csa11g031130_1	RAB GTPase homolog 1C	59.1105
Csa20g003810_1	D7LWS9 (Predicted protein)	59.0986
Csa09g088230_1	ribosomal protein S11-beta	59.0584
Csa03g032780_1	Protein of unknown function (DUF1264)	58.9801
Csa05g066030_1	beta glucosidase 29	58.9752
Csa11g017630_1	DEK domain-containing chromatin associated protein	58.9009
Csa09g088430_1	aldehyde dehydrogenase 11A3	58.8879
Csa17g007700_1	Ribosomal protein L14p/L23e family protein	58.8688
Csa19g012980_1	Ribosomal L29 family protein	58.866
Csa16g045910_1	aldehyde dehydrogenase 11A3	58.851
Csa09g078650_1	Ribosomal protein L6 family protein	58.8358
Csa05g059570_1	acyl carrier protein 3	58.8091
Csa19g010410_1	Ribosomal L29e protein family	58.7655
Csa12g008300_1	Putative Protein	58.572
Csa06g023570_1	response to low sulfur 3	58.5686
Csa20g005940_1	F1F0-ATPase inhibitor protein, putative	58.528
Csa07g011230_1	Ribosomal protein S3 family protein	58.527
Csa19g051080_1	deletion of SUV3 suppressor 1(I)	58.4919
Csa09g048520_1	aldehyde dehydrogenase 2B4	58.4782
Csa15g006200_1	acyl carrier protein 1	58.449
Csa11g014090_1	Ribosomal L28e protein family	58.3326
Csa17g002020_1	Protein of unknown function (DUF793)	58.3008
Csa11g005970_1	SEC14 cytosolic factor family protein / phosphoglyceride transfer family protein	58.2928
Csa20g015490_1	annexin 6	58.2789
Csa09g047790_1	light-harvesting chlorophyll-protein complex I subunit A4	58.2576
Csa02g039340_1	reversibly glycosylated polypeptide 4	58.247
Csa12g057010_1	acireductone dioxygenase 1	58.2197
Csa02g059870_1	profilin 3	58.2011
Csa08g063330_1	NAD(P)-linked oxidoreductase superfamily protein	58.194
Csa11g038870_1	Zinc-binding ribosomal protein family protein	58.1611
Csa04g061250_1	Putative Protein	58.1376
Csa07g035960_1	plasmodesmata callose-binding protein 4	58.1338
Csa19g047930_1	Clathrin light chain protein	58.1254
Csa07g055340_1	Protein of unknown function (DUF2012)	58.098
Csa13g009110_1	Ribosomal protein S4 (RPS4A) family protein	58.0249
Csa12g005110_1	beta-galactosidase 3	57.9699
Csa14g024360_1	Homeodomain-like superfamily protein	57.9015
Csa16g038570_1	Putative Protein	57.8101
Csa18g021450_1	Nodulin MtN3 family protein	57.7735
Csa13g054950_1	sucrose synthase 3	57.7324
Csa15g072330_1	deletion of SUV3 suppressor 1(I)	57.6974
Csa19g004670_1	Ribosomal protein S7e family protein	57.6931
Csa08g048830_1	methionine sulfoxide reductase B3	57.6922
Csa19g026170_1	Ribosomal protein L7Ae/L30e/S12e/Gadd45 family protein	57.67
Csa08g038880_1	hydroxysteroid dehydrogenase 5	57.6268
Csa09g059680_1	ubiquitin E2 variant 1D-4	57.6208
Csa19g013970_1	SERINE CARBOXYPEPTIDASE-LIKE 49	57.5741
Csa20g071430_1	tubulin beta chain 4	57.5738
Csa17g020920_1	methyl-CPG-binding domain 10	57.5736
Csa16g051690_1	Ribosomal protein L1p/L10e family	57.568
Csa05g062070_1	drought-induced 19	57.5174
Csa14g038360_1	GTP binding	57.4913
Csa06g050960_1	mitochondrial acyl carrier protein 1	57.4829
Csa09g058460_1	strictosidine synthase-like 4	57.4147
Csa02g061730_1	cytochrome P450, family 71, subfamily B, polypeptide 10	57.3819
Csa10g049570_1	HXXXD-type acyl-transferase family protein	57.3765
Csa01g009210_1	ADP/ATP carrier 1	57.3446
Csa17g098240_1	Glycoprotein membrane precursor GPI-anchored	57.3307
Csa16g020320_1	acyl carrier protein 3	57.3243
Csa17g001570_1	pyruvate dehydrogenase E1 alpha	57.2338
Csa02g049880_1	cytochrome B5 isoform E	57.0877
Csa07g061320_1	UDP-D-apiose/UDP-D-xylose synthase 1	57.013
Csa09g087470_1	cytochrome P450, family 81, subfamily D, polypeptide 6	56.9736
Csa14g027910_1	sucrose-proton symporter 2	56.8509
Csa06g023970_1	Translation protein SH3-like family protein	56.837
Csa19g015900_1	Ras-related small GTP-binding family protein	56.7761
Csa15g032220_1	isocitrate lyase	56.7356
Csa15g002790_1	NADH-ubiquinone oxidoreductase-related	56.676
Csa17g025470_1	Wound-responsive family protein	56.6562
Csa11g015540_1	early nodulin-like protein 3	56.6281
Csa12g033540_1	glutamate-cysteine ligase	56.6131
Csa13g021270_1	Ribosomal protein S5 domain 2-like superfamily protein	56.5989
Csa11g089470_1	ubiquitin-conjugating enzyme 30	56.5964
Csa06g044920_1	Ribosomal protein S26e family protein	56.5738
Csa13g055460_1	S-adenosylmethionine synthetase 2	56.5717
Csa02g001470_1	plasma membrane intrinsic protein 1	56.5367
Csa17g080400_1	Putative Protein	56.5316
Csa15g024310_1	unknown protein	56.4621
Csa06g044510_1	Stress induced protein	56.4591
Csa20g002920_1	Ribosomal protein L4/L1 family	56.4272
Csa15g006890_1	AP2/B3-like transcriptional factor family protein	56.356
Csa17g021630_1	heat shock protein 70B	56.3487
Csa05g023080_1	Caleosin-related family protein	56.2517
Csa17g028530_1	Acyl-CoA N-acyltransferases (NAT) superfamily protein	56.2031
Csa19g057700_1	Translation elongation factor EF1B/ribosomal protein S6 family protein	56.1854
Csa03g005710_1	Lactate/malate dehydrogenase family protein	56.1533
Csa05g011080_1	S-formylglutathione hydrolase	56.1382
Csa05g041400_1	Ribosomal protein L1p/L10e family	56.1169
Csa15g027860_1	cell elongation protein / DWARF1 / DIMINUTO (DIM)	56.1023
Csa12g033770_1	non-yellowing 1	56.0969
Csa08g027990_1	Ribosomal protein S21e	56.0841
Csa16g014990_1	cyclophilin 5	56.0767
Csa20g026190_1	Cobalamin-independent synthase family protein	56.0758
Csa09g075290_1	Proteinase inhibitor, propeptide	55.9993
Csa17g055640_1	Pyridoxal phosphate (PLP)-dependent transferases superfamily protein	55.9894
Csa18g030720_1	xylose isomerase family protein	55.8223
Csa05g092550_1	Plant invertase/pectin methylesterase inhibitor superfamily	55.7983
Csa15g015450_1	Thioredoxin superfamily protein	55.7647
Csa14g042020_1	pinoresinol reductase 1	55.7315
Csa15g029400_1	delta vacuolar processing enzyme	55.6997
Csa11g082030_1	hydroxysteroid dehydrogenase 1	55.57
Csa13g022970_1	RAS-related GTP-binding nuclear protein 2	55.5568
Csa17g019810_1	ubiquitin carrier protein 1	55.5332
Csa12g061320_1	selenium-binding protein 1	55.4964
Csa11g091230_1	xylose isomerase family protein	55.4752
Csa15g008520_1	Putative Protein	55.4469
Csa12g051050_1	Ribosomal protein L23/L15e family protein	55.3819
Csa16g055250_1	Bifunctional inhibitor/lipid-transfer protein/seed storage 2S albumin superfamily protein	55.36
Csa05g087580_1	senescence associated gene 24	55.3548
Csa07g060580_1	Argonaute family protein	55.323
Csa07g060710_1	MD-2-related lipid recognition domain-containing protein	55.2855
Csa03g033140_1	Ribosomal protein L18ae/LX family protein	55.2676
Csa16g051900_1	60S acidic ribosomal protein family	55.2435
Csa07g054180_1	aldehyde dehydrogenase 11A3	55.2428
Csa02g062060_1	xyloglucan endotransglucosylase/hydrolase 25	55.2006
Csa15g005110_1	RmlC-like cupins superfamily protein	55.1884
Csa16g038860_1	fatty acid biosynthesis 1	55.089
Csa01g041760_1	acireductone dioxygenase 3	55.0813
Csa10g018860_1	Chaperone protein htpG family protein	55.0443
Csa01g019430_1	ethylene-responsive element binding protein	55.016
Csa13g007250_1	Chalcone-flavanone isomerase family protein	54.9916
Csa19g040150_1	Carbohydrate-binding X8 domain superfamily protein	54.986
Csa03g010470_1	Thioredoxin superfamily protein	54.9774
Csa05g077360_1	unknown protein	54.9698
Csa14g037480_1	chlorophyll A/B binding protein 1	54.9327
Csa19g013190_1	D7L8C1 (Putative uncharacterized protein) (Fragment)	54.666
Csa12g076230_1	calmodulin 1	54.6584
Csa15g001900_1	RNA-binding (RRM/RBD/RNP motifs) family protein	54.6402
Csa14g030460_1	Phosphoglucomutase/phosphomannomutase family protein	54.6341
Csa07g065750_1	ubiquitin-conjugating enzyme 28	54.6334
Csa05g018580_1	related to ubiquitin 1	54.5932
Csa19g038020_1	ER lumen protein retaining receptor family protein	54.5781
Csa17g043480_1	D-aminoacid aminotransferase-like PLP-dependent enzymes superfamily protein	54.4407
Csa11g083580_1	RNA polymerase Rpb6	54.4268
Csa13g016800_1	translocon-associated protein beta (TRAPB) family protein	54.4046
Csa06g046960_1	Basic-leucine zipper (bZIP) transcription factor family protein	54.3765
Csa08g015870_1	Stress responsive A/B Barrel Domain	54.339
Csa12g066040_1	NAD(P)-binding Rossmann-fold superfamily protein	54.3066
Csa02g072730_1	photosystem I reaction center subunit PSI-N, chloroplast, putative / PSI-N, putative (PSAN)	54.2639
Csa13g001570_1	PEBP (phosphatidylethanolamine-binding protein) family protein	54.1949
Csa01g007760_1	Ribosomal L29e protein family	54.1791
Csa16g007630_1	NAD(P)-binding Rossmann-fold superfamily protein	54.1393
Csa07g037530_1	Caleosin-related family protein	54.1094
Csa20g009450_1	Ribosomal protein S4 (RPS4A) family protein	54.0291
Csa06g054270_1	glutathione S-transferase phi 8	53.9704
Csa18g021240_1	secE/sec61-gamma protein transport protein	53.8754
Csa15g079720_1	H(+)-ATPase 1	53.8506
Csa19g027530_1	cell elongation protein / DWARF1 / DIMINUTO (DIM)	53.7928
Csa04g041530_1	ribosomal protein L23AB	53.7512
Csa08g054990_1	serine carboxypeptidase-like 19	53.7282
Csa09g096770_1	5'adenylylphosphosulfate reductase 2	53.7033
Csa14g020170_1	heat shock protein 70B	53.6939
Csa20g046110_1	CONSTANS-like 4	53.6091
Csa19g005370_1	UDP-GLUCOSE PYROPHOSPHORYLASE 1	53.4954
Csa18g033090_1	methyl-CPG-binding domain 7	53.471
Csa18g014010_1	ribosomal protein S27	53.3439
Csa20g036110_1	NAD+ ADP-ribosyltransferases	53.2935
Csa12g004040_1	maternal effect embryo arrest 59	53.2848
Csa20g019350_1	Chalcone and stilbene synthase family protein	53.157
Csa06g038250_1	Phosphotyrosine protein phosphatases superfamily protein	53.1326
Csa14g020910_1	unknown protein	53.1318
Csa17g092250_1	Zinc-binding ribosomal protein family protein	53.1005
Csa18g042350_1	ferredoxin-NADP(+)-oxidoreductase 1	53.0756
Csa14g047330_1	serine hydroxymethyltransferase 7	53.0711
Csa17g098210_1	Glycoprotein membrane precursor GPI-anchored	53.0566
Csa18g033200_1	actin depolymerizing factor 4	52.9933
Csa18g005110_1	unknown protein	52.9647
Csa03g020860_1	SOUL heme-binding family protein	52.9113
Csa05g042040_1	Argonaute family protein	52.8603
Csa17g011320_1	ascorbate peroxidase 1	52.8571
Csa16g050940_1	soluble epoxide hydrolase	52.8023
Csa13g018350_1	biotin carboxyl carrier protein 2	52.7085
Csa02g057660_1	RAN GTPase 3	52.7011
Csa11g011310_1	Ribosomal protein L39 family protein	52.6563
Csa01g004900_1	glyceraldehyde-3-phosphate dehydrogenase C subunit 1	52.6009
Csa07g054030_1	ribosomal protein S11-beta	52.578
Csa13g022960_1	RAS-related nuclear protein-1	52.5745
Csa15g002220_1	Ribosomal protein S7e family protein	52.5408
Csa17g026310_1	Dehydrin family protein	52.5399
Csa13g023410_1	Glutaredoxin family protein	52.494
Csa12g016560_1	signal recognition particle receptor alpha subunit family protein	52.4146
Csa17g018360_1	20S proteasome beta subunit E1	52.3625
Csa01g009620_1	light harvesting complex photosystem II	52.3356
Csa11g053380_1	general regulatory factor 3	52.2632
Csa17g025850_1	Protein with RING/U-box and TRAF-like domains	52.1719
Csa07g045700_1	heat shock protein 101	52.1378
Csa18g031890_1	rotamase CYP 7	52.1149
Csa06g028350_1	Ribosomal protein S21e	52.1144
Csa17g024540_1	Protein of unknown function (DUF962)	52.0346
Csa13g011150_1	D7M243 (Putative uncharacterized protein)	52.0203
Csa14g037230_1	Protein of unknown function (DUF1264)	52.0022
Csa04g047150_1	hydroxyproline-rich glycoprotein family protein	52.0001
Csa20g058790_1	unknown protein	51.9731
Csa01g035680_1	Gibberellin-regulated family protein	51.9244
Csa17g014360_1	Nucleic acid-binding, OB-fold-like protein	51.8098
Csa10g009590_1	tocopherol cyclase, chloroplast / vitamin E deficient 1 (VTE1) / sucrose export defective 1 (SXD1)	51.7607
Csa02g070900_1	tubulin beta chain 3	51.7497
Csa08g055590_1	flavonol synthase 1	51.7051
Csa14g017390_1	ubiquitin carrier protein 1	51.7022
Csa11g025150_1	Aldolase-type TIM barrel family protein	51.6725
Csa16g016660_1	RmlC-like cupins superfamily protein	51.6518
Csa20g082190_1	60S acidic ribosomal protein family	51.6474
Csa13g037830_1	Ribosomal protein S24e family protein	51.5938
Csa14g002130_1	pyrophosphorylase 1	51.5609
Csa17g043330_1	photosystem I subunit K	51.5103
Csa14g012190_1	Nucleic acid-binding, OB-fold-like protein	51.4334
Csa04g031030_1	aldehyde dehydrogenase 2B4	51.4221
Csa04g033770_1	XH/XS domain-containing protein	51.3858
Csa16g051910_1	copper ion binding	51.381
Csa05g079950_1	LOB domain-containing protein 40	51.3533
Csa20g067260_1	Lactate/malate dehydrogenase family protein	51.346
Csa04g030350_1	light-harvesting chlorophyll-protein complex I subunit A4	51.2766
Csa03g018900_1	Ubiquinol-cytochrome C reductase hinge protein	51.2643
Csa11g059050_1	PQ-loop repeat family protein / transmembrane family protein	51.2608
Csa09g071840_1	alanine-2-oxoglutarate aminotransferase 2	51.2528
Csa06g038740_1	Ribosomal protein S11 family protein	51.2026
Csa10g049100_1	NAD-dependent glycerol-3-phosphate dehydrogenase family protein	51.1928
Csa07g039780_1	cinnamyl-alcohol dehydrogenase	51.1811
Csa04g046220_1	multiprotein bridging factor 1B	51.1625
Csa02g039380_1	Nodulin MtN3 family protein	51.1608
Csa06g019750_1	actin depolymerizing factor 2	50.9789
Csa17g045930_1	GTP binding	50.9656
Csa16g004290_1	vesicle associated protein	50.9643
Csa03g051640_1	unknown protein	50.9525
Csa09g079500_1	aldehyde dehydrogenase 10A8	50.9364
Csa20g077650_1	ribosomal protein large subunit 16A	50.9018
Csa17g011830_1	photosystem I subunit O	50.901
Csa03g021700_1	basic transcription factor 3	50.8721
Csa11g003650_1	phosphoenolpyruvate carboxykinase 1	50.8284
Csa05g040940_1	UDP-D-apiose/UDP-D-xylose synthase 1	50.8118
Csa06g006530_1	basic helix-loop-helix (bHLH) DNA-binding superfamily protein	50.7699
Csa07g014960_1	HSP20-like chaperones superfamily protein	50.7628
Csa12g002720_1	myo-inositol-1-phosphate synthase 1	50.7312
Csa20g046140_1	cytochrome P450, family 71, subfamily A, polypeptide 15	50.6938
Csa19g037960_1	fatA acyl-ACP thioesterase	50.6878
Csa04g050840_1	ribosomal protein 5B	50.5694
Csa06g039960_1	ribosomal protein 5B	50.5396
Csa03g019850_1	heat shock protein 70B	50.466
Csa20g001070_1	Glycosyl hydrolase superfamily protein	50.4595
Csa05g062130_1	secretion-associated RAS 1B	50.4393
Csa18g026700_1	IAA carboxylmethyltransferase 1	50.4296
Csa14g025030_1	Thioredoxin superfamily protein	50.4193
Csa09g096660_1	Ubiquitin-like superfamily protein	50.3989
Csa09g062450_1	Adenine nucleotide alpha hydrolases-like superfamily protein	50.3869
Csa11g066370_1	ribosomal protein large subunit 16A	50.3531
Csa14g064930_1	Translation initiation factor SUI1 family protein	50.3069
Csa11g030600_1	Tetratricopeptide repeat (TPR)-like superfamily protein	50.2956
Csa13g011180_1	Ribosomal protein S19 family protein	50.293
Csa18g028310_1	Putative Protein	50.2295
Csa03g014150_1	Nucleic acid-binding, OB-fold-like protein	50.1478
Csa07g046400_1	fatty acid biosynthesis 1	50.0037
Csa14g018900_1	light harvesting complex photosystem II subunit 6	50.0029
Csa17g036050_1	Ribosome associated membrane protein RAMP4	50.0008
Csa07g050380_1	CONTAINS InterPro DOMAIN/s: Ubiquitin-like, Ufm1 (InterPro:IPR005375)	49.9564
Csa09g052190_1	response to low sulfur 3	49.9527
Csa03g053270_1	glutamine synthetase 1	49.9381
Csa14g015160_1	Aldolase superfamily protein	49.9279
Csa07g061080_1	Ribosomal protein L1p/L10e family	49.9004
Csa03g062720_1	Ribosomal protein S5/Elongation factor G/III/V family protein	49.8958
Csa17g070710_1	RAB GTPASE HOMOLOG B18	49.8951
Csa17g023840_1	Transducin/WD40 repeat-like superfamily protein	49.8473
Csa16g006030_1	RAB GDP dissociation inhibitor 2	49.8233
Csa12g003530_1	cytochrome c oxidase-related	49.8102
Csa11g064000_1	60S acidic ribosomal protein family	49.807
Csa14g049350_1	Chlorophyll A-B binding family protein	49.7923
Csa06g030430_1	GATA type zinc finger transcription factor family protein	49.7847
Csa02g072180_1	flavonol synthase 3	49.7667
Csa10g047610_1	FUNCTIONS IN: molecular_function unknown	49.7262
Csa09g059380_1	ATP synthase D chain, mitochondrial	49.5289
Csa15g052860_1	ER lumen protein retaining receptor family protein	49.5037
Csa02g070280_1	Embryo-specific protein 3, (ATS3)	49.4859
Csa13g047630_1	2-oxoglutarate (2OG) and Fe(II)-dependent oxygenase superfamily protein	49.457
Csa20g023770_1	Ribosomal protein S7e family protein	49.4197
Csa04g037700_1	high mobility group B1	49.413
Csa16g052850_1	SNARE-like superfamily protein	49.3885
Csa02g037160_1	Protein of unknown function, DUF647	49.3742
Csa14g067960_1	Putative Protein	49.2726
Csa01g005670_1	Ribosomal protein S24e family protein	49.26
Csa02g065710_1	actin depolymerizing factor 3	49.1921
Csa10g002030_1	cold, circadian rhythm, and RNA binding 1	49.1633
Csa20g055350_1	Ribosomal protein L18e/L15 superfamily protein	49.0718
Csa15g063160_1	alanine:glyoxylate aminotransferase	49.0607
Csa16g012750_1	FtsH extracellular protease family	48.9713
Csa10g049870_1	ubiquitin conjugating enzyme 4	48.9514
Csa11g082110_1	Nodulin MtN3 family protein	48.9495
Csa02g071370_1	Thioredoxin superfamily protein	48.9382
Csa03g034260_1	unknown protein	48.8915
Csa17g026360_1	O-fucosyltransferase family protein	48.8694
Csa14g061540_1	Putative Protein	48.8449
Csa17g015170_1	Protein of unknown function (DUF707)	48.8428
Csa06g054010_1	thioredoxin family protein	48.8226
Csa17g050470_1	Transcription elongation factor (TFIIS) family protein	48.788
Csa01g002750_1	NADH-ubiquinone oxidoreductase-related	48.7878
Csa16g026870_1	LOB domain-containing protein 40	48.7797
Csa14g035500_1	glycosylphosphatidylinositol-anchored lipid protein transfer 1	48.7446
Csa14g021280_1	SOUL heme-binding family protein	48.6952
Csa07g021950_1	Sec14p-like phosphatidylinositol transfer family protein	48.6585
Csa14g009360_1	GTP binding Elongation factor Tu family protein	48.6531
Csa11g098910_1	Ribosomal protein S10p/S20e family protein	48.5824
Csa04g039550_1	RNA-binding (RRM/RBD/RNP motifs) family protein with retrovirus zinc finger-like domain	48.5703
Csa10g010250_1	ATPase, F0 complex, subunit B/B', bacterial/chloroplast	48.5494
Csa20g005800_1	D7LY89 (Putative uncharacterized protein)	48.483
Csa11g092440_1	rotamase CYP 7	48.4814
Csa03g061970_1	Protein of Unknown Function (DUF239)	48.4304
Csa03g020590_1	unknown protein	48.4283
Csa03g022390_1	Ribosomal protein L6 family protein	48.4109
Csa14g002090_1	pyruvate dehydrogenase E1 alpha	48.4075
Csa07g003400_1	cysteine synthase C1	48.3876
Csa12g017980_1	Ribosomal L28e protein family	48.38
Csa20g012190_1	flavonol synthase 1	48.3677
Csa09g042500_1	unknown protein	48.3654
Csa07g001460_1	Chalcone-flavanone isomerase family protein	48.3196
Csa05g044560_1	Plant haem oxygenase (decyclizing) family protein	48.3149
Csa10g029580_1	Papain family cysteine protease	48.3011
Csa01g007030_1	Glycoprotein membrane precursor GPI-anchored	48.2462
Csa03g019600_1	light harvesting complex photosystem II subunit 6	48.2443
Csa14g064380_1	regulatory particle triple-A 1A	48.2133
Csa11g023190_1	non-yellowing 1	48.1636
Csa11g088350_1	O-Glycosyl hydrolases family 17 protein	48.1616
Csa20g033150_1	Leucine-rich repeat (LRR) family protein	48.1578
Csa20g041550_1	FK506- and rapamycin-binding protein 15 kD-2	48.1329
Csa01g044640_1	NADP-malic enzyme 1	48.1253
Csa06g012490_1	Protein of unknown function (DUF1336)	48.0727
Csa13g017920_1	voltage dependent anion channel 3	48.057
Csa07g055240_1	Putative Protein	48.0453
Csa12g042820_1	Protein of unknown function (DUF1264)	48.035
Csa02g074690_1	indole-3-acetic acid inducible 9	48.0079
Csa17g043020_1	SGS domain-containing protein	48.0066
Csa16g041280_1	alcohol dehydrogenase 1	48.0063
Csa04g037590_1	Stress induced protein	47.9583
Csa09g066040_1	Chalcone-flavanone isomerase family protein	47.9373
Csa05g016670_1	Ribosomal protein L11 family protein	47.9357
Csa02g059810_1	arabinogalactan protein 14	47.9324
Csa05g016390_1	nodulin MtN21 /EamA-like transporter family protein	47.8477
Csa12g009270_1	4-hydroxy-3-methylbut-2-enyl diphosphate reductase	47.8301
Csa17g013140_1	Translation elongation factor EF1B, gamma chain	47.8185
Csa15g008690_1	low-molecular-weight cysteine-rich 44	47.7638
Csa00506s140_1	Ribosomal L27e protein family	47.7489
Csa11g093460_1	unknown protein	47.7397
Csa02g059770_1	TCP-1/cpn60 chaperonin family protein	47.7274
Csa14g030740_1	Ras-related small GTP-binding family protein	47.71
Csa20g023250_1	O-fucosyltransferase family protein	47.6607
Csa10g038720_1	acetyl Co-enzyme a carboxylase biotin carboxylase subunit	47.6187
Csa15g010220_1	light harvesting complex photosystem II	47.6173
Csa17g016760_1	D-isomer specific 2-hydroxyacid dehydrogenase family protein	47.6128
Csa05g020430_1	FAD-binding Berberine family protein	47.6127
Csa06g015520_1	Leucine-rich repeat (LRR) family protein	47.5114
Csa10g022670_1	tripeptidyl peptidase ii	47.4355
Csa16g008170_1	peroxisomal 3-ketoacyl-CoA thiolase 3	47.4263
Csa02g054720_1	ubiquitin conjugating enzyme 4	47.3935
Csa19g039150_1	FK506-binding protein 15 kD-1	47.3622
Csa09g062170_1	Ribosomal protein L36e family protein	47.3386
Csa17g030940_1	spermidine synthase 1	47.3135
Csa07g061190_1	copper ion binding	47.275
Csa04g043180_1	calmodulin 5	47.161
Csa18g029400_1	TCP-1/cpn60 chaperonin family protein	47.1559
Csa09g059290_1	unknown protein	47.1558
Csa19g039400_1	ribosomal protein L5	47.1503
Csa09g086970_1	indoleacetic acid-induced protein 8	47.1457
Csa12g079670_1	Cytochrome c oxidase subunit Vc family protein	47.1111
Csa20g010390_1	Cytochrome P450 superfamily protein	47.1028
Csa04g038130_1	ATP synthase D chain, mitochondrial	47.0727
Csa10g046790_1	ribosomal protein L5	47.0188
Csa14g005520_1	2-oxoglutarate (2OG) and Fe(II)-dependent oxygenase superfamily protein	47.0063
Csa14g008160_1	winged-helix DNA-binding transcription factor family protein	46.9795
Csa04g034100_1	membrane-associated progesterone binding protein 3	46.9724
Csa06g041070_1	Protein of unknown function, DUF538	46.9643
Csa12g038700_1	tripeptidyl peptidase ii	46.938
Csa10g046820_1	avirulence induced gene 2 like protein	46.9175
Csa17g033600_1	glutathione S-transferase tau 13	46.8408
Csa10g046990_1	FUNCTIONS IN: molecular_function unknown	46.8016
Csa20g005820_1	sulfite reductase	46.7211
Csa16g046000_1	Protein kinase superfamily protein	46.7185
Csa06g031510_1	calmodulin 5	46.6743
Csa19g054190_1	Ribosomal protein S4 (RPS4A) family protein	46.6621
Csa03g012750_1	nodulin MtN21 /EamA-like transporter family protein	46.6534
Csa14g061870_1	Peptidase S24/S26A/S26B/S26C family protein	46.6249
Csa18g009900_1	GroES-like zinc-binding dehydrogenase family protein	46.611
Csa19g005190_1	NADH-ubiquinone oxidoreductase-related	46.5995
Csa08g055160_1	hydroxyproline-rich glycoprotein family protein	46.5894
Csa01g018320_1	Single hybrid motif superfamily protein	46.5376
Csa04g045150_1	ketol-acid reductoisomerase	46.5301
Csa15g020170_1	Ubiquitin-like superfamily protein	46.4428
Csa08g054720_1	RNA polymerase II, Rpb4, core protein	46.4216
Csa19g033260_1	Pyruvate kinase family protein	46.4053
Csa19g009710_1	peroxiredoxin IIF	46.4046
Csa17g022040_1	proteasome subunit PAB1	46.3666
Csa04g049020_1	ubiquitin 7	46.3252
Csa13g009390_1	TUDOR-SN protein 1	46.2984
Csa18g008740_1	microtubule-associated protein 18	46.2918
Csa05g056980_1	Pre-mRNA splicing Prp18-interacting factor	46.2818
Csa01g013490_1	Nascent polypeptide-associated complex (NAC), alpha subunit family protein	46.2749
Csa04g056000_1	S-formylglutathione hydrolase	46.267
Csa05g072080_1	17.6 kDa class II heat shock protein	46.1819
Csa04g008550_1	signal peptide peptidase	46.1805
Csa09g047660_1	Ribosomal protein S10p/S20e family protein	46.1704
Csa11g094210_1	GTP binding Elongation factor Tu family protein	46.1501
Csa11g064560_1	Hyaluronan / mRNA binding family	46.0915
Csa05g091540_1	RAB GDP dissociation inhibitor 2	46.0478
Csa07g036090_1	eukaryotic elongation factor 5A-3	45.9527
Csa05g023430_1	synaptobrevin-related protein 1	45.9475
Csa15g031560_1	Putative Protein	45.9257
Csa14g025870_1	high mobility group B3	45.8906
Csa04g036740_1	dehydrin xero 1	45.8672
Csa18g026640_1	RAN GTPase 3	45.8637
Csa04g012360_1	basic helix-loop-helix (bHLH) DNA-binding superfamily protein	45.8379
Csa17g011210_1	Ribosomal protein S8 family protein	45.7988
Csa09g085980_1	Ribosomal protein S25 family protein	45.7532
Csa08g010270_1	Cobalamin-independent synthase family protein	45.7337
Csa10g044580_1	general regulatory factor 3	45.7007
Csa13g036170_1	Ribosomal protein S21e	45.6881
Csa14g032200_1	FKBP-like peptidyl-prolyl cis-trans isomerase family protein	45.6617
Csa02g001360_1	Ribosomal protein S10p/S20e family protein	45.6595
Csa15g016750_1	phosphoglycerate kinase 1	45.6334
Csa03g033090_1	chlorophyll A/B binding protein 1	45.597
Csa03g037410_1	Ribosomal protein L6 family	45.5732
Csa18g037640_1	photosystem I reaction center subunit PSI-N, chloroplast, putative / PSI-N, putative (PSAN)	45.5682
Csa16g045710_1	ribosomal protein S11-beta	45.5649
Csa14g018490_1	methyl-CPG-binding domain 10	45.558
Csa01g010620_1	cell division cycle 48	45.5502
Csa14g027630_1	GroES-like zinc-binding dehydrogenase family protein	45.5454
Csa11g020580_1	Chaperone protein htpG family protein	45.5341
Csa05g092980_1	ribosomal protein S27	45.4856
Csa01g031960_1	unknown protein	45.4629
Csa17g094250_1	regulatory particle triple-A 1A	45.4446
Csa12g016650_1	Class I glutamine amidotransferase-like superfamily protein	45.4368
Csa01g013920_1	phosphoglycerate kinase 1	45.4329
Csa09g088340_1	Cytosol aminopeptidase family protein	45.4165
Csa16g048450_1	vacuolar ATP synthase subunit A	45.4132
Csa15g072450_1	rotamase CYP 3	45.3823
Csa10g018930_1	Protein of unknown function, DUF538	45.3686
Csa20g015760_1	G-box regulating factor 6	45.319
Csa04g051720_1	acetyl Co-enzyme a carboxylase carboxyltransferase alpha subunit	45.2557
Csa13g025950_1	NAD+ ADP-ribosyltransferases	45.2509
Csa19g056530_1	nucleosome assembly protein 1	45.2503
Csa04g025830_1	serine carboxypeptidase-like 48	45.1997
Csa15g050130_1	multiprotein bridging factor 1C	45.1932
Csa04g043410_1	Calcium-dependent phosphotriesterase superfamily protein	45.1577
Csa17g029370_1	Class-II DAHP synthetase family protein	45.1424
Csa02g065720_1	actin depolymerizing factor 4	45.1356
Csa02g051710_1	heat shock transcription factor A9	45.1281
Csa10g013070_1	Ribosomal L28e protein family	45.1231
Csa15g041730_1	cytochrome P450, family 702, subfamily A, polypeptide 8	45.1041
Csa02g026980_1	K-box region and MADS-box transcription factor family protein	45.0947
Csa06g054240_1	Adenine nucleotide alpha hydrolases-like superfamily protein	45.0441
Csa11g004990_1	RUB1 conjugating enzyme 1	45.0386
Csa18g021650_1	CLPC homologue 1	44.9958
Csa15g009860_1	ADP/ATP carrier 1	44.9848
Csa04g066250_1	S-adenosylmethionine synthetase 1	44.9842
Csa12g004850_1	alpha/beta-Hydrolases superfamily protein	44.9728
Csa04g038440_1	ubiquitin E2 variant 1D-4	44.9442
Csa08g057710_1	Late Embryogenesis Abundant 4-5	44.924
Csa20g063000_1	FtsH extracellular protease family	44.9062
Csa02g073060_1	FK506-binding protein 12	44.8977
Csa19g054620_1	unknown protein	44.8775
Csa03g056060_1	D-aminoacid aminotransferase-like PLP-dependent enzymes superfamily protein	44.8705
Csa13g055870_1	nodulin MtN21 /EamA-like transporter family protein	44.8593
Csa17g011040_1	dessication-induced 1VOC superfamily protein	44.8322
Csa17g012030_1	atypical CYS HIS rich thioredoxin 4	44.817
Csa01g027340_1	cytochrome P450, family 702, subfamily A, polypeptide 8	44.8128
Csa04g052250_1	unknown protein	44.81
Csa04g050690_1	Putative Protein	44.8088
Csa16g001390_1	Chalcone-flavanone isomerase family protein	44.8062
Csa07g005610_1	Ribosomal L38e protein family	44.7667
Csa08g027960_1	Ribosomal protein L6 family	44.7527
Csa10g011920_1	signal recognition particle receptor alpha subunit family protein	44.7416
Csa01g021660_1	Ribosomal protein L7Ae/L30e/S12e/Gadd45 family protein	44.6998
Csa15g012900_1	SERINE CARBOXYPEPTIDASE-LIKE 49	44.6826
Csa05g085470_1	Peroxidase superfamily protein	44.6788
Csa20g009930_1	Zinc finger C-x8-C-x5-C-x3-H type family protein	44.6562
Csa16g028900_1	Peroxidase superfamily protein	44.6287
Csa09g011840_1	DCD (Development and Cell Death) domain protein	44.6269
Csa11g093750_1	actin depolymerizing factor 3	44.6259
Csa17g009240_1	PHD finger protein	44.6119
Csa18g022820_1	RNA polymerase Rpb6	44.6095
Csa11g091750_1	temperature-induced lipocalin	44.5694
Csa12g014610_1	unknown protein	44.5266
Csa16g034290_1	Peroxidase superfamily protein	44.5224
Csa20g006820_1	heat shock protein 81-2	44.4789
Csa04g024240_1	fatty acid reductase 5	44.4405
Csa17g001410_1	secretion-associated RAS super family 2	44.4277
Csa07g037470_1	Ribosomal protein L18e/L15 superfamily protein	44.4123
Csa03g012960_1	Translation protein SH3-like family protein	44.3969
Csa17g029270_1	general regulatory factor 10	44.3845
Csa14g021290_1	SOUL heme-binding family protein	44.3318
Csa11g012450_1	Cytosol aminopeptidase family protein	44.3133
Csa13g057100_1	Ribosomal protein S10p/S20e family protein	44.3036
Csa20g048970_1	CHY-type/CTCHY-type/RING-type Zinc finger protein	44.2886
Csa10g004860_1	beta-galactosidase 3	44.2391
Csa03g027080_1	Phosphoglucomutase/phosphomannomutase family protein	44.1055
Csa03g047020_1	Chlorophyll A-B binding family protein	44.0784
Csa07g059400_1	Inorganic H pyrophosphatase family protein	44.0295
Csa15g020000_1	Aluminium induced protein with YGL and LRDR motifs	44.0198
Csa17g030150_1	Protein of unknown function (DUF300)	43.992
Csa16g018930_1	Translation elongation factor EF1B, gamma chain	43.9816
Csa14g005560_1	Lactate/malate dehydrogenase family protein	43.961
Csa06g030950_1	copper chaperone	43.9383
Csa20g032690_1	Protein of unknown function (DUF581)	43.9181
Csa20g030610_1	Protein of unknown function, DUF538	43.9053
Csa01g008000_1	low-molecular-weight cysteine-rich 44	43.872
Csa04g035040_1	response to low sulfur 3	43.8327
Csa08g053350_1	Ubiquitin-like superfamily protein	43.8176
Csa11g005380_1	beta-galactosidase 3	43.8024
Csa18g032930_1	unknown protein	43.7727
Csa02g007980_1	Thioredoxin superfamily protein	43.7653
Csa01g010530_1	D7L8C1 (Putative uncharacterized protein) (Fragment)	43.7474
Csa19g030860_1	isocitrate lyase	43.6878
Csa06g016750_1	Ribosomal protein S14p/S29e family protein	43.6229
Csa08g029710_1	Ribosomal protein S24e family protein	43.6152
Csa17g016390_1	Flavin-binding monooxygenase family protein	43.613
Csa20g024890_1	Zinc-binding dehydrogenase family protein	43.5899
Csa07g057910_1	vacuolar ATP synthase subunit A	43.5508
Csa11g045030_1	Nucleic acid-binding, OB-fold-like protein	43.5493
Csa04g008520_1	expansin A15	43.5258
Csa11g067950_1	Putative Protein	43.5005
Csa11g009160_1	Ribosomal protein S14p/S29e family protein	43.4537
Csa09g021280_1	Ribosomal protein L34e superfamily protein	43.4482
Csa01g027570_1	TPX2 (targeting protein for Xklp2) protein family	43.4299
Csa00555s170_1	sulfite oxidase	43.4083
Csa18g014700_1	FKBP-type peptidyl-prolyl cis-trans isomerase family protein	43.4044
Csa11g051580_1	calmodulin 1	43.3969
Csa17g071630_1	Granulin repeat cysteine protease family protein	43.37
Csa05g041410_1	ferredoxin 3	43.3442
Csa07g036490_1	senescence associated gene 24	43.3111
Csa06g025890_1	saposin B domain-containing protein	43.286
Csa11g071010_1	RmlC-like cupins superfamily protein	43.2796
Csa10g032930_1	glycine-rich RNA-binding protein 2	43.2725
Csa02g011240_1	methionine sulfoxide reductase B3	43.253
Csa06g022370_1	chlorsulfuron/imidazolinone resistant 1	43.2355
Csa15g058440_1	Ubiquitin-like superfamily protein	43.2223
Csa06g038190_1	ubiquitin 7	43.2195
Csa14g057450_1	D-aminoacid aminotransferase-like PLP-dependent enzymes superfamily protein	43.2173
Csa05g044720_1	ATP-citrate lyase A-2	43.215
Csa17g029510_1	Late embryogenesis abundant protein (LEA) family protein	43.1817
Csa19g017010_1	phosphoglycerate kinase 1	43.1531
Csa19g006460_1	response regulator 22	43.1454
Csa20g032930_1	eukaryotic translation initiation factor 2 beta subunit	43.1444
Csa02g067290_1	GTP binding Elongation factor Tu family protein	43.1178
Csa09g079800_1	HAD-superfamily hydrolase, subfamily IG, 5'-nucleotidase	43.0951
Csa20g080840_1	beta HLH protein 71	43.0926
Csa11g010790_1	Cytochrome bd ubiquinol oxidase, 14kDa subunit	43.0725
Csa11g017350_1	mannose-1-phosphate guanylyltransferase (GDP)s	43.0637
Csa04g041480_1	Plant protein 1589 of unknown function	43.053
Csa06g050800_1	beta glucosidase 17	43.0294
Csa11g061240_1	ubiquitin conjugating enzyme 8	43.0168
Csa06g028970_1	BEST Arabidopsis thaliana protein match is: dentin sialophosphoprotein-related (TAIR:AT5G64170.1)	43.0066
Csa01g022840_1	cell elongation protein / DWARF1 / DIMINUTO (DIM)	42.9382
Csa07g037660_1	Protein of unknown function DUF2359, transmembrane	42.9053
Csa14g011000_1	Translation protein SH3-like family protein	42.8976
Csa08g056700_1	NAC domain containing protein 80	42.8924
Csa06g038460_1	Sucrose-6F-phosphate phosphohydrolase family protein	42.8809
Csa05g040930_1	Argonaute family protein	42.8715
Csa20g028480_1	Heavy metal transport/detoxification superfamily protein	42.8499
Csa05g044830_1	NAD(P)-linked oxidoreductase superfamily protein	42.8389
Csa07g051020_1	glutathione S-transferase TAU 19	42.821
Csa19g033150_1	ATP sulfurylase 1	42.7651
Csa18g033190_1	actin depolymerizing factor 3	42.7621
Csa08g059880_1	sulfite reductase	42.7154
Csa06g019790_1	Ribosomal protein S8 family protein	42.7124
Csa11g102620_1	general regulatory factor 8	42.7002
Csa03g053770_1	nucleolin like 1	42.6971
Csa13g024830_1	eukaryotic translation initiation factor 2 beta subunit	42.6798
Csa04g028740_1	actin depolymerizing factor 2	42.677
Csa16g028320_1	Adenine nucleotide alpha hydrolases-like superfamily protein	42.6582
Csa18g030250_1	cytochrome P450, family 71, subfamily B, polypeptide 10	42.624
Csa05g017010_1	methionine adenosyltransferase 3	42.5198
Csa06g051460_1	Preprotein translocase Sec, Sec61-beta subunit protein	42.507
Csa04g029800_1	tubulin beta chain 3	42.4978
Csa15g041740_1	Pyruvate kinase family protein	42.4451
Csa03g018110_1	ubiquitin carrier protein 1	42.4228
Csa13g031520_1	BEST Arabidopsis thaliana protein match is: DDT domain superfamily (TAIR:AT1G18950.1)	42.3869
Csa17g034360_1	FKBP-like peptidyl-prolyl cis-trans isomerase family protein	42.3461
Csa12g001750_1	fructose-bisphosphate aldolase 2	42.3363
Csa15g007600_1	Glycoprotein membrane precursor GPI-anchored	42.3339
Csa05g092840_1	unknown protein	42.3175
Csa06g003030_1	expansin A15	42.2951
Csa07g048690_1	alcohol dehydrogenase 1	42.2663
Csa17g098200_1	nuclear factor Y, subunit C3	42.2434
Csa15g016180_1	Amino acid dehydrogenase family protein	42.2304
Csa10g013540_1	regulatory particle AAA-ATPase 2A	42.1919
Csa19g016070_1	Adenine nucleotide alpha hydrolases-like superfamily protein	42.1892
Csa09g058880_1	acyl-CoA oxidase 4	42.1794
Csa15g009890_1	unknown protein	42.1514
Csa09g035780_1	Lecithin:cholesterol acyltransferase family protein	42.1491
Csa03g051380_1	Serine protease inhibitor (SERPIN) family protein	42.1398
Csa15g073740_1	GCIP-interacting family protein	42.137
Csa11g085410_1	Putative Protein	42.1301
Csa17g037690_1	glycosylphosphatidylinositol-anchored lipid protein transfer 1	42.0951
Csa15g076520_1	peptidylprolyl cis/trans isomerase, NIMA-interacting 1	42.0381
Csa04g063570_1	ribosomal protein S27	42.0344
Csa18g002260_1	Cystatin/monellin superfamily protein	42.0237
Csa03g059590_1	Peptidase S24/S26A/S26B/S26C family protein	42.0157
Csa06g038430_1	ureidoglycolate hydrolases	41.9995
Csa11g031320_1	Ribosomal protein L23/L15e family protein	41.9913
Csa09g051090_1	membrane-associated progesterone binding protein 3	41.9881
Csa12g018020_1	Ribosomal protein S30 family protein	41.9546
Csa08g059340_1	Cystatin/monellin family protein	41.9496
Csa11g099020_1	Embryo-specific protein 3, (ATS3)	41.9294
Csa20g068790_1	RmlC-like cupins superfamily protein	41.8674
Csa09g069560_1	Eukaryotic rpb5 RNA polymerase subunit family protein	41.7983
Csa16g016050_1	CAX interacting protein 4	41.7773
Csa06g045000_1	Ribosomal protein S26e family protein	41.7738
Csa11g100640_1	flavonol synthase 3	41.7594
Csa13g020590_1	NADH:cytochrome B5 reductase 1	41.6965
Csa11g034800_1	Uncharacterised protein family (UPF0497)	41.6728
Csa12g020430_1	regulatory particle AAA-ATPase 2A	41.665
Csa08g022520_1	CONSTANS-like 4	41.6588
Csa03g024520_1	high mobility group B2	41.6556
Csa13g041770_1	Pollen Ole e 1 allergen and extensin family protein	41.6538
Csa19g035770_1	glutathione-disulfide reductase	41.6389
Csa08g040460_1	Nascent polypeptide-associated complex (NAC), alpha subunit family protein	41.6165
Csa02g073110_1	Cox19-like CHCH family protein	41.613
Csa19g024500_1	S-adenosylmethionine synthetase family protein	41.577
Csa06g043380_1	GTP binding Elongation factor Tu family protein	41.5504
Csa17g010000_1	Putative endonuclease or glycosyl hydrolase	41.5488
Csa09g061870_1	RNA-binding (RRM/RBD/RNP motifs) family protein with retrovirus zinc finger-like domain	41.5163
Csa10g001680_1	fructose-bisphosphate aldolase 2	41.483
Csa08g023950_1	alpha-L-arabinofuranosidase 2	41.4354
Csa10g039790_1	Ribosomal protein S3 family protein	41.4346
Csa16g040330_1	Putative Protein	41.4214
Csa13g003760_1	D7LWS9 (Predicted protein)	41.3804
Csa12g084140_1	general regulatory factor 3	41.3782
Csa07g051010_1	glutathione S-transferase TAU 20	41.3618
Csa08g044120_1	hydroxymethylglutaryl-CoA synthase / HMG-CoA synthase / 3-hydroxy-3-methylglutaryl coenzyme A synthase	41.3163
Csa14g002650_1	secretion-associated RAS super family 2	41.2732
Csa10g008730_1	3-deoxy-d-arabino-heptulosonate 7-phosphate synthase	41.2298
Csa09g064210_1	BEST Arabidopsis thaliana protein match is: dentin sialophosphoprotein-related (TAIR:AT5G64170.1)	41.2253
Csa11g101460_1	FK506-binding protein 12	41.2216
Csa20g055460_1	Ribosomal protein L6 family	41.1994
Csa11g022960_1	glutamate-cysteine ligase	41.1872
Csa16g046910_1	Protein of unknown function (DUF2012)	41.1819
Csa05g012780_1	light harvesting complex photosystem II	41.1305
Csa04g016910_1	Protein of unknown function (DUF1336)	41.1036
Csa10g027490_1	FUNCTIONS IN: molecular_function unknown	41.0965
Csa06g026910_1	ubiquitin E2 variant 1D-4	41.0943
Csa06g038660_1	MMS ZWEI homologue 3	41.068
Csa03g024910_1	unknown protein	41.067
Csa14g005900_1	potassium channel beta subunit 1	41.0592
Csa02g072830_1	cAMP-regulated phosphoprotein 19-related protein	41.0169
Csa20g033290_1	calmodulin 7	41.0124
Csa20g071470_1	FAD-binding Berberine family protein	41.0023
Csa11g065710_1	3-ketoacyl-acyl carrier protein synthase I	41.0023
Csa13g016660_1	Chalcone and stilbene synthase family protein	40.9477
Csa19g048150_1	DNAJ heat shock family protein	40.9169
Csa20g076090_1	Putative Protein	40.9157
Csa15g015770_1	ribosomal protein 5A	40.8999
Csa12g008310_1	Putative Protein	40.894
Csa15g084250_1	nucleosome assembly protein 1	40.8784
Csa12g033530_1	glutamate-cysteine ligase	40.8311
Csa04g029170_1	Putative Protein	40.8212
Csa05g029590_1	Ribosomal protein S3 family protein	40.8088
Csa17g042210_1	COLD REGULATED 314 INNER MEMBRANE 1	40.8006
Csa17g036180_1	unknown protein	40.7961
Csa17g026930_1	unknown protein	40.7913
Csa04g046710_1	NAD(P)-binding Rossmann-fold superfamily protein	40.7744
Csa12g037120_1	Aldolase-type TIM barrel family protein	40.7381
Csa09g064670_1	photosystem I light harvesting complex gene 1	40.7298
Csa20g051510_1	alpha-L-arabinofuranosidase 2	40.7171
Csa15g016270_1	Nascent polypeptide-associated complex (NAC), alpha subunit family protein	40.7147
Csa01g025990_1	homocysteine S-methyltransferase 3	40.6639
Csa11g014520_1	regulatory particle AAA-ATPase 2A	40.661
Csa19g040210_1	photosystem II light harvesting complex gene 2.1	40.6509
Csa08g054450_1	K-box region and MADS-box transcription factor family protein	40.6308
Csa13g010300_1	mRNA splicing factor, thioredoxin-like U5 snRNP	40.6128
Csa12g018120_1	profilin 2	40.583
Csa09g086350_1	stress enhanced protein 2	40.5759
Csa12g027920_1	2-oxoglutarate (2OG) and Fe(II)-dependent oxygenase superfamily protein	40.5472
Csa03g015700_1	Phosphofructokinase family protein	40.52
Csa06g022860_1	breast basic conserved 1	40.5001
Csa16g040960_1	O-methyltransferase family protein	40.4877
Csa20g009750_1	TUDOR-SN protein 1	40.4655
Csa08g049820_1	Thioredoxin superfamily protein	40.4169
Csa08g014720_1	eukaryotic translation initiation factor 2 beta subunit	40.4091
Csa13g047240_1	reversibly glycosylated polypeptide 3	40.3909
Csa13g039210_1	GDP-D-mannose 3',5'-epimerase	40.361
Csa09g079060_1	Pyridine nucleotide-disulphide oxidoreductase family protein	40.3503
Csa06g017130_1	fatty acid reductase 4	40.3425
Csa10g004420_1	RUB1 conjugating enzyme 1	40.3225
Csa04g049080_1	Phosphotyrosine protein phosphatases superfamily protein	40.2694
Csa14g031830_1	ribonuclease 3	40.2679
Csa05g086260_1	expansin A1	40.2125
Csa04g033460_1	BTB and TAZ domain protein 2	40.1327
Csa12g065400_1	photosystem I subunit l	40.096
Csa06g040780_1	acetyl Co-enzyme a carboxylase carboxyltransferase alpha subunit	40.0781
Csa14g024160_1	NAP1-related protein 2	40.069
Csa20g058710_1	GDP-D-mannose 3',5'-epimerase	40.0641
Csa09g095280_1	NADP-malic enzyme 4	39.987
Csa06g029390_1	photosystem I light harvesting complex gene 1	39.9833
Csa16g043630_1	copper ion binding	39.9625
Csa15g023550_1	S-adenosylmethionine synthetase family protein	39.9548
Csa01g010430_1	Ribosomal protein L4/L1 family	39.9244
Csa11g033890_1	Mitochondrial import inner membrane translocase subunit Tim17/Tim22/Tim23 family protein	39.9197
Csa01g031680_1	RPM1-interacting protein 4 (RIN4) family protein	39.8925
Csa12g046940_1	Protein of unknown function (DUF581)	39.8877
Csa19g016080_1	ribosomal protein 5A	39.8826
Csa07g051840_1	Plant protein of unknown function (DUF639)	39.8766
Csa13g049030_1	hydroxymethylglutaryl-CoA synthase / HMG-CoA synthase / 3-hydroxy-3-methylglutaryl coenzyme A synthase	39.8459
Csa19g049110_1	Ribosomal protein S30 family protein	39.8378
Csa00647s010_1	Glucose-6-phosphate/phosphate translocator-related	39.8259
Csa01g009250_1	Putative Protein	39.8226
Csa14g024590_1	flavin-dependent monooxygenase 1	39.822
Csa09g004830_1	NADH dehydrogenase (ubiquinone)s	39.8197
Csa06g003040_1	Putative Protein	39.8074
Csa08g005830_1	nascent polypeptide-associated complex subunit alpha-like protein 3	39.7942
Csa13g007100_1	Cystatin/monellin family protein	39.7845
Csa08g053520_1	unknown protein	39.7766
Csa19g016540_1	Amino acid dehydrogenase family protein	39.7695
Csa15g007620_1	peroxiredoxin IIF	39.7013
Csa11g037200_1	TIFY domain/Divergent CCT motif family protein	39.66
Csa11g041480_1	DNA-binding storekeeper protein-related transcriptional regulator	39.6454
Csa09g058920_1	high mobility group B1	39.6105
Csa15g031160_1	Cell differentiation, Rcd1-like protein	39.6054
Csa19g040610_1	O-Glycosyl hydrolases family 17 protein	39.592
Csa17g030320_1	Plant invertase/pectin methylesterase inhibitor superfamily	39.5718
Csa05g065880_1	Translation elongation factor EF1B, gamma chain	39.5635
Csa19g026240_1	RAB GTPase homolog G3F	39.5484
Csa04g053920_1	Glucose-1-phosphate adenylyltransferase family protein	39.5472
Csa03g013000_1	Translation elongation factor EF1B, gamma chain	39.5444
Csa05g016580_1	ribosomal protein 5B	39.5178
Csa17g016180_1	BEST Arabidopsis thaliana protein match is: HSP20-like chaperones superfamily protein (TAIR:AT5G47600.1)	39.4598
Csa04g046810_1	P-loop containing nucleoside triphosphate hydrolases superfamily protein	39.4455
Csa08g013820_1	RAS-related nuclear protein-1	39.4123
Csa15g031590_1	4-coumarate:CoA ligase 2	39.4089
Csa07g023720_1	nuclear factor Y, subunit C3	39.368
Csa03g011340_1	ascorbate peroxidase 1	39.3465
Csa09g090410_1	Putative Protein	39.2945
Csa11g068260_1	RAB homolog 1	39.2796
Csa07g052750_1	indoleacetic acid-induced protein 8	39.26
Csa11g025380_1	cytochrome-c oxidases	39.2199
Csa06g021120_1	light-harvesting chlorophyll-protein complex I subunit A4	39.2045
Csa04g050470_1	zinc finger (C2H2 type) family protein	39.198
Csa20g037970_1	acyl-activating enzyme 17	39.1879
Csa19g024120_1	unknown protein	39.1737
Csa07g030610_1	pfkB-like carbohydrate kinase family protein	39.1651
Csa08g007680_1	biotin carboxyl carrier protein 2	39.1589
Csa05g092570_1	Transketolase	39.1356
Csa07g026210_1	secretion-associated RAS 1B	39.1346
Csa17g010980_1	Putative Protein	39.1236
Csa17g070600_1	Plant stearoyl-acyl-carrier-protein desaturase family protein	39.108
Csa14g034850_1	unknown protein	39.0772
Csa11g064690_1	BAX inhibitor 1	39.0718
Csa03g026300_1	GroES-like zinc-binding dehydrogenase family protein	39.0574
Csa17g022730_1	SOUL heme-binding family protein	39.0467
Csa14g043850_1	S18 ribosomal protein	39.0304
Csa10g010500_1	Ribosomal protein L39 family protein	38.9622
Csa11g018730_1	RNA binding Plectin/S10 domain-containing protein	38.9556
Csa10g011250_1	ChaC-like family protein	38.9534
Csa14g009180_1	Ribosomal protein S8 family protein	38.9502
Csa16g038410_1	GDSL-like Lipase/Acylhydrolase superfamily protein	38.9483
Csa07g001070_1	carotenoid cleavage dioxygenase 1	38.9266
Csa05g042070_1	20S proteasome alpha subunit G1	38.864
Csa03g033560_1	photosystem I subunit K	38.8536
Csa01g032160_1	high mobility group B4	38.8381
Csa14g031140_1	RNA-processing, Lsm domain	38.7751
Csa13g053590_1	Thioredoxin superfamily protein	38.7654
Csa14g001610_1	Protein of unknown function (DUF793)	38.7385
Csa11g014150_1	profilin 2	38.7088
Csa11g059900_1	ubiquitin conjugating enzyme 4	38.6385
Csa07g010830_1	PHYTOCYSTATIN 2	38.6306
Csa20g078170_1	Glucose-6-phosphate/phosphate translocator-related	38.603
Csa11g042950_1	photosystem I subunit l	38.6025
Csa05g089730_1	RNI-like superfamily protein	38.5576
Csa03g038150_1	S18 ribosomal protein	38.5241
Csa18g035930_1	HVA22 homologue B	38.5033
Csa10g019960_1	glutamate-cysteine ligase	38.4571
Csa11g074190_1	Laccase/Diphenol oxidase family protein	38.453
Csa08g009040_1	binding partner of acd11 1	38.4414
Csa12g013800_1	ATPase, F0 complex, subunit B/B', bacterial/chloroplast	38.4401
Csa18g031770_1	RAN binding protein 1	38.4318
Csa17g022880_1	glutathione S-transferase tau 26	38.4201
Csa13g047120_1	unknown protein	38.4115
Csa04g049960_1	Aldolase superfamily protein	38.3883
Csa05g021450_1	Dormancy/auxin associated family protein	38.3872
Csa07g029530_1	Pre-mRNA splicing Prp18-interacting factor	38.387
Csa17g026510_1	high mobility group B3	38.385
Csa07g047730_1	unknown protein	38.371
Csa13g052680_1	methionine sulfoxide reductase B5	38.3694
Csa14g067980_1	Ribosomal protein S5/Elongation factor G/III/V family protein	38.3427
Csa12g047090_1	RAB GTPase homolog 1C	38.3329
Csa11g044740_1	acetyl Co-enzyme a carboxylase biotin carboxylase subunit	38.2851
Csa15g076380_1	Plant protein of unknown function (DUF827)	38.2831
Csa15g055560_1	RPM1-interacting protein 4 (RIN4) family protein	38.2752
Csa08g058130_1	Ribosomal protein S8e family protein	38.2621
Csa14g004710_1	thioredoxin M-type 1	38.2373
Csa16g032830_1	MATE efflux family protein	38.2263
Csa09g005000_1	ubiquiting-conjugating enzyme 2	38.207
Csa04g037580_1	metallopeptidase M24 family protein	38.1972
Csa08g015690_1	NAD+ ADP-ribosyltransferases	38.1822
Csa03g019130_1	methyl-CPG-binding domain 10	38.1793
Csa15g024100_1	glutamine synthetase 1.3	38.178
Csa13g008780_1	Late Embryogenesis Abundant 4-5	38.1336
Csa11g012830_1	Class I glutamine amidotransferase-like superfamily protein	38.1184
Csa01g027360_1	Pyruvate kinase family protein	38.1172
Csa17g020910_1	Cystathionine beta-synthase (CBS) protein	38.1002
Csa02g005710_1	HSP20-like chaperones superfamily protein	38.0576
Csa14g058760_1	Ergosterol biosynthesis ERG4/ERG24 family	38.0517
Csa11g055740_1	avirulence induced gene 2 like protein	38.0379
Csa15g003250_1	cytochrome P450, family 87, subfamily A, polypeptide 9	38.0179
Csa02g064220_1	RAN binding protein 1	38.0043
Csa12g004670_1	RUB1 conjugating enzyme 1	37.9955
Csa04g009450_1	Small nuclear ribonucleoprotein family protein	37.9673
Csa13g035090_1	Ribosomal L22e protein family	37.9488
Csa20g038120_1	cytochrome P450, family 86, subfamily B, polypeptide 1	37.9407
Csa11g001890_1	fructose-bisphosphate aldolase 2	37.9146
Csa19g025880_1	Eukaryotic aspartyl protease family protein	37.8934
Csa15g010110_1	PYRIMIDINE 4	37.8853
Csa14g055500_1	unknown seed protein like 1	37.8834
Csa11g091040_1	Protein of unknown function (DUF626)	37.823
Csa04g038050_1	unknown protein	37.8194
Csa15g071070_1	Gibberellin-regulated family protein	37.8116
Csa17g012100_1	threonine aldolase 1	37.8075
Csa05g030530_1	FtsH extracellular protease family	37.7962
Csa03g062710_1	Ribosomal protein S5/Elongation factor G/III/V family protein	37.7783
Csa14g064560_1	related to AP2 12	37.7656
Csa09g098130_1	Aldolase-type TIM barrel family protein	37.7553
Csa05g081310_1	Rubber elongation factor protein (REF)	37.7488
Csa04g063070_1	AUTOPHAGY 8E	37.7238
Csa07g013380_1	cyclophilin 5	37.6733
Csa09g061180_1	Aldolase superfamily protein	37.663
Csa08g010130_1	DnaJ/Hsp40 cysteine-rich domain superfamily protein	37.6348
Csa06g053920_1	CP12 domain-containing protein 1	37.615
Csa03g031290_1	2-oxoglutarate (2OG) and Fe(II)-dependent oxygenase superfamily protein	37.6124
Csa17g016370_1	BEST Arabidopsis thaliana protein match is: HSP20-like chaperones superfamily protein (TAIR:AT5G47600.1)	37.5611
Csa12g054000_1	Proteinase inhibitor I25, cystatin, conserved region	37.5606
Csa09g066250_1	ribosomal protein L23AB	37.558
Csa17g069260_1	expressed protein localized to the inner membrane of the chloroplast.	37.5432
Csa06g040720_1	SOUL heme-binding family protein	37.5383
Csa07g004150_1	Transketolase	37.5319
Csa20g018820_1	delta subunit of Mt ATP synthase	37.5274
Csa01g010810_1	Family of unknown function (DUF662)	37.5074
Csa07g065940_1	glycosyl hydrolase 9C2	37.4897
Csa04g041060_1	photosystem I light harvesting complex gene 1	37.4869
Csa04g028790_1	RAB GTPase homolog 8A	37.4748
Csa09g061800_1	Ribosomal protein L11 family protein	37.4599
Csa05g018950_1	Late embryogenesis abundant protein, group 1 protein	37.4536
Csa16g008200_1	synaptobrevin-related protein 1	37.4445
Csa04g009570_1	Putative membrane lipoprotein	37.4404
Csa00462s050_1	Putative Protein	37.4011
Csa11g051370_1	glutamine synthase clone R1	37.401
Csa09g097710_1	nucleotide-rhamnose synthase/epimerase-reductase	37.4
Csa06g024370_1	centrin2	37.3995
Csa04g022770_1	Ribosomal protein S14p/S29e family protein	37.3906
Csa06g039260_1	embryonic cell protein 63	37.3767
Csa15g026460_1	RAB GTPase homolog G3F	37.3729
Csa15g014520_1	manganese superoxide dismutase 1	37.3706
Csa07g008380_1	peroxisomal 3-ketoacyl-CoA thiolase 3	37.3658
Csa18g002090_1	Thiolase family protein	37.3553
Csa18g022320_1	Plant invertase/pectin methylesterase inhibitor superfamily	37.3009
Csa20g002810_1	unknown protein	37.2848
Csa10g010680_1	unknown protein	37.2742
Csa05g094070_1	cytochrome p450 78a9	37.2086
Csa02g053340_1	Heat shock protein 70 (Hsp 70) family protein	37.205
Csa19g022520_1	Peptidase S24/S26A/S26B/S26C family protein	37.1923
Csa13g003710_1	Family of unknown function (DUF662)	37.1754
Csa20g023130_1	reversibly glycosylated polypeptide 2	37.1717
Csa01g042190_1	H(+)-ATPase 1	37.1146
Csa05g020810_1	NAD(P)-binding Rossmann-fold superfamily protein	37.1023
Csa09g034370_1	fatty acid reductase 5	37.0962
Csa17g012370_1	Histone superfamily protein	37.0924
Csa05g018520_1	Phosphotyrosine protein phosphatases superfamily protein	37.0884
Csa03g018760_1	chaperonin 10	37.0664
Csa08g034350_1	nodulin MtN21 /EamA-like transporter family protein	37.0611
Csa13g003900_1	GDSL-like Lipase/Acylhydrolase family protein	37.0466
Csa11g012760_1	signal recognition particle receptor alpha subunit family protein	37.0364
Csa10g015330_1	proton pump interactor 1	37.0276
Csa16g002100_1	DNAJ heat shock family protein	37.0255
Csa12g079300_1	NAD-dependent glycerol-3-phosphate dehydrogenase family protein	37.0175
Csa06g026060_1	cation exchanger 3	36.9945
Csa10g009350_1	gamma vacuolar processing enzyme	36.9747
Csa11g060020_1	RNA binding Plectin/S10 domain-containing protein	36.9698
Csa10g015950_1	mannose-1-phosphate guanylyltransferase (GDP)s	36.9664
Csa06g030820_1	eukaryotic translation initiation factor 3C	36.9468
Csa15g052950_1	FK506-binding protein 15 kD-1	36.9431
Csa01g021740_1	RAB GTPase homolog G3F	36.9337
Csa13g056990_1	plasma membrane intrinsic protein 1	36.9211
Csa20g002590_1	heat shock cognate protein 70-1	36.9132
Csa14g042050_1	Transcription elongation factor (TFIIS) family protein	36.9118
Csa13g050750_1	stress-inducible protein, putative	36.9095
Csa11g088430_1	RAN GTPase 3	36.8592
Csa18g009360_1	tubulin beta chain 4	36.8478
Csa02g020460_1	VIRB2-interacting protein 2	36.8242
Csa07g032550_1	Proteasome maturation factor UMP1	36.8196
Csa03g036390_1	SCAMP family protein	36.7951
Csa04g052110_1	alanine:glyoxylate aminotransferase 3	36.7744
Csa01g029940_1	Uncharacterised protein family SERF	36.7635
Csa19g058020_1	Putative Protein	36.7494
Csa05g015510_1	acetyl Co-enzyme a carboxylase carboxyltransferase alpha subunit	36.7383
Csa13g054720_1	HSP20-like chaperones superfamily protein	36.7365
Csa15g038070_1	FRIGIDA-like protein	36.7311
Csa17g011350_1	GTP binding Elongation factor Tu family protein	36.7266
Csa14g055140_1	nucleolin like 1	36.7242
Csa08g015940_1	histone deacetylase 2B	36.703
Csa09g058900_1	cation exchanger 3	36.6866
Csa06g004590_1	spiral1	36.6637
Csa16g051840_1	60S acidic ribosomal protein family	36.6539
Csa03g001740_1	Heavy metal transport/detoxification superfamily protein	36.6206
Csa17g051820_1	tobamovirus multiplication 2A	36.5735
Csa05g015580_1	SOUL heme-binding family protein	36.5594
Csa14g020590_1	proteasome subunit PAB1	36.5532
Csa19g022940_1	Zinc-binding ribosomal protein family protein	36.551
Csa13g025100_1	Leucine-rich repeat (LRR) family protein	36.5458
Csa15g018180_1	eukaryotic translation initiation factor 4A1	36.5455
Csa07g052890_1	unknown protein	36.5413
Csa20g077990_1	Target of trans acting-siR480/255.	36.5366
Csa08g008370_1	Plant stearoyl-acyl-carrier-protein desaturase family protein	36.4951
Csa10g027100_1	Ribosomal protein L32e	36.495
Csa11g090850_1	S-adenosyl-L-methionine-dependent methyltransferases superfamily protein	36.4921
Csa14g008800_1	HSP20-like chaperones superfamily protein	36.4755
Csa10g016930_1	Peroxidase superfamily protein	36.4704
Csa03g028630_1	Ribosomal protein L34e superfamily protein	36.4637
Csa13g001260_1	Tautomerase/MIF superfamily protein	36.4625
Csa15g020290_1	Single hybrid motif superfamily protein	36.4617
Csa08g012140_1	NAD(P)-binding Rossmann-fold superfamily protein	36.4002
[truncated: 87,420 more rows]

## Sheet: Cs-Leaf
Table S3. Camelina gene models ordered on RPKM values in two stages of seed development; Cs-14 (10-15 DAF) and Cs-21 (16-21 DAF) as well as in leaf tissue. Normalized RPKMs were used as expression values and the lists for genes are shown in separate sheets; Cs-14, Cs-21, and Cs-Leaf sheets.
Gene ID	Gene Description	RPKM
Csa05g079910_1	ribulose bisphosphate carboxylase small chain 1A	7790.12
Csa11g053300_1	Ribulose bisphosphate carboxylase (small chain) family protein	7110.39
Csa16g026850_1	ribulose bisphosphate carboxylase small chain 1A	6430.67
Csa16g048630_1	photosystem II subunit R	3350.49
Csa12g084200_1	Ribulose bisphosphate carboxylase (small chain) family protein	3137.17
Csa09g093260_1	photosystem II subunit R	3077.46
Csa12g084210_1	Ribulose bisphosphate carboxylase (small chain) family protein	2950.78
Csa07g058110_1	photosystem II subunit R	2784.15
Csa10g044490_1	Ribulose bisphosphate carboxylase (small chain) family protein	2732.72
Csa04g053880_1	rubisco activase	2707.02
Csa07g032360_1	ribulose bisphosphate carboxylase small chain 1A	2613.89
Csa10g044480_1	Ribulose bisphosphate carboxylase (small chain) family protein	2409.02
Csa05g013300_1	rubisco activase	2299.47
Csa07g017710_1	Plant thionin	2298.07
Csa06g043830_1	rubisco activase	1920.66
Csa00532s290_1	carbonic anhydrase 1	1522.99
Csa11g087800_1	thiazole biosynthetic enzyme, chloroplast (ARA6) (THI1) (THI4)	1513.08
Csa05g052190_1	thionin 2.2	1490.02
Csa04g030500_1	glycine-rich protein 3	1471.82
Csa15g057160_1	photosystem II light harvesting complex gene 2.1	1397.91
Csa20g002420_1	metallothionein 2B	1391.05
Csa13g047480_1	light harvesting complex of photosystem II 5	1334.66
Csa05g094290_1	rotamase CYP 4	1292.79
Csa16g014300_1	photosystem II reaction center W	1186.03
Csa07g017630_1	Plant thionin	1174.88
Csa12g001750_1	fructose-bisphosphate aldolase 2	1119.85
Csa10g042340_1	carbonic anhydrase 1	1100.55
Csa03g010060_1	photosystem II subunit P-1	1078.98
Csa14g008070_1	photosystem II subunit P-1	1052.73
Csa17g010100_1	photosystem II subunit P-1	1047.43
Csa13g002270_1	metallothionein 2B	1028.79
Csa12g008950_1	small subunit ribosomal protein 16	966.327
Csa02g072730_1	photosystem I reaction center subunit PSI-N, chloroplast, putative / PSI-N, putative (PSAN)	945.773
Csa02g076190_1	PS II oxygen-evolving complex 1	937.175
Csa05g018890_1	Peroxidase superfamily protein	925.339
Csa07g053030_1	serine carboxypeptidase-like 9	919.384
Csa02g026440_1	light harvesting complex of photosystem II 5	895.842
Csa00590s090_1	carbonic anhydrase 1	875.282
Csa03g034770_1	photosystem I subunit F	869.259
Csa17g069270_1	glyceraldehyde-3-phosphate dehydrogenase B subunit	868.674
Csa14g009850_1	photosystem I subunit O	851.608
Csa10g001680_1	fructose-bisphosphate aldolase 2	845.051
Csa09g011200_1	glyceraldehyde 3-phosphate dehydrogenase A subunit	842.174
Csa08g040320_1	light harvesting complex of photosystem II 5	840.575
Csa11g001890_1	fructose-bisphosphate aldolase 2	832.701
Csa03g048580_1	glyceraldehyde-3-phosphate dehydrogenase B subunit	812.327
Csa08g050040_1	photosynthetic electron transfer C	800.365
Csa16g002610_1	rotamase CYP 4	797.987
Csa14g025600_1	Cupredoxin superfamily protein	789.253
Csa06g006340_1	glyceraldehyde 3-phosphate dehydrogenase A subunit	776.288
Csa09g060040_1	Plant thionin	773.982
Csa12g069760_1	glutamine synthetase 2	678.767
Csa15g015450_1	Thioredoxin superfamily protein	676.642
Csa17g092190_1	photosystem I subunit H2	675.897
Csa14g048630_1	glyceraldehyde-3-phosphate dehydrogenase B subunit	661.923
Csa11g101140_1	photosystem I reaction center subunit PSI-N, chloroplast, putative / PSI-N, putative (PSAN)	647.569
Csa11g007290_1	small subunit ribosomal protein 16	632.961
Csa02g007680_1	photosynthetic electron transfer C	631.822
Csa07g057470_1	cytochrome b6f complex subunit (petM), putative	631.519
Csa11g104400_1	PS II oxygen-evolving complex 1	626.12
Csa03g011830_1	photosystem I subunit O	604.05
Csa16g017980_1	Plant thionin	602.104
Csa09g064670_1	photosystem I light harvesting complex gene 1	599.201
Csa07g002580_1	rotamase CYP 4	585.169
Csa11g042950_1	photosystem I subunit l	581.428
Csa16g053270_1	photosystem I light harvesting complex gene 3	576.477
Csa19g017010_1	phosphoglycerate kinase 1	571.171
Csa11g102440_1	Ribosomal L29 family protein	559.895
Csa14g060480_1	photosystem I subunit H2	554.325
Csa18g026060_1	thiazole biosynthetic enzyme, chloroplast (ARA6) (THI1) (THI4)	548.398
Csa18g041980_1	PS II oxygen-evolving complex 1	547.509
Csa02g073430_1	Ribosomal L29 family protein	546.15
Csa09g087280_1	serine carboxypeptidase-like 9	543.461
Csa18g037640_1	photosystem I reaction center subunit PSI-N, chloroplast, putative / PSI-N, putative (PSAN)	535.866
Csa06g026970_1	ubiquitin extension protein 1	531.353
Csa12g037150_1	photosystem II subunit QA	524.537
Csa02g076620_1	ferredoxin-NADP(+)-oxidoreductase 1	524.483
Csa13g053780_1	photosynthetic electron transfer C	521.12
Csa09g095470_1	2Fe-2S ferredoxin-like superfamily protein	520.567
Csa01g012720_1	Thioredoxin superfamily protein	517.986
Csa03g033090_1	chlorophyll A/B binding protein 1	512.308
Csa04g030350_1	light-harvesting chlorophyll-protein complex I subunit A4	507.209
Csa03g059240_1	photosystem I subunit H2	505.441
Csa12g020660_1	photosystem I subunit E-2	504.651
Csa11g052240_1	Plant thionin	503.98
Csa16g035290_1	germin-like protein 1	499.894
Csa17g042840_1	chlorophyll A/B-binding protein 2	499.578
Csa11g087900_1	Putative Protein	498.96
Csa16g048040_1	cytochrome b6f complex subunit (petM), putative	497.174
Csa17g011830_1	photosystem I subunit O	495.603
Csa04g041060_1	photosystem I light harvesting complex gene 1	493.604
Csa07g004820_1	Zinc-binding ribosomal protein family protein	492.1
Csa11g045000_1	glutamine synthetase 2	490.664
Csa09g047790_1	light-harvesting chlorophyll-protein complex I subunit A4	490.189
Csa10g044510_1	Ribulose bisphosphate carboxylase (small chain) family protein	489.317
Csa05g093450_1	photosystem I light harvesting complex gene 2	482.456
Csa14g010760_1	chloroplast RNA binding	482.293
Csa05g042110_1	Plant thionin	480.583
Csa07g001830_1	Glycosyl hydrolase family protein	474.186
Csa03g047020_1	Chlorophyll A-B binding family protein	469.682
Csa19g015780_1	Thioredoxin superfamily protein	469.48
Csa15g010800_1	metallothionein 2A	468.926
Csa15g063160_1	alanine:glyoxylate aminotransferase	458.886
Csa17g015950_1	Glycine cleavage T-protein family	457.21
Csa16g043120_1	fructose-bisphosphate aldolase 1	456.059
Csa09g095960_1	photosystem I light harvesting complex gene 3	455.397
Csa09g069340_1	plastid-specific 50S ribosomal protein 5	452.889
Csa05g052220_1	Plant thionin	451.054
Csa15g016750_1	phosphoglycerate kinase 1	450.708
Csa12g003430_1	serine transhydroxymethyltransferase 1	450.485
Csa03g023860_1	ferredoxin-NADP(+)-oxidoreductase 2	448.6
Csa11g101250_1	Nucleic acid-binding, OB-fold-like protein	447.811
Csa11g014780_1	photosystem I subunit E-2	447.666
Csa03g012710_1	chloroplast RNA binding	445.075
Csa08g062320_1	metallothionein 2B	443.237
Csa10g013820_1	photosystem I subunit E-2	441.424
Csa12g065400_1	photosystem I subunit l	439.816
Csa09g085700_1	fructose-bisphosphate aldolase 1	439.792
Csa18g025600_1	light-harvesting chlorophyll B-binding protein 3	439.618
Csa13g056370_1	unknown protein	439.013
Csa14g025290_1	ferredoxin-NADP(+)-oxidoreductase 2	437.719
Csa07g003340_1	photosystem I light harvesting complex gene 2	435.649
Csa17g026190_1	Cupredoxin superfamily protein	435.3
Csa16g005670_1	Zinc-binding ribosomal protein family protein	435.257
Csa05g020850_1	photosystem II light harvesting complex gene B1B2	433.239
Csa17g021420_1	light harvesting complex photosystem II subunit 6	431.347
Csa01g013920_1	phosphoglycerate kinase 1	430.599
Csa14g039350_1	photosystem I subunit F	429.649
Csa03g047550_1	B9NBH0 (Predicted protein) (Fragment)	426.279
Csa01g027970_1	Zinc-binding ribosomal protein family protein	425.278
Csa19g040210_1	photosystem II light harvesting complex gene 2.1	424.986
Csa02g057080_1	thiazole biosynthetic enzyme, chloroplast (ARA6) (THI1) (THI4)	424.25
Csa05g092010_1	Zinc-binding ribosomal protein family protein	422.565
Csa03g024200_1	Cupredoxin superfamily protein	418.606
Csa01g037800_1	photosystem II light harvesting complex gene 2.1	418.367
Csa10g022130_1	photosystem II subunit QA	417.448
Csa10g003170_1	serine transhydroxymethyltransferase 1	414.228
Csa09g047940_1	glycine-rich protein 3	411.533
Csa06g031630_1	plastid-specific 50S ribosomal protein 5	410.824
Csa15g019890_1	metallothionein 3	410.759
Csa08g006800_1	carbonic anhydrase 2	410.686
Csa04g012200_1	glyceraldehyde 3-phosphate dehydrogenase A subunit	410.278
Csa06g030460_1	sedoheptulose-bisphosphatase	410.086
Csa03g019600_1	light harvesting complex photosystem II subunit 6	404.24
Csa19g012300_1	light harvesting complex photosystem II	403.628
Csa09g067850_1	sedoheptulose-bisphosphatase	400.933
Csa14g014670_1	Glycine cleavage T-protein family	392.843
Csa11g087260_1	light-harvesting chlorophyll B-binding protein 3	392.57
Csa17g025840_1	ferredoxin-NADP(+)-oxidoreductase 2	390.246
Csa01g005120_1	Ribosomal protein L14p/L23e family protein	389.498
Csa08g014540_1	chaperonin 20	384.493
Csa09g069370_1	dicarboxylate diiron protein, putative (Crd1)	382.284
Csa11g025180_1	photosystem II subunit QA	380.968
Csa14g049350_1	Chlorophyll A-B binding family protein	380.727
Csa06g021120_1	light-harvesting chlorophyll-protein complex I subunit A4	378.426
Csa17g060850_1	photosystem I subunit F	372.912
Csa08g053520_1	unknown protein	372.893
Csa17g042860_1	chlorophyll A/B binding protein 1	372.69
Csa06g029390_1	photosystem I light harvesting complex gene 1	372.646
Csa14g018900_1	light harvesting complex photosystem II subunit 6	371.662
Csa09g092600_1	cytochrome b6f complex subunit (petM), putative	370.489
Csa17g012830_1	chloroplast RNA binding	370.285
Csa11g019530_1	acyl carrier protein 4	365.995
Csa20g032710_1	chaperonin 20	365.577
Csa07g062110_1	2Fe-2S ferredoxin-like superfamily protein	365.108
Csa05g095530_1	Chalcone-flavanone isomerase family protein	365.046
Csa03g016730_1	glyceraldehyde 3-phosphate dehydrogenase A subunit 2	364.443
Csa18g042350_1	ferredoxin-NADP(+)-oxidoreductase 1	361.873
Csa11g003550_1	serine transhydroxymethyltransferase 1	359.242
Csa03g018020_1	Ribosomal protein L16p/L10e family protein	358.273
Csa16g052830_1	2Fe-2S ferredoxin-like superfamily protein	357.415
Csa16203s010_1	2Fe-2S ferredoxin-like superfamily protein	356.273
Csa05g035430_1	outer plastid envelope protein 16-1	355.707
Csa11g104780_1	ferredoxin-NADP(+)-oxidoreductase 1	354.933
Csa12g077640_1	ribosomal protein large subunit 27	352.113
Csa08g006350_1	Ribosomal protein S13/S18 family	352.024
Csa10g018220_1	31-kDa RNA binding protein	348.634
Csa05g016630_1	RNA-binding (RRM/RBD/RNP motifs) family protein	348.458
Csa03g033560_1	photosystem I subunit K	347.598
Csa04g042170_1	sedoheptulose-bisphosphatase	346.9
Csa11g019890_1	31-kDa RNA binding protein	346.562
Csa03g015540_1	Glycine cleavage T-protein family	346.345
Csa15g010220_1	light harvesting complex photosystem II	345.244
Csa03g019060_1	Translation machinery associated TMA7	344.916
Csa08g014130_1	Ribosomal protein S8e family protein	344.513
Csa04g054320_1	light harvesting complex photosystem II	343.113
Csa03g062070_1	chaperonin 60 beta	342.636
Csa03g006570_1	Ribosomal protein L6 family	341.984
Csa17g008470_1	Ribosomal protein L6 family	341.721
Csa16g016060_1	outer plastid envelope protein 16-1	338.978
Csa16g039750_1	Putative Protein	338.141
Csa10g039910_1	glutamine synthetase 2	337.759
Csa14g067340_1	chaperonin 60 beta	337.741
Csa04g043300_1	plastid-specific 50S ribosomal protein 5	336.471
Csa04g066560_1	CP12 domain-containing protein 1	335.893
Csa06g053330_1	photosystem I P subunit	335.049
Csa20g020850_1	Ribosomal protein S13/S18 family	334.618
Csa12g029480_1	31-kDa RNA binding protein	333.819
Csa15g005300_1	Ribosomal protein L14p/L23e family protein	333.219
Csa14g054360_1	Ribosomal L18p/L5e family protein	332.998
Csa09g010090_1	tonoplast intrinsic protein 2	330.715
Csa05g012780_1	light harvesting complex photosystem II	328.326
Csa20g078170_1	Glucose-6-phosphate/phosphate translocator-related	328.001
Csa14g037480_1	chlorophyll A/B binding protein 1	327.575
Csa20g012840_1	peroxisomal NAD-malate dehydrogenase 2	326.671
Csa14g066170_1	Putative Protein	326.253
Csa14g002070_1	60S acidic ribosomal protein family	324.804
Csa01g009620_1	light harvesting complex photosystem II	322.849
Csa05g022960_1	Ribosomal L28 family	320.887
Csa04g036540_1	photosystem II subunit O-2	319.858
Csa06g020880_1	LOCATED IN: thylakoid, chloroplast thylakoid membrane, chloroplast, chloroplast envelope	318.882
Csa06g021290_1	DnaJ/Hsp40 cysteine-rich domain superfamily protein	318.54
Csa17g017180_1	glyceraldehyde 3-phosphate dehydrogenase A subunit 2	318.263
Csa02g052080_1	light-harvesting chlorophyll B-binding protein 3	317.532
Csa02g009740_1	photosystem II subunit Q-2	317.439
Csa07g051500_1	fructose-bisphosphate aldolase 1	316.705
Csa03g002130_1	60S acidic ribosomal protein family	314.835
Csa09g077160_1	germin-like protein 1	313.132
Csa04g030590_1	DnaJ/Hsp40 cysteine-rich domain superfamily protein	312.873
Csa04g043330_1	dicarboxylate diiron protein, putative (Crd1)	310.435
Csa17g019720_1	Ribosomal protein L16p/L10e family protein	310.165
Csa16g039930_1	plant defensin 1.3	309.173
Csa14g038030_1	photosystem I subunit K	308.789
Csa07g004150_1	Transketolase	307.938
Csa17g095320_1	chaperonin 60 beta	307.316
Csa12g013800_1	ATPase, F0 complex, subunit B/B', bacterial/chloroplast	306.647
Csa17g040800_1	Ribosomal protein L34	305.828
Csa13g017130_1	Ribosomal protein S13/S18 family	304.972
Csa04g052350_1	lipid transfer protein 1	304.906
Csa04g011250_1	ribosomal protein L15	302.5
Csa07g062650_1	photosystem I light harvesting complex gene 3	301.614
Csa15g020980_1	photosystem I subunit H-1	301.297
Csa08g054980_1	peroxisomal NAD-malate dehydrogenase 2	300.84
Csa10g049490_1	ribosomal protein large subunit 27	299.052
Csa20g032220_1	Ribosomal protein S8e family protein	298.968
Csa06g044380_1	light harvesting complex photosystem II	297.658
Csa16g028620_1	Ribosomal protein PSRP-3/Ycf65	296.87
Csa09g067430_1	triosephosphate isomerase	294.994
Csa13g024640_1	chaperonin 20	294.06
Csa17g018740_1	glyceraldehyde-3-phosphate dehydrogenase C2	293.364
Csa04g046670_1	photosystem II light harvesting complex gene B1B2	290.113
Csa16g027270_1	Ribosomal protein L22p/L17e family protein	289.353
Csa05g039850_1	chaperonin-60alpha	289.097
Csa06g049680_1	Ribosomal L38e protein family	287.395
Csa02g001950_1	Ribosomal L5P family protein	285.482
Csa15g019670_1	chloroplast 30S ribosomal protein S20, putative	284.628
Csa04g050790_1	RNA-binding (RRM/RBD/RNP motifs) family protein	284.341
Csa02g002120_1	unknown protein	284.055
Csa15g018790_1	Aldolase-type TIM barrel family protein	283.479
Csa01g024050_1	photosystem II subunit T	282.59
Csa10g010250_1	ATPase, F0 complex, subunit B/B', bacterial/chloroplast	281.152
Csa09g035880_1	ribosomal protein L9	281.009
Csa06g039910_1	RNA-binding (RRM/RBD/RNP motifs) family protein	280.951
Csa11g097190_1	D-ribulose-5-phosphate-3-epimerase	280.529
Csa16g017150_1	chaperonin-60alpha	279.942
Csa03g036840_1	Single hybrid motif superfamily protein	279.357
Csa16g016990_1	copper/zinc superoxide dismutase 2	279.26
Csa17g050360_1	phosphoribulokinase	277.848
Csa04g051220_1	Ribosomal protein L36e family protein	277.714
Csa07g034290_1	Ribosomal protein PSRP-3/Ycf65	276.891
Csa04g024710_1	ribosomal protein L9	276.624
Csa17g010700_1	ribosomal protein L4	276.473
Csa17g043330_1	photosystem I subunit K	276.07
Csa06g053920_1	CP12 domain-containing protein 1	275.44
Csa09g080550_1	plant defensin 1.2	274.863
Csa05g014740_1	lipid transfer protein 1	274.559
Csa20g021280_1	carbonic anhydrase 2	273.473
Csa09g009450_1	Thioredoxin superfamily protein	272.103
Csa16g038210_1	Ribosomal protein L35Ae family protein	271.508
Csa05g001760_1	CP12 domain-containing protein 1	271.112
Csa20g058860_1	ribosomal protein S1	270.407
Csa02g022870_1	Nucleoside diphosphate kinase family protein	268.265
Csa09g062520_1	high cyclic electron flow 1	266.903
Csa02g055850_1	Translation protein SH3-like family protein	266.836
Csa06g031660_1	dicarboxylate diiron protein, putative (Crd1)	265.115
Csa13g011350_1	peroxisomal NAD-malate dehydrogenase 2	264.919
Csa01g036380_1	alanine:glyoxylate aminotransferase	264.587
Csa08g061680_1	Ribosomal protein S12/S23 family protein	264.246
Csa07g061180_1	60S acidic ribosomal protein family	261.661
Csa17g006730_1	thioredoxin M-type 1	260.93
Csa07g007930_1	Ribosomal L28 family	260.408
Csa05g085040_1	Ribosomal protein PSRP-3/Ycf65	260.38
Csa18g034720_1	D-ribulose-5-phosphate-3-epimerase	258.387
Csa17g022470_1	uridylyltransferase-related	258.308
Csa16g055490_1	unknown protein	258.042
Csa09g048040_1	DnaJ/Hsp40 cysteine-rich domain superfamily protein	257.362
Csa13g043300_1	Nucleoside diphosphate kinase family protein	256.915
Csa18g003950_1	Glucose-6-phosphate/phosphate translocator-related	256.193
Csa04g041700_1	triosephosphate isomerase	255.92
Csa17g001580_1	60S acidic ribosomal protein family	254.12
Csa04g051820_1	plastid-specific ribosomal protein 4	254.116
Csa16g007790_1	Ribosomal L28 family	254.044
Csa20g021690_1	Ribosomal protein S4	252.768
Csa05g015410_1	plastid-specific ribosomal protein 4	251.886
Csa19g042120_1	Bifunctional inhibitor/lipid-transfer protein/seed storage 2S albumin superfamily protein	251.545
Csa16g004140_1	Transketolase	250.509
Csa17g070970_1	Chlorophyll A-B binding family protein	250.497
Csa15g021540_1	translationally controlled tumor protein	250.428
Csa03g010730_1	ribosomal protein L4	249.922
Csa03g036400_1	phosphoribulokinase	248.968
Csa09g080540_1	plant defensin 1.2	248.776
Csa01g017730_1	chloroplast 30S ribosomal protein S20, putative	248.738
Csa16g042580_1	glutathione S-transferase TAU 20	248.647
Csa17g095570_1	photosystem I subunit G	248.64
Csa15g015310_1	Ribosomal protein S11 family protein	247.908
Csa03g017210_1	glyceraldehyde-3-phosphate dehydrogenase C2	247.802
Csa12g024780_1	Ribosomal protein L14	247.27
Csa09g088210_1	Ribosomal protein L35	246.328
Csa15g031370_1	photosystem II subunit T	245.844
Csa17g078950_1	Ribosomal L18p/L5e family protein	244.742
Csa14g036630_1	Ribosomal protein L34	244.567
Csa07g016590_1	chaperonin-60alpha	243.842
Csa11g006790_1	catalase 2	243.089
Csa09g079060_1	Pyridine nucleotide-disulphide oxidoreductase family protein	241.49
Csa19g047660_1	photosystem II reaction center PSB29 protein	240.288
Csa05g083360_1	hydroxypyruvate reductase	240.07
Csa02g068360_1	D-ribulose-5-phosphate-3-epimerase	238.926
Csa17g051890_1	Single hybrid motif superfamily protein	238.816
Csa05g016220_1	Ribosomal protein L36e family protein	238.374
Csa01g016980_1	Aldolase-type TIM barrel family protein	237.933
Csa10g036020_1	photosystem I subunit l	236.134
Csa15g059750_1	photosystem II subunit X	235.726
Csa05g052170_1	Plant thionin	235.654
Csa05g092570_1	Transketolase	235.303
Csa07g045880_1	Pyridine nucleotide-disulphide oxidoreductase family protein	235.045
Csa14g004710_1	thioredoxin M-type 1	234.86
Csa03g020620_1	uridylyltransferase-related	234.515
Csa15g026350_1	Ribosomal protein L7Ae/L30e/S12e/Gadd45 family protein	234.369
Csa01g019320_1	translationally controlled tumor protein	234.15
Csa12g008510_1	catalase 2	233.329
Csa03g033080_1	chlorophyll A/B binding protein 1	231.513
Csa13g034620_1	plant defensin 1.2	231.49
Csa17g003730_1	Ribosomal protein L19e family protein	231.419
Csa10g002880_1	Histone superfamily protein	229.375
Csa16g038420_1	Pyridine nucleotide-disulphide oxidoreductase family protein	229.345
Csa12g028170_1	acyl carrier protein 4	229.138
Csa09g002560_1	photosystem II subunit O-2	228.808
Csa12g002060_1	Ribosomal protein S25 family protein	228.781
Csa14g011120_1	Translation protein SH3-like family protein	228.444
Csa04g014920_1	Ribosomal protein S21 family protein	227.955
Csa13g025920_1	Ribosomal protein L1p/L10e family	227.79
Csa16g003030_1	unknown protein	227.577
Csa13g019940_1	rubredoxin family protein	225.594
Csa05g081410_1	Ribosomal protein L22p/L17e family protein	225.29
Csa09g097460_1	unknown protein	224.9
Csa18g038030_1	Cox19-like CHCH family protein	224.544
Csa20g066790_1	thioredoxin 3	224.318
Csa09g079960_1	Ribosomal protein L31	224.298
Csa09g080520_1	plant defensin 1.2	223.997
Csa13g039240_1	ribosomal protein S1	223.421
Csa13g053130_1	photosystem II subunit Q-2	223.265
Csa07g016460_1	copper/zinc superoxide dismutase 2	221.552
Csa15g061990_1	Bifunctional inhibitor/lipid-transfer protein/seed storage 2S albumin superfamily protein	221.524
Csa13g057380_1	ribosomal protein S13A	220.858
Csa13g018030_1	Ribosomal protein S4	220.802
Csa05g095880_1	Ribosomal protein L1p/L10e family	220.518
Csa19g021880_1	chloroplast 30S ribosomal protein S20, putative	220.17
Csa10g007080_1	catalase 2	219.078
Csa05g020790_1	Ribosomal protein L18ae/LX family protein	218.641
Csa07g015510_1	outer plastid envelope protein 16-1	217.702
Csa18g033720_1	GTP binding Elongation factor Tu family protein	217.547
Csa11g094240_1	GTP binding Elongation factor Tu family protein	217.265
Csa09g009140_1	ribosomal protein L15	216.505
Csa03g004770_1	thioredoxin M-type 1	215.846
Csa15g020910_1	Zinc-binding ribosomal protein family protein	215.817
Csa12g074220_1	2-phosphoglycolate phosphatase 1	215.34
Csa06g028530_1	high cyclic electron flow 1	215.082
Csa11g002170_1	Ribosomal protein S25 family protein	214.83
Csa19g021130_1	Aldolase-type TIM barrel family protein	214.496
Csa09g058640_1	lipid transfer protein 5	213.427
Csa06g048250_1	Rhodanese/Cell cycle control phosphatase superfamily protein	213.078
Csa06g026380_1	RNA-binding (RRM/RBD/RNP motifs) family protein	212.895
Csa03g002820_1	Ribosomal protein L19e family protein	212.633
Csa03g027940_1	MLP-like protein 423	212.618
Csa37955s010_1	Cupredoxin superfamily protein	212.097
Csa11g046470_1	2-phosphoglycolate phosphatase 1	210.744
Csa07g054010_1	Ribosomal protein L35	209.086
Csa03g039160_1	Ribosomal protein L21	208.953
Csa04g056210_1	Ribosomal protein S5 family protein	208.248
Csa17g030490_1	glutamate:glyoxylate aminotransferase	208.151
Csa03g011030_1	Tetratricopeptide repeat (TPR)-like superfamily protein	207.633
Csa18g021920_1	Transcriptional coactivator/pterin dehydratase	207.083
Csa09g080380_1	GAST1 protein homolog 1	206.178
Csa07g033180_1	photosystem II BY	205.739
Csa11g011070_1	ATPase, F0 complex, subunit B/B', bacterial/chloroplast	205.537
Csa06g041400_1	lipid transfer protein 1	205.426
Csa11g083240_1	2 iron, 2 sulfur cluster binding	205.062
Csa03g036140_1	acyl-CoA-binding protein 6	203.854
Csa05g038540_1	copper/zinc superoxide dismutase 2	203.717
Csa02g067330_1	GTP binding Elongation factor Tu family protein	202.817
Csa10g022860_1	RAB GTPase homolog E1B	202.651
Csa03g027230_1	glutamate:glyoxylate aminotransferase	202.402
Csa13g002860_1	Ribosomal protein S12/S23 family protein	201.842
Csa16g050660_1	ribosomal protein S17	201.362
Csa06g040350_1	Ribosomal protein L36e family protein	201.252
Csa02g059930_1	Putative Protein	200.973
Csa08g007280_1	Ribosomal protein S4	200.91
Csa02g028380_1	ATP synthase delta-subunit gene	200.731
Csa03g005510_1	cytosolic ribosomal protein S15	200.395
Csa14g067960_1	Putative Protein	199.76
Csa05g094050_1	unknown protein	199.504
Csa07g037730_1	MLP-like protein 28	199.365
Csa04g065950_1	photosystem I P subunit	198.437
Csa12g043080_1	ribosomal protein large subunit 16A	198.178
Csa06g040890_1	plastid-specific ribosomal protein 4	197.961
Csa03g062300_1	photosystem I subunit G	197.947
Csa06g043510_1	ribosomal protein L23AB	197.295
Csa03g032200_1	Ribosomal protein L34	197.208
Csa18g029620_1	Ribosomal protein L31e family protein	196.67
Csa13g017730_1	Heavy metal transport/detoxification superfamily protein	196.666
Csa16g001410_1	chloroplast stem-loop binding protein of 41 kDa	196.639
Csa08g006960_1	Heavy metal transport/detoxification superfamily protein	196.592
Csa16g045690_1	Ribosomal protein L35	196.589
Csa17g065840_1	Ribosomal protein L21	196.487
Csa14g017300_1	Ribosomal protein L16p/L10e family protein	196.203
Csa19g043260_1	alanine:glyoxylate aminotransferase	195.979
Csa14g032100_1	Eukaryotic translation initiation factor 5A-1 (eIF-5A 1) protein	195.554
Csa04g040080_1	high cyclic electron flow 1	195.093
Csa01g018720_1	Zinc-binding ribosomal protein family protein	194.819
Csa08g053660_1	Ribosomal L5P family protein	194.693
Csa14g067550_1	photosystem I subunit G	194.646
Csa13g052420_1	ATPase, F1 complex, gamma subunit protein	194.492
Csa05g005630_1	chloroplast chaperonin 10	194.274
Csa08g027990_1	Ribosomal protein S21e	193.228
Csa14g016380_1	glyceraldehyde-3-phosphate dehydrogenase C2	191.246
Csa04g037960_1	RNA-binding (RRM/RBD/RNP motifs) family protein	191.062
Csa14g002830_1	Ribosomal protein L19e family protein	191.015
Csa15g010560_1	Ribosomal protein L10 family protein	190.942
Csa06g036920_1	Ribosomal protein L18ae/LX family protein	190.909
Csa19g026130_1	Ribosomal protein L7Ae/L30e/S12e/Gadd45 family protein	190.276
Csa05g095490_1	chloroplast stem-loop binding protein of 41 kDa	189.747
Csa05g041090_1	60S acidic ribosomal protein family	189.718
Csa12g020820_1	photosystem II reaction center PSB28 protein	189.479
Csa07g033680_1	hydroxypyruvate reductase	189.366
Csa13g035030_1	Ribosomal protein L18e/L15 superfamily protein	187.916
Csa09g092730_1	Ribosomal protein L13 family protein	187.804
Csa00518s090_1	P-loop containing nucleoside triphosphate hydrolases superfamily protein	187.738
Csa12g038940_1	RAB GTPase homolog E1B	187.706
Csa10g001960_1	Ribosomal protein S25 family protein	187.447
Csa07327s010_1	ATPase, F1 complex, gamma subunit protein	187.059
Csa16g057250_1	Translation elongation factor EF1B/ribosomal protein S6 family protein	186.976
Csa10g015740_1	Ribosomal protein L14	186.806
Csa09g012960_1	Ribosomal protein S21 family protein	186.792
Csa04g012080_1	tonoplast intrinsic protein 2	186.431
Csa01g021620_1	Ribosomal protein L7Ae/L30e/S12e/Gadd45 family protein	186.364
Csa08g049820_1	Thioredoxin superfamily protein	184.65
Csa20g012830_1	pyrophosphorylase 6	184.619
Csa04g057700_1	Rhodanese/Cell cycle control phosphatase superfamily protein	184.287
Csa06g007090_1	Ribosomal protein S21 family protein	183.925
Csa04g053540_1	PsbP-like protein 2	183.903
Csa19g040860_1	photosystem II subunit X	183.714
Csa14g037470_1	chlorophyll A/B-binding protein 2	183.097
Csa07g003870_1	ribosomal protein S27	182.921
Csa07g036360_1	ribosomal protein L34	182.767
Csa02g011490_1	ATPase, F1 complex, gamma subunit protein	182.401
Csa04g030480_1	Chitinase family protein	181.633
Csa11g031100_1	Ribosomal protein L19 family protein	181.492
Csa08g059100_1	Cytochrome b-c1 complex, subunit 8 protein	181.464
Csa19g007980_1	Ribosomal L22e protein family	181.446
Csa01g010180_1	metallothionein 2A	181.361
Csa14g030600_1	glutamate:glyoxylate aminotransferase	181.214
Csa16g038870_1	ribosomal protein S9	181.023
Csa02g060000_1	Ribosomal protein L31e family protein	180.833
Csa06g030410_1	Ribosomal protein L35Ae family protein	180.105
Csa10g028830_1	Ribosomal protein L23/L15e family protein	180.03
Csa09g079560_1	ribosomal protein S9	179.68
Csa11g059480_1	ribosomal protein large subunit 27	179.617
Csa11g065900_1	Glucose-6-phosphate/phosphate translocator-related	178.858
Csa20g055350_1	Ribosomal protein L18e/L15 superfamily protein	178.414
Csa12g014040_1	Ribosomal protein L39 family protein	178.249
Csa07g007520_1	Ribosomal protein S5 family protein	178.224
Csa19g004850_1	thioredoxin F-type 1	177.882
Csa09g085150_1	glutathione S-transferase TAU 19	177.599
Csa01g018790_1	photosystem I subunit H-1	177.521
Csa15g044520_1	Zinc-binding ribosomal protein family protein	177.298
Csa16g017960_1	thionin 2.2	177.151
Csa03g014600_1	2Fe-2S ferredoxin-like superfamily protein	177.139
Csa12g030090_1	chloroplast heat shock protein 70-1	177.054
Csa09g062300_1	Ribosomal protein S3 family protein	177.005
Csa20g081620_1	Ribosomal protein L19 family protein	176.565
Csa08g059680_1	Ribosomal S17 family protein	176.353
Csa04g054950_1	Ribosomal protein S26e family protein	175.789
Csa19g018450_1	Ribosomal protein S10p/S20e family protein	175.139
Csa01g023610_1	Ankyrin repeat family protein	175.13
Csa06g036860_1	photosystem II light harvesting complex gene B1B2	174.639
Csa02g001470_1	plasma membrane intrinsic protein 1	174.578
Csa09g015970_1	ribosomal protein L12-A	174.572
Csa19g015650_1	Ribosomal protein S11 family protein	174.534
Csa19g022110_1	metallothionein 3	174.348
Csa15g018780_1	Aldolase-type TIM barrel family protein	173.726
Csa08g063310_1	Tautomerase/MIF superfamily protein	173.248
Csa09g080320_1	DnaJ/Hsp40 cysteine-rich domain superfamily protein	173.152
Csa13g002400_1	heat shock cognate protein 70-1	173.11
Csa06g022760_1	Nucleic acid-binding, OB-fold-like protein	172.733
Csa07g032820_1	Ribosomal protein L22p/L17e family protein	172.707
Csa00751s020_1	ribosomal protein large subunit 16A	172.676
Csa10g032260_1	Zinc-binding ribosomal protein family protein	172.647
Csa04g007620_1	low-molecular-weight cysteine-rich 68	172.625
Csa16g001030_1	Ribosomal protein L1p/L10e family	172.553
Csa13g019500_1	dehydroascorbate reductase 1	171.552
Csa20g003020_1	Ribosomal protein S12/S23 family protein	171.515
Csa17g007450_1	Ribosomal protein S19 family protein	170.966
Csa11g090150_1	Ribosomal protein L31e family protein	170.885
Csa04g034130_1	Nucleic acid-binding, OB-fold-like protein	170.773
Csa06g039470_1	gamma tonoplast intrinsic protein	170.744
Csa03g013030_1	Translation protein SH3-like family protein	170.529
Csa12g003040_1	Histone superfamily protein	170.493
Csa02g005810_1	chloroplast thylakoid lumen protein	170.229
Csa07g046410_1	ribosomal protein S9	169.583
Csa02g071000_1	1-deoxy-D-xylulose 5-phosphate reductoisomerase	169.519
Csa03g037280_1	plastid ribosomal protein l11	168.255
Csa15g005780_1	Ribose 5-phosphate isomerase, type A protein	168.106
Csa06g047700_1	Ribosomal protein S5 family protein	168.009
Csa15g017150_1	Ribosomal protein S10p/S20e family protein	168.008
Csa16g039250_1	Ribosomal protein L31	167.993
Csa06g036870_1	photosystem II light harvesting complex gene B1B2	167.803
Csa16g003890_1	ribosomal protein S27	167.725
Csa08g035240_1	Nucleoside diphosphate kinase family protein	167.724
Csa16g007320_1	Ribosomal protein S5 family protein	167.521
Csa04g040270_1	Ribosomal protein L17 family protein	167.355
Csa04g042110_1	Ribosomal protein L35Ae family protein	167.25
Csa10g018740_1	chloroplast heat shock protein 70-1	167.093
Csa11g090090_1	Ribosomal protein S30 family protein	167.066
Csa03g012270_1	copper/zinc superoxide dismutase 1	166.702
Csa12g033800_1	PGR5-LIKE A	166.47
Csa07g046820_1	Ribosomal protein L31	166.381
Csa20g063000_1	FtsH extracellular protease family	165.635
Csa01g009210_1	ADP/ATP carrier 1	165.459
Csa16g051900_1	60S acidic ribosomal protein family	165.35
Csa04g053530_1	ribosomal protein L23AB	164.693
Csa11g036980_1	O-acetylserine (thiol) lyase (OAS-TL) isoform A1	164.19
Csa04g046740_1	Ribosomal protein L18ae/LX family protein	163.957
Csa05g002340_1	photosystem I P subunit	163.828
Csa05g081850_1	photosystem II BY	163.684
Csa16g042600_1	Aldolase-type TIM barrel family protein	163.676
Csa06g030060_1	triosephosphate isomerase	163.412
Csa20g035960_1	thionin 2.2	163.347
Csa07g047600_1	chloroplastic drought-induced stress protein of 32 kD	162.822
Csa16g048190_1	Ribosomal protein L13 family protein	162.334
Csa15g005830_1	Ribosomal protein S3Ae	162.293
Csa06g005510_1	ribosomal protein L15	161.553
Csa05g009880_1	Ribosomal protein S5 family protein	160.838
Csa17g034280_1	Eukaryotic translation initiation factor 5A-1 (eIF-5A 1) protein	160.696
Csa07g001100_1	Ribosomal protein L1p/L10e family	160.464
Csa06g008920_1	ribosomal protein L12-A	160.147
Csa06g028710_1	Ribosomal protein L17 family protein	159.558
Csa11g020460_1	chloroplast heat shock protein 70-1	159.552
Csa02g071760_1	nucleoside diphosphate kinase 2	159.536
Csa10g027100_1	Ribosomal protein L32e	159.341
Csa05g006910_1	Scorpion toxin-like knottin superfamily protein	159.231
Csa02g061760_1	60S acidic ribosomal protein family	158.791
Csa11g008790_1	stress enhanced protein 1	158.708
Csa04g011460_1	Thioredoxin superfamily protein	158.334
Csa07g005610_1	Ribosomal L38e protein family	158.327
Csa10g006690_1	ankyrin repeat-containing protein 2	158.278
Csa09g086060_1	cold, circadian rhythm, and rna binding 2	158.133
Csa15g004980_1	glyceraldehyde-3-phosphate dehydrogenase C subunit 1	157.718
Csa06g039240_1	ribosomal protein L24	157.393
Csa11g031320_1	Ribosomal protein L23/L15e family protein	157.39
Csa01g022720_1	tubulin alpha-2 chain	157.336
Csa12g048310_1	Ribosomal protein L23/L15e family protein	156.516
Csa19g012650_1	Ribosomal protein L10 family protein	156.203
Csa09g088130_1	Uncharacterised BCR, YbaB family COG0718	155.977
Csa10g011570_1	fatty acid desaturase 6	155.825
Csa05g060640_1	thylakoid lumen 18.3 kDa protein	155.59
Csa14g048880_1	Inositol monophosphatase family protein	155.562
Csa09g059180_1	RNA-binding (RRM/RBD/RNP motifs) family protein	155.528
Csa20g025180_1	rubredoxin family protein	155.507
Csa13g056990_1	plasma membrane intrinsic protein 1	154.909
Csa08g032220_1	ribosomal protein S1	154.838
Csa10g013100_1	Ribosomal protein S30 family protein	154.366
Csa02g073110_1	Cox19-like CHCH family protein	154.215
Csa07g023670_1	thylakoid lumen 18.3 kDa protein	153.664
Csa06g025800_1	lipid transfer protein 5	153.484
Csa06g006220_1	tonoplast intrinsic protein 2	153.46
Csa17g055360_1	plastid ribosomal protein l11	153.406
Csa12g081680_1	ribosomal protein L5	153.043
Csa07g057630_1	Ribosomal protein L13 family protein	152.608
Csa19g007030_1	Ribosomal protein S3Ae	152.478
Csa04g066330_1	ADP-ribosylation factor A1E	152.478
Csa14g067330_1	protein containing PDZ domain, a K-box domain, and a TPR region	152.37
Csa11g100210_1	nucleoside diphosphate kinase 2	152.335
Csa05g001570_1	photolyase/blue-light receptor 2	152.218
Csa16g040200_1	chloroplastic drought-induced stress protein of 32 kD	152.002
Csa01g016970_1	Aldolase-type TIM barrel family protein	151.787
Csa04g012250_1	glyceraldehyde 3-phosphate dehydrogenase A subunit	151.648
Csa01g007760_1	Ribosomal L29e protein family	151.453
Csa06g034390_1	ketol-acid reductoisomerase	150.067
Csa19g036800_1	Ribosomal protein L13 family protein	149.966
Csa18g010920_1	thioredoxin 3	149.618
Csa01g044760_1	Ribosomal L28e protein family	149.558
Csa17g042850_1	chlorophyll A/B-binding protein 2	149.505
Csa15g006930_1	Ribosomal protein L18e/L15 superfamily protein	149.34
Csa13g011340_1	pyrophosphorylase 6	148.837
Csa13g053870_1	photosystem I subunit D-1	148.589
Csa04g002040_1	Sec-independent periplasmic protein translocase	148.431
Csa16g008670_1	glycine-rich protein 23	148.404
Csa13g027310_1	Plant thionin	148.305
Csa03g059230_1	FUNCTIONS IN: molecular_function unknown	148.277
Csa11g072000_1	thioredoxin 3	148.102
Csa11g017070_1	Ribosomal protein L14	147.808
Csa15g010900_1	Ribosomal L29 family protein	147.609
Csa11g011310_1	Ribosomal protein L39 family protein	147.331
Csa06g018530_1	ribosomal protein L9	147.25
Csa01g005540_1	Ribose 5-phosphate isomerase, type A protein	147.178
Csa19g008030_1	Ribosomal protein L18e/L15 superfamily protein	146.995
Csa17g007700_1	Ribosomal protein L14p/L23e family protein	146.801
Csa17g050040_1	acyl-CoA-binding protein 6	146.738
Csa16g027040_1	Glyoxalase/Bleomycin resistance protein/Dioxygenase superfamily protein	146.294
Csa11g009160_1	Ribosomal protein S14p/S29e family protein	146.267
Csa02g044570_1	2 iron, 2 sulfur cluster binding	146.101
Csa08g008250_1	Ribosomal protein S7e family protein	145.905
Csa09g047920_1	Chitinase family protein	145.878
Csa09g011290_1	cofactor assembly of complex C	145.86
Csa07g039700_1	germin-like protein 1	145.759
Csa15g010010_1	elongation factor P (EF-P) family protein	145.485
Csa10g007460_1	Ribosomal protein S3Ae	145.459
Csa15g002420_1	thioredoxin F-type 1	145.122
Csa10g007500_1	small subunit ribosomal protein 16	144.664
Csa01g001570_1	Ribosomal protein S19e family protein	144.058
Csa06g022190_1	Haloacid dehalogenase-like hydrolase (HAD) superfamily protein	144.051
Csa10g010500_1	Ribosomal protein L39 family protein	143.959
Csa11g064610_1	Ribosomal protein L19 family protein	143.891
Csa16g019940_1	NDH-dependent cyclic electron flow 1	143.808
Csa05g021480_1	Ribosomal protein S5 family protein	143.683
Csa19g007120_1	Ribosomal protein S24e family protein	143.346
Csa19g049140_1	Ribosomal L28e protein family	143.141
Csa18g010880_1	Ribosomal protein L14	143.11
Csa07g051800_1	cold, circadian rhythm, and rna binding 2	143.018
Csa04g015920_1	ribosomal protein L12-C	142.859
Csa07g001480_1	chloroplast stem-loop binding protein of 41 kDa	142.37
Csa18g033680_1	GTP binding Elongation factor Tu family protein	142.251
Csa01g040200_1	Bifunctional inhibitor/lipid-transfer protein/seed storage 2S albumin superfamily protein	141.993
Csa14g006460_1	Ribosomal protein L6 family	141.981
Csa01g017940_1	metallothionein 3	141.73
Csa01g017970_1	thioredoxin M-type 4	141.636
Csa11g025870_1	RAB GTPase homolog E1B	141.599
Csa17g024340_1	Ribosomal protein L6 family protein	141.237
Csa16g050650_1	ribosomal protein S17	140.26
Csa07g064120_1	unknown protein	140.118
Csa16g020470_1	thylakoid lumen 18.3 kDa protein	139.851
Csa17g069370_1	ribosomal protein 1	139.69
Csa01g006420_1	Ribosomal L22e protein family	139.463
Csa19g023490_1	translationally controlled tumor protein	139.401
Csa11g055780_1	ribosomal protein L5	139.331
Csa18g002660_1	Ribosomal protein L19 family protein	139.106
Csa09g085540_1	triosephosphate isomerase	139.058
Csa04g050140_1	ribosomal protein L24	138.985
Csa19g012890_1	metallothionein 2A	138.829
Csa15g009860_1	ADP/ATP carrier 1	138.77
Csa16g028110_1	hydroxypyruvate reductase	138.501
Csa13g018070_1	GAST1 protein homolog 4	138.31
Csa04g029980_1	LOCATED IN: thylakoid, chloroplast thylakoid membrane, chloroplast, chloroplast envelope	138.207
Csa06g028350_1	Ribosomal protein S21e	138.09
Csa19g001450_1	PsbQ-like 1	138.023
Csa08g014430_1	germin 3	138.014
Csa11g064000_1	60S acidic ribosomal protein family	137.861
Csa15g002100_1	S-adenosylmethionine decarboxylase	137.802
Csa13g001980_1	one helix protein	137.748
Csa12g008910_1	Ribosomal protein S3Ae	137.724
Csa12g003530_1	cytochrome c oxidase-related	137.526
Csa06g016750_1	Ribosomal protein S14p/S29e family protein	137.395
Csa17g092180_1	FUNCTIONS IN: molecular_function unknown	137.287
Csa16g027670_1	photosystem II BY	137.287
Csa11g038870_1	Zinc-binding ribosomal protein family protein	137.246
Csa10g028040_1	Ribosomal protein L23/L15e family protein	137.177
Csa01g006470_1	Ribosomal protein L18e/L15 superfamily protein	136.7
Csa14g011890_1	Glutathione S-transferase family protein	136.659
Csa03g046640_1	Inositol monophosphatase family protein	136.163
Csa07g033140_1	unknown protein	135.873
Csa14g042960_1	plastid ribosomal protein l11	135.814
Csa09g072170_1	MLP-like protein 28	135.772
Csa07g050700_1	Pollen Ole e 1 allergen and extensin family protein	135.766
Csa09g050060_1	Transcriptional coactivator/pterin dehydratase	135.702
Csa13g039140_1	Bacterial sec-independent translocation protein mttA/Hcf106	135.672
Csa12g014430_1	Ribosomal protein S6e	135.548
Csa15g019920_1	thioredoxin M-type 4	135.483
Csa01g009920_1	Ribosomal protein L10 family protein	135.383
Csa08g017480_1	photosystem II stability/assembly factor, chloroplast (HCF136)	135.361
Csa13g053590_1	Thioredoxin superfamily protein	135.172
Csa05g017430_1	ribosomal protein L24	135.091
Csa19g023010_1	photosystem I subunit H-1	134.988
Csa08g001510_1	plasma membrane intrinsic protein 1	134.892
Csa09g062680_1	Ribosomal protein L17 family protein	134.723
Csa03g011230_1	Ribosomal protein S8 family protein	134.716
Csa15g024310_1	unknown protein	134.584
Csa09g085140_1	glutathione S-transferase TAU 20	134.402
Csa01g031470_1	ribosomal protein L5	134.317
Csa16g042270_1	Pollen Ole e 1 allergen and extensin family protein	134.265
Csa11g033030_1	Ribosomal protein L23/L15e family protein	134.251
Csa06g027450_1	Ribosomal protein L24e family protein	134.225
Csa20g037980_1	calcium sensing receptor	134.19
Csa17g030470_1	Ribosomal protein L18e/L15 superfamily protein	134.038
Csa04g061190_1	Scorpion toxin-like knottin superfamily protein	133.938
Csa09g078200_1	FKBP-like peptidyl-prolyl cis-trans isomerase family protein	133.758
Csa10g003280_1	xyloglucan endotransglucosylase/hydrolase 7	133.745
Csa18g030280_1	60S acidic ribosomal protein family	133.729
Csa17g011320_1	ascorbate peroxidase 1	133.544
Csa09g099350_1	Translation elongation factor EF1B/ribosomal protein S6 family protein	133.468
Csa12g047060_1	Ribosomal protein L19 family protein	133.409
Csa11g064700_1	Chlorophyll A-B binding family protein	133.005
Csa07g040860_1	FKBP-like peptidyl-prolyl cis-trans isomerase family protein	132.798
Csa01g015350_1	Ribosomal protein S10p/S20e family protein	132.619
Csa02g007980_1	Thioredoxin superfamily protein	132.566
Csa20g010430_1	Protein of unknown function (DUF1118)	132.416
Csa18g029570_1	Putative Protein	132.392
Csa02g001200_1	Bifunctional inhibitor/lipid-transfer protein/seed storage 2S albumin superfamily protein	131.973
Csa05g023970_1	glycine-rich protein 23	131.648
Csa06g008960_1	ribosomal protein L12-C	131.509
Csa04g067760_1	Ribosomal protein L7Ae/L30e/S12e/Gadd45 family protein	131.258
Csa17g013240_1	Translation protein SH3-like family protein	131.256
Csa11g082610_1	Transcriptional coactivator/pterin dehydratase	130.95
Csa01g014120_1	Putative Protein	130.776
Csa11g003200_1	Histone superfamily protein	130.59
Csa06g024920_1	photosystem II subunit O-2	130.27
Csa01g004900_1	glyceraldehyde-3-phosphate dehydrogenase C subunit 1	130.118
Csa13g048910_1	Plant thionin	129.91
Csa14g061540_1	Putative Protein	129.724
Csa19g010410_1	Ribosomal L29e protein family	129.612
Csa04g061580_1	O-acetylserine (thiol) lyase B	129.481
Csa14g008730_1	ribosomal protein L4	129.171
Csa05g030530_1	FtsH extracellular protease family	129.038
Csa20g082190_1	60S acidic ribosomal protein family	128.893
Csa13g043600_1	ATP synthase delta-subunit gene	128.867
Csa19g014610_1	Cytochrome b-c1 complex, subunit 8 protein	128.674
Csa09g080780_1	chloroplastic drought-induced stress protein of 32 kD	128.452
Csa07g002750_1	unknown protein	128.419
Csa10g013520_1	elongation factor Ts family protein	128.225
Csa05g017950_1	Ribosomal protein S11 family protein	128.05
Csa13g036140_1	Ribosomal protein L6 family	127.868
Csa16g046820_1	Putative Protein	127.717
Csa03g028920_1	Eukaryotic translation initiation factor 5A-1 (eIF-5A 1) protein	127.648
Csa17g026430_1	catalase 3	127.338
Csa05g016020_1	NAD(P)-binding Rossmann-fold superfamily protein	127.334
Csa16g012750_1	FtsH extracellular protease family	127.248
Csa01g009160_1	Putative Protein	127.243
Csa02g002240_1	thylakoid rhodanese-like	127.141
Csa04g050350_1	gamma tonoplast intrinsic protein	127.109
Csa14g041970_1	phosphoribulokinase	126.953
Csa09g080530_1	plant defensin 1.3	126.801
Csa04g060640_1	Ribosomal protein L3 family protein	126.672
Csa00441s290_1	Ribosomal L28e protein family	126.554
Csa05g081810_1	unknown protein	126.276
Csa11g030460_1	Ribosomal protein L32e	126.217
Csa18g002110_1	60S acidic ribosomal protein family	126.016
Csa20g081500_1	Chlorophyll A-B binding family protein	125.904
Csa07g051350_1	triosephosphate isomerase	125.902
Csa17g016280_1	extensin-like protein	125.789
Csa15g080960_1	photosystem II reaction center PSB29 protein	125.779
Csa08g056370_1	Protein of unknown function (DUF1118)	125.641
Csa15g023550_1	S-adenosylmethionine synthetase family protein	125.606
Csa09g062320_1	Ribosomal protein S21e	125.219
Csa03g018900_1	Ubiquinol-cytochrome C reductase hinge protein	125.122
Csa08g031070_1	Bacterial sec-independent translocation protein mttA/Hcf106	124.987
Csa11g023220_1	PGR5-LIKE A	124.473
Csa20g009370_1	proline-rich family protein	124.069
Csa19g006320_1	glyceraldehyde-3-phosphate dehydrogenase C subunit 1	124.028
Csa20g026190_1	Cobalamin-independent synthase family protein	123.974
Csa03g062060_1	protein containing PDZ domain, a K-box domain, and a TPR region	123.805
Csa13g036170_1	Ribosomal protein S21e	123.663
Csa10g009260_1	glycine decarboxylase P-protein 1	122.911
Csa17g026930_1	unknown protein	122.889
Csa12g001570_1	proline-rich protein 4	122.838
Csa08g037450_1	ATP synthase delta-subunit gene	122.743
Csa19g002660_1	Ribosomal protein S19e family protein	122.514
Csa05g004350_1	Tetratricopeptide repeat (TPR)-like superfamily protein	122.485
Csa12g011850_1	glycine decarboxylase P-protein 1	121.95
Csa09g084810_1	Pollen Ole e 1 allergen and extensin family protein	121.875
Csa15g001610_1	Ribosomal protein S19e family protein	121.824
Csa16g051690_1	Ribosomal protein L1p/L10e family	121.745
Csa05g007430_1	Ribosomal protein L3 family protein	121.502
Csa11g091910_1	unknown protein	121.425
Csa09g051230_1	breast basic conserved 1	121.336
Csa05g041400_1	Ribosomal protein L1p/L10e family	121.319
Csa07g015580_1	Scorpion toxin-like knottin superfamily protein	121.147
Csa14g030570_1	Ribosomal protein L18e/L15 superfamily protein	120.911
Csa12g051050_1	Ribosomal protein L23/L15e family protein	120.835
Csa14g023870_1	Ribosomal protein L6 family protein	120.731
Csa13g020700_1	plastid-specific 50S ribosomal protein 6	120.704
Csa20g038040_1	photosystem II stability/assembly factor, chloroplast (HCF136)	120.611
Csa08g008880_1	dehydroascorbate reductase 1	120.522
Csa10g026700_1	P-loop containing nucleoside triphosphate hydrolases superfamily protein	120.443
Csa09g075960_1	40s ribosomal protein SA	120.232
Csa01g036550_1	ferredoxin thioredoxin reductase catalytic beta chain family protein	120.154
Csa17g029710_1	S18 ribosomal protein	120.139
Csa18g025890_1	Translation protein SH3-like family protein	120.101
Csa08g049380_1	photosystem II subunit Q-2	120.072
Csa16g035060_1	40s ribosomal protein SA	119.915
Csa10g020200_1	PGR5-LIKE A	119.44
Csa14g030740_1	Ras-related small GTP-binding family protein	119.407
Csa12g044270_1	Ribosomal protein L32e	119.021
Csa01g011810_1	Cytochrome b-c1 complex, subunit 8 protein	118.923
Csa20g018990_1	magnesium-chelatase subunit chlH, chloroplast, putative / Mg-protoporphyrin IX chelatase, putative (CHLH)	118.761
Csa07g047220_1	GAST1 protein homolog 1	118.699
Csa01g030940_1	Ribosomal protein L13 family protein	118.521
Csa11g029940_1	P-loop containing nucleoside triphosphate hydrolases superfamily protein	118.208
Csa11g014960_1	photosystem II reaction center PSB28 protein	117.901
Csa02g065630_1	Ribosomal protein S8 family protein	117.873
Csa14g048710_1	ribosomal protein 1	117.775
Csa13g010020_1	Protein of unknown function (DUF1118)	117.518
Csa01g035190_1	nitrite reductase 1	117.149
Csa11g008660_1	SWIB/MDM2 domain superfamily protein	117.123
Csa13g010280_1	hydroxymethylbilane synthase	116.996
Csa10g008370_1	Ribosomal protein S14p/S29e family protein	116.988
Csa07g037650_1	inorganic carbon transport protein-related	116.612
Csa06g005690_1	Putative Protein	116.434
Csa04g038050_1	unknown protein	116.428
Csa20g023770_1	Ribosomal protein S7e family protein	116.285
Csa09g067810_1	Ribosomal protein L35Ae family protein	116.283
Csa02g065340_1	Putative Protein	116.112
Csa07g039460_1	40s ribosomal protein SA	115.878
Csa14g020980_1	uridylyltransferase-related	115.781
Csa20g055460_1	Ribosomal protein L6 family	115.634
Csa18g023600_1	RNA binding Plectin/S10 domain-containing protein	115.632
Csa06g027930_1	chloroplast RNA-binding protein 29	115.515
Csa07g038480_1	Rieske (2Fe-2S) domain-containing protein	115.508
Csa03g062930_1	embryo defective 1303	115.45
Csa05g012230_1	Ribosomal protein S26e family protein	115.329
Csa11g025380_1	cytochrome-c oxidases	115.05
Csa07g061080_1	Ribosomal protein L1p/L10e family	114.843
Csa10g014640_1	Cytochrome c oxidase, subunit Vib family protein	114.76
Csa18g033150_1	Ribosomal protein S8 family protein	114.274
Csa09g001230_1	Ribosomal protein L30/L7 family protein	113.882
Csa17g055410_1	Ribosomal protein L6 family	113.864
Csa09g015850_1	photosystem II light harvesting complex gene 2.3	113.862
Csa04g041560_1	PsbP-like protein 1	113.503
Csa12g018020_1	Ribosomal protein S30 family protein	113.502
Csa05g073700_1	thioredoxin-dependent peroxidase 1	113.067
Csa19g033150_1	ATP sulfurylase 1	112.695
Csa08g027960_1	Ribosomal protein L6 family	112.685
Csa11g007250_1	Ribosomal protein S3Ae	112.591
Csa09g066280_1	PsbP-like protein 1	112.322
Csa12g057590_1	Zinc-binding ribosomal protein family protein	112.262
Csa15g076470_1	Ribosomal protein L2 family	112.212
Csa09g065880_1	glutathione transferase lambda 2	111.946
Csa20g031830_1	Plastid-lipid associated protein PAP / fibrillin family protein	111.77
Csa08g027830_1	Ribosomal protein L18e/L15 superfamily protein	111.205
Csa12g018120_1	profilin 2	110.595
Csa17g095310_1	protein containing PDZ domain, a K-box domain, and a TPR region	110.588
Csa18g036330_1	RAB GTPase homolog E1B	110.355
Csa14g037750_1	Putative Protein	110.346
Csa20g021570_1	voltage dependent anion channel 3	110.177
Csa13g054630_1	chloroplast thylakoid lumen protein	110.15
Csa19g006980_1	Ribose 5-phosphate isomerase, type A protein	110.037
Csa18g031400_1	unknown protein	110.007
Csa20g011660_1	hydroxymethylbilane synthase	110.007
Csa18g021650_1	CLPC homologue 1	109.994
Csa11g071970_1	Ribosomal protein L14	109.971
Csa12g020400_1	elongation factor Ts family protein	109.726
Csa11g009200_1	Ribosomal protein S14p/S29e family protein	109.646
Csa15g052670_1	Ribosomal protein L13 family protein	109.62
Csa20g038780_1	ribosomal protein S11-beta	109.506
Csa09g071870_1	Ribosomal protein L18e/L15 superfamily protein	109.432
Csa09g050870_1	glutamate-1-semialdehyde 2,1-aminomutase 2	109.192
Csa18g035500_1	Ribosomal protein S10p/S20e family protein	109.048
Csa14g043130_1	Ribosomal protein L6 family	108.955
Csa03g026640_1	S18 ribosomal protein	108.914
Csa01g027250_1	ATP sulfurylase 1	108.847
Csa05g094680_1	CP12 domain-containing protein 2	108.758
Csa10g027820_1	Ribosomal protein L19 family protein	108.757
Csa11g003560_1	subunit NDH-M of NAD(P)H:plastoquinone dehydrogenase complex	108.359
Csa12g016160_1	fatty acid desaturase 6	108.149
Csa08g062530_1	one helix protein	108.115
Csa17g032390_1	Putative Protein	108.073
Csa08g018710_1	plastid transcriptionally active7	107.579
Csa20g066840_1	Ribosomal protein L14	107.519
Csa01g002030_1	S-adenosylmethionine decarboxylase	107.51
Csa10g010820_1	O-methyltransferase family protein	107.403
Csa11g035330_1	beta-amylase 5	107.388
Csa14g057630_1	thioredoxin X	107.342
Csa18g026120_1	Putative Protein	107.289
Csa16g043380_1	Ribosomal protein S25 family protein	107.245
Csa16g055460_1	Translation elongation factor EFG/EF2 protein	107.235
Csa20g002310_1	NAD(P)-binding Rossmann-fold superfamily protein	107.13
Csa11g066470_1	FK506-binding protein 13	106.999
Csa13g034480_1	DEAD box RNA helicase (RH3)	106.984
Csa19g022940_1	Zinc-binding ribosomal protein family protein	106.915
Csa02g048870_1	RNA binding Plectin/S10 domain-containing protein	106.869
Csa04g022770_1	Ribosomal protein S14p/S29e family protein	106.527
Csa09g078860_1	Ribosomal protein L35Ae family protein	106.515
Csa15g027650_1	tubulin alpha-2 chain	106.507
Csa13g023250_1	Putative Protein	106.464
Csa09g061280_1	Ribosomal protein L24e family protein	106.388
Csa08g043090_1	nucleoside diphosphate kinase 3	106.237
Csa01g018930_1	NDH-dependent cyclic electron flow 1	106.223
Csa17g011810_1	Ribosomal protein L1p/L10e family	106.073
Csa10g031480_1	O-acetylserine (thiol) lyase (OAS-TL) isoform A1	106.071
Csa07g047160_1	DnaJ/Hsp40 cysteine-rich domain superfamily protein	106.009
Csa08g051900_1	chloroplast thylakoid lumen protein	105.808
Csa05g012250_1	Uroporphyrinogen decarboxylase	105.736
Csa08g009320_1	rubredoxin family protein	105.719
Csa04g002200_1	Ribosomal protein L30/L7 family protein	105.377
Csa11g087640_1	Translation protein SH3-like family protein	105.074
Csa12g018200_1	HAD superfamily, subfamily IIIB acid phosphatase	105.038
Csa13g016310_1	elongation factor family protein	104.956
Csa14g014960_1	extensin-like protein	104.932
Csa03g027220_1	Ribosomal protein L18e/L15 superfamily protein	104.665
Csa14g005680_1	Ribosomal protein L14p/L23e family protein	104.594
Csa15g014450_1	Cytochrome b-c1 complex, subunit 8 protein	104.48
Csa16g004130_1	Ribosomal protein S13/S15	104.362
Csa08g035020_1	ascorbate peroxidase 4	104.057
Csa03g016140_1	CLP protease proteolytic subunit 2	103.92
Csa04g039900_1	Ribosomal protein S3 family protein	103.882
Csa13g039210_1	GDP-D-mannose 3',5'-epimerase	103.873
Csa08g040460_1	Nascent polypeptide-associated complex (NAC), alpha subunit family protein	103.853
Csa14g060470_1	FUNCTIONS IN: molecular_function unknown	103.802
Csa02g006110_1	photosystem I subunit D-1	103.759
Csa09g078470_1	unknown protein	103.707
Csa04g054620_1	ferritin 4	103.676
Csa11g010150_1	glycine decarboxylase P-protein 1	103.646
Csa14g005420_1	cytosolic ribosomal protein S15	103.558
Csa19g012100_1	elongation factor P (EF-P) family protein	103.458
Csa14g047030_1	Ribosomal protein L21	103.359
Csa11g093720_1	Ribosomal protein S8 family protein	103.345
Csa05g013660_1	ribosomal protein L23AB	103.241
Csa09g071210_1	ketol-acid reductoisomerase	103.142
Csa06g026470_1	unknown protein	103.081
Csa15g058430_1	proton gradient regulation 5	102.976
Csa03g046530_1	ribosomal protein 1	102.734
Csa02g021780_1	nucleoside diphosphate kinase 3	102.589
Csa07g004140_1	Ribosomal protein S13/S15	102.532
Csa02g026490_1	RmlC-like cupins superfamily protein	102.418
Csa18g032960_1	Histone superfamily protein	102.384
Csa19g011930_1	ADP/ATP carrier 1	102.296
Csa15g012560_1	Nucleic acid-binding, OB-fold-like protein	102.248
Csa18987s010_1	photosystem I subunit G	102.114
Csa19g011980_1	unknown protein	102.084
Csa01g038370_1	photosystem II subunit X	101.936
Csa04g034210_1	breast basic conserved 1	101.925
Csa15g006890_1	AP2/B3-like transcriptional factor family protein	101.761
Csa17g011210_1	Ribosomal protein S8 family protein	101.708
Csa19g027360_1	tubulin alpha-2 chain	101.673
Csa07g002210_1	CP12 domain-containing protein 2	101.506
Csa15g010680_1	one helix protein	101.363
Csa18g031480_1	lactate/malate dehydrogenase family protein	101.261
Csa08g057440_1	proline-rich family protein	101.239
Csa11g081630_1	chloroplast RNA-binding protein 31B	101.226
Csa20g063020_1	ubiquitin-like protein 5	101.057
Csa11g060020_1	RNA binding Plectin/S10 domain-containing protein	101.057
Csa13g037830_1	Ribosomal protein S24e family protein	101.005
Csa01g002330_1	thioredoxin F-type 1	100.928
Csa17g013070_1	Translation protein SH3-like family protein	100.906
Csa05g035610_1	63 kDa inner membrane family protein	100.903
Csa19g024500_1	S-adenosylmethionine synthetase family protein	100.845
Csa10g040390_1	2-phosphoglycolate phosphatase 1	100.737
Csa17g088110_1	thioredoxin X	100.586
Csa06g049220_1	Ribosomal protein L3 family protein	100.581
Csa09g042500_1	unknown protein	100.569
Csa18g036220_1	1-deoxy-D-xylulose 5-phosphate reductoisomerase	100.518
Csa04g029170_1	Putative Protein	100.501
Csa16g007920_1	Ribosomal protein L14p/L23e family protein	100.21
Csa10g015070_1	Rhodanese/Cell cycle control phosphatase superfamily protein	100.199
Csa06g027890_1	plasma membrane intrinsic protein 2A	100.105
Csa07g046170_1	Protein of unknown function (DUF1118)	100.041
Csa10g045590_1	D7MVM4 (Predicted protein)	99.9885
Csa13g027300_1	thionin 2.2	99.9595
Csa11g011730_1	ribosomal protein S6	99.9541
Csa11g093760_1	actin depolymerizing factor 4	99.885
Csa19g012980_1	Ribosomal L29 family protein	99.8004
Csa03g038150_1	S18 ribosomal protein	99.0084
Csa12g002610_1	Lipase/lipooxygenase, PLAT/LH2 family protein	98.7869
Csa16g003460_1	Quinoprotein amine dehydrogenase, beta chain-like	98.7082
Csa20g041200_1	ADP glucose pyrophosphorylase 1	98.6853
Csa04g009560_1	Chaperone protein htpG family protein	98.5381
Csa13g022700_1	Mitochondrial substrate carrier family protein	98.5118
Csa14g059230_1	Ankyrin repeat family protein	98.4892
Csa04g033910_1	glutamate-1-semialdehyde 2,1-aminomutase 2	98.408
Csa11g090030_1	profilin 3	98.0851
Csa02g062920_1	lactate/malate dehydrogenase family protein	98.0439
Csa11g074060_1	ribosomal protein S27	97.9626
Csa15619s010_1	photosystem II BY	97.9434
Csa16g023320_1	thioredoxin-dependent peroxidase 1	97.8945
Csa05g001550_1	Ribosomal protein L7Ae/L30e/S12e/Gadd45 family protein	97.722
Csa06g028330_1	Ribosomal protein S3 family protein	97.6624
Csa12g017230_1	unknown protein	97.6483
Csa11g066370_1	ribosomal protein large subunit 16A	97.496
Csa04g050840_1	ribosomal protein 5B	97.4194
Csa01g020690_1	unknown protein	97.4052
Csa18g024310_1	ubiquitin-conjugating enzyme 10	97.3961
Csa08g027890_1	Ribosomal L22e protein family	97.0607
Csa20g023510_1	stress-responsive protein (KIN2) / stress-induced protein (KIN2) / cold-responsive protein (COR6.6) / cold-regulated protein (COR6.6)	97.0602
Csa10g017930_1	Uncharacterised protein family (UPF0497)	97.0523
Csa07g017650_1	D2CVR6 (Thionin)	96.8968
Csa13g048310_1	vacuolar ATP synthase subunit E1	96.8866
Csa03g004740_1	protochlorophyllide oxidoreductase C	96.8244
Csa16g002360_1	ADP-ribosylation factor A1E	96.6977
Csa11g087890_1	Putative Protein	96.6629
Csa06g039160_1	Enolase	96.6502
Csa14g043820_1	one-helix protein 2	96.54
Csa05g095560_1	ribosome recycling factor, chloroplast precursor	96.467
Csa11g034920_1	unknown protein	96.4386
Csa15g002990_1	UDP-GLUCOSE PYROPHOSPHORYLASE 1	96.3642
Csa11g019550_1	magnesium-protoporphyrin IX methyltransferase	96.2682
Csa09g072080_1	inorganic carbon transport protein-related	96.2496
Csa16g037770_1	unknown protein	96.1852
Csa20g021720_1	GAST1 protein homolog 4	96.1168
Csa20g012670_1	Ribosomal protein S19 family protein	96.0552
Csa11g012410_1	fatty acid desaturase 6	96.0087
Csa09g090410_1	Putative Protein	95.9892
Csa18g002750_1	Chlorophyll A-B binding family protein	95.9007
Csa20g077520_1	FK506-binding protein 13	95.8517
Csa13g035090_1	Ribosomal L22e protein family	95.8104
Csa13g021270_1	Ribosomal protein S5 domain 2-like superfamily protein	95.781
Csa17g050380_1	membrane protein, putative	95.7646
Csa08g043330_1	vacuolar ATP synthase subunit E1	95.7284
Csa10g008020_1	stress enhanced protein 1	95.6938
Csa06g032990_1	beta-1,3-glucanase 3	95.6456
Csa02g057690_1	trigger factor type chaperone family protein	95.6326
Csa16g032200_1	Ribosomal protein L18e/L15 superfamily protein	95.577
Csa06g022540_1	glutamate-1-semialdehyde 2,1-aminomutase 2	95.5253
Csa02g070380_1	Ribosomal protein S10p/S20e family protein	95.4961
Csa12g060220_1	S-adenosyl-L-homocysteine hydrolase	95.4318
Csa06g020560_1	plastid transcriptionally active 16	95.3971
Csa13g012130_1	Ribosomal protein S6e	95.2281
Csa00441s080_1	Thioredoxin superfamily protein	95.0781
Csa12g001710_1	ATPase, F0/V0 complex, subunit C protein	95.0443
Csa15g008370_1	Ribosomal L29e protein family	95.0298
Csa03g024910_1	unknown protein	94.9005
Csa09g045450_1	LOCATED IN: thylakoid, chloroplast thylakoid membrane, chloroplast, chloroplast envelope	94.8688
Csa16g040330_1	Putative Protein	94.7818
Csa13g028950_1	plastid transcriptionally active7	94.7059
Csa13g057270_1	Bifunctional inhibitor/lipid-transfer protein/seed storage 2S albumin superfamily protein	94.5206
Csa20g019010_1	elongation factor family protein	94.0637
Csa14g004690_1	protochlorophyllide oxidoreductase C	94.0342
Csa16g002230_1	CP12 domain-containing protein 2	93.9732
Csa13g006170_1	glutamate synthase 1	93.9342
Csa01g015770_1	TCP-1/cpn60 chaperonin family protein	93.9307
Csa11g001680_1	proline-rich protein 4	93.768
Csa19g025170_1	unknown protein	93.7276
Csa19g051080_1	deletion of SUV3 suppressor 1(I)	93.6752
Csa17g030870_1	Oxidoreductase, zinc-binding dehydrogenase family protein	93.4114
Csa19g039400_1	ribosomal protein L5	93.2512
Csa08g050560_1	photosystem I subunit D-1	93.157
Csa05g006560_1	O-acetylserine (thiol) lyase B	93.0889
Csa06g009720_1	60S acidic ribosomal protein family	93.0617
Csa10g004590_1	Putative Protein	93.054
Csa12g008500_1	plasma membrane intrinsic protein 3	92.6738
Csa04g061940_1	Ribosomal protein L30/L7 family protein	92.4522
Csa03g002590_1	nuclear encoded CLP protease 5	92.2626
Csa04g061240_1	Scorpion toxin-like knottin superfamily protein	92.2051
Csa03g030620_1	Ribosomal protein L22p/L17e family protein	92.1476
Csa05g081170_1	Glyoxalase/Bleomycin resistance protein/Dioxygenase superfamily protein	92.1214
Csa03g036420_1	membrane protein, putative	92.1076
Csa03g015800_1	extensin-like protein	92.0697
Csa08g054160_1	Ribosomal protein S6e	92.0225
Csa08g048600_1	ATPase, F1 complex, gamma subunit protein	91.7817
Csa17g022730_1	SOUL heme-binding family protein	91.7802
Csa13g020770_1	methionine synthase 2	91.7027
Csa17g005700_1	protochlorophyllide oxidoreductase C	91.7025
Csa09g087360_1	Uncharacterised protein family SERF	91.6944
Csa17g069260_1	expressed protein localized to the inner membrane of the chloroplast.	91.6404
Csa11g073500_1	ubiquitin-like protein 5	91.6279
Csa07g032620_1	Glyoxalase/Bleomycin resistance protein/Dioxygenase superfamily protein	91.6266
Csa05g017060_1	gamma tonoplast intrinsic protein	91.5697
Csa09g059290_1	unknown protein	91.3827
Csa05g034760_1	glutathione S-transferase tau 5	91.2718
Csa13g022460_1	Translation elongation factor EF1B/ribosomal protein S6 family protein	91.1346
Csa12g003440_1	subunit NDH-M of NAD(P)H:plastoquinone dehydrogenase complex	91.1294
Csa20g029190_1	Translation elongation factor EF1B/ribosomal protein S6 family protein	91.0705
Csa17g001360_1	nuclear encoded CLP protease 5	90.9355
Csa03g011340_1	ascorbate peroxidase 1	90.8804
Csa15g054250_1	ribosomal protein L5	90.8413
Csa15g056870_1	ferredoxin thioredoxin reductase catalytic beta chain family protein	90.8354
Csa09g059920_1	Putative Protein	90.8343
Csa09g059380_1	ATP synthase D chain, mitochondrial	90.8076
Csa03g037410_1	Ribosomal protein L6 family	90.7629
Csa11g091990_1	lactate/malate dehydrogenase family protein	90.6998
Csa03g021890_1	Transducin/WD40 repeat-like superfamily protein	90.618
Csa08g057350_1	Ribosomal protein S4 (RPS4A) family protein	90.592
Csa13g016290_1	magnesium-chelatase subunit chlH, chloroplast, putative / Mg-protoporphyrin IX chelatase, putative (CHLH)	90.5055
Csa16g051840_1	60S acidic ribosomal protein family	90.3876
Csa18g036850_1	nucleoside diphosphate kinase 2	90.1363
Csa16g036400_1	FKBP-like peptidyl-prolyl cis-trans isomerase family protein	90.0543
Csa11g053380_1	general regulatory factor 3	89.9496
Csa10g032850_1	S-adenosyl-L-homocysteine hydrolase	89.9466
Csa13g055460_1	S-adenosylmethionine synthetase 2	89.9347
Csa07g053120_1	Uncharacterised protein family SERF	89.9295
Csa05g093400_1	cysteine synthase C1	89.8045
Csa20g058710_1	GDP-D-mannose 3',5'-epimerase	89.7439
Csa19g054590_1	FUNCTIONS IN: molecular_function unknown	89.6516
Csa12g082030_1	Plant thionin	89.5268
Csa03g012960_1	Translation protein SH3-like family protein	89.4887
Csa14g015320_1	CLP protease proteolytic subunit 2	89.4038
Csa13g034630_1	plant defensin 1.2	89.3565
Csa16g042960_1	triosephosphate isomerase	89.2697
Csa12g017910_1	Mitochondrial ATP synthase subunit G protein	89.1675
Csa09g095160_1	ribosomal protein S17	89.1143
Csa08g009770_1	BolA-like family protein	88.9436
Csa02g065660_1	histone H2A 6	88.6887
Csa11g099620_1	1-deoxy-D-xylulose 5-phosphate reductoisomerase	88.6606
Csa02g064030_1	Ribosomal protein S4 (RPS4A) family protein	88.6602
Csa02g032150_1	Zinc-binding ribosomal protein family protein	88.4803
Csa11g006320_1	ankyrin repeat-containing protein 2	88.2596
Csa01g020120_1	S-adenosylmethionine synthetase family protein	88.1757
Csa01622s020_1	calcium sensing receptor	88.1521
Csa14g041990_1	membrane protein, putative	88.1519
Csa13g017570_1	carbonic anhydrase 2	88.1433
Csa12g002140_1	cold, circadian rhythm, and RNA binding 1	88.0576
Csa03g004590_1	Coproporphyrinogen III oxidase	88.0286
Csa20g025880_1	Co-chaperone GrpE family protein	87.913
Csa20g018160_1	dicarboxylate transporter 1	87.8948
Csa09g097430_1	Translation elongation factor EFG/EF2 protein	87.7967
Csa19g054190_1	Ribosomal protein S4 (RPS4A) family protein	87.7843
Csa09g085930_1	SMAD/FHA domain-containing protein	87.7686
Csa03g022390_1	Ribosomal protein L6 family protein	87.7646
Csa09g081200_1	Photosystem II reaction center PsbP family protein	87.7172
Csa17g008180_1	translocon at the inner envelope membrane of chloroplasts 20	87.6543
Csa08g010270_1	Cobalamin-independent synthase family protein	87.6347
Csa16g032350_1	inorganic carbon transport protein-related	87.6163
Csa09g094630_1	P-loop containing nucleoside triphosphate hydrolases superfamily protein	87.5076
Csa14g031110_1	MLP-like protein 423	87.3842
Csa05g048420_1	RNA-binding (RRM/RBD/RNP motifs) family protein	87.3292
Csa05g095190_1	Ribosomal protein L7Ae/L30e/S12e/Gadd45 family protein	87.3174
Csa20g017760_1	cystatin-1	87.2045
Csa19g012770_1	one helix protein	87.1965
Csa03g005720_1	NAD(P)-linked oxidoreductase superfamily protein	86.8517
Csa10g044840_1	acclimation of photosynthesis to environment	86.7808
Csa14g047070_1	annexin 1	86.7599
Csa05g086240_1	S-adenosyl-L-methionine-dependent methyltransferases superfamily protein	86.6654
Csa19g013270_1	adenosine kinase 1	86.651
Csa04g045150_1	ketol-acid reductoisomerase	86.4797
Csa16g043630_1	copper ion binding	86.4364
Csa05g092980_1	ribosomal protein S27	86.4267
Csa17g069510_1	Inositol monophosphatase family protein	86.416
Csa16g049160_1	phosphoglycerate kinase	86.4157
Csa07g058640_1	phosphoglycerate kinase	86.3071
Csa07g055240_1	Putative Protein	86.165
Csa17g024960_1	photosystem I light harvesting complex gene 6	85.9886
Csa06g039960_1	ribosomal protein 5B	85.9303
Csa12g057030_1	RmlC-like cupins superfamily protein	85.8955
Csa08g013740_1	Plastid-lipid associated protein PAP / fibrillin family protein	85.8923
Csa11g014090_1	Ribosomal L28e protein family	85.8534
Csa15g009890_1	unknown protein	85.8187
Csa09g072880_1	Rieske (2Fe-2S) domain-containing protein	85.7985
Csa03g039180_1	annexin 1	85.6899
Csa14g009830_1	Ribosomal protein L1p/L10e family	85.5952
Csa19g014140_1	haemoglobin 2	85.5577
Csa09g059500_1	chloroplast RNA-binding protein 33	85.4586
Csa15g002790_1	NADH-ubiquinone oxidoreductase-related	85.261
Csa13g022970_1	RAS-related GTP-binding nuclear protein 2	85.2431
Csa04g047810_1	Plastid-lipid associated protein PAP / fibrillin family protein	85.1988
Csa07g012000_1	FtsH extracellular protease family	85.1442
Csa14g021290_1	SOUL heme-binding family protein	84.9192
Csa12g001840_1	RNA-binding CRS1 / YhbY (CRM) domain protein	84.7689
Csa15g072450_1	rotamase CYP 3	84.7598
Csa01g038360_1	photosystem II subunit X	84.7534
Csa04g039510_1	chloroplast RNA-binding protein 29	84.6837
Csa03g022620_1	NDH dependent flow 6	84.6231
Csa01g001060_1	vacuolar membrane ATPase 10	84.5964
Csa13g028270_1	ribosomal protein S11-beta	84.5355
Csa15g040670_1	ATP sulfurylase 1	84.4701
Csa00441s070_1	photosystem I subunit E-2	84.422
Csa18g022570_1	2 iron, 2 sulfur cluster binding	84.3698
Csa09g061790_1	plasma membrane intrinsic protein 2A	84.3071
Csa19g040530_1	proton gradient regulation 5	84.2478
Csa09g085980_1	Ribosomal protein S25 family protein	84.2164
Csa02g062820_1	unknown protein	84.111
Csa17g016630_1	CLP protease proteolytic subunit 2	83.9262
Csa04g063570_1	ribosomal protein S27	83.9105
Csa04g039470_1	plasma membrane intrinsic protein 2A	83.7869
Csa20g005980_1	Ribosomal S17 family protein	83.6822
Csa20g028880_1	Glycoprotein membrane precursor GPI-anchored	83.6458
Csa04g049600_1	unknown protein	83.4946
Csa11g014500_1	elongation factor Ts family protein	83.4185
Csa16g039680_1	DnaJ/Hsp40 cysteine-rich domain superfamily protein	83.3718
Csa11g071560_1	Lactate/malate dehydrogenase family protein	83.2743
Csa04g038960_1	Ribosomal protein L24e family protein	83.2543
Csa05g003530_1	peroxin 11D	83.2199
Csa17g099350_1	Translation protein SH3-like family protein	83.1215
Csa05g012150_1	Ribosomal protein S26e family protein	83.0362
Csa17g042930_1	Ribosomal protein L18ae/LX family protein	82.935
Csa07g043090_1	unknown protein	82.9262
Csa01g037880_1	unknown protein	82.8665
Csa13g020500_1	Co-chaperone GrpE family protein	82.8212
Csa03g022990_1	photosystem I light harvesting complex gene 6	82.796
Csa18g032930_1	unknown protein	82.789
Csa09g096770_1	5'adenylylphosphosulfate reductase 2	82.7446
Csa20g076160_1	CLP protease P4	82.5785
Csa20g077650_1	ribosomal protein large subunit 16A	82.4548
Csa05g094630_1	Cytochrome c oxidase subunit Vc family protein	82.4471
Csa05g092850_1	Putative endonuclease or glycosyl hydrolase	82.43
Csa11g003720_1	xyloglucan endotransglucosylase/hydrolase 7	82.3939
Csa11g090600_1	Lactoylglutathione lyase / glyoxalase I family protein	82.3871
Csa18g005900_1	CLP protease P4	82.2927
Csa09g097420_1	Translation elongation factor EFG/EF2 protein	82.2221
Csa16g001760_1	Ribosomal protein L7Ae/L30e/S12e/Gadd45 family protein	82.2144
Csa17g031250_1	MLP-like protein 423	82.211
Csa03g005790_1	Ribosomal protein L14p/L23e family protein	82.1021
Csa13g056260_1	thylakoid rhodanese-like	82.0064
Csa11g093750_1	actin depolymerizing factor 3	81.8625
Csa14g051960_1	mitochondrial lipoamide dehydrogenase 1	81.8491
Csa10g016680_1	Ribosomal protein L31e family protein	81.8285
Csa18g005530_1	FK506-binding protein 13	81.725
Csa07g011230_1	Ribosomal protein S3 family protein	81.6775
Csa10g017910_1	magnesium-protoporphyrin IX methyltransferase	81.6508
Csa05g041170_1	60S acidic ribosomal protein family	81.5288
Csa19g048590_1	photosystem I subunit E-2	81.4594
Csa11g064560_1	Hyaluronan / mRNA binding family	81.4227
Csa16g001370_1	ribosome recycling factor, chloroplast precursor	81.3594
Csa08g021260_1	Protein of unknown function (DUF3411)	81.357
Csa17g092250_1	Zinc-binding ribosomal protein family protein	81.1676
Csa16g043340_1	SMAD/FHA domain-containing protein	81.1284
Csa07g018060_1	Glutamyl-tRNA reductase family protein	81.1181
Csa20g005330_1	glutamate synthase 1	81.0566
Csa12g047030_1	Chlorophyll A-B binding family protein	81.0435
Csa08g063260_1	ferretin 1	80.9542
Csa14g025190_1	ATPase, F0/V0 complex, subunit C protein	80.664
Csa03g019450_1	Inorganic H pyrophosphatase family protein	80.5849
Csa10g047270_1	Glutaredoxin family protein	80.5665
Csa09g062920_1	Ribosomal protein S14p/S29e family protein	80.5187
Csa10g013260_1	HAD superfamily, subfamily IIIB acid phosphatase	80.4598
Csa20g037800_1	thionin 2.2	80.3851
Csa13g009110_1	Ribosomal protein S4 (RPS4A) family protein	80.3434
Csa12g025010_1	mannose-1-phosphate guanylyltransferase (GDP)s	80.3433
Csa02g028200_1	S18 ribosomal protein	80.208
Csa05g016580_1	ribosomal protein 5B	80.1966
Csa17g036110_1	Ribosomal protein L22p/L17e family protein	80.1144
Csa05g013650_1	PsbP-like protein 2	80.0699
Csa04g038130_1	ATP synthase D chain, mitochondrial	79.9393
Csa08g004710_1	dicarboxylate transporter 1	79.9066
Csa08g012560_1	Mitochondrial substrate carrier family protein	79.8998
Csa00535s180_1	unknown protein	79.8542
Csa02g049620_1	ubiquitin-conjugating enzyme 10	79.8173
Csa07g015690_1	63 kDa inner membrane family protein	79.7556
Csa17g017200_1	glyceraldehyde 3-phosphate dehydrogenase A subunit 2	79.6569
Csa03g028630_1	Ribosomal protein L34e superfamily protein	79.5806
Csa07g001440_1	ribosome recycling factor, chloroplast precursor	79.502
Csa17g007680_1	Ribosomal L28 family	79.4893
Csa20g001420_1	ferretin 1	79.4308
Csa13g022890_1	Plastid-lipid associated protein PAP / fibrillin family protein	79.3864
Csa20g030510_1	Mitochondrial substrate carrier family protein	79.3431
Csa02g070780_1	1-deoxy-D-xylulose 5-phosphate reductoisomerase	79.3431
Csa01g012210_1	fatty acid desaturase 7	79.3128
Csa15g075610_1	Ribosomal protein S4 (RPS4A) family protein	79.3021
Csa20g041550_1	FK506- and rapamycin-binding protein 15 kD-2	79.1832
Csa07g051010_1	glutathione S-transferase TAU 20	79.1063
Csa08g060380_1	glutamate synthase 1	79.0493
Csa09g059880_1	ubiquinol-cytochrome C reductase UQCRX/QCR9-like family protein	78.9877
Csa03g060460_1	Lactate/malate dehydrogenase family protein	78.9516
Csa11g014150_1	profilin 2	78.9492
Csa08g024290_1	DEAD box RNA helicase (RH3)	78.9399
Csa11g091920_1	oxidoreductases, acting on NADH or NADPH, quinone or similar compound as acceptor	78.8929
Csa09g079320_1	Protein of unknown function (DUF1118)	78.8255
Csa03g051790_1	mitochondrial lipoamide dehydrogenase 1	78.8218
Csa15g054270_1	unknown protein	78.8209
Csa05g017510_1	Enolase	78.6313
Csa12g060070_1	selenium-binding protein 2	78.338
Csa08g056110_1	hydroxymethylbilane synthase	78.296
Csa01g038350_1	replication protein A 1A	78.2043
Csa20g015760_1	G-box regulating factor 6	78.1791
Csa01g005670_1	Ribosomal protein S24e family protein	78.1733
Csa09g088430_1	aldehyde dehydrogenase 11A3	78.1671
Csa06g027380_1	Thioredoxin superfamily protein	78.1233
Csa16g051170_1	calmodulin 5	78.0046
Csa20g055400_1	Ribosomal L22e protein family	77.9574
Csa07g053860_1	probable small nuclear ribonucleoprotein G	77.9409
Csa19g029150_1	proton gradient regulation 7	77.8721
Csa09g071330_1	ribosomal protein large subunit 16A	77.8258
Csa10g046790_1	ribosomal protein L5	77.7705
Csa02g023030_1	ascorbate peroxidase 4	77.7699
Csa02g042880_1	Rubredoxin-like superfamily protein	77.7462
Csa08g009940_1	Co-chaperone GrpE family protein	77.6541
Csa03g056350_1	thioredoxin X	77.6444
Csa17g005670_1	photosystem II family protein	77.6397
Csa18g026670_1	trigger factor type chaperone family protein	77.5835
Csa03g027560_1	Oxidoreductase, zinc-binding dehydrogenase family protein	77.5452
Csa04g029630_1	plastid transcriptionally active 16	77.5059
Csa08g052690_1	S-adenosylmethionine synthetase 2	77.5032
Csa16g020170_1	Rubredoxin-like superfamily protein	77.472
Csa04g015820_1	photosystem II light harvesting complex gene 2.3	77.2601
Csa15g072330_1	deletion of SUV3 suppressor 1(I)	77.1812
Csa03g023760_1	ATPase, F0/V0 complex, subunit C protein	76.9635
Csa11g019200_1	Double Clp-N motif protein	76.896
Csa06g043520_1	PsbP-like protein 2	76.8698
Csa04g033530_1	Haloacid dehalogenase-like hydrolase (HAD) superfamily protein	76.718
Csa12g011300_1	3-deoxy-d-arabino-heptulosonate 7-phosphate synthase	76.6874
Csa16g027600_1	unknown protein	76.5388
Csa05g055900_1	NDH-dependent cyclic electron flow 1	76.4545
Csa05g029700_1	unknown protein	76.414
Csa16g016250_1	63 kDa inner membrane family protein	76.355
Csa19g026200_1	actin 2	76.3067
Csa06g002180_1	low-molecular-weight cysteine-rich 68	76.2382
Csa08g012230_1	Translation elongation factor EF1B/ribosomal protein S6 family protein	76.2086
Csa10g013180_1	profilin 2	76.0449
Csa07g001210_1	S-adenosyl-L-methionine-dependent methyltransferases superfamily protein	76.0223
Csa14g026740_1	unknown protein	75.9126
Csa11g028150_1	D7MGT9 (Expressed protein)	75.8589
Csa08g029710_1	Ribosomal protein S24e family protein	75.8364
Csa17g021250_1	Inorganic H pyrophosphatase family protein	75.7561
Csa00555s170_1	sulfite oxidase	75.6894
Csa13g009040_1	proline-rich family protein	75.628
Csa10g002440_1	FK506-binding protein 16-2	75.5681
Csa12g061470_1	S-adenosyl-L-homocysteine hydrolase	75.5623
Csa11729s010_1	Ribosomal protein L18e/L15 superfamily protein	75.5444
Csa12g017980_1	Ribosomal L28e protein family	75.5309
Csa14g037880_1	Translation elongation factor EF1B/ribosomal protein S6 family protein	75.5136
Csa12g028100_1	peptide met sulfoxide reductase 4	75.4132
Csa08g054080_1	G-box regulating factor 6	75.367
Csa12g057090_1	Chlorophyll A-B binding family protein	75.3394
Csa04g051290_1	NAD(P)-binding Rossmann-fold superfamily protein	75.3271
Csa11g094210_1	GTP binding Elongation factor Tu family protein	75.3218
Csa05g050800_1	Plant thionin	75.2776
Csa11g001810_1	ATPase, F0/V0 complex, subunit C protein	75.0957
Csa17g007620_1	NAD(P)-linked oxidoreductase superfamily protein	75.0154
Csa01g010290_1	Ribosomal L29 family protein	74.9774
Csa05g054840_1	Glutamyl-tRNA reductase family protein	74.9384
Csa14g032200_1	FKBP-like peptidyl-prolyl cis-trans isomerase family protein	74.9163
Csa15g014910_1	fatty acid desaturase 7	74.9139
Csa06g049280_1	Aconitase/3-isopropylmalate dehydratase protein	74.8894
Csa20g039450_1	unknown protein	74.8137
Csa18g012680_1	FtsH extracellular protease family	74.7515
Csa03g061940_1	Putative Protein	74.6847
Csa10g027780_1	Chlorophyll A-B binding family protein	74.5249
Csa19g013310_1	Putative Protein	74.4917
Csa20g028840_1	ADP glucose pyrophosphorylase large subunit 1	74.4053
Csa12g061580_1	glycine-rich RNA-binding protein 2	74.3542
Csa01g032400_1	Ribosomal protein S4 (RPS4A) family protein	74.3347
Csa02g026310_1	Nascent polypeptide-associated complex (NAC), alpha subunit family protein	74.3193
Csa15g011300_1	unknown protein	74.2772
Csa18g021750_1	Rubredoxin-like superfamily protein	74.0742
Csa01g031990_1	FUNCTIONS IN: molecular_function unknown	74.0617
Csa11g073480_1	FtsH extracellular protease family	74.0605
Csa09g071840_1	alanine-2-oxoglutarate aminotransferase 2	74.0566
Csa01g019100_1	GDSL-like Lipase/Acylhydrolase superfamily protein	73.7831
Csa02g040650_1	CLPC homologue 1	73.736
Csa05g008980_1	phosphoenolpyruvate carboxylase 2	73.7342
Csa06g026680_1	chloroplast RNA-binding protein 33	73.7196
Csa03g021700_1	basic transcription factor 3	73.6133
Csa14g002610_1	nuclear encoded CLP protease 5	73.599
Csa01g039610_1	Ribosomal protein L2 family	73.5884
Csa10g008730_1	3-deoxy-d-arabino-heptulosonate 7-phosphate synthase	73.5684
Csa11g013460_1	unknown protein	73.5503
Csa01g010930_1	Nucleic acid-binding, OB-fold-like protein	73.4354
Csa09g061830_1	chloroplast RNA-binding protein 29	73.3609
Csa06g038740_1	Ribosomal protein S11 family protein	73.3588
Csa15g034810_1	Ribosomal L27e protein family	73.3408
Csa07g051690_1	SMAD/FHA domain-containing protein	73.3248
Csa06g040420_1	NAD(P)-binding Rossmann-fold superfamily protein	73.3201
Csa01g009250_1	Putative Protein	73.3189
Csa16g038630_1	Protein of unknown function (DUF1118)	73.2978
Csa07g037470_1	Ribosomal protein L18e/L15 superfamily protein	73.2088
Csa16g038770_1	NAD(P)H:plastoquinone dehydrogenase complex subunit O	73.1956
Csa03g055930_1	INVOLVED IN: photosynthesis	73.1913
Csa17g071630_1	Granulin repeat cysteine protease family protein	73.1416
Csa12g029340_1	secE/sec61-gamma protein transport protein	73.1059
Csa10g044580_1	general regulatory factor 3	73.0724
Csa16g032170_1	alanine-2-oxoglutarate aminotransferase 2	73.0104
Csa08g007170_1	voltage dependent anion channel 3	72.9825
Csa15091s010_1	hypothetical protein	72.9676
Csa02g073060_1	FK506-binding protein 12	72.9424
Csa13g028680_1	unknown protein	72.8387
Csa18g014010_1	ribosomal protein S27	72.7202
Csa10g017850_1	peptide met sulfoxide reductase 4	72.5685
Csa11g006780_1	plasma membrane intrinsic protein 3	72.5516
Csa12g025830_1	Ribosomal protein L31e family protein	72.5116
Csa20g005820_1	sulfite reductase	72.4298
Csa11g071150_1	NAD(P)H dehydrogenase 18	72.428
Csa09g061110_1	monodehydroascorbate reductase 1	72.3695
Csa09g052690_1	Translation protein SH3-like family protein	72.3155
Csa10g009990_1	Cytochrome bd ubiquinol oxidase, 14kDa subunit	72.3047
Csa15g052950_1	FK506-binding protein 15 kD-1	72.1954
Csa09g080910_1	Putative Protein	72.1715
Csa03g004710_1	photosystem II family protein	72.1712
Csa14g030850_1	Oxidoreductase, zinc-binding dehydrogenase family protein	72.1708
Csa17g071480_1	photosystem I light harvesting complex gene 5	72.1155
Csa19g035380_1	Nucleic acid-binding proteins superfamily	72.1012
Csa01g010600_1	adenosine kinase 1	72.095
Csa01g025450_1	Ribosomal L27e protein family	72.0564
Csa06g026000_1	UbiA prenyltransferase family protein	72.019
Csa06g004870_1	Chaperone protein htpG family protein	72.0028
Csa11g101920_1	Encodes a root meristem growth factor (RGF). Belongs to a family of functionally redundant homologous peptides that are secreted, tyrosine-sulfated, and expressed mainly in the stem cell area and the innermost layer of central columella cells. RGFs are required for maintenance of the root stem cell niche and transit amplifying cell proliferation. Members of this family include: At5g60810 (RGF1), …	71.8749
Csa10g022360_1	cytochrome-c oxidases	71.8181
Csa14g036960_1	COLD REGULATED 314 INNER MEMBRANE 1	71.8171
Csa04g030210_1	Ribosomal protein S10p/S20e family protein	71.7318
Csa01g002150_1	Ribosomal protein S7e family protein	71.6947
Csa08g032120_1	GDP-D-mannose 3',5'-epimerase	71.6784
Csa04g050030_1	Enolase	71.6031
Csa10g006890_1	NAD(P)-binding Rossmann-fold superfamily protein	71.48
Csa20g057300_1	Ribosomal protein S24e family protein	71.468
Csa13g048110_1	nucleoside diphosphate kinase 3	71.4141
Csa06g052880_1	Putative Protein	71.315
Csa05g020810_1	NAD(P)-binding Rossmann-fold superfamily protein	71.1657
Csa09g061230_1	Thioredoxin superfamily protein	71.1017
Csa17g089880_1	Plastid-lipid associated protein PAP / fibrillin family protein	71.0743
Csa04g068160_1	resistance to phytophthora 1	70.9449
Csa10g010850_1	Ribosomal protein S6e	70.917
Csa05g006170_1	Ribosomal protein L30/L7 family protein	70.8611
Csa03g058020_1	Plastid-lipid associated protein PAP / fibrillin family protein	70.6585
Csa06g001170_1	Ribosomal protein L30/L7 family protein	70.6534
Csa04g059170_1	general regulatory factor 9	70.5416
Csa16g020100_1	dehydrin family protein	70.5411
Csa08g017400_1	Protein of unknown function (DUF3353)	70.4939
Csa15g008830_1	Ribosomal protein L13 family protein	70.4584
Csa11g082470_1	Rubredoxin-like superfamily protein	70.4481
Csa06g031010_1	unknown protein	70.3933
Csa14g009320_1	ascorbate peroxidase 1	70.3782
Csa07g001760_1	Ribosomal protein L7Ae/L30e/S12e/Gadd45 family protein	70.2515
Csa19g055000_1	Ribosomal protein L2 family	70.2187
Csa20g019350_1	Chalcone and stilbene synthase family protein	70.1072
Csa05g011200_1	dehydration-induced protein (ERD15)	69.9603
Csa14g005560_1	Lactate/malate dehydrogenase family protein	69.9279
Csa12g039140_1	unknown protein	69.927
Csa11g018730_1	RNA binding Plectin/S10 domain-containing protein	69.8959
Csa19g046620_1	nitrite reductase 1	69.8858
Csa15g020490_1	fatty acid desaturase 5	69.8489
Csa09g088230_1	ribosomal protein S11-beta	69.8115
Csa16g015720_1	unknown protein	69.8002
Csa11g016180_1	beta glucosidase 10	69.7392
Csa19g020720_1	Tetratricopeptide repeat (TPR)-like superfamily protein	69.7284
Csa06g027110_1	ubiquinol-cytochrome C reductase UQCRX/QCR9-like family protein	69.693
Csa12g061310_1	selenium-binding protein 2	69.6682
Csa13g018940_1	Ribosomal protein S7e family protein	69.6619
Csa03g058560_1	ATP synthase epsilon chain, mitochondrial	69.6551
Csa04g038630_1	ubiquinol-cytochrome C reductase UQCRX/QCR9-like family protein	69.55
Csa19g011880_1	Putative Protein	69.5162
Csa02g062900_1	methyl esterase 18	69.417
Csa11g101510_1	Cox19-like CHCH family protein	69.3972
Csa20g002590_1	heat shock cognate protein 70-1	69.394
Csa03g033410_1	Translation elongation factor EF1B/ribosomal protein S6 family protein	69.2647
Csa02g061480_1	Lactoylglutathione lyase / glyoxalase I family protein	69.2492
Csa07g046310_1	NAD(P)H:plastoquinone dehydrogenase complex subunit O	69.2424
Csa20g026060_1	plastid-specific 50S ribosomal protein 6	69.2308
Csa08g002110_1	Histone superfamily protein	69.1964
Csa02g057150_1	Putative Protein	69.0662
Csa03g056840_1	Ankyrin repeat family protein	69.029
Csa11g036970_1	2Fe-2S ferredoxin-like superfamily protein	69.0144
Csa01g038050_1	proton gradient regulation 5	69.0104
Csa17g009260_1	Chitinase family protein	68.9352
Csa19g008440_1	Low temperature and salt responsive protein family	68.9059
Csa13g027670_1	calcium sensing receptor	68.8529
Csa20g009450_1	Ribosomal protein S4 (RPS4A) family protein	68.8524
Csa07g040420_1	Nascent polypeptide-associated complex NAC	68.7849
Csa05g085130_1	Ribosomal protein L12/ ATP-dependent Clp protease adaptor protein ClpS family protein	68.6439
Csa08g006050_1	phosphate transporter 3	68.6434
Csa20g002920_1	Ribosomal protein L4/L1 family	68.6217
Csa14g018780_1	Inorganic H pyrophosphatase family protein	68.4905
Csa19g023250_1	GDSL-like Lipase/Acylhydrolase superfamily protein	68.4449
Csa13g002030_1	unknown protein	68.4325
Csa18g034490_1	Ribosomal protein S19e family protein	68.4122
Csa19g013640_1	Nucleic acid-binding, OB-fold-like protein	68.3781
Csa14g034960_1	Ribosomal protein L22p/L17e family protein	68.3249
Csa05g003420_1	phosphomannomutase	68.309
Csa01g021660_1	Ribosomal protein L7Ae/L30e/S12e/Gadd45 family protein	68.2841
Csa16g045550_1	probable small nuclear ribonucleoprotein G	68.2363
Csa07g023150_1	NDH-dependent cyclic electron flow 1	68.1926
Csa20g025730_1	BolA-like family protein	68.1874
Csa12g056770_1	O-acetylserine (thiol) lyase (OAS-TL) isoform A1	68.1759
Csa15g014010_1	haemoglobin 2	68.1143
Csa09g051140_1	Nucleic acid-binding, OB-fold-like protein	68.0361
Csa19g051120_1	ATPase, F0/V0 complex, subunit C protein	68.011
Csa12g028190_1	magnesium-protoporphyrin IX methyltransferase	67.8927
Csa16g008140_1	unknown protein	67.7969
Csa11g088460_1	trigger factor type chaperone family protein	67.7961
Csa18g031410_1	oxidoreductases, acting on NADH or NADPH, quinone or similar compound as acceptor	67.7928
Csa02g062830_1	oxidoreductases, acting on NADH or NADPH, quinone or similar compound as acceptor	67.7569
Csa15g017590_1	TCP-1/cpn60 chaperonin family protein	67.6982
Csa14g031810_1	Ribosomal protein L34e superfamily protein	67.672
Csa04g042710_1	unknown protein	67.5864
Csa08g007310_1	GAST1 protein homolog 4	67.5615
Csa04g061290_1	FKBP-like peptidyl-prolyl cis-trans isomerase family protein	67.438
Csa14g027980_1	S18 ribosomal protein	67.4277
Csa11g057550_1	Glutaredoxin family protein	67.3949
Csa06g045000_1	Ribosomal protein S26e family protein	67.369
Csa14g021990_1	glyoxylate reductase 2	67.2383
Csa13g012210_1	G-box regulating factor 6	67.204
Csa16g040600_1	Photosystem II reaction center PsbP family protein	67.1947
Csa09g085640_1	NAD(P)-linked oxidoreductase superfamily protein	66.9681
Csa20g002230_1	unknown protein	66.903
Csa03g005710_1	Lactate/malate dehydrogenase family protein	66.8492
Csa18g012670_1	ubiquitin-like protein 5	66.8326
Csa20g018470_1	cyclophilin 20-2	66.8014
Csa07g014760_1	thiaminC	66.7906
Csa06g044900_1	Uroporphyrinogen decarboxylase	66.7818
Csa04g035480_1	Translation protein SH3-like family protein	66.7726
Csa11g062750_1	Heat shock protein 70 (Hsp 70) family protein	66.7402
Csa17g088700_1	Ankyrin repeat family protein	66.6873
Csa16g031990_1	beta carbonic anhydrase 4	66.5578
Csa17g023400_1	glyoxylate reductase 2	66.5279
Csa14g042480_1	Single hybrid motif superfamily protein	66.4688
Csa04g037300_1	unknown protein	66.4372
Csa10g031730_1	Chlorophyll A-B binding family protein	66.4291
Csa10g019430_1	Polyketide cyclase/dehydrase and lipid transport superfamily protein	66.4158
Csa13g011180_1	Ribosomal protein S19 family protein	66.3638
Csa06g044920_1	Ribosomal protein S26e family protein	66.2842
Csa20g020500_1	phosphate transporter 3	66.2507
Csa01g033450_1	rotamase CYP 3	66.2024
Csa11g101630_1	pyrophosphorylase 6	66.1806
Csa01g024220_1	proton gradient regulation 7	66.1453
Csa10g032930_1	glycine-rich RNA-binding protein 2	66.1353
Csa20g040680_1	plastid transcriptionally active7	66.0787
Csa17g089810_1	histone H2A 10	66.0214
Csa02g075320_1	Protein of unknown function (DUF1230)	65.9149
Csa18g033200_1	actin depolymerizing factor 4	65.85
Csa16g043170_1	unknown protein	65.8377
Csa12g034710_1	Plastid-lipid associated protein PAP / fibrillin family protein	65.7047
Csa06g051000_1	ALG6, ALG8 glycosyltransferase family	65.6923
Csa10g007070_1	plasma membrane intrinsic protein 3	65.5825
Csa10g028570_1	Putative Protein	65.5658
Csa06g019790_1	Ribosomal protein S8 family protein	65.5216
Csa02g019830_1	glutathione peroxidase 6	65.5106
Csa07g051990_1	copper ion binding	65.5081
Csa18g030010_1	Lactoylglutathione lyase / glyoxalase I family protein	65.4099
Csa09g098780_1	isoprenoid F	65.3598
Csa13g050290_1	Double Clp-N motif protein	65.3541
Csa14g043850_1	S18 ribosomal protein	65.3514
Csa02g058190_1	unknown protein	65.3313
Csa15g021130_1	NDH-dependent cyclic electron flow 1	65.3018
Csa17g015940_1	Putative Protein	65.2985
Csa02g024570_1	stromal ascorbate peroxidase	65.2982
Csa09g075380_1	unknown protein	65.1421
Csa13g043130_1	RNA-binding (RRM/RBD/RNP motifs) family protein	65.1212
Csa11g003270_1	Lojap-related protein	65.0696
Csa11g031060_1	Chlorophyll A-B binding family protein	65.057
Csa15g057240_1	unknown protein	65.0491
Csa01g017470_1	Uroporphyrinogen decarboxylase	65.0467
Csa11g098910_1	Ribosomal protein S10p/S20e family protein	65.0271
Csa11g084450_1	RNA binding Plectin/S10 domain-containing protein	64.9368
Csa17g007610_1	Lactate/malate dehydrogenase family protein	64.8988
Csa04g062500_1	ALG6, ALG8 glycosyltransferase family	64.8974
Csa07g065430_1	monodehydroascorbate reductase 6	64.8106
Csa03g025330_1	unknown protein	64.7673
Csa04g064850_1	phosphomannomutase	64.7628
Csa04g038250_1	chloroplast RNA-binding protein 33	64.7592
Csa14g049850_1	photosystem I light harvesting complex gene 5	64.5803
Csa11g067910_1	CLP protease P4	64.5575
Csa12g025330_1	heat shock protein 81-2	64.5567
Csa08g004980_1	cyclophilin 20-2	64.5381
Csa12g023110_1	pfkB-like carbohydrate kinase family protein	64.4801
Csa07g015940_1	Photosystem II reaction center PsbP family protein	64.452
Csa02g065410_1	Histone superfamily protein	64.4385
Csa12g037370_1	cytochrome-c oxidases	64.3426
Csa05g095760_1	S-adenosyl-L-methionine-dependent methyltransferases superfamily protein	64.3133
Csa04g036930_1	Protein of unknown function (DUF3353)	64.2682
Csa07g037240_1	beta carbonic anhydrase 4	64.2679
Csa11g094990_1	Ribosomal protein S19e family protein	64.2108
Csa13481s010_1	Thioredoxin superfamily protein	64.1516
Csa16g007810_1	differentiation and greening-like 1	64.079
Csa22992s010_1	photosystem I subunit D-2	64.0772
Csa01g011890_1	manganese superoxide dismutase 1	63.9951
Csa05g041160_1	NAD(P)-linked oxidoreductase superfamily protein	63.9746
Csa14g059460_1	Plastid-lipid associated protein PAP / fibrillin family protein	63.9376
Csa03g015420_1	CLP protease proteolytic subunit 6	63.8562
Csa13g020340_1	BolA-like family protein	63.78
Csa11g100540_1	glutamate-1-semialdehyde-2,1-aminomutase	63.7526
Csa17g090550_1	ATP synthase epsilon chain, mitochondrial	63.6864
Csa20g015670_1	Ribosomal protein S6e	63.6641
Csa12g027860_1	Double Clp-N motif protein	63.6284
Csa19g031440_1	Ribosomal L27e protein family	63.6194
Csa02g049230_1	unknown protein	63.614
Csa10g002780_1	Haloacid dehalogenase-like hydrolase (HAD) superfamily protein	63.6111
Csa09g007340_1	Chaperone protein htpG family protein	63.5995
Csa11g014230_1	HAD superfamily, subfamily IIIB acid phosphatase	63.5477
Csa03g020540_1	unknown protein	63.5087
Csa01g019350_1	Pollen Ole e 1 allergen and extensin family protein	63.4727
Csa04g046710_1	NAD(P)-binding Rossmann-fold superfamily protein	63.4423
Csa09g095180_1	ribosomal protein S17	63.3489
Csa13g002800_1	Ribosomal protein L4/L1 family	63.3439
Csa17g023840_1	Transducin/WD40 repeat-like superfamily protein	63.3429
Csa17g010180_1	winged-helix DNA-binding transcription factor family protein	63.2536
Csa09g086430_1	unknown protein	63.2339
Csa08g060610_1	Thioredoxin family protein	63.2249
Csa11g093510_1	Histone superfamily protein	63.2116
Csa07g007960_1	differentiation and greening-like 1	63.1995
Csa01g002750_1	NADH-ubiquinone oxidoreductase-related	63.0762
Csa02g065710_1	actin depolymerizing factor 3	63.0664
Csa14g020110_1	NDH-dependent cyclic electron flow 1	63.0591
Csa14g063750_1	Lactate/malate dehydrogenase family protein	62.9873
Csa17g029780_1	CYTOCHROME C-1	62.9822
Csa10g017890_1	Fe superoxide dismutase 1	62.964
Csa01g001220_1	voltage dependent anion channel 1	62.9011
Csa07g037440_1	alanine-2-oxoglutarate aminotransferase 2	62.7311
Csa19g014670_1	manganese superoxide dismutase 1	62.657
Csa02g007600_1	xyloglucan endotransglucosylase/hydrolase 9	62.6067
Csa20g081670_1	Hyaluronan / mRNA binding family	62.5921
Csa04g037630_1	UbiA prenyltransferase family protein	62.5851
Csa11g103350_1	voltage dependent anion channel 2	62.5321
Csa11g101460_1	FK506-binding protein 12	62.5161
Csa06g052130_1	peroxin 11D	62.493
Csa02g061940_1	Protein of unknown function (DUF626)	62.4826
Csa02g075070_1	NADH-ubiquinone oxidoreductase-related	62.4713
Csa03g019720_1	Ribosomal protein L7Ae/L30e/S12e/Gadd45 family protein	62.458
Csa13g031390_1	Protein of unknown function, DUF642	62.3975
Csa13g027650_1	Protein of unknown function (DUF3353)	62.3973
Csa02g067290_1	GTP binding Elongation factor Tu family protein	62.3806
Csa16g053900_1	5'adenylylphosphosulfate reductase 2	62.374
Csa10g017160_1	RNA binding Plectin/S10 domain-containing protein	62.2903
Csa02g073870_1	general control non-repressible 5	62.2385
Csa05g032050_1	winged-helix DNA-binding transcription factor family protein	62.222
Csa19g010810_1	Ribosomal protein L13 family protein	62.204
Csa11g066120_1	magnesium chelatase i2	62.1927
Csa18g031580_1	Ribosomal protein S4 (RPS4A) family protein	62.1778
Csa04g063530_1	peroxin 11D	62.162
Csa01g041240_1	Translation elongation factor EF1B/ribosomal protein S6 family protein	62.1317
Csa05g068550_1	mitochondrial acyl carrier protein 2	62.1067
Csa06g029890_1	PsbP-like protein 1	62.036
Csa19g058020_1	Putative Protein	62.0087
Csa15g018420_1	Tetratricopeptide repeat (TPR)-like superfamily protein	61.931
Csa03g055280_1	translocase of the outer mitochondrial membrane 6	61.8543
Csa05g034220_1	thiaminC	61.8487
Csa09g093790_1	phosphoglycerate kinase	61.7842
Csa12g049650_1	chloroplast beta-amylase	61.7505
Csa19g039670_1	RPM1-interacting protein 4 (RIN4) family protein	61.7207
Csa03g020860_1	SOUL heme-binding family protein	61.594
Csa19g016080_1	ribosomal protein 5A	61.5455
Csa11g055600_1	FUNCTIONS IN: molecular_function unknown	61.4623
Csa08g001390_1	Ribosomal protein S10p/S20e family protein	61.3618
Csa06g052440_1	unknown protein	61.3409
Csa03g011810_1	Ribosomal protein L1p/L10e family	61.3167
Csa08g010160_1	plastid-specific 50S ribosomal protein 6	61.3022
Csa12g084100_1	alpha/beta-Hydrolases superfamily protein	61.2427
Csa07g015170_1	unknown protein	61.1492
Csa03g027080_1	Phosphoglucomutase/phosphomannomutase family protein	61.1424
Csa14g059910_1	ATP synthase epsilon chain, mitochondrial	61.0964
Csa18g037980_1	FK506-binding protein 12	61.0471
Csa11g015940_1	unknown protein	61.0309
Csa02g005430_1	Ribosomal protein L19e family protein	61.0131
Csa05g017960_1	unknown protein	60.9501
Csa06g050370_1	6,7-dimethyl-8-ribityllumazine synthase / DMRL synthase / lumazine synthase / riboflavin synthase	60.9211
Csa04g062460_1	mitochondrial acyl carrier protein 1	60.9104
Csa08g037580_1	S18 ribosomal protein	60.8814
Csa19g025800_1	Complex I subunit NDUFS6	60.8568
Csa20g023290_1	Pollen Ole e 1 allergen and extensin family protein	60.7287
Csa08g015870_1	Stress responsive A/B Barrel Domain	60.7242
Csa11g084770_1	unknown protein	60.7112
Csa04g041530_1	ribosomal protein L23AB	60.6994
Csa16g017300_1	RNA-binding (RRM/RBD/RNP motifs) family protein	60.672
Csa06g023490_1	nascent polypeptide-associated complex subunit alpha-like protein 2	60.6524
Csa03g019780_1	NDH-dependent cyclic electron flow 1	60.6519
Csa08g011850_1	ADP glucose pyrophosphorylase large subunit 1	60.633
Csa09g088180_1	Translation initiation factor 3 protein	60.6169
Csa14g008960_1	Tetratricopeptide repeat (TPR)-like superfamily protein	60.5151
Csa14g043710_1	unknown protein	60.4984
Csa16g051860_1	NAD(P)-linked oxidoreductase superfamily protein	60.4147
Csa13g043100_1	ascorbate peroxidase 4	60.4132
Csa07g008860_1	glycine-rich protein 23	60.4029
Csa19g028960_1	photosystem II subunit T	60.3972
Csa08g040230_1	RmlC-like cupins superfamily protein	60.2734
Csa14g009180_1	Ribosomal protein S8 family protein	60.256
Csa03g015530_1	Putative Protein	60.2476
Csa11g032560_1	chloroplast beta-amylase	60.2062
Csa07g047730_1	unknown protein	60.1822
Csa03g013800_1	Glutathione S-transferase family protein	60.0972
Csa13g001260_1	Tautomerase/MIF superfamily protein	60.0646
Csa03g026680_1	CYTOCHROME C-1	60.0506
Csa14g021280_1	SOUL heme-binding family protein	60.0469
Csa07g023370_1	Rubredoxin-like superfamily protein	60.0062
Csa12g084140_1	general regulatory factor 3	59.9476
Csa13g047440_1	RmlC-like cupins superfamily protein	59.921
Csa02g018710_1	Plant thionin	59.8513
Csa06g022860_1	breast basic conserved 1	59.8303
Csa17g024550_1	NDH dependent flow 6	59.7893
Csa08g029950_1	unknown protein	59.7608
Csa16g012660_1	ATP synthase protein I -related	59.6976
Csa10g002030_1	cold, circadian rhythm, and RNA binding 1	59.6959
Csa07g053990_1	Translation initiation factor 3 protein	59.6946
Csa19g054040_1	unknown protein	59.6907
Csa15g047100_1	S-adenosyl-l-homocysteine (SAH) hydrolase 2	59.6756
Csa15g034830_1	unknown protein	59.5805
Csa12g055610_1	beta-amylase 5	59.5762
Csa08g007640_1	Ankyrin repeat family protein	59.5604
Csa09g044010_1	plastid transcriptionally active 16	59.4582
Csa19g017190_1	Putative Protein	59.456
Csa15g001020_1	PsbQ-like 1	59.3168
Csa15g001200_1	voltage dependent anion channel 1	59.2926
Csa07g064090_1	Translation elongation factor EFG/EF2 protein	59.2758
Csa03g055920_1	CLP protease proteolytic subunit 1	59.239
Csa11g093780_1	Histone superfamily protein	59.216
Csa19g026170_1	Ribosomal protein L7Ae/L30e/S12e/Gadd45 family protein	59.2155
Csa19g023130_1	NDH-dependent cyclic electron flow 1	59.215
Csa05g005670_1	mitochondrial acyl carrier protein 1	59.1595
Csa11g055230_1	chlororespiratory reduction 7	59.0983
Csa05g003240_1	unknown protein	59.0894
Csa06g048730_1	general regulatory factor 9	59.0736
Csa08g056100_1	mRNA splicing factor, thioredoxin-like U5 snRNP	59.0679
Csa05g087580_1	senescence associated gene 24	59.0245
Csa16g035980_1	Nascent polypeptide-associated complex NAC	59.0204
Csa12g008350_1	NAD(P)-binding Rossmann-fold superfamily protein	58.9692
Csa16g034220_1	Rieske (2Fe-2S) domain-containing protein	58.9604
Csa06g047620_1	NADPH-dependent thioredoxin reductase C	58.9147
Csa09g086230_1	copper ion binding	58.881
Csa18g037130_1	flavonol synthase 5	58.8806
Csa19g054220_1	ankyrin repeat-containing 2B	58.8628
Csa14g010350_1	copper/zinc superoxide dismutase 1	58.8591
Csa04g008040_1	NADH dehydrogenase (ubiquinone)s	58.8456
Csa04g006510_1	NADH-ubiquinone oxidoreductase B18 subunit, putative	58.8265
Csa06g002070_1	NADH-ubiquinone oxidoreductase B18 subunit, putative	58.8008
Csa08g059880_1	sulfite reductase	58.784
Csa20g016350_1	Histone superfamily protein	58.7103
Csa09g021280_1	Ribosomal protein L34e superfamily protein	58.6769
Csa04g062790_1	Tetratricopeptide repeat (TPR)-like superfamily protein	58.6387
Csa01g013020_1	ribosomal protein 5A	58.6265
Csa19g005370_1	UDP-GLUCOSE PYROPHOSPHORYLASE 1	58.5956
Csa12g051700_1	unknown protein	58.5596
Csa02g049880_1	cytochrome B5 isoform E	58.5488
Csa17g098640_1	secretion-associated RAS 1B	58.533
Csa16g016490_1	Photosystem II reaction center PsbP family protein	58.4152
Csa03g015070_1	plastid developmental protein DAG, putative	58.3875
Csa05g017000_1	unknown protein	58.3569
Csa05g026780_1	proteinaceous RNase P 1	58.3413
Csa18g024600_1	cytochrome B5 isoform E	58.3216
Csa02g073750_1	ABC2 homolog 13	58.3073
Csa02g031970_1	NADH-ubiquinone oxidoreductase B8 subunit, putative	58.2992
Csa01g008120_1	Ribosomal protein L13 family protein	58.2508
Csa06g051460_1	Preprotein translocase Sec, Sec61-beta subunit protein	58.231
Csa08g062140_1	heat shock cognate protein 70-1	58.2093
Csa05g003220_1	unknown protein	58.1637
Csa05g006850_1	Scorpion toxin-like knottin superfamily protein	58.1493
Csa14g004540_1	Coproporphyrinogen III oxidase	58.1485
Csa14g012040_1	chloroplast-localized ISCA-like protein	58.145
Csa09g068570_1	unknown protein	58.1231
Csa20g052830_1	DEAD box RNA helicase (RH3)	58.0894
Csa08g005570_1	elongation factor family protein	58.063
Csa15g046910_1	Nucleic acid-binding proteins superfamily	58.055
Csa16g018420_1	Glutamyl-tRNA reductase family protein	58.0349
Csa04g038800_1	monodehydroascorbate reductase 1	57.9845
Csa07g064080_1	Translation elongation factor EFG/EF2 protein	57.964
Csa05g065880_1	Translation elongation factor EF1B, gamma chain	57.9459
Csa06g030760_1	ferritin 3	57.9256
Csa19g040310_1	unknown protein	57.8873
Csa14g024490_1	photosystem I light harvesting complex gene 6	57.8535
Csa03g033140_1	Ribosomal protein L18ae/LX family protein	57.8256
Csa01g021250_1	Complex I subunit NDUFS6	57.8028
Csa12g016940_1	small nuclear ribonucleoprotein F	57.7698
Csa14g028040_1	CYTOCHROME C-1	57.7478
Csa15g011260_1	adenosine kinase 1	57.7382
Csa09g071310_1	multiprotein bridging factor 1B	57.7107
Csa19g021120_1	Aldolase-type TIM barrel family protein	57.6608
Csa14g004660_1	photosystem II family protein	57.6416
Csa07g001070_1	carotenoid cleavage dioxygenase 1	57.6051
Csa07g054030_1	ribosomal protein S11-beta	57.5321
Csa20g039070_1	unknown protein	57.5319
Csa12g016610_1	Class I glutamine amidotransferase-like superfamily protein	57.5185
Csa20g005120_1	chloroplast signal recognition particle 54 kDa subunit	57.4874
Csa16g034680_1	unknown protein	57.4567
Csa07g028160_1	mitochondrial acyl carrier protein 2	57.4482
Csa05g041300_1	Plant thionin	57.3875
Csa05g073630_1	cytosolic NADP+-dependent isocitrate dehydrogenase	57.3794
Csa13g017920_1	voltage dependent anion channel 3	57.3715
Csa11g050770_1	beta-1,3-glucanase 5	57.3627
Csa08g062420_1	NAD(P)-binding Rossmann-fold superfamily protein	57.3525
Csa07g051470_1	NAD(P)-binding Rossmann-fold superfamily protein	57.2191
Csa01g018920_1	delta tonoplast integral protein	57.201
Csa11g017350_1	mannose-1-phosphate guanylyltransferase (GDP)s	57.1928
Csa17g076470_1	mitochondrial lipoamide dehydrogenase 1	57.1194
Csa19g039410_1	glyoxylate reductase 1	57.103
Csa12g003120_1	Haloacid dehalogenase-like hydrolase (HAD) superfamily protein	57.0808
Csa08g029940_1	plastid transcriptionally active 4	57.0719
Csa09g047660_1	Ribosomal protein S10p/S20e family protein	57.0103
Csa11g025230_1	PPDK regulatory protein	56.9866
Csa08g060560_1	chloroplast signal recognition particle 54 kDa subunit	56.9852
Csa08g062210_1	Ribosomal protein L36e family protein	56.9561
Csa16g017130_1	Plant thionin	56.9179
Csa20g055490_1	Ribosomal protein S21e	56.8823
Csa18g039560_1	xyloglucan endotransglucosylase/hydrolase 6	56.8364
Csa11g085320_1	Tetratricopeptide repeat (TPR)-like superfamily protein	56.8065
Csa11g010790_1	Cytochrome bd ubiquinol oxidase, 14kDa subunit	56.6649
Csa11g012450_1	Cytosol aminopeptidase family protein	56.6413
Csa04g018160_1	Ribosomal protein L34e superfamily protein	56.6342
Csa04g038900_1	Thioredoxin superfamily protein	56.5965
Csa04g065010_1	plasma membrane intrinsic protein 1B	56.5511
Csa09g078680_1	Ribosomal protein L6 family protein	56.4904
Csa18g008800_1	Encodes a chloroplast protein that induces tolerance to multiple environmental stresses and reduces photooxidative damage.	56.4647
Csa05g009970_1	NADPH-dependent thioredoxin reductase C	56.4498
Csa12g008740_1	rotamase cyclophilin 5	56.4164
Csa00506s140_1	Ribosomal L27e protein family	56.2985
Csa16g015130_1	thiaminC	56.2584
Csa12g022630_1	unknown protein	56.2476
Csa18g029510_1	profilin 3	56.2395
Csa07g026230_1	calreticulin 1a	56.2049
Csa09g084800_1	Protein of unknown function (DUF581)	56.1593
Csa05g003270_1	plasma membrane intrinsic protein 1B	56.1579
Csa06g021780_1	B12D protein	56.1435
Csa01g001440_1	Pyridoxal phosphate (PLP)-dependent transferases superfamily protein	56.1151
Csa06g054120_1	photolyase/blue-light receptor 2	56.047
Csa15g021260_1	GDSL-like Lipase/Acylhydrolase superfamily protein	56.0223
Csa19g049110_1	Ribosomal protein S30 family protein	56.021
Csa13g022130_1	ADP glucose pyrophosphorylase large subunit 1	56.0016
Csa10g045440_1	chlororespiratory reduction 7	56.0016
Csa06g020210_1	unknown protein	55.9806
Csa01g005690_1	cysteine synthase D1	55.9637
Csa05g009980_1	NADPH-dependent thioredoxin reductase C	55.8698
Csa04g028770_1	Ribosomal protein S8 family protein	55.8392
Csa20g057510_1	plastid transcriptionally active 4	55.8348
Csa11g041410_1	Putative Protein	55.8282
Csa17g021510_1	Ribosomal protein L7Ae/L30e/S12e/Gadd45 family protein	55.7366
Csa08g006040_1	translocon-associated protein beta (TRAPB) family protein	55.7078
Csa16g043460_1	cold, circadian rhythm, and rna binding 2	55.648
Csa11g103260_1	NADH-ubiquinone oxidoreductase-related	55.647
Csa18g020420_1	chloroplast heat shock protein 70-2	55.5858
Csa10g008340_1	unknown protein	55.5522
Csa15g054260_1	glyoxylate reductase 1	55.4703
Csa19g039150_1	FK506-binding protein 15 kD-1	55.4685
Csa18g021900_1	Fe superoxide dismutase 2	55.3886
Csa09g014630_1	unknown protein	55.3607
Csa07g027830_1	Translation protein SH3-like family protein	55.3476
Csa16g030890_1	Putative Protein	55.3019
Csa01g025430_1	unknown protein	55.2549
Csa04g049240_1	Chaperone DnaJ-domain superfamily protein	55.2108
Csa07g063440_1	5'adenylylphosphosulfate reductase 2	55.1783
Csa12g030320_1	unknown protein	55.1733
Csa11g073940_1	NADH-ubiquinone oxidoreductase B8 subunit, putative	55.0872
Csa05g072400_1	CLP protease proteolytic subunit 3	55.079
Csa14g002130_1	pyrophosphorylase 1	55.0632
Csa19g015300_1	Ribosomal protein L10 family protein	55.0556
Csa02g037270_1	chloroplast heat shock protein 70-2	55.0546
Csa12g008890_1	LYR family of Fe/S cluster biogenesis protein	54.9519
Csa08g005320_1	delta subunit of Mt ATP synthase	54.9505
Csa16g001120_1	S-adenosyl-L-methionine-dependent methyltransferases superfamily protein	54.9315
Csa12g014030_1	aspartate aminotransferase 5	54.9065
Csa08g038900_1	cytochrome c-2	54.9061
Csa11g090890_1	unknown protein	54.8932
Csa15918s010_1	ribosomal protein L12-C	54.8795
Csa20g068790_1	RmlC-like cupins superfamily protein	54.8784
Csa10g039790_1	Ribosomal protein S3 family protein	54.8779
Csa16g031910_1	spermidine synthase 2	54.8762
Csa05g029590_1	Ribosomal protein S3 family protein	54.8342
Csa01g002930_1	UDP-GLUCOSE PYROPHOSPHORYLASE 1	54.828
Csa18g023380_1	Bacterial sec-independent translocation protein mttA/Hcf106	54.7431
Csa17g019530_1	PsbQ-like 2	54.7427
Csa03g040490_1	nitrate reductase 2	54.7381
Csa06g053930_1	CP12 domain-containing protein 1	54.7091
Csa02g026160_1	Putative Protein	54.6712
Csa20g074720_1	Plant thionin	54.6139
Csa09g064420_1	glutathione reductase	54.5709
Csa16g056960_1	ubiquitin-conjugating enzyme 28	54.5585
Csa16g025250_1	CLP protease proteolytic subunit 3	54.5503
Csa00590s060_1	cyclophilin 38	54.5322
Csa03g057960_1	histone H2A 10	54.4975
Csa05g006250_1	6,7-dimethyl-8-ribityllumazine synthase / DMRL synthase / lumazine synthase / riboflavin synthase	54.4364
Csa13g019990_1	PHYTOENE SYNTHASE	54.4128
Csa09g058540_1	unknown protein	54.3609
Csa14g018130_1	chaperonin 10	54.2879
Csa10g007440_1	LYR family of Fe/S cluster biogenesis protein	54.275
Csa16g008750_1	plastid transcriptionally active 18	54.2747
Csa13g010300_1	mRNA splicing factor, thioredoxin-like U5 snRNP	54.2563
Csa11g081230_1	chloroplast heat shock protein 70-2	54.2502
Csa15g001470_1	Pyridoxal phosphate (PLP)-dependent transferases superfamily protein	54.2412
Csa16g008270_1	gamma subunit of Mt ATP synthase	54.2147
Csa05g023020_1	differentiation and greening-like 1	54.1626
Csa06g054140_1	Ribosomal protein L7Ae/L30e/S12e/Gadd45 family protein	54.1382
Csa11g003110_1	Haloacid dehalogenase-like hydrolase (HAD) superfamily protein	54.0991
Csa19g007140_1	cysteine synthase D1	54.0801
Csa18g013920_1	NADH-ubiquinone oxidoreductase B8 subunit, putative	54.0741
Csa08g005550_1	magnesium-chelatase subunit chlH, chloroplast, putative / Mg-protoporphyrin IX chelatase, putative (CHLH)	54.0293
Csa12g003130_1	Molecular chaperone Hsp40/DnaJ family protein	53.9592
Csa12g051420_1	cellulose synthase-like A10	53.928
Csa14g042560_1	2Fe-2S ferredoxin-like superfamily protein	53.915
Csa06g008820_1	photosystem II light harvesting complex gene 2.3	53.8972
Csa14g007230_1	Chitinase family protein	53.8886
Csa18g002600_1	Hyaluronan / mRNA binding family	53.8147
Csa15g055560_1	RPM1-interacting protein 4 (RIN4) family protein	53.783
Csa07g057300_1	unknown protein	53.6824
Csa13g014300_1	unknown protein	53.6573
Csa08g018510_1	unknown protein	53.6156
Csa05g035040_1	unknown protein	53.5244
Csa02g065780_1	Histone superfamily protein	53.5138
Csa10g013950_1	photosystem II reaction center PSB28 protein	53.5053
Csa10g029230_1	unknown protein	53.489
Csa01g010050_1	one helix protein	53.4776
Csa02g065720_1	actin depolymerizing factor 4	53.4606
Csa10g042310_1	cyclophilin 38	53.4504
Csa12g011740_1	S-adenosyl-L-methionine-dependent methyltransferases superfamily protein	53.4389
Csa07g050610_1	Ribosomal protein L7Ae/L30e/S12e/Gadd45 family protein	53.4172
Csa16g050060_1	P-loop containing nucleoside triphosphate hydrolases superfamily protein	53.3966
Csa14g059370_1	histone H2A 10	53.3752
Csa14g011000_1	Translation protein SH3-like family protein	53.3568
Csa16g050860_1	Plant haem oxygenase (decyclizing) family protein	53.3239
Csa04g054850_1	Uroporphyrinogen decarboxylase	53.3209
Csa20g005070_1	Thioredoxin family protein	53.3207
Csa05g059350_1	dehydrin family protein	53.3016
Csa16g043920_1	Lipase/lipooxygenase, PLAT/LH2 family protein	53.2833
Csa12g069340_1	purple acid phosphatase 26	53.2758
Csa07g036480_1	Aldolase superfamily protein	53.27
Csa10g032690_1	selenium-binding protein 2	53.1958
Csa20g031900_1	RAS-related nuclear protein-1	53.1729
Csa05g014270_1	plasma membrane intrinsic protein 2E	53.165
Csa06g052280_1	phosphomannomutase	53.1241
Csa13g023160_1	Tetratricopeptide repeat (TPR)-like superfamily protein	53.1217
Csa18g003210_1	Mitochondrial substrate carrier family protein	53.117
Csa10g031470_1	2Fe-2S ferredoxin-like superfamily protein	53.1102
Csa10g011610_1	Cytosol aminopeptidase family protein	53.0957
Csa05g015270_1	CAX-interacting protein 2	53.0939
Csa20g026740_1	Ribosomal protein S5 domain 2-like superfamily protein	52.9321
Csa01g031480_1	glyoxylate reductase 1	52.9313
Csa16g012210_1	unknown protein	52.9004
Csa11g023890_1	Uncharacterised protein family (UPF0041)	52.8984
Csa20g001680_1	Aldolase-type TIM barrel family protein	52.8891
Csa01g032640_1	unknown protein	52.8706
Csa19g018800_1	TCP-1/cpn60 chaperonin family protein	52.8652
Csa12g022950_1	Rhodanese/Cell cycle control phosphatase superfamily protein	52.8565
Csa09g092470_1	unknown protein	52.8366
Csa14g025810_1	catalase 3	52.7889
Csa16g018930_1	Translation elongation factor EF1B, gamma chain	52.7469
Csa10g001480_1	rotamase CYP 1	52.7251
Csa10g015960_1	small ubiquitin-like modifier 1	52.7041
Csa13g006760_1	Ribosomal S17 family protein	52.6647
Csa03g050850_1	Granulin repeat cysteine protease family protein	52.6644
Csa04g016950_1	Protein of unknown function (DUF179)	52.6628
Csa20g048860_1	Protein of unknown function, DUF642	52.6366
Csa09g079460_1	NAD(P)H:plastoquinone dehydrogenase complex subunit O	52.6138
Csa20g067260_1	Lactate/malate dehydrogenase family protein	52.5645
Csa10g028490_1	CLP protease R subunit 4	52.5106
Csa06g006670_1	shikimate kinase like 1	52.466
Csa10g009810_1	2Fe-2S ferredoxin-like superfamily protein	52.4372
Csa07g001890_1	NADH-ubiquinone oxidoreductase-related	52.4118
Csa19g010430_1	Thioredoxin z	52.3741
Csa08g053210_1	Protein of unknown function (DUF1138)	52.3685
Csa17g030300_1	Phosphoglucomutase/phosphomannomutase family protein	52.3568
Csa02g067270_1	aleurain-like protease	52.3346
Csa16g042590_1	glutathione S-transferase TAU 19	52.2979
Csa15g012890_1	unknown protein	52.2537
Csa03g018940_1	FAD/NAD(P)-binding oxidoreductase	52.1962
Csa13g024620_1	Protein of unknown function (DUF581)	52.1819
Csa05g066010_1	Translation protein SH3-like family protein	52.1748
Csa04g049610_1	Ribosomal protein S11 family protein	52.1405
Csa12g049740_1	CLP protease R subunit 4	52.0651
Csa06g039530_1	unknown protein	52.031
Csa01g023730_1	histone H2A 13	52.0272
Csa15g015780_1	ribosomal protein 5A	52.0191
Csa04g067740_1	photolyase/blue-light receptor 2	51.9663
Csa09g002830_1	chlororespiratory reduction 3	51.964
Csa00566s110_1	mago nashi family protein	51.9253
Csa08g018070_1	ribosomal protein S11-beta	51.9246
Csa06g049820_1	Scorpion toxin-like knottin superfamily protein	51.889
Csa15g081110_1	unknown protein	51.8859
Csa17g070760_1	unknown protein	51.8855
Csa14g014180_1	plastid developmental protein DAG, putative	51.8648
Csa05g064750_1	Translation protein SH3-like family protein	51.851
Csa14g005660_1	Ribosomal L28 family	51.8463
Csa10g051800_1	unknown protein	51.7901
Csa14g014650_1	glyoxalase I homolog	51.718
Csa20g077900_1	magnesium chelatase i2	51.6054
Csa06g035460_1	multiprotein bridging factor 1B	51.5927
Csa05g094470_1	ubiquitin 6	51.5887
Csa20g021820_1	Putative Protein	51.552
Csa05g053840_1	Phosphoglycerate mutase family protein	51.5405
Csa05g045000_1	enoyl-CoA hydratase/isomerase D	51.5373
Csa02g017430_1	hydroperoxide lyase 1	51.5208
Csa05g081930_1	unknown protein	51.4984
Csa14g024100_1	NDH dependent flow 6	51.489
Csa11g003690_1	cytochrome c oxidase-related	51.4887
Csa02g011290_1	ATP binding cassette protein 1	51.4752
Csa20g001370_1	Tautomerase/MIF superfamily protein	51.3569
Csa16g051910_1	copper ion binding	51.3474
Csa13g023410_1	Glutaredoxin family protein	51.3218
Csa11g002770_1	FK506-binding protein 16-2	51.3067
Csa18g014380_1	ADP glucose pyrophosphorylase 1	51.2937
Csa19g013550_1	FKBP-like peptidyl-prolyl cis-trans isomerase family protein	51.1999
Csa12g082260_1	chlororespiratory reduction 7	51.1751
Csa12g083830_1	acclimation of photosynthesis to environment	51.0108
Csa02g033620_1	Putative Protein	50.9988
Csa09g098760_1	monodehydroascorbate reductase 6	50.9689
Csa20g025290_1	PHYTOENE SYNTHASE	50.9675
Csa04g009960_1	Amidase family protein	50.9414
Csa07g050380_1	CONTAINS InterPro DOMAIN/s: Ubiquitin-like, Ufm1 (InterPro:IPR005375)	50.9325
Csa16g043070_1	NAD(P)-binding Rossmann-fold superfamily protein	50.9079
Csa03g036930_1	2Fe-2S ferredoxin-like superfamily protein	50.8738
Csa19g035540_1	S-adenosyl-l-homocysteine (SAH) hydrolase 2	50.8666
Csa12g013550_1	Cytochrome bd ubiquinol oxidase, 14kDa subunit	50.8541
Csa09g001340_1	quinolinate phoshoribosyltransferase	50.8325
Csa09g005730_1	unknown protein	50.8
Csa06g027270_1	monodehydroascorbate reductase 1	50.7794
Csa09g011540_1	shikimate kinase like 1	50.779
Csa10g023030_1	unknown protein	50.7689
Csa06g027330_1	Aldolase superfamily protein	50.7439
Csa06g030950_1	copper chaperone	50.692
Csa14g006160_1	translocon at the inner envelope membrane of chloroplasts 20	50.6209
Csa02g004970_1	S-adenosylmethionine synthetase 2	50.6206
Csa07g050690_1	Protein of unknown function (DUF581)	50.6098
Csa15g002470_1	isopentenyl pyrophosphate:dimethylallyl pyrophosphate isomerase 2	50.5357
Csa06g027900_1	Ribosomal protein L11 family protein	50.5226
Csa06g004390_1	unknown protein	50.5023
Csa09g085660_1	NAD(P)-binding Rossmann-fold superfamily protein	50.4871
Csa09g061800_1	Ribosomal protein L11 family protein	50.4674
Csa14g030460_1	Phosphoglucomutase/phosphomannomutase family protein	50.4006
Csa13g015410_1	dicarboxylate transporter 1	50.3465
Csa06g038460_1	Sucrose-6F-phosphate phosphohydrolase family protein	50.3365
Csa06g023970_1	Translation protein SH3-like family protein	50.2914
Csa11g014020_1	Mitochondrial ATP synthase subunit G protein	50.2836
Csa06g044670_1	ferritin 4	50.2281
Csa13g006580_1	sulfite reductase	50.1825
Csa04g050420_1	unknown protein	50.18
Csa11g074340_1	nitrile specifier protein 5	50.1574
Csa08g043890_1	glutathione peroxidase 6	50.105
Csa03g010850_1	NAD(P)-binding Rossmann-fold superfamily protein	50.0851
Csa13g038040_1	unknown protein	50.0615
Csa08g043360_1	Nucleic acid-binding, OB-fold-like protein	50.0323
Csa10g020870_1	Uncharacterised protein family (UPF0041)	50.0197
Csa17g010980_1	Putative Protein	49.9809
Csa07g054180_1	aldehyde dehydrogenase 11A3	49.9721
Csa06g023560_1	Mitochondrial import inner membrane translocase subunit Tim17/Tim22/Tim23 family protein	49.9349
Csa20g071430_1	tubulin beta chain 4	49.9292
Csa08g008560_1	thioredoxin F2	49.9269
Csa03g038030_1	unknown protein	49.901
Csa18g042040_1	Galactose mutarotase-like superfamily protein	49.8564
Csa17g092630_1	Putative thiol-disulphide oxidoreductase DCC	49.8428
Csa02g076250_1	Galactose mutarotase-like superfamily protein	49.8224
Csa12g025020_1	small ubiquitin-like modifier 1	49.8105
[truncated: 87,420 more rows]
