# Supplementary material for: Transcriptome profiling of Camelina sativa to identify genes involved in triacylglycerol biosynthesis and accumulation in the developing seeds
Source: Biotechnol Biofuels. 2016 Jul 4;9:136. doi: 10.1186/s13068-016-0555-5 (PMC4932711; doi:10.1186/s13068-016-0555-5)
Supplement: Supplementary file 4 — 10.1186/s13068-016-0555-5 Results of the comparative transcriptome analysis. [file 13068_2016_555_MOESM4_ESM.xlsx]

## Sheet: RPKM
Table S4. Expression values of Camelina gene models and significant differential expression between camelina tissues. RPKM value assigned to each gene are shown with mapped reads (RPKM sheet). Differentially expressed genes between the comparing tissues using Log2 RPKM values as expression values are listed in Cs-14 Vs Cs-21, Cs-14 Vs Cs-Leaf, and Cs-21 Vs Cs-Leaf sheets, respectively. Log2 fold …
Gene ID	Camelina designation	Cs-14	Cs-21	Cs-Leaf
Csa00382s010_1	cytochrome P450, family 83, subfamily A, polypeptide 1	0.45109	0.0452495	0.154192
Csa00382s020_1	methionine--tRNA ligase, putative / methionyl-tRNA synthetase, putative / MetRS, putative	11.9606	7.1906	6.43174
Csa00382s030_1	SAUR-like auxin-responsive protein family	0	0	0
Csa00382s040_1	Protein of unknown function (DUF803)	0.016192	0.0214119	1.66336
Csa00382s050_1	receptor like protein 50	0	0	0.00625353
Csa00382s060_1	Leucine-rich repeat (LRR) family protein	0	0	0.6133
Csa00382s070_1	DNAJ-like 20	7.64587	7.79863	8.46349
Csa00382s080_1	HXXXD-type acyl-transferase family protein	1.52954	3.40946	28.5277
Csa00382s090_1	ERD (early-responsive to dehydration stress) family protein	0.0781696	0.0765887	0.0568773
Csa00382s100_1	glycine-rich RNA-binding protein 2	51.7457	24.1614	40.5824
Csa00382s110_1	Werner syndrome-like exonuclease	2.78033	2.05312	2.79811
Csa00382s120_1	Pyridoxal phosphate (PLP)-dependent transferases superfamily protein	1.87236	0.738272	0.0171073
Csa00382s130_1	receptor like protein 48	0.00635677	0	0.0205716
Csa00382s140_1	Pyridoxal phosphate (PLP)-dependent transferases superfamily protein	1.02467	0.377208	0.0399127
Csa00382s150_1	receptor like protein 50	0	0	0
Csa00382s160_1	receptor like protein 50	0	0	0
Csa00382s170_1	receptor like protein 48	0	0	0
Csa00382s180_1	Leucine-rich repeat (LRR) family protein	0	0	0
Csa00382s190_1	Leucine-rich repeat (LRR) family protein	0	0	0
Csa00382s200_1	receptor like protein 48	0	0	0
Csa00382s210_1	UDP-Glycosyltransferase superfamily protein	3.48001	2.7166	1.25127
Csa00382s220_1	TCP domain protein 16	0.154024	0.0647365	0
Csa00382s230_1	lipoxygenase 2	1.01491	1.18258	1.25484
Csa00382s240_1	lipoxygenase 2	0.00319655	0.0280619	51.0008
Csa00382s250_1	Putative Protein	0.543697	0.454042	0.729252
Csa00382s260_1	TCP domain protein 16	0.0420928	0	0
Csa00382s270_1	Putative membrane lipoprotein	3.00322	1.80567	3.00545
Csa00382s280_1	Putative Protein	0.471374	0.217328	0.846413
Csa00382s290_1	GATA transcription factor 14	0	0	0
Csa00382s300_1	SIT4 phosphatase-associated family protein	9.84444	8.07129	5.10203
Csa00382s310_1	unknown protein	0	0	0
Csa00395s010_1	putative pentacyclic triterpene synthase 3	0.565025	0.330081	0.228385
Csa00395s020_1	Cytochrome P450 superfamily protein	1.27221	5.25315	0
Csa00395s030_1	EXS (ERD1/XPR1/SYG1) family protein	0	0	0
Csa00395s040_1	emp24/gp25L/p24 family/GOLD family protein	0	0	0
Csa00395s050_1	glycine-rich protein	1.50077	1.54121	1.54136
Csa00395s060_1	pectin methylesterase 31	8.35755	10.4793	5.38788
Csa00395s070_1	Vesicle transport v-SNARE family protein	13.9971	10.0005	10.442
Csa00427s010_1	Putative Protein	0	0.0265562	0
Csa00427s020_1	Methylenetetrahydrofolate reductase family protein	55.8316	62.2235	1.75156
Csa00427s030_1	D7MU43 (Predicted protein)	0	0	0
Csa00427s040_1	Cofactor-independent phosphoglycerate mutase	5.94016	5.96151	3.17534
Csa00427s050_1	pleiotropic drug resistance 10	0.224736	0.0591534	0
Csa00427s060_1	D7KSG9 (Predicted protein)	7.77605	7.97871	6.16816
Csa00427s070_1	pleiotropic drug resistance 10	0.456078	0.244285	0
Csa00427s080_1	Putative Protein	0.482335	0.32834	0.0328202
Csa00427s090_1	Putative Protein	0	0.103979	0.0494668
Csa00427s100_1	ABC transporter family protein	0.636796	0.969006	0
Csa00427s110_1	Peroxidase superfamily protein	0.646464	3.05326	0.143991
Csa00427s120_1	Putative membrane lipoprotein	0	0	0
Csa00427s130_1	transducin family protein / WD-40 repeat family protein	3.32369	0.899382	1.21861
Csa00427s140_1	Putative Protein	0.0274814	0	0.0426282
Csa00430s010_1	Putative Protein	0.585737	0.556704	0.30632
Csa00430s020_1	FBD, F-box and Leucine Rich Repeat domains containing protein	5.05779	1.62262	0
Csa00430s030_1	FRS (FAR1 Related Sequences) transcription factor family	5.35785	5.04414	1.82484
Csa00430s040_1	catalytic LigB subunit of aromatic ring-opening dioxygenase family	0.891016	0.912472	1.78688
Csa00430s050_1	serine carboxypeptidase-like 30	0.0084995	0	0
Csa00430s060_1	cytochrome P450, family 97, subfamily B, polypeptide 3	9.75579	9.21088	37.4251
Csa00430s070_1	polyol/monosaccharide transporter 1	0	0	0
Csa00430s080_1	VQ motif-containing protein	0.125034	0.452267	0.0738756
Csa00430s090_1	hAT transposon superfamily protein	0.119717	0.0596217	0
Csa00430s100_1	phosphorylcholine cytidylyltransferase2	2.48971	1.48871	1.24365
Csa00430s110_1	unknown protein	3.24399	0.292987	0.402208
Csa00430s120_1	S-adenosyl-L-methionine-dependent methyltransferases superfamily protein	0	0	0
Csa00430s130_1	S-adenosyl-L-methionine-dependent methyltransferases superfamily protein	0.0662376	0.0610731	0.477933
Csa00430s140_1	nitrilase 2	4.39191	0.922659	36.0792
Csa00441s010_1	3-deoxy-d-arabino-heptulosonate 7-phosphate synthase	1.77095	1.58393	1.0026
Csa00441s020_1	RNI-like superfamily protein	3.81859	3.12319	1.92641
Csa00441s030_1	Putative Protein	8.68153	11.2244	3.56963
Csa00441s040_1	Tetraspanin family protein	11.2561	9.04729	1.85207
Csa00441s050_1	Protein of unknown function (DUF3741)	0.546082	0.379152	0.52489
Csa00441s060_1	unknown protein	0.983439	0.11678	0.298571
Csa00441s070_1	photosystem I subunit E-2	34.2332	16.8307	107.247
Csa00441s080_1	Thioredoxin superfamily protein	12.5659	5.87569	121.354
Csa00441s090_1	Zinc finger C-x8-C-x5-C-x3-H type family protein	9.45716	7.25493	11.1038
Csa00441s100_1	myosin-like protein XIG	4.0187	1.83112	1.62658
Csa00441s110_1	Protein kinase superfamily protein	1.86199	0.908532	1.16061
Csa00441s120_1	RPM1 interacting protein 13	3.09572	2.33004	0.634606
Csa00441s130_1	Protein kinase superfamily protein	0.0718435	0.0725534	0.0325393
Csa00441s140_1	Legume lectin family protein	0.0131003	0.0535152	0
Csa00441s150_1	Putative Protein	0.0426588	0.0381975	0.210551
Csa00441s160_1	ACC oxidase 1	0.454038	0.568074	0.136356
Csa00441s170_1	K+ efflux antiporter 4	6.82934	4.65613	2.06562
Csa00441s180_1	N-MYC downregulated-like 3	1.60724	0.919998	2.42023
Csa00441s190_1	F-box and associated interaction domains-containing protein	0	0	0
Csa00441s200_1	ASH1-related protein 2	0.978304	0.559487	0.183931
Csa00441s210_1	Cysteine/Histidine-rich C1 domain family protein	0.045811	0.0685768	0.0317529
Csa00441s220_1	Cysteine/Histidine-rich C1 domain family protein	0	0	0
Csa00441s230_1	agenet domain-containing protein	0.107706	0.0786746	0.0749878
Csa00441s240_1	protein arginine methyltransferase 1A	1.6621	0.247827	0.66934
Csa00441s250_1	Mitochondrial ATP synthase subunit G protein	11.4589	7.46748	19.4309
Csa00441s260_1	phospholipase A2-beta	0.786802	0.519338	4.58381
Csa00441s270_1	Regulator of Vps4 activity in the MVB pathway protein	0.911322	0.553566	0.0970121
Csa00441s280_1	ribosomal protein S15A B	7.06213	3.95304	3.62791
Csa00441s290_1	Ribosomal L28e protein family	102.327	75.1539	166.669
Csa00441s300_1	Ribosomal protein L31e family protein	12.8466	7.88942	19.155
Csa00441s310_1	CONTAINS InterPro DOMAIN/s: Retrotransposon gag protein (InterPro:IPR005162)	0	0	0
Csa00441s320_1	wall associated kinase 4	0.0170885	0	0
Csa00441s330_1	Ribosomal protein L31e family protein	0.0389617	0.0460279	0.083127
Csa00441s340_1	CONTAINS InterPro DOMAIN/s: Retrotransposon gag protein (InterPro:IPR005162)	0	0	0
Csa00441s350_1	wall associated kinase 4	0	0	0
Csa00441s360_1	Ribosomal protein L31e family protein	0	0.0595443	0.142341
Csa00441s370_1	Putative Protein	0.1573	0	0
Csa00441s380_1	Ribosomal protein S30 family protein	7.55846	4.81388	19.0469
Csa00441s390_1	MAK10 homologue	5.901	3.74831	2.3786
Csa00441s400_1	Microsomal signal peptidase 25 kDa subunit (SPC25)	8.20317	9.83711	3.9792
Csa00441s410_1	profilin 5	13.6254	12.7685	22.8632
Csa00441s420_1	Protein of unknown function (DUF784)	0	0	0
Csa00441s430_1	Protein of unknown function (DUF784)	0	0	0
Csa00456s010_1	unknown protein.	0.0227432	0.0198396	0
Csa00456s020_1	low-molecular-weight cysteine-rich 73	1.10941	0	0
Csa00456s030_1	low-molecular-weight cysteine-rich 73	0.0603546	0	0
Csa00456s040_1	Putative Protein	0	0	0
Csa00456s050_1	low-molecular-weight cysteine-rich 72	0	0	0
Csa00456s060_1	unknown protein	0.0187907	0	0.0155964
Csa00456s070_1	Transport protein particle (TRAPP) component	0.425052	0.341149	0.0208413
Csa00456s080_1	low-molecular-weight cysteine-rich 68	43.5137	99.8708	54.826
Csa00456s090_1	low-molecular-weight cysteine-rich 69	113.451	3.19168	13.6114
Csa00456s100_1	SNF2 domain-containing protein / helicase domain-containing protein	4.65636	4.02981	1.91891
Csa00456s110_1	F-box family protein	0	0	0
Csa00456s120_1	F-box associated ubiquitination effector family protein	0	0	0
Csa00456s130_1	indeterminate(ID)-domain 4	16.8327	15.6808	1.77864
Csa00456s140_1	Putative Protein	0	0.046053	0
Csa00462s010_1	unknown protein	1.87486	1.86248	15.2192
Csa00462s020_1	BSD domain-containing protein	1.04723	1.65083	0.276706
Csa00462s030_1	AGAMOUS-like 49	0.122747	0.340844	0.0141439
Csa00462s040_1	glycyl-tRNA synthetase / glycine--tRNA ligase	11.3618	8.28766	21.9362
Csa00462s050_1	Putative Protein	10.206	34.2219	14.2893
Csa00462s060_1	RING/U-box superfamily protein	1.27772	2.04506	7.9179
Csa00462s070_1	UDP-glucosyl transferase 71B5	1.58218	3.86758	0.803599
Csa00462s080_1	endoplasmic reticulum retention defective 2B	4.9668	3.75329	4.11605
Csa00462s090_1	xyloglucan endotransglucosylase/hydrolase 2	0	0	0
Csa00462s100_1	phytochrome-associated protein 2	0.0450946	0	0
Csa00462s110_1	xyloglucan endotransglucosylase/hydrolase 2	2.30881	0.0390067	0
Csa00470s010_1	potassium channel in Arabidopsis thaliana 1	0.0245446	0.00432511	1.6261
Csa00470s020_1	RNA-binding protein	30.7945	32.574	8.20397
Csa00470s030_1	disease resistance protein (TIR-NBS-LRR class) family	0.00266954	0	3.94505
Csa00470s040_1	disease resistance protein (TIR-NBS-LRR class) family	2.20507	2.32988	1.54843
Csa00470s050_1	BEST Arabidopsis thaliana protein match is: disease resistance protein (TIR-NBS-LRR class) family (TAIR:AT5G46260.1)	0	0	0
Csa00474s010_1	adenylate cyclases	1.39583	1.41804	2.15634
Csa00474s020_1	unknown protein	17.8549	13.3454	48.0786
Csa00474s030_1	unknown protein	6.56134	3.59208	5.86873
Csa00474s040_1	BEST Arabidopsis thaliana protein match is: Sterile alpha motif (SAM) domain-containing protein (TAIR:AT1G15760.1)	0.0491922	0.0290403	0.261203
Csa00474s050_1	serine carboxypeptidase-like 43	0	0	0
Csa00474s060_1	ubiquitin-associated (UBA)/TS-N domain-containing protein	5.7126	3.78507	1.14641
Csa00474s070_1	PLATZ transcription factor family protein	0.308225	0.33566	0
Csa00474s080_1	RING/U-box superfamily protein	4.14648	2.57269	3.53869
Csa00474s090_1	poly(A) polymerase 1	6.09913	5.08097	1.33347
Csa00474s100_1	Major facilitator superfamily protein	0.26118	0.0569892	0.478225
Csa00474s110_1	12-oxophytodienoate reductase 1	0	0	0
Csa00474s120_1	Transducin/WD40 repeat-like superfamily protein	1.77864	1.75588	5.44392
Csa00474s130_1	Transducin/WD40 repeat-like superfamily protein	0.640218	0.427613	0.122145
Csa00474s140_1	cyclin-dependent kinase B1	0.259634	0.0570634	0.0309284
Csa00478s010_1	Methylenetetrahydrofolate reductase family protein	80.7457	98.0183	0.463639
Csa00478s020_1	basic leucine-zipper 42	0	0	0
Csa00478s030_1	Q8LDM6 (Putative uncharacterized protein)	0	0	0
Csa00478s040_1	RING/U-box superfamily protein	0.481043	2.40086	0.289309
Csa00480s010_1	Putative Protein	0.0564745	0.0683599	0
Csa00485s010_1	VQ motif-containing protein	0.147743	0.155264	0.0234782
Csa00485s020_1	Haloacid dehalogenase-like hydrolase (HAD) superfamily protein	0	0.0103085	0.0500442
Csa00485s030_1	Endoplasmic reticulum vesicle transporter protein	7.73624	7.53144	3.70573
Csa00485s040_1	Integrase-type DNA-binding superfamily protein	3.7699	1.64631	0.271865
Csa00485s050_1	Putative Protein	2.75638	1.14006	0.624165
Csa00485s060_1	beta-hexosaminidase 3	0.644243	0.378468	0.571608
Csa00485s070_1	Six-hairpin glycosidases superfamily protein	0.0407034	0.0604315	0
Csa00486s010_1	Heavy metal transport/detoxification superfamily protein	0.12876	0.140543	0.0244236
Csa00486s020_1	Glutathione S-transferase family protein	4.58772	2.88679	3.22614
Csa00486s030_1	unknown protein	0.0231398	0	0.793842
Csa00486s040_1	F6HW90 (Putative uncharacterized protein)	0.0468636	0.0414041	0
Csa00486s050_1	Regulator of chromosome condensation (RCC1) family with FYVE zinc finger domain	1.58568	1.28252	0.280859
Csa00486s060_1	Mitochondrial substrate carrier family protein	1.2076	0.719476	2.45585
Csa00486s070_1	Concanavalin A-like lectin protein kinase family protein	0.13307	0.014638	0
Csa00487s010_1	S-adenosyl-L-methionine-dependent methyltransferases superfamily protein	8.4276	0.944497	0.0920492
Csa00487s020_1	UDP-Glycosyltransferase superfamily protein	0	0	0
Csa00487s030_1	Protein phosphatase 2C family protein	11.1227	11.5102	4.84662
Csa00487s040_1	unknown protein	8.55975	6.35975	19.7597
Csa00487s050_1	RING/FYVE/PHD zinc finger superfamily protein	2.18973	2.43208	0.933519
Csa00487s060_1	Putative Protein	7.74847	4.72204	4.92241
Csa00495s010_1	UDP-glucosyl transferase 71B5	1.27673	1.21917	0.0112724
Csa00495s020_1	B-box type zinc finger protein with CCT domain	0	0	0
Csa00495s030_1	unknown protein	0.0342311	0.0180362	0
Csa00495s040_1	B-box type zinc finger family protein	0	0	0.143279
Csa00495s050_1	Protein of unknown function (DUF604)	0.075281	0.0667062	0.0252273
Csa00495s060_1	Chloroplast Ycf2	0.04328	0.0579504	0.588845
Csa00495s070_1	photosystem II reaction center protein D	1.10115	0.93274	7.92886
Csa00495s080_1	ribosomal protein L2	0.614486	0.510685	12.0507
Csa00495s090_1	photosystem II reaction center protein A	3.02124	3.40595	49.3325
Csa00495s100_1	photosystem II reaction center protein B	0.34421	0.337253	3.15361
Csa00495s110_1	SHV3-like 2	0	0	2.72159
Csa00495s120_1	suppressor of npr1-1 constitutive 4	0	0	0.147329
Csa00495s130_1	Photosystem I, PsaA/PsaB protein	2.1129	2.2731	12.9085
Csa00495s140_1	photosystem II reaction center protein D	0.855922	0.908455	5.87587
Csa00495s150_1	suppressor of npr1-1 constitutive 4	0.00400641	0.0081717	3.75246
Csa00495s160_1	SHV3-like 2	0.238803	0.016642	34.8948
Csa00495s170_1	Protein kinase superfamily protein	0	0.00642128	0.0157776
Csa00495s180_1	pleiotropic drug resistance 11	0	0	0
Csa00506s010_1	CONTAINS InterPro DOMAIN/s: FBD (InterPro:IPR013596), F-box domain, Skp2-like (InterPro:IPR022364), FBD-like (InterPro:IPR006566), Leucine-rich repeat 2 (InterPro:IPR013101)	0.120972	0.0365305	0.0608291
Csa00506s020_1	unknown protein	0	0	0
Csa00506s030_1	Protein of Unknown Function (DUF239)	0	0	0
Csa00506s040_1	IQ-domain 31	0.594969	0.482267	0.153553
Csa00506s050_1	Protein of Unknown Function (DUF239)	0.0119998	0	0
Csa00506s060_1	Subtilisin-like serine endopeptidase family protein	0	0	0
Csa00506s070_1	fucosyltransferase 1	2.37706	0.763081	2.18777
Csa00506s080_1	Subtilisin-like serine endopeptidase family protein	0.0399697	0	0
Csa00506s090_1	Subtilisin-like serine endopeptidase family protein	0.0916474	0.00978485	0
Csa00506s100_1	CONTAINS InterPro DOMAIN/s: Folate-sensitive fragile site protein Fra10Ac1 (InterPro:IPR019129)	3.80148	3.30055	2.83304
Csa00506s110_1	hAT transposon superfamily	3.31744	2.81077	0.719206
Csa00506s120_1	Putative Protein	0.968997	0.743519	1.15129
Csa00506s130_1	Mitochondrial substrate carrier family protein	3.41143	2.82968	4.11038
Csa00506s140_1	Ribosomal L27e protein family	64.0922	43.5339	68.6806
Csa00506s150_1	Topoisomerase II-associated protein PAT1	8.43957	12.4778	3.82041
Csa00506s160_1	Cysteine/Histidine-rich C1 domain family protein	0.231454	0.286107	0
Csa00506s170_1	unknown protein	0.310744	0.121587	0.0303799
Csa04g061060_1	3-beta hydroxysteroid dehydrogenase/isomerase family protein	7.39175	4.6411	1.15527
Csa00506s190_1	time for coffee	5.09759	4.50806	0.695003
Csa00507s010_1	MAK10 homologue	0.469512	0.394486	0.106586
Csa00507s020_1	PREFOLDIN 1	11.4962	7.37221	11.373
Csa00507s030_1	SH3 domain-containing protein	5.28122	3.33941	1.78842
Csa00507s040_1	Putative Protein	4.48811	15.1013	5.83438
Csa00507s050_1	Membrane fusion protein Use1	1.3113	2.2674	0.691015
Csa00507s060_1	H(+)-ATPase 6	0.00572476	0.0116766	0
Csa00507s070_1	multidrug resistance-associated protein 11	0	0.0203007	0.0191264
Csa00507s080_1	FAD-dependent oxidoreductase family protein	1.93676	2.8046	2.0263
Csa00507s090_1	Minichromosome maintenance (MCM2/3/5) family protein	4.61035	0.865754	1.73853
Csa00507s100_1	D7M7J6 (Putative uncharacterized protein)	0	0	0
Csa00507s110_1	Q9LHT1 (Mutator-like transposase)	0	0	0
Csa00510s010_1	HXXXD-type acyl-transferase family protein	0.0250397	0	0
Csa00510s020_1	cytosolic invertase 2	2.02678	0.953221	2.06309
Csa00510s030_1	UDP-Glycosyltransferase superfamily protein	1.13626	3.44414	0
Csa00510s040_1	UDP-Glycosyltransferase superfamily protein	1.98271	1.6122	0
Csa00511s010_1	Protein of unknown function (DUF3537)	2.20012	2.18165	0.177737
Csa00511s020_1	Phosphotyrosine protein phosphatases superfamily protein	16.8025	13.4136	5.42515
Csa00511s030_1	RING/U-box superfamily protein	0.190193	0.172903	0
Csa00511s040_1	fibrillin	10.0055	7.22635	19.7368
Csa00511s050_1	D7M156 (Putative uncharacterized protein)	0	0	0
Csa00511s060_1	Phosphofructokinase family protein	0.50683	0.760312	19.145
Csa00511s070_1	BTB/POZ domain-containing protein	0	0	0.0241292
Csa00511s080_1	glutamate receptor 1.4	0	0.0153928	0.00602519
Csa00511s090_1	glutamate receptor 1.4	0	0	0
Csa00511s100_1	BTB/POZ domain-containing protein	0	0	0
Csa00511s110_1	P-loop containing nucleoside triphosphate hydrolases superfamily protein	3.91455	2.42173	3.18303
Csa00511s120_1	plant UBX domain containing protein 4	6.89894	5.95401	7.12897
Csa00511s130_1	receptor like protein 46	0.128415	0.137218	0.100349
Csa00511s140_1	Putative Protein	0.249878	0.212597	0
Csa00511s150_1	receptor like protein 46	0.738241	0.457796	0.598021
Csa00511s160_1	malonyl-CoA decarboxylase family protein	4.4027	3.84209	3.01455
Csa00511s170_1	Chaperonin-like RbcX protein	0.251611	0.788883	12.5961
Csa00511s180_1	ERD (early-responsive to dehydration stress) family protein	10.3769	9.68482	12.0978
Csa00511s190_1	Putative Protein	0	0	0
Csa00511s200_1	tRNA synthetase class I (I, L, M and V) family protein	5.8795	5.00522	15.1205
Csa00511s210_1	Protein of unknown function (DUF1068)	0.176224	0.155455	0.207264
Csa00511s220_1	Tetratricopeptide repeat (TPR)-like superfamily protein	0.640049	0.808784	0.11444
Csa00511s230_1	F-box and associated interaction domains-containing protein	0	0	0
Csa00511s240_1	WRKY family transcription factor	0	0	0.0575242
Csa00512s010_1	Nucleotide-diphospho-sugar transferases superfamily protein	26.9197	24.6317	17.9236
Csa00512s020_1	phosphatidylinositol-4-phosphate 5-kinase 1	0	0	0
Csa00512s030_1	unknown protein	1.15157	0.53365	0.440502
Csa00512s040_1	Putative Protein	0	0	0
Csa00512s050_1	Plant protein of unknown function (DUF827)	4.76069	3.33744	1.89227
Csa00512s060_1	FUNCTIONS IN: molecular_function unknown	8.23429	7.15288	5.13375
Csa00517s010_1	DNAJ heat shock N-terminal domain-containing protein	10.5126	8.33769	3.73392
Csa00517s020_1	Protein of Unknown Function (DUF239)	0.0198872	0	0
Csa00517s030_1	Protein kinase superfamily protein	0	0	0
Csa00517s040_1	Putative Protein	0	0	0
Csa00517s050_1	unknown protein	6.81086	5.3061	3.68609
Csa00517s060_1	Protein kinase superfamily protein	0.137697	0.164472	1.93417
Csa00517s070_1	Eukaryotic aspartyl protease family protein	0.3916	0.0835372	0.0591985
Csa00517s080_1	Uncharacterized conserved protein (DUF2358)	0.625109	0.508696	16.8875
Csa00517s090_1	ARM repeat superfamily protein	6.53105	5.22624	4.98716
Csa00517s100_1	Rhamnogalacturonate lyase family protein	0	0	0
Csa00518s010_1	Nucleic acid-binding proteins superfamily	0.0537367	0	0
Csa00518s020_1	Nucleic acid-binding proteins superfamily	0.0327229	0	0
Csa00518s030_1	Putative Protein	0	0	0
Csa00518s040_1	RAB GTPase homolog A1E	0	0	0.0178899
Csa00518s050_1	L-Aspartase-like family protein	3.33097	2.08629	6.52919
Csa00518s060_1	negative regulator of systemic acquired resistance (SNI1)	1.04483	0.425871	0.424142
Csa00518s070_1	D-Tyr-tRNA(Tyr) deacylase family protein	3.19553	1.51416	5.81613
Csa00518s080_1	RNA helicase family protein	1.47753	1.03055	0.79627
Csa00518s090_1	P-loop containing nucleoside triphosphate hydrolases superfamily protein	26.0791	7.9572	253.221
Csa00518s100_1	unknown protein	0.395067	0.117489	0.348204
Csa00518s110_1	unknown protein	0.103339	0.0633019	0.590515
Csa00518s120_1	Pentatricopeptide repeat (PPR) superfamily protein	0.478099	0.343864	0.971548
Csa00518s130_1	Protein of unknown function (DUF707)	2.48417	4.91411	0.623352
Csa00518s140_1	unknown protein	0	0.00664562	0.0546346
Csa00518s150_1	alpha/beta-Hydrolases superfamily protein	5.24064	5.06251	0.0188274
Csa00518s160_1	Tetratricopeptide repeat (TPR)-like superfamily protein	8.12554	1.85909	2.67739
Csa00518s170_1	unknown protein	3.78533	1.39396	0.0325648
Csa00518s180_1	Nucleic acid-binding, OB-fold-like protein	4.17249	2.23075	2.50756
Csa00518s190_1	dual specificity protein phosphatase-related	6.33546	5.58962	1.66146
Csa00518s200_1	Pollen Ole e 1 allergen and extensin family protein	0	0	0.0194501
Csa00518s210_1	SCAR family protein	2.10174	1.70945	0.449311
Csa00519s010_1	heteroglycan glucosidase 1	0	0	0
Csa00519s020_1	NAD+ transporter 1	0.32602	0.284832	0.199991
Csa00519s030_1	Encodes a Protease inhibitor/seed storage/LTP family protein	0.73019	0.0186967	0
Csa00519s040_1	D-arabinono-1,4-lactone oxidase family protein	0.0140331	0	0
Csa00519s050_1	ADP-ribosylation factor C1	0.101443	0.111922	0
Csa00519s060_1	Putative Protein	0.634805	0.793395	0.226628
Csa00519s070_1	Leucine-rich repeat protein kinase family protein	0	0	0
Csa00519s080_1	ADP-ribosylation factor C1	0.0469664	0.0165755	0
Csa00519s090_1	D-arabinono-1,4-lactone oxidase family protein	0	0	0
Csa00519s100_1	Encodes a Protease inhibitor/seed storage/LTP family protein	0	0	0
Csa00532s010_1	D7L9L8 (Putative uncharacterized protein)	0.128699	0.0681835	0.300867
Csa00532s020_1	unknown protein	5.50153	5.76992	1.11141
Csa00532s030_1	TPX2 (targeting protein for Xklp2) protein family	0.381803	0.106865	0.366401
Csa00532s040_1	arabinogalactan protein 11	0	0	0.0414721
Csa00532s050_1	arabinogalactan protein 11	0	0	0
Csa00532s060_1	alpha/beta-Hydrolases superfamily protein	5.28774	9.0388	1.54203
Csa00532s070_1	FUNCTIONS IN: molecular_function unknown	0.309461	0.0663375	0
Csa00532s080_1	N-acetyl-l-glutamate synthase 1	5.40428	4.83278	3.13446
Csa00532s090_1	CONTAINS InterPro DOMAIN/s: Mediator complex subunit Med28 (InterPro:IPR021640)	0.0475312	0.422887	6.5672
Csa00532s100_1	unknown protein	0.125298	0.809415	7.38321
Csa00532s110_1	S-adenosyl-L-methionine-dependent methyltransferases superfamily protein	0.731616	1.24624	14.6351
Csa00532s120_1	RING domain ligase1	3.60352	4.66279	2.00003
Csa00532s130_1	glucuronokinase G	5.65767	6.56194	0.406348
Csa00532s140_1	Major facilitator superfamily protein	0	0	0
Csa00532s150_1	beta-1,4-N-acetylglucosaminyltransferase family protein	0	0.0362008	0
Csa00532s160_1	cell division cycle 48C	3.4242	2.43155	1.22275
Csa00532s170_1	NAC domain containing protein 44	0.090207	0.0278256	0.0300787
Csa00532s180_1	Galactose mutarotase-like superfamily protein	9.04546	9.63295	2.94135
Csa00532s190_1	Tetratricopeptide repeat (TPR)-like superfamily protein	0.172575	0.178629	0.0325298
Csa00532s200_1	Oleosin family protein	859.194	2471.76	0
Csa00532s210_1	Protein of unknown function (DUF1421)	1.2601	1.09641	0.468158
Csa00532s220_1	phosphoenolpyruvate (pep)/phosphate translocator 2	0.0215697	0.0691913	4.16519
Csa00532s230_1	DEAD box RNA helicase 1	4.28732	3.58899	5.90882
Csa00532s240_1	myb domain protein 57	0	0	0
Csa00532s250_1	Adenine nucleotide alpha hydrolases-like superfamily protein	3.4865	2.7911	0.670739
Csa00532s260_1	unknown protein	2.07914	2.59775	0
Csa00532s270_1	unknown protein	0.0145919	0.134324	0
Csa00532s280_1	like SEX4 1	6.43097	3.11071	10.4225
Csa00532s290_1	carbonic anhydrase 1	0.0483157	0.00909358	1828.08
Csa00532s300_1	myb domain protein 66	0.221537	0.0570086	0.0883964
Csa00532s310_1	Protein kinase superfamily protein	0.143942	1.44432	1.44741
Csa00532s320_1	cyclophilin 38	7.10264	3.42079	58.343
Csa00532s330_1	homeobox 1	0.0404397	0.0709571	7.07378
Csa00532s340_1	methyl-CPG-binding domain 9	6.76324	3.34463	1.13812
Csa00535s010_1	Preprotein translocase SecA family protein	3.3613	2.55833	2.3367
Csa00535s020_1	NAD kinase 2	3.77873	2.56111	7.03457
Csa00535s030_1	Calcium-binding EF hand family protein	3.80986	2.70844	1.23911
Csa00535s040_1	pumilio 20	0	0	0
Csa00535s050_1	wound-responsive family protein	4.67315	3.18111	0.630318
Csa00535s060_1	plastid transcriptionally active 6	5.51403	2.71291	32.6886
Csa00535s070_1	Protein kinase protein with adenine nucleotide alpha hydrolases-like domain	4.19968	4.53849	5.42428
Csa00535s080_1	Zinc finger C-x8-C-x5-C-x3-H type family protein	2.49533	2.31416	0.418862
Csa00535s090_1	unknown protein	25.5626	16.297	0.38985
Csa00535s100_1	Calcium-binding EF-hand family protein	0.416223	0.515596	0.535495
Csa00535s110_1	AMP-dependent synthetase and ligase family protein	0	0	0
Csa00535s120_1	Galactose oxidase/kelch repeat superfamily protein	0	0	0
Csa00535s130_1	AMP-dependent synthetase and ligase family protein	0.0933301	0.161042	0.016423
Csa00535s140_1	unknown protein	0.0169406	0.0745046	0
Csa00535s150_1	D7KK23 (Putative uncharacterized protein)	0.0376172	0	0
Csa00535s160_1	D7KK22 (Putative uncharacterized protein)	0.0342299	0	0
Csa00535s170_1	unknown protein	0.0585752	0.024144	0.100781
Csa00535s180_1	unknown protein	5.17874	1.23093	100.88
Csa00535s190_1	Putative Protein	0	0	0
Csa00535s200_1	Exostosin family protein	0	0	0
Csa00543s010_1	MATE efflux family protein	0.0326395	0	0
Csa00543s020_1	MATE efflux family protein	0.348753	0.178787	0.353309
Csa00543s030_1	Putative Protein	2.89943	2.13585	2.64005
Csa00543s040_1	CDK-activating kinase 4	5.4722	2.9663	3.30029
Csa00543s050_1	DNA LIGASE 6	0	0	0
Csa00544s010_1	Homeodomain-like transcriptional regulator	0.875558	0.73503	0.328024
Csa00544s020_1	D7MVL1 (Predicted protein)	1.85296	0.872043	0.812895
Csa00544s030_1	Endomembrane protein 70 protein family	4.57862	2.95768	1.33888
Csa00544s040_1	unknown protein	0	0	0.69496
Csa00544s050_1	Plant protein of unknown function (DUF868)	0.0173752	0.0201877	0.741914
Csa00544s060_1	unknown protein	12.418	25.3557	0.156978
Csa00544s070_1	ARM repeat superfamily protein	2.41745	1.89801	2.35721
Csa00545s010_1	Saposin-like aspartyl protease family protein	140.61	113.617	1.84854
Csa00545s020_1	Peroxisomal membrane 22 kDa (Mpv17/PMP22) family protein	0.0172658	0.0227578	0.0552407
Csa00545s030_1	unknown protein	0	0	0
Csa00545s040_1	cysteine-rich RLK (RECEPTOR-like protein kinase) 36	0	0	0
Csa00545s050_1	cysteine-rich RLK (RECEPTOR-like protein kinase) 37	0	0.00837074	0
Csa00549s010_1	D7KME9 (Putative uncharacterized protein)	3.21726	1.10019	0.0379987
Csa00549s020_1	D7MPY6 (Putative uncharacterized protein)	0.238529	0.191844	0.0885192
Csa00549s030_1	WW domain-containing protein	2.19403	1.70817	0.479033
Csa00549s040_1	F-box/RNI-like/FBD-like domains-containing protein	0.00930497	0	0
Csa00549s050_1	F-box/RNI-like/FBD-like domains-containing protein	0	0	0
Csa00549s060_1	unknown protein	8.53907	5.05289	3.73495
Csa00549s070_1	F-box/RNI-like/FBD-like domains-containing protein	3.5451	2.79745	1.43025
Csa00549s080_1	F-box/RNI-like/FBD-like domains-containing protein	0.650632	0.377181	0.114506
Csa00549s090_1	F-box/RNI-like/FBD-like domains-containing protein	0.681108	0.518953	0.186891
Csa00550s010_1	ARM repeat superfamily protein	1.4513	1.1883	1.04168
Csa00550s020_1	Putative Protein	0	0	0
Csa00551s010_1	Glycosyl hydrolase superfamily protein	0.0140947	0.0287483	0.0150156
Csa00551s020_1	nicotinate phosphoribosyltransferase 1	0.0808793	0	0
Csa00551s030_1	Glycosyl hydrolase family protein with chitinase insertion domain	0	0	0
Csa00551s040_1	Glycosyl hydrolase superfamily protein	0.0138322	0	0
Csa00551s050_1	Glycosyl hydrolase superfamily protein	0.0090103	0	0
Csa00555s010_1	Cysteine proteinases superfamily protein	4.29107	3.47388	3.51608
Csa00555s020_1	P-loop containing nucleoside triphosphate hydrolases superfamily protein	2.97884	1.98671	1.36569
Csa00555s030_1	DEAD/DEAH box helicase, putative	3.291	2.30249	11.3702
Csa00555s040_1	K+ uptake transporter 3	4.16745	0.924682	2.4831
Csa00555s050_1	senescence-related gene 3	0.891628	1.68421	3.22253
Csa00555s060_1	transferases, transferring acyl groups other than amino-acyl groups	2.06119	1.52629	1.10547
Csa00555s070_1	phosphate transporter 3	2.4696	0.816828	0.858585
Csa00555s080_1	aspartate kinase 3	0.109911	0.0396559	0
Csa00555s090_1	Pentatricopeptide repeat (PPR) superfamily protein	0.162693	0.153289	0.0354093
Csa00555s100_1	Thioredoxin superfamily protein	0.115795	0.0893379	0.0242435
Csa00555s110_1	ACT domain repeat 6	1.05565	0.715833	1.48386
Csa00555s120_1	Putative Protein	0.982472	1.66729	0
Csa00555s130_1	unknown protein	0.562461	9.68359	1.12023
Csa00555s140_1	unknown protein	0	0	0.495316
Csa00555s150_1	Major facilitator superfamily protein	0.444477	0.882153	0.143731
Csa00555s160_1	DHBP synthase RibB-like alpha/beta domain	3.00784	2.21991	7.09375
Csa00555s170_1	sulfite oxidase	44.3527	39.4875	95.9381
Csa00555s180_1	cytochrome P450, family 94, subfamily B, polypeptide 2	0	0	0
Csa00555s190_1	unknown protein	0	0	0
Csa00555s200_1	unknown protein	0.0125391	0	0
Csa00555s210_1	Plant protein of unknown function (DUF946)	0.00424693	0	0
Csa00555s220_1	unknown protein	0	0.020492	0.544584
Csa00555s230_1	Protein kinase superfamily protein	0.0107004	0.00569441	0.0484793
Csa00555s240_1	Calcium-binding EF-hand family protein	0	0	0.0961527
Csa00555s250_1	P-loop containing nucleoside triphosphate hydrolases superfamily protein	3.12879	2.26317	9.00391
Csa00555s260_1	FUNCTIONS IN: molecular_function unknown	6.11418	5.99612	3.44344
Csa00555s270_1	Ribosome recycling factor	4.10204	2.50077	1.49547
Csa00555s280_1	Ribosomal protein L13 family protein	3.81118	2.39703	3.3077
Csa00556s010_1	accelerated cell death 2 (ACD2)	10.8466	15.461	6.98713
Csa00556s020_1	Nucleic acid-binding, OB-fold-like protein	0.0563309	0	0.0705571
Csa00558s010_1	Acyl-CoA N-acyltransferases (NAT) superfamily protein	0.850016	0.909109	0.325667
Csa00558s020_1	DNAse I-like superfamily protein	0.4957	0.259487	0.170061
Csa00558s030_1	DNAse I-like superfamily protein	0.0780047	0.0209218	0.0199066
Csa00558s040_1	Protein kinase superfamily protein	0	0	0
Csa00559s010_1	Putative Protein	0.0560656	0.0134852	0.0481063
Csa00559s020_1	Putative Protein	0	0	0
Csa00566s010_1	Tetratricopeptide repeat (TPR)-like superfamily protein	0.0776284	0.104767	0.0389016
Csa00566s020_1	squamosa promoter binding protein-like 8	0	0	0.0569385
Csa00566s030_1	unknown protein	0	0	0
Csa00566s040_1	transcription regulators	10.6814	7.87788	2.76173
Csa00566s050_1	Phosphotyrosine protein phosphatases superfamily protein	8.02621	6.10596	3.32617
Csa00566s060_1	Putative Protein	1.39719	0.878616	2.17712
Csa00566s070_1	Leucine carboxyl methyltransferase	0.693758	0.627227	0.842112
Csa00566s080_1	Protein of unknown function (DUF630 and DUF632)	4.86756	4.77142	1.39415
Csa00566s090_1	GRAM domain family protein	16.2591	14.7858	7.18999
Csa00566s100_1	Putative Protein	13.1747	9.56477	9.2014
Csa00566s110_1	mago nashi family protein	89.6645	60.9144	62.5956
Csa00566s120_1	homolog of asparagine-linked glycosylation 12	13.4764	11.5087	4.36377
Csa00566s130_1	Tetratricopeptide repeat (TPR)-like superfamily protein	9.84922	4.58482	47.0222
Csa00566s140_1	Cox19 family protein (CHCH motif)	1.30018	1.50007	0.868034
Csa00566s150_1	metacaspase 1	8.40039	7.55835	3.49395
Csa00566s160_1	ferredoxin-related	1.47611	0.544866	1.57024
Csa00566s170_1	Fatty acid hydroxylase superfamily	0.0243678	0	0
Csa00566s180_1	Fatty acid hydroxylase superfamily	0.216096	0.225004	1.43681
Csa00566s190_1	Putative Protein	0	0	0
Csa00566s200_1	Galactose oxidase/kelch repeat superfamily protein	0	0	0
Csa00567s010_1	Putative Protein	1.49077	1.21867	0.592206
Csa00567s020_1	RNA-binding (RRM/RBD/RNP motifs) family protein	0	0	0
Csa00567s030_1	SWIB/MDM2 domain superfamily protein	13.5097	6.72983	40.6877
Csa00567s040_1	unknown protein	0	0	0
Csa00573s010_1	BEST Arabidopsis thaliana protein match is: Basic-leucine zipper (bZIP) transcription factor family protein (TAIR:AT1G58110.2)	1.99963	1.49778	1.11236
Csa00573s020_1	ubiquitin family protein	6.95338	6.51539	4.62206
Csa00574s010_1	CONTAINS InterPro DOMAIN/s: Putative harbinger transposase-derived nuclease (InterPro:IPR006912)	5.85426	5.53874	0.303308
Csa00578s010_1	F-box and associated interaction domains-containing protein	1.57483	1.51645	0.402142
Csa00578s020_1	Exostosin family protein	6.37341	4.98327	1.82324
Csa00578s030_1	Nodulin MtN3 family protein	47.089	16.1292	5.66171
Csa00578s040_1	SCARECROW-like 1	4.69557	4.33892	1.40637
Csa00578s050_1	Phosphoenolpyruvate carboxylase family protein	2.81096	1.90622	5.22678
Csa00578s060_1	Putative Protein	13.768	7.33993	5.77109
Csa00578s070_1	Insulinase (Peptidase family M16) family protein	0.601502	0.477408	0.709553
Csa00579s010_1	P-loop containing nucleoside triphosphate hydrolases superfamily protein	0	0	0
Csa00579s020_1	Putative Protein	0.0966761	0	0
Csa00579s030_1	myb domain protein 110	0.0152675	0	0
Csa00579s040_1	Core-2/I-branching beta-1,6-N-acetylglucosaminyltransferase family protein	4.05631	4.06294	2.21196
Csa00579s050_1	Tetratricopeptide repeat (TPR)-like superfamily protein	0.92677	0.710912	2.53773
Csa00579s060_1	Putative Protein	0.662824	0	0
Csa00579s070_1	O-acyltransferase (WSD1-like) family protein	0	0	0
Csa00579s080_1	O-acyltransferase (WSD1-like) family protein	0.74452	1.66064	0.0522193
Csa00579s090_1	phytochrome kinase substrate 1	0	0	0.281891
Csa00579s100_1	RING/U-box superfamily protein	0	0	0
Csa00579s110_1	Putative Protein	0.187711	0.151645	0.285349
Csa00582s010_1	FASCICLIN-like arabinogalactan 2	0.525489	1.74058	11.3091
Csa00583s010_1	H(+)-ATPase 8	0.113145	0.0546759	0.0331792
Csa00583s020_1	Pentatricopeptide repeat (PPR) superfamily protein	5.22929	4.10327	2.3425
Csa00583s030_1	Exostosin family protein	0.155761	0.0625344	0.753528
Csa00583s040_1	BED zinc finger	0.617884	0.696576	0.900229
Csa00583s050_1	actin-related protein 6	4.69307	3.69661	4.06167
Csa00583s060_1	Transducin family protein / WD-40 repeat family protein	3.21135	2.23594	0.653097
Csa00586s010_1	glycine-rich protein	22.7159	18.0837	22.2067
Csa00586s020_1	Pentatricopeptide repeat (PPR-like) superfamily protein	0.217652	0.163083	0.0767551
Csa05g007020_1	3-beta hydroxysteroid dehydrogenase/isomerase family protein	6.50827	5.09535	1.04675
Csa00586s040_1	Inositol 1,3,4-trisphosphate 5/6-kinase family protein	0.458323	0.6233	0.742625
Csa00586s050_1	glycosyl hydrolase family 10 protein / carbohydrate-binding domain-containing protein	0	0	0.156457
Csa00590s010_1	PsbQ-like 1	0	0	0.039964
Csa00590s020_1	methyl-CPG-binding domain 9	1.08454	0.484176	0.0404097
Csa00590s030_1	methyl-CPG-binding domain 9	2.44732	1.58167	0.769174
Csa00590s040_1	Putative Protein	0.387796	0.52161	3.00238
Csa00590s050_1	Plant protein of unknown function (DUF827)	0.21763	0.274841	0.501822
Csa00590s060_1	cyclophilin 38	13.6782	6.21796	65.9981
Csa00590s070_1	Protein kinase superfamily protein	0.104862	0.472797	1.79355
Csa00590s080_1	myb domain protein 66	0	0	0.046363
Csa00590s090_1	carbonic anhydrase 1	0.0324365	0	1123.35
Csa00591s010_1	F-box family protein	0	0	0
Csa00591s020_1	Cytochrome b561/ferric reductase transmembrane with DOMON related domain	0	0	0
Csa00592s010_1	unknown protein	0	0	0
Csa00595s010_1	basic leucine-zipper 43	0.0229007	0.0204392	0
Csa00595s020_1	Transmembrane amino acid transporter family protein	0.14668	0.0468297	0.00887248
Csa00595s030_1	Cysteinyl-tRNA synthetase, class Ia family protein	10.1387	6.04526	11.2583
Csa00595s040_1	SMAD/FHA domain-containing protein	5.59737	3.43195	0.991748
Csa00595s050_1	Disease resistance protein (TIR-NBS-LRR class)	0.185345	0.114616	0.0199625
Csa00595s060_1	low-molecular-weight cysteine-rich 24	2.05228	0	0
Csa00595s070_1	Family of unknown function (DUF577)	0	0	0
Csa00595s080_1	alpha/beta-Hydrolases superfamily protein	0	0	0
Csa00595s090_1	UDP-Glycosyltransferase superfamily protein	0	0	0
Csa00595s100_1	UDP-Glycosyltransferase superfamily protein	0.372334	0.311253	0.0422393
Csa00597s010_1	Ubiquitin-like superfamily protein	0.0557232	0.0218211	0.216594
Csa00597s020_1	D7KG04 (Putative uncharacterized protein)	0	0	0
Csa00599s010_1	Putative Protein	4.60963	2.8492	1.34407
Csa00599s020_1	Putative Protein	0	0	0
Csa00599s030_1	Ypt/Rab-GAP domain of gyp1p superfamily protein	6.26236	6.65625	2.10619
Csa00599s040_1	NAD(P)-linked oxidoreductase superfamily protein	2.98405	2.73687	24.4167
Csa00599s050_1	SAUR-like auxin-responsive protein family	1.28199	0.658865	4.76582
Csa00599s060_1	D7MT03 (Predicted protein)	0	0	0
Csa00599s070_1	F-box/RNI-like/FBD-like domains-containing protein	0.0557412	0	0
Csa00599s080_1	F-box/RNI-like/FBD-like domains-containing protein	0.450935	0	0
Csa00599s090_1	Carbohydrate-binding X8 domain superfamily protein	0.0191731	0	0
Csa00599s100_1	D7MPY6 (Putative uncharacterized protein)	0	0.0141017	0.0509357
Csa00603s010_1	D-arabinono-1,4-lactone oxidase family protein	0	0	0
Csa00603s020_1	Putative Protein	0.278942	0.621225	1.21574
Csa00603s030_1	Putative Protein	0.0845357	0.220115	0.804972
Csa00604s010_1	unknown protein	0	0	0.0854488
Csa00604s020_1	Ribosomal protein L4/L1 family	0	0	0
Csa00604s030_1	2-oxoglutarate (2OG) and Fe(II)-dependent oxygenase superfamily protein	1.15994	2.39945	0.188533
Csa00604s040_1	D7KL43 (Putative uncharacterized protein)	0.137241	0.240965	0
Csa00604s050_1	TRAM, LAG1 and CLN8 (TLC) lipid-sensing domain containing protein	0.0760611	0.307389	4.55628
Csa00604s060_1	GF14 protein phi chain	20.8896	11.7179	19.7331
Csa00607s010_1	yeast YAK1-related gene 1	11.0869	8.21352	3.78726
Csa00607s020_1	unknown protein	15.8279	60.4486	0
Csa00608s010_1	Nucleotide-diphospho-sugar transferases superfamily protein	21.6835	26.4309	17.1721
Csa00609s010_1	Putative Protein	0.139004	0.0509293	0
Csa00609s020_1	unknown protein	0	0	0
Csa00609s030_1	RNA binding (RRM/RBD/RNP motifs) family protein	13.6822	8.22418	29.205
Csa00613s010_1	unknown protein	0	0	0
Csa00615s010_1	Putative Protein	0	0	0
Csa00615s020_1	Putative Protein	0.0754017	0.0249812	0.0314616
Csa00617s010_1	Ras-related small GTP-binding family protein	0.105478	0.0846511	0.0627421
Csa00618s010_1	O-Glycosyl hydrolases family 17 protein	3.19805	0.410831	0.3345
Csa00619s010_1	Serine/threonine-protein kinase WNK (With No Lysine)-related	0.238024	0.41955	0.642186
Csa00619s020_1	early nodulin-like protein 8	0.808664	0.232223	11.4298
Csa00619s030_1	Major facilitator superfamily protein	12.4052	8.04336	8.20797
Csa00619s040_1	methionine gamma-lyase	0.309665	0.407616	0.060181
Csa00619s050_1	alpha/beta-Hydrolases superfamily protein	1.04604	1.15912	0.0860368
Csa00619s060_1	unknown protein	2.88475	4.62156	23.139
Csa00619s070_1	branchless trichome	0.334919	0.395022	0.0127672
Csa00619s080_1	unknown protein	0.0288115	0.141295	0.457081
Csa00619s090_1	GroES-like zinc-binding dehydrogenase family protein	0.510948	0.514949	0.485151
Csa00619s100_1	Polyketide cyclase/dehydrase and lipid transport superfamily protein	9.03835	3.6388	54.4343
Csa00619s110_1	Putative Protein	3.30725	2.74975	4.89079
Csa00619s120_1	Polyketide cyclase/dehydrase and lipid transport superfamily protein	0.0363449	0.0429365	0.0408532
Csa00621s010_1	cellulose synthase like D4	0	0	0
Csa00621s020_1	FAR1-related sequence 5	0.80639	0.378291	0.366792
Csa00621s030_1	FAR1-related sequence 9	0.720335	0.192385	0.648532
Csa00621s040_1	Mitochondrial transcription termination factor family protein	3.01781	2.31591	5.16284
Csa00621s050_1	Pentatricopeptide repeat (PPR) superfamily protein	1.32699	1.10164	1.13707
Csa00621s060_1	RING/U-box superfamily protein	0.0220833	0.0385278	0
Csa00621s070_1	histone deacetylase 1	12.4907	7.56698	5.84419
Csa00621s080_1	ARM repeat superfamily protein	2.66824	2.30103	1.14365
Csa00621s090_1	RNA-binding (RRM/RBD/RNP motifs) family protein	2.01668	1.00265	0.335997
Csa00621s100_1	ARM repeat superfamily protein	0.133059	0.0708363	0.0552404
Csa00621s110_1	P-loop containing nucleoside triphosphate hydrolases superfamily protein	0.0139736	0	0
Csa00624s010_1	HEAT/U-box domain-containing protein	3.78737	2.04557	0.745703
Csa00624s020_1	HEAT/U-box domain-containing protein	0.277656	0.390942	0.358903
Csa00626s010_1	ubiquitin-conjugating enzyme 29	0.227405	0.172101	7.47133
Csa00626s020_1	Protein kinase protein with adenine nucleotide alpha hydrolases-like domain	0.376383	0.482322	1.99527
Csa00630s010_1	NAD(P)-binding Rossmann-fold superfamily protein	28.1203	16.936	18.5516
Csa00631s010_1	Zinc finger C-x8-C-x5-C-x3-H type family protein	2.79247	0	0
Csa00633s010_1	Protein of unknown function (DUF630 and DUF632)	1.5173	1.42309	0.481139
Csa00633s020_1	GRAM domain family protein	9.19351	7.13579	5.73541
Csa00633s030_1	Putative Protein	9.43178	6.97219	8.92679
Csa00633s040_1	mago nashi family protein	16.3694	11.3873	14.4199
Csa00633s050_1	homolog of asparagine-linked glycosylation 12	6.75589	5.49171	2.61048
Csa00633s060_1	Tetratricopeptide repeat (TPR)-like superfamily protein	4.70184	2.36501	10.5483
Csa00633s070_1	Cox19 family protein (CHCH motif)	6.0166	5.50416	4.11819
Csa00633s080_1	metacaspase 1	4.98228	3.41108	4.30011
Csa00633s090_1	ferredoxin-related	3.02455	2.05205	2.31224
Csa00633s100_1	Fatty acid hydroxylase superfamily	0	0	2.3359
Csa00633s110_1	Myosin heavy chain-related protein	0	0	0
Csa00634s010_1	sulphate transporter 1	0.01674	0.0128535	0.00649161
Csa00634s020_1	Zinc knuckle (CCHC-type) family protein	0	0.00758592	0
Csa00634s030_1	Heavy metal transport/detoxification superfamily protein	0.0716171	0.0227111	0.959406
Csa00634s040_1	ORTHRUS-like	5.19764	0.56379	6.32131
Csa00636s010_1	BTB/POZ domain-containing protein	0	0	0
Csa00636s020_1	Haloacid dehalogenase-like hydrolase (HAD) superfamily protein	4.61362	3.74631	3.43932
Csa00636s030_1	Putative Protein	3.31864	2.8442	2.20159
Csa00637s010_1	P-loop containing nucleoside triphosphate hydrolases superfamily protein	0	0	0
Csa00637s020_1	CONTAINS InterPro DOMAIN/s: GOLD (InterPro:IPR009038)	1.3012	1.10725	0.797098
Csa00637s030_1	Fatty acid hydroxylase superfamily	1.08302	0.899954	3.14767
Csa00637s040_1	Fatty acid hydroxylase superfamily	0.0159067	0.00533758	0.147096
Csa00637s050_1	ferredoxin-related	0.358192	0.209158	0.672801
Csa00639s010_1	Protein with RING/U-box and TRAF-like domains	0	0	0
Csa00639s020_1	zinc finger (C2H2 type) family protein	0.0260042	0.02308	0.0834676
Csa00639s030_1	hemoglobin 3	0.0885493	0	0
Csa00639s040_1	Protein with RING/U-box and TRAF-like domains	0.521444	0.459624	0
Csa00639s050_1	Protein with RING/U-box and TRAF-like domains	0.457874	0.43706	0.0141828
Csa00639s060_1	CLP protease proteolytic subunit 3	12.1931	8.84309	49.911
Csa00639s070_1	S-adenosyl-L-methionine-dependent methyltransferases superfamily protein	4.80079	3.24191	2.93795
Csa00639s080_1	S-adenosyl-L-methionine-dependent methyltransferases superfamily protein	0	0	0
Csa00641s010_1	Eukaryotic aspartyl protease family protein	0.0246997	0	0
Csa00641s020_1	mitogen-activated protein kinase 16	0.622433	0.757429	0.0934927
Csa00641s030_1	BTB-POZ and MATH domain 1	8.60469	6.62228	3.87001
Csa00641s040_1	P-loop containing nucleoside triphosphate hydrolases superfamily protein	2.52438	1.48051	0.966949
Csa00641s050_1	Pectin lyase-like superfamily protein	0.87926	0.526636	0.0137634
Csa00641s060_1	ARM repeat superfamily protein	1.05216	1.10819	0.189926
Csa00641s070_1	Plant invertase/pectin methylesterase inhibitor superfamily protein	0.152723	0	0
Csa00641s080_1	methylesterase PCR A	0.0153634	0	0
Csa00645s010_1	P-loop containing nucleoside triphosphate hydrolases superfamily protein	1.09616	6.24489	0
Csa00645s020_1	Putative Protein	0	0.0265045	0
Csa00645s030_1	phenylalanyl-tRNA synthetase, putative / phenylalanine--tRNA ligase, putative	0	0	0
Csa00645s040_1	phenylalanyl-tRNA synthetase, putative / phenylalanine--tRNA ligase, putative	0.0119368	0.0213075	0
Csa00645s050_1	P-loop containing nucleoside triphosphate hydrolases superfamily protein	6.93159	4.31111	1.10313
Csa00645s060_1	syntaxin of plants 131	2.44503	1.44956	1.33451
Csa00647s010_1	Glucose-6-phosphate/phosphate translocator-related	59.864	36.236	18.6721
Csa00647s020_1	Eukaryotic aspartyl protease family protein	0.125469	0.022607	0
Csa00648s010_1	Putative Protein	3.17173	2.38581	1.76419
Csa00651s010_1	Nucleotide/sugar transporter family protein	0.0115172	0.0304602	0
Csa00651s020_1	Glycosyl hydrolase superfamily protein	0.393388	0.0285614	0
Csa00651s030_1	myosin heavy chain-related	4.25424	3.5954	1.2803
Csa00651s040_1	unknown protein	1.02296	0.753561	2.59669
Csa00654s010_1	TRICHOME BIREFRINGENCE-LIKE 22	0	0	0
Csa00654s020_1	RNA ligase/cyclic nucleotide phosphodiesterase family protein	1.28225	0.654661	1.53095
Csa00654s030_1	hydroxyproline-rich glycoprotein family protein	0.946273	2.04032	0.0101387
Csa00654s040_1	Ubiquitin carboxyl-terminal hydrolase family protein	2.86512	2.66316	0.720609
Csa00654s050_1	Integrase-type DNA-binding superfamily protein	0	0	0
Csa00656s010_1	Glycosyl hydrolase superfamily protein	0.00841268	0	0
Csa00657s010_1	O81518 (Putative uncharacterized protein AT4g03920) (T24M8.9 protein)	0	0	0
Csa00657s020_1	zinc finger (C2H2 type) family protein	6.056	5.1568	3.68358
Csa00661s010_1	GLN phosphoribosyl pyrophosphate amidotransferase 1	0.78264	0.758385	0.312561
Csa00661s020_1	Ribosomal protein L30/L7 family protein	0.279913	0.280119	0.864938
Csa00662s010_1	Class II aaRS and biotin synthetases superfamily protein	5.21798	2.66983	23.2244
Csa00664s010_1	F-box and associated interaction domains-containing protein	0	0	0
Csa00664s020_1	Putative Protein	0	0	0
Csa00664s030_1	Ribosomal protein S8 family protein	0	0	0
Csa00665s010_1	ammonium transporter 1	0.931193	0.619535	0.69059
Csa00666s010_1	hydrolase family protein / HAD-superfamily protein	2.60446	1.14581	3.29836
Csa00666s020_1	Major facilitator superfamily protein	0	0	0
Csa00666s030_1	Major facilitator superfamily protein	0.0160606	0.0142047	0.164386
Csa00666s040_1	Major facilitator superfamily protein	0	0	0
Csa00666s050_1	Putative Protein	0	0.0432593	0
Csa00666s060_1	unknown protein	1.68385	1.73665	1.30222
Csa00666s070_1	Phosphotyrosine protein phosphatases superfamily protein	0.0808208	0.0538147	0
Csa00667s010_1	Protein of unknown function, DUF547	0	0	0
Csa00667s020_1	FUNCTIONS IN: molecular_function unknown	1.091	1.90488	0.11271
Csa00668s010_1	Major facilitator superfamily protein	0.396779	0	0
Csa00668s020_1	BEST Arabidopsis thaliana protein match is: Mitochondrial import inner membrane translocase subunit Tim17/Tim22/Tim23 family protein (TAIR:AT5G51150.1)	3.61736	2.38318	0.304913
Csa00668s030_1	peptidases	2.39296	0.581704	1.60313
Csa00669s010_1	Glycosyl hydrolase superfamily protein	5.13758	4.05079	1.20701
Csa00669s020_1	eukaryotic translation initiation factor 2B family protein / eIF-2B family protein	7.38434	6.23506	5.14802
Csa00669s030_1	Leucine-rich repeat protein kinase family protein	5.66296	5.11288	2.2015
Csa00669s040_1	RING/U-box superfamily protein	2.88133	1.74241	2.40225
Csa00669s050_1	unknown protein	1.7128	1.41989	1.45049
Csa00669s060_1	RING/U-box superfamily protein	0.988794	0.72319	1.39478
Csa00669s070_1	Auxin efflux carrier family protein	0	0	0
Csa00669s080_1	Auxin efflux carrier family protein	3.71683	3.29044	2.83361
Csa00669s090_1	Protein kinase superfamily protein	7.95318	5.82845	4.14739
Csa00669s100_1	Putative Protein	0.246579	0.157452	2.51431
Csa00669s110_1	CONTAINS InterPro DOMAIN/s: GOLD (InterPro:IPR009038)	39.2722	29.5278	29.0857
Csa00670s010_1	Receptor-like protein kinase-related family protein	0	0.0175055	1.14915
Csa00674s010_1	F-box protein-related	0	0	0
Csa00674s020_1	mini zinc finger 2	9.55115	11.4562	0
Csa00675s010_1	low-molecular-weight cysteine-rich 49	4.23567	0.031176	0
Csa00675s020_1	D7MU50 (Predicted protein) (Fragment)	0	0	0
Csa00676s010_1	Putative Protein	0.447515	0.33756	0.151409
Csa00680s010_1	Putative Protein	0	0.0154688	0.0364084
Csa00680s020_1	ammonium transporter 1	0	0	0.0336127
Csa00680s030_1	Putative Protein	2.5863	2.91503	0.512852
Csa00690s010_1	Putative Protein	1.118	1.0577	0.21496
Csa00690s020_1	Putative Protein	0.0358453	0	0
Csa00692s010_1	ABC-2 type transporter family protein	0.0877189	0.0575034	0.0497941
Csa00693s010_1	Putative Protein	0.0638956	0.113248	0.0256923
Csa00704s010_1	endoxyloglucan transferase A3	15.0591	15.7664	17.0693
Csa00711s010_1	Putative Protein	0.163183	0.068457	2.03948
Csa00711s020_1	Putative Protein	0.137846	0.366697	6.09209
Csa00717s010_1	receptor like protein 7	0.232408	0.0561307	1.779
Csa00717s020_1	Ankyrin repeat family protein	0	0	0
Csa00721s010_1	Glycosyl hydrolase superfamily protein	0	0	0
Csa00722s010_1	response to low sulfur 2	14.6099	24.2518	20.6742
Csa00724s010_1	Galactose oxidase/kelch repeat superfamily protein	0	0	0
Csa00724s020_1	F-box family protein	0	0	0
Csa00724s030_1	Zinc-finger domain of monoamine-oxidase A repressor R1 protein	0	0	0
Csa00727s010_1	unknown protein	8.24454	8.24562	13.2229
Csa00727s020_1	Outer membrane OMP85 family protein	3.26643	3.49048	7.00732
Csa00727s030_1	FUNCTIONS IN: molecular_function unknown	0.0310205	0	0
Csa00734s010_1	Thioredoxin superfamily protein	0.0459454	0.21884	0.397371
Csa00734s020_1	Dof-type zinc finger DNA-binding family protein	0.290964	0.256397	0.197843
Csa00734s030_1	Insulinase (Peptidase family M16) family protein	0.556686	0.430243	0.295952
Csa00738s010_1	BRI1-like 2	0.293683	0.345778	0.438484
Csa00751s010_1	Protein kinase superfamily protein	14.4776	11.8525	20.3145
Csa00751s020_1	ribosomal protein large subunit 16A	41.0611	23.8553	233.157
Csa00751s030_1	Rho termination factor	0.0769908	0.529193	0.93768
Csa00751s040_1	Pentatricopeptide repeat (PPR) superfamily protein	0.250972	0.204159	0.305562
Csa00751s050_1	Putative Protein	1.45439	1.34343	0.833158
Csa00753s010_1	CLIP-associated protein	2.22551	2.3069	0.747963
Csa00753s020_1	CLIP-associated protein	0.843533	0.973274	0.579201
Csa00753s030_1	Protein of unknown function (DUF626)	0	0	0
Csa00765s010_1	transferases, transferring acyl groups other than amino-acyl groups	2.7915	2.64318	4.84749
Csa00765s020_1	senescence-related gene 3	1.65678	3.2197	9.37906
Csa00765s030_1	K+ uptake transporter 3	11.694	6.10425	9.22582
Csa00772s010_1	F-box associated ubiquitination effector family protein	0	0.0693674	0
Csa00772s020_1	F-box associated ubiquitination effector family protein	0.411363	0.0122443	0
Csa00775s010_1	F-box/RNI-like/FBD-like domains-containing protein	0	0	0
Csa00775s020_1	RNI-like superfamily protein	0.0158547	0	0
Csa00777s010_1	Cysteine/Histidine-rich C1 domain family protein	0.0185886	0	0
Csa00780s010_1	phospholipase D beta 2	0.0419694	0.00792717	0.0531672
Csa00780s020_1	ARM repeat superfamily protein	0.937403	0.568142	0.502715
Csa00780s030_1	xylem serine peptidase 1	0.0738705	0.124812	0.0554098
Csa00780s040_1	Lateral organ boundaries (LOB) domain family protein	2.29878	1.33788	0.0197338
Csa00782s010_1	methyltransferases	4.95184	5.99957	2.19268
Csa00786s010_1	F-box and associated interaction domains-containing protein	0	0	0
Csa00786s020_1	Putative Protein	0	0	0
Csa00788s010_1	F-box and associated interaction domains-containing protein	0	0	0
Csa00789s010_1	Putative Protein	31.0194	105.538	0.321699
Csa00793s010_1	Putative Protein	0	0	0
Csa00793s020_1	DNA polymerase epsilon catalytic subunit	3.0045	2.17229	1.0073
Csa00799s010_1	unknown protein	7.12361	5.44851	2.09139
Csa00799s020_1	DNAse I-like superfamily protein	0.303907	0.633585	0.211535
Csa00801s010_1	ABC2 homolog 16	0	0	0.0387121
Csa00801s020_1	ABC2 homolog 15	0	0	0
Csa00803s010_1	methyltransferases	1.67445	0.905739	0.83282
Csa00803s020_1	NAD(P)-binding Rossmann-fold superfamily protein	0	0	0
Csa00803s030_1	Putative Protein	0	0	0.281932
Csa00805s010_1	Putative Protein	0	0	0
Csa00805s020_1	Methyltransferase MT-A70 family protein	0.506644	0.274895	0.115059
Csa00815s010_1	Putative thiol-disulphide oxidoreductase DCC	1.00289	1.13722	0.490591
Csa00817s010_1	Expressed protein	0	0	0
Csa00818s010_1	F-box and associated interaction domains-containing protein	0	0	0
Csa00819s010_1	Protein of unknown function (DUF784)	0	0	0
Csa00820s010_1	Methyltransferase MT-A70 family protein	0.138189	0.0377578	0.0204648
Csa00848s010_1	DEA(D/H)-box RNA helicase family protein	0	0	0.0811614
Csa00848s020_1	origin recognition complex subunit 4	1.57807	1.58843	1.33358
Csa00848s030_1	Sec-independent periplasmic protein translocase	2.03808	0.986063	18.5059
Csa00848s040_1	unknown protein	5.21239	3.78736	0.734844
Csa00855s010_1	Leucine-rich repeat protein kinase family protein	0.0647039	0.0551204	1.68036
Csa00859s010_1	Glutaredoxin family protein	1.4309	1.27572	0.354356
Csa00869s010_1	villin 2	6.91336	3.95464	2.00687
Csa00874s010_1	Disease resistance protein (TIR-NBS-LRR class) family	3.24482	2.65898	0.614566
Csa00874s020_1	D7MKX3 (Predicted protein)	0	0	0.0536698
Csa00879s010_1	indeterminate(ID)-domain 5	7.77769	4.98895	4.00836
Csa00880s010_1	CHASE domain containing histidine kinase protein	0.137735	0.0933489	0.0153342
Csa00881s010_1	calcium-dependent lipid-binding family protein	0.320268	0.374617	0.0230014
Csa00887s010_1	WD-40 repeat family protein / beige-related	0.663643	0.796491	0.0999995
Csa00887s020_1	WD-40 repeat family protein / beige-related	0.795399	0.239771	0.646774
Csa00892s010_1	calcium-dependent lipid-binding family protein	0.463099	0.626193	0.0544052
Csa00894s010_1	glutamate receptor 3.6	0.508784	0.538199	0.260707
Csa00894s020_1	Protein phosphatase 2C family protein	0.684196	0.572878	0.13059
Csa00894s030_1	Phosphoinositide phosphatase family protein	10.345	7.52248	5.43409
Csa00899s010_1	Q2A9P7 (Putative uncharacterized protein)	0	0	0
Csa00899s020_1	Q2A9J8 (Ulp1 protease family protein)	0.929407	0.476179	0.0431996
Csa00903s010_1	Polyketide cyclase/dehydrase and lipid transport superfamily protein	0	0	22.2803
Csa00908s010_1	Histidine kinase-, DNA gyrase B-, and HSP90-like ATPase family protein	4.07796	3.6731	0.839985
Csa00908s020_1	cytochrome P450, family 83, subfamily A, polypeptide 1	0.290894	0.00715315	0.102071
Csa00908s030_1	methionine--tRNA ligase, putative / methionyl-tRNA synthetase, putative / MetRS, putative	0.0946906	0.0381404	0.546094
Csa00911s010_1	Putative Protein	1.88742	1.55582	1.31311
Csa00911s020_1	RNA-binding KH domain-containing protein	4.54873	4.12748	1.25724
Csa00916s010_1	proteasome activating protein 200	0	0.0123021	0.0294081
Csa00916s020_1	RNA-dependent RNA polymerase 1	0	0	0
Csa00916s030_1	Putative Protein	0.612794	0.363221	0.100292
Csa00918s010_1	phosphatidylinositol 3- and 4-kinase family protein	0	0	0
Csa00920s010_1	PLATZ transcription factor family protein	0.33678	0.32264	0.186685
Csa00935s010_1	SWI-SNF-related chromatin binding protein	0.0257638	0	0
Csa00936s010_1	Protein kinase family protein with ARM repeat domain	0.33086	0.0200078	0.0723772
Csa00944s010_1	SPT2 chromatin protein	10.4897	17.2052	3.73845
Csa00973s010_1	myb domain protein 115	1.43697	0.246179	0
Csa00974s010_1	Wound-responsive family protein	12.6057	10.0179	2.9947
Csa00977s010_1	lon protease 1	0.0535239	0.0256736	0.0914945
Csa00980s010_1	Mitochondrial transcription termination factor family protein	0.239227	0.0668728	7.49896
Csa00983s010_1	Protein kinase superfamily protein	0	0	0
Csa00989s010_1	Putative Protein	0	0	0
Csa00990s010_1	SIN3-like 6	4.77959	3.64734	0.994916
Csa00990s020_1	SIN3-like 6	0.103392	0.0573263	0.0865506
Csa00994s010_1	unknown protein	0.0417371	0	0.649723
Csa00996s010_1	Protein of unknown function (DUF1162)	1.88145	1.63207	0.290481
Csa00996s020_1	Putative Protein	0	0	0
Csa00999s010_1	DNA-directed DNA polymerases	0	0	0
Csa01038s010_1	CHASE domain containing histidine kinase protein	3.03081	2.19525	0.820896
Csa01041s010_1	Adenine nucleotide alpha hydrolases-like superfamily protein	0	0	0
Csa01044s010_1	Ribosomal protein S8 family protein	0	0	0
Csa01044s020_1	F-box and associated interaction domains-containing protein	0	0	0
Csa01069s010_1	Putative Protein	0	0	0
Csa01102s010_1	Dihydrolipoamide acetyltransferase, long form protein	0.3214	0.244126	0.0611871
Csa01171s010_1	WD-40 repeat family protein / beige-related	0.473709	0.401301	0.0979413
Csa01172s010_1	AGAMOUS-like 77	0	0	0
Csa01173s010_1	DWNN domain, a CCHC-type zinc finger	0.0237571	0.141222	0.202157
Csa01175s010_1	Endoribonuclease/protein kinase IRE1-like	3.68616	2.11564	1.89369
Csa01176s010_1	Pre-mRNA-processing-splicing factor	5.98968	4.13398	2.7999
Csa01186s010_1	Mitogen activated protein kinase kinase kinase-related	4.38103	2.29832	1.75071
Csa01186s020_1	Mitogen activated protein kinase kinase kinase-related	1.64489	0.518015	0.554636
Csa01191s010_1	Putative Protein	0	0.174273	0
Csa01197s010_1	ARG1-like 2	0.202438	0.275115	0.0751256
Csa01198s010_1	HOPM interactor 7	5.41403	3.85975	1.25858
Csa01198s020_1	HOPM interactor 7	0.932576	0.664464	0.82269
Csa01204s010_1	low-molecular-weight cysteine-rich 76	0.0190256	0	0
Csa01204s020_1	unknown protein	0.0474879	0.312294	0
Csa01210s010_1	uclacyanin 3	0	0	0
Csa01215s010_1	Tudor/PWWP/MBT domain-containing protein	2.42884	2.19242	4.75512
Csa01215s020_1	glutathione peroxidase 4	10.5967	14.2398	18.3588
Csa01215s030_1	Bifunctional inhibitor/lipid-transfer protein/seed storage 2S albumin superfamily protein	8.22525	18.9854	0
Csa01215s040_1	Bifunctional inhibitor/lipid-transfer protein/seed storage 2S albumin superfamily protein	3.83822	14.9216	0
Csa01216s010_1	Glycosyl hydrolase superfamily protein	0	0	0
Csa01226s010_1	Toll-Interleukin-Resistance (TIR) domain family protein	0	0	0
Csa01233s010_1	Putative Protein	0.0417439	0	0.198308
Csa01247s010_1	transcription factor-related	0.0164889	0	0.0255769
Csa01250s010_1	proteinaceous RNase P 1	1.50371	1.05782	9.47273
Csa01250s020_1	unknown protein	0.0973761	0.0739288	0.0448084
Csa01262s010_1	mitogen-activated protein kinase kinase kinase 6	0.2061	0.086736	0.132939
Csa01264s010_1	pleiotropic drug resistance 4	2.51897	2.75917	4.26144
Csa01264s020_1	pleiotropic drug resistance 4	1.68455	2.59341	3.11399
Csa01268s010_1	Defensin-like (DEFL) family protein	0	0	0
Csa01270s010_1	Bifunctional inhibitor/lipid-transfer protein/seed storage 2S albumin superfamily protein	2.08241	6.42286	0
Csa01272s010_1	villin 2	1.58337	0.961849	2.76321
Csa01273s010_1	Thioredoxin superfamily protein	0.0240713	0	0
Csa01280s010_1	cell division protein ftsH, putative	0.400725	0.585826	3.1619
Csa01281s010_1	structural constituent of ribosome	0.175118	0.0421564	0
Csa01281s020_1	Protein of unknown function (DUF295)	0	0	0
Csa01286s010_1	cyclin J18	1.42095	0.133684	0.105047
Csa01286s020_1	DNAse I-like superfamily protein	0	0	0
Csa01299s010_1	D7M5M5 (Predicted protein) (Fragment)	0.198651	0.325062	0.391631
Csa01299s020_1	Putative Protein	14.7749	17.7791	12.3899
Csa01317s010_1	glycyl-tRNA synthetase / glycine--tRNA ligase	0	0	0.0376131
Csa01320s010_1	Beige/BEACH domain	0.309658	0.306032	0.0451926
Csa01350s010_1	Beta-1,3-N-Acetylglucosaminyltransferase family protein	0	0	0
Csa01363s010_1	Putative Protein	0	0	0
Csa01365s010_1	Cysteine/Histidine-rich C1 domain family protein	0	0	0
Csa01376s010_1	pirin, putative	0	0	0.0178236
Csa01385s010_1	unknown protein	0	0	0
Csa01399s010_1	Helicase/SANT-associated, DNA binding protein	2.55434	1.87744	0.302093
Csa01422s010_1	FAR1-related sequence 8	0.426691	0.426091	0.11943
Csa01441s010_1	ENTH/ANTH/VHS superfamily protein	0	0	0
Csa01452s010_1	Methyltransferase MT-A70 family protein	0	0	0
Csa01482s010_1	Drought-responsive family protein	0.430291	0.248142	0.65777
Csa01483s010_1	unknown protein	0.12211	0.041516	0
Csa01507s010_1	gibberellin 3-oxidase 3	0	0	0
Csa01513s010_1	Putative Protein	0	0	0
Csa01516s010_1	NAD(P)H dehydrogenase subunit H	0.0189134	0	0.00993279
Csa01533s010_1	Cysteine/Histidine-rich C1 domain family protein	0	0	0
Csa01539s010_1	UDP-glucose:glycoprotein glucosyltransferases	1.70338	1.26	1.01679
Csa01539s020_1	COP9-signalosome 5B	0.05268	0	0.112244
Csa01541s010_1	RNA recognition motif (RRM)-containing protein	7.00968	5.22188	1.24729
Csa01541s020_1	topoisomerase II	5.8045	0.766574	1.98484
Csa01562s010_1	Signal transduction histidine kinase	0	0	0
Csa01575s010_1	Uncharacterized protein	0.273258	0.277186	0.27598
Csa01575s020_1	zinc finger (C2H2 type, AN1-like) family protein	0.108032	0.0742663	0.418738
Csa01579s010_1	Ribosomal L18p/L5e family protein	0.186132	0.213577	0.463903
Csa01579s020_1	phosphatidate cytidylyltransferase family protein	3.14605	3.18686	0.498317
Csa01588s010_1	K4FR64 (Uncharacterized protein)	0	0	0.017886
Csa01593s010_1	beta glucosidase 32	0	0	0
Csa01600s010_1	FBD-like domain family protein	0	0	0
Csa01601s010_1	Putative Protein	0	0	0
Csa01604s010_1	Putative Protein	0.220974	0.0513704	0.244389
Csa01622s010_1	acyl-activating enzyme 17	2.87562	14.2398	0.299438
Csa01622s020_1	calcium sensing receptor	17.5019	7.79173	111.908
Csa01624s010_1	squamosa promoter binding protein-like 8	0	0	0
Csa01635s010_1	Homeodomain-like transcriptional regulator	0.874327	0.56733	0.187875
Csa01639s010_1	Putative Protein	0	0.0495991	0
Csa01639s020_1	unknown protein	0	0	0
Csa01640s010_1	unknown protein	0.716358	8.67785	5.34123
Csa01644s010_1	Regulator of chromosome condensation (RCC1) family with FYVE zinc finger domain	1.4774	1.02704	0.0632109
Csa01647s010_1	histone-lysine N-methyltransferases	5.05292	3.24589	2.05982
Csa01654s010_1	unknown protein	0	0	0
Csa01668s010_1	unknown protein	0.0237571	0	0
Csa01677s010_1	Galactose oxidase/kelch repeat superfamily protein	0.123325	0.103765	0
Csa01678s010_1	MATE efflux family protein	0	0	0
Csa01679s010_1	ARM repeat superfamily protein	0.556198	0.223132	0.075454
Csa01679s020_1	cytochrome P450, family 89, subfamily A, polypeptide 5	0.0147222	0.0777466	0.804421
Csa01694s010_1	phospholipase D beta 1	0.0234091	0.0205359	0.0278994
Csa01695s010_1	Putative Protein	0	0	0.0685129
Csa01695s020_1	unknown protein	0	0	0
Csa01701s010_1	U-box domain-containing protein	1.31031	0.743	1.79398
Csa01701s020_1	tRNA/rRNA methyltransferase (SpoU) family protein	0.287579	0.213758	5.99342
Csa01710s010_1	CONTAINS InterPro DOMAIN/s: Symplekin tight junction protein C-terminal (InterPro:IPR022075)	0.596907	0.30375	0.458329
Csa01710s020_1	CONTAINS InterPro DOMAIN/s: Symplekin tight junction protein C-terminal (InterPro:IPR022075)	0.282526	0.313152	0.119592
Csa01714s010_1	RGPR-related	1.11418	0.861073	0.730762
Csa01716s010_1	beta glucosidase 32	0	0	0
Csa01716s020_1	beta glucosidase 31	0	0	0
Csa01718s010_1	phosphatidylinositol-4-phosphate 5-kinase family protein	0.0479218	0.0556789	0.157008
Csa01719s010_1	IBR domain-containing protein	0.0214141	0	0
Csa01722s010_1	FASCICLIN-like arabinogalactan 1	2.80607	2.61354	2.05524
Csa01726s010_1	ATPase E1-E2 type family protein / haloacid dehalogenase-like hydrolase family protein	0.219173	0.0896285	0.124267
Csa01730s010_1	phosphatidylinositol-4-phosphate 5-kinase family protein	0.563974	0.463268	0.328674
Csa01734s010_1	Protein of unknown function (DUF295)	4.11844	2.87043	3.643
Csa01750s010_1	Putative Protein	0	0	0
Csa01751s010_1	receptor kinase 1	0	0	0
Csa01755s010_1	Putative Protein	0.0257913	0.0599322	0.0266426
Csa01755s020_1	nucleolin like 1	0.0347872	0.0312502	0.0365385
Csa01758s010_1	Protein phosphatase 2A regulatory B subunit family protein	0.0653004	0.0669826	0.133117
Csa01777s010_1	unknown protein	0.102583	0.289366	0.132232
Csa01781s010_1	Uncharacterised conserved protein UCP015417, vWA	0.0181196	0	0
Csa01789s010_1	Adaptin family protein	2.3642	2.57859	1.59448
Csa01792s010_1	Putative Protein	0	0.0565737	0
Csa01802s010_1	Tetratricopeptide repeat (TPR)-like superfamily protein	0	0	0
Csa01807s010_1	binding	0.479497	0.398339	0.0965771
Csa01818s010_1	Protein of unknown function (DUF679)	0	0	0
Csa01818s020_1	TRICHOME BIREFRINGENCE-LIKE 20	0	0	0
Csa01821s010_1	ATP citrate lyase (ACL) family protein	0.468512	0.559048	0.426698
Csa01821s020_1	Actin-like ATPase superfamily protein	0.0873581	0.196858	0.124145
Csa01832s010_1	Myotubularin-like phosphatases II superfamily	0.0968866	0.163094	0.0758871
Csa01843s010_1	WD-40 repeat family protein / beige-related	0.0897882	0.219345	0.0451673
Csa01847s010_1	Glycosyl hydrolase superfamily protein	0	0	0
Csa01854s010_1	FUNCTIONS IN: molecular_function unknown	0.0847998	0.0493156	0
Csa01858s010_1	S-adenosyl-L-methionine-dependent methyltransferases superfamily protein	0	0	0
Csa01858s020_1	Endosomal targeting BRO1-like domain-containing protein	5.9491	4.89355	2.32363
Csa01876s010_1	Putative Protein	1.1909	1.43579	0.105768
Csa01886s010_1	Putative Protein	0	0	0
Csa01890s010_1	Putative integral membrane protein conserved region (DUF2404)	1.75677	0.715403	1.54012
Csa01939s010_1	Protein kinase superfamily protein	0	0.0239509	0.66244
Csa01940s010_1	Q9LTU2 (Similarity to replication protein A1)	13.9127	4.70403	0.896989
Csa01945s010_1	unknown protein	0.251128	0.25586	0.0200603
Csa01975s010_1	unknown protein	0	0.0906855	3.12171
Csa01975s020_1	Q9M187 (Putative uncharacterized protein T5C2_20)	0	0	0
Csa01983s010_1	D7LNY2 (Predicted protein)	0	0	0
Csa01g001000_1	methyl-CPG-binding domain 9	3.37311	1.82907	0.193063
Csa01g001010_1	PsbQ-like 1	0	0	0.462181
Csa01g001020_1	Expressed protein	0.0505298	0.0446432	0.158227
Csa01g001030_1	Peroxidase superfamily protein	0	0	0.0194951
Csa01g001040_1	Polynucleotidyl transferase, ribonuclease H-like superfamily protein	3.97772	2.86047	1.86946
Csa01g001050_1	ARM repeat superfamily protein	0.37831	0.437293	0.437827
Csa01g001060_1	vacuolar membrane ATPase 10	51.3473	24.8291	107.393
Csa01g001070_1	transferases	4.17744	2.612	2.11016
Csa01g001080_1	CRM family member 2	1.38709	1.25169	1.87612
Csa01g001090_1	CRM family member 2	0.192222	0.11301	0.151803
Csa01g001100_1	Family of unknown function (DUF716)	1.7428	1.79035	0.952409
Csa01g001110_1	Major facilitator superfamily protein	0.453356	0.997585	0.188176
Csa01g001120_1	Transducin/WD40 repeat-like superfamily protein	3.31771	2.73008	2.09943
Csa01g001130_1	DP-E2F-like protein 3	2.37867	0.630501	0.257413
Csa01g001140_1	tubulin-tyrosine ligases	0	0	0.0933123
Csa01g001150_1	ECA1-like gametogenesis related family protein	0.395665	0	0
Csa01g001160_1	SIN3-like 1	5.31871	4.00937	0.927793
Csa01g001170_1	Protein of unknown function (DUF569)	0.0139736	0	0.0672254
Csa01g001180_1	Phosphoglycerate mutase-like family protein	2.64722	1.50397	1.42078
Csa01g001190_1	Phosphoglycerate mutase-like family protein	0.0419846	0.0377158	0.221871
Csa01g001200_1	Protein kinase superfamily protein	14.1875	12.1752	6.42371
Csa01g001210_1	SPFH/Band 7/PHB domain-containing membrane-associated protein family	0	0	0.237904
Csa01g001220_1	voltage dependent anion channel 1	36.2165	27.5986	77.7536
Csa01g001230_1	Pectate lyase family protein	0.0203831	0	0
Csa01g001240_1	unknown protein	0	0	0
Csa01g001250_1	unknown protein	0	0	0
Csa01g001260_1	unknown protein	0	0	0
Csa01g001270_1	homeobox protein 20	0.038111	0.0915511	0.0110752
Csa01g001280_1	RNA-binding (RRM/RBD/RNP motifs) family protein	10.2373	9.9195	7.01584
Csa01g001290_1	PPDK regulatory protein 2	0.840836	1.17653	0.468314
Csa01g001300_1	Peroxidase superfamily protein	0.0302818	0	0
Csa01g001310_1	Protein of unknown function (DUF784)	0.0251908	0.0226295	0
Csa01g001320_1	starch synthase 2	5.71718	4.39949	4.87535
Csa01g001330_1	Protein of unknown function (DUF1666)	0.0118846	0.0312965	0
Csa01g001340_1	Ribosomal protein L34e superfamily protein	1.36776	1.52061	1.61437
Csa01g001350_1	FUNCTIONS IN: molecular_function unknown	9.29158	5.68723	2.32665
Csa01g001360_1	FUNCTIONS IN: molecular_function unknown	0.469049	0.287164	0.752289
Csa01g001370_1	Putative Protein	0	0	0.127587
Csa01g001380_1	Protein of unknown function (DUF626)	1.3472	0.732197	1.89553
Csa01g001390_1	SET-domain containing protein lysine methyltransferase family protein	5.18794	3.4866	1.62355
Csa01g001400_1	polypyrimidine tract-binding protein 1	5.26997	4.73558	3.52073
Csa01g001410_1	myb domain protein 106	0.509833	0.167888	1.84799
Csa01g001420_1	ARM repeat superfamily protein	0.845641	0.350217	0.119742
Csa01g001430_1	unknown protein	14.7191	10.3706	44.2136
Csa01g001440_1	Pyridoxal phosphate (PLP)-dependent transferases superfamily protein	27.0712	17.507	68.5391
Csa01g001450_1	hypothetical protein 1	2.23601	1.84416	0.890228
Csa01g001460_1	SNF1 kinase homolog 10	10.2343	7.65814	3.51799
Csa01g001470_1	Protein kinase superfamily protein	0	0	0
Csa01g001480_1	WRKY DNA-binding protein 58	0.0056021	0	0.369367
Csa01g001490_1	early nodulin-like protein 16	12.4691	16.2996	0.129973
Csa01g001500_1	unknown protein	2.7422	2.86372	15.8268
Csa01g001510_1	F-box family protein with a domain of unknown function (DUF295)	0.0439759	0	0
Csa01g001520_1	membrane-anchored ubiquitin-fold protein 1 precursor	3.67275	3.776	4.01554
Csa01g001530_1	galacturonosyltransferase 13	1.55735	1.14337	1.09165
Csa01g001540_1	C2H2 and C2HC zinc fingers superfamily protein	0.190078	0.0853411	0.0104207
Csa01g001550_1	UDP-glucose 6-dehydrogenase family protein	5.46057	3.88448	0.882851
Csa01g001560_1	TPX2 (targeting protein for Xklp2) protein family	0.290277	0.0326393	0.0452531
Csa01g001570_1	Ribosomal protein S19e family protein	107.735	87.3387	190.939
Csa01g001580_1	Insulinase (Peptidase family M16) protein	22.8746	13.6867	38.5423
Csa01g001590_1	UDP-Glycosyltransferase superfamily protein	0	0	0.0342564
Csa01g001600_1	F-box family protein with a domain of unknown function (DUF295)	0.62394	0.0381099	0
Csa01g001610_1	serine carboxypeptidase-like 25	3.6325	1.43269	0.968045
Csa01g001620_1	hydroxyproline-rich glycoprotein family protein	6.67569	0.646639	2.01486
Csa01g001630_1	unknown protein	0	0	0
Csa01g001640_1	receptor-like protein kinase 2	1.44277	1.26801	0.416777
Csa01g001650_1	AFP2 (ABI five-binding protein 2) family protein	1.65152	2.37202	0.457454
Csa01g001660_1	plastid transcription factor 1	0.694249	1.10608	0.817626
Csa01g001670_1	Bromodomain transcription factor	0.934001	0.639813	0.406339
Csa01g001680_1	longifolia2	0.704388	0.986639	1.6321
Csa01g001690_1	Bromodomain transcription factor	0.204883	0.0661458	0.0632841
Csa01g001700_1	SPIRAL1-like3	19.6678	13.9057	34.2632
Csa01g001710_1	Proteasome component (PCI) domain protein	20.9118	17.9385	19.4865
Csa01g001720_1	COBRA-like protein 1 precursor	1.74931	1.37712	0.485277
Csa01g001730_1	unknown protein	10.8356	7.38505	10.7025
Csa01g001740_1	reversibly glycosylated polypeptide 1	8.42729	2.86822	7.01182
Csa01g001750_1	reversibly glycosylated polypeptide 1	0.411459	0.298759	1.79288
Csa01g001760_1	reversibly glycosylated polypeptide 1	7.15562	2.28696	5.6561
Csa01g001770_1	unknown protein	0	0	0
Csa01g001780_1	D7KZE8 (Predicted protein)	0.68918	0.615499	0
Csa01g001790_1	O-fucosyltransferase family protein	3.84571	5.07354	6.50258
Csa01g001800_1	auxin transport protein (BIG)	4.59852	3.58952	1.58641
Csa01g001810_1	D7KZF2 (Predicted protein)	0	0	0
Csa01g001820_1	RNA-binding (RRM/RBD/RNP motifs) family protein	0	0	0
Csa01g001830_1	Flavodoxin family protein	2.23156	1.82333	1.48276
Csa01g001840_1	RING/U-box superfamily protein	6.30099	5.01342	1.52081
Csa01g001850_1	Regulator of chromosome condensation (RCC1) family protein	7.88348	8.0714	6.30517
Csa01g001860_1	K-box region and MADS-box transcription factor family protein	11.5362	9.47385	0.0180969
Csa01g001870_1	N2,N2-dimethylguanosine tRNA methyltransferase	2.44184	2.6628	1.82523
Csa01g001880_1	Pentatricopeptide repeat (PPR) superfamily protein	0.225412	0.19047	0.0609075
Csa01g001890_1	UDP-glucose 6-dehydrogenase family protein	0	0	0
Csa01g001900_1	F-box family protein with a domain of unknown function (DUF295)	0	0	0
Csa01g001910_1	Putative Protein	8.313	5.7892	5.36308
Csa01g001920_1	RING/U-box superfamily protein	1.07625	1.01677	0.36404
Csa01g001930_1	galacturonosyltransferase 9	8.36595	4.89545	5.30366
Csa01g001940_1	Citrate synthase family protein	0.408953	0.410815	0.197384
Csa01g001950_1	CONSTANS-like 2	1.35012	1.29844	10.9337
Csa01g001960_1	alpha/beta-Hydrolases superfamily protein	0.823762	2.80596	0.0120646
Csa01g001970_1	unknown protein	1.76651	1.30293	1.58495
Csa01g001980_1	Protein of unknown function (DUF679)	0	0	0
Csa01g001990_1	cell division protein ftsH, putative	6.10084	4.40605	15.2677
Csa01g002000_1	Putative Protein	0.454126	0.26127	0.875242
Csa01g002010_1	Putative Protein	1.25057	1.36393	0.708842
Csa01g002020_1	Ypt/Rab-GAP domain of gyp1p superfamily protein	6.94935	5.36312	1.33409
Csa01g002030_1	S-adenosylmethionine decarboxylase	193.425	111.318	139.718
Csa01g002040_1	Late embryogenesis abundant protein (LEA) family protein	132.492	993.367	0.0703952
Csa01g002050_1	Protein of unknown function (DUF626)	0	0	0.378314
Csa01g002060_1	Pentatricopeptide repeat (PPR) superfamily protein	1.34781	1.10856	0.610389
Csa01g002070_1	Putative Protein	0.237003	0.388857	0.132133
Csa01g002080_1	unknown protein	0.414604	0	0
Csa01g002090_1	Regulator of chromosome condensation (RCC1) family protein	3.86337	2.43985	2.50193
Csa01g002100_1	general regulatory factor 7	34.7542	13.5615	9.77849
Csa01g002110_1	TCP-1/cpn60 chaperonin family protein	8.62394	5.95214	3.55911
Csa01g002120_1	Rad23 UV excision repair protein family	10.7839	7.92656	8.13393
Csa01g002130_1	LOB domain-containing protein 41	23.6848	11.6888	0.0454453
Csa01g002140_1	unknown protein	5.38084	3.61354	1.27887
Csa01g002150_1	Ribosomal protein S7e family protein	157.839	124.159	89.9664
Csa01g002160_1	Mannose-6-phosphate isomerase, type I	4.44788	4.88766	13.9492
Csa06g049650_1	3-beta hydroxysteroid dehydrogenase/isomerase family protein	5.81836	5.71993	1.75742
Csa01g002180_1	F-box and associated interaction domains-containing protein	0	0	0
Csa01g002190_1	Fatty acid hydroxylase superfamily protein	0	0	0
Csa01g002200_1	lipid phosphate phosphatase 3	1.81716	2.68315	2.06341
Csa01g002210_1	Plant stearoyl-acyl-carrier-protein desaturase family protein	0.362058	0.678781	0.0132872
Csa01g002220_1	Plant stearoyl-acyl-carrier-protein desaturase family protein	52.084	67.808	2.09079
Csa01g002230_1	unknown protein	12.4972	1.16717	2.08836
Csa01g002240_1	Plant protein of unknown function (DUF247)	0	0	0.00993501
Csa01g002250_1	Tetratricopeptide repeat (TPR)-like superfamily protein	1.76989	0.974856	0.666642
Csa01g002260_1	Tyrosyl-tRNA synthetase, class Ib, bacterial/mitochondrial	0.090656	0	1.18223
Csa01g002270_1	Tetratricopeptide repeat (TPR)-like superfamily protein	1.08152	0.513305	0.808774
Csa01g002280_1	Tyrosyl-tRNA synthetase, class Ib, bacterial/mitochondrial	1.63797	1.00679	10.4948
Csa01g002290_1	nijmegen breakage syndrome 1	2.21392	1.94044	0.739198
Csa01g002300_1	NC domain-containing protein-related	11.3784	9.95783	7.04303
Csa01g002310_1	ARM repeat superfamily protein	10.7646	5.91003	6.80906
Csa01g002320_1	Class I glutamine amidotransferase-like superfamily protein	9.31611	10.4504	9.18461
Csa01g002330_1	thioredoxin F-type 1	18.002	13.5084	131.103
Csa01g002340_1	Eukaryotic aspartyl protease family protein	1.87555	3.17147	3.0184
Csa01g002350_1	Protein phosphatase 2C family protein	10.6986	10.6658	8.50916
Csa01g002360_1	Class II aaRS and biotin synthetases superfamily protein	11.1209	6.88045	4.99993
Csa01g002370_1	Ribonuclease E inhibitor RraA/Dimethylmenaquinone methyltransferase	21.3224	15.0652	21.7534
Csa01g002380_1	isopentenyl pyrophosphate:dimethylallyl pyrophosphate isomerase 2	28.6262	14.5937	55.6809
Csa01g002390_1	zinc finger (C2H2 type) family protein	7.02103	4.92238	7.55046
Csa01g002400_1	Tyrosine phosphatase family protein	0.773219	0.624272	1.19181
Csa01g002410_1	Protein kinase superfamily protein	0.05915	0.0541627	0
Csa01g002420_1	MuDR family transposase	0.839866	0.548682	0.260542
Csa01g002430_1	zinc knuckle (CCHC-type) family protein	1.21555	0.361869	1.46611
Csa01g002440_1	zinc finger protein 1	2.83456	0.826585	21.5069
Csa01g002450_1	ARM repeat superfamily protein	0.00818983	0	0
Csa01g002460_1	STELAR K+ outward rectifier	0.0539917	0.0153598	0.222534
Csa01g002470_1	zinc ion binding	5.758	3.776	2.18484
Csa01g002480_1	Inositol monophosphatase family protein	15.1176	7.19271	29.8511
Csa01g002490_1	Peptidase M20/M25/M40 family protein	11.5645	12.4604	0.783992
Csa01g002500_1	Leucine-rich repeat protein kinase family protein	1.30996	1.03118	1.10728
Csa01g002510_1	Putative Protein	0	0.0897041	0.106207
Csa01g002520_1	RING/FYVE/PHD zinc finger superfamily protein	2.71601	2.59474	1.32746
Csa01g002530_1	unknown protein	5.13534	6.36864	5.46756
Csa01g002540_1	Chaperone DnaJ-domain superfamily protein	5.11579	4.52227	4.46059
Csa01g002550_1	AIG2-like (avirulence induced gene) family protein	11.1105	7.95953	1.01006
Csa01g002560_1	Replication protein A, subunit RPA32	4.59611	1.04503	1.19834
Csa01g002570_1	Plant protein of unknown function (DUF827)	0.513164	0.338436	0.356099
Csa01g002580_1	nucleic acid binding	3.12215	3.53142	0.828104
Csa01g002590_1	myb domain protein 107	1.21692	3.40515	0
Csa01g002600_1	Tho complex subunit 7/Mft1p	18.0525	13.3033	10.4368
Csa01g002610_1	Heavy metal transport/detoxification superfamily protein	0	0	0
Csa01g002620_1	EXORDIUM like 6	0.0355401	0	0
Csa01g002630_1	EXORDIUM like 6	0.0800427	0.025383	0
Csa01g002640_1	MEIOTIC CONTROL OF CROSSOVERS1	4.60972	2.86923	0.799365
Csa01g002650_1	heat shock transcription factor A1E	1.09656	1.41388	0.0867427
Csa01g002660_1	EF hand calcium-binding protein family	0	0	0
Csa01g002670_1	Putative Protein	1.49284	0.796026	0
Csa01g002680_1	Peptidyl-tRNA hydrolase II (PTH2) family protein	1.67969	1.53512	4.99333
Csa01g002690_1	Target of Myb protein 1	0.31983	0.632812	0
Csa01g002700_1	F-box/RNI-like superfamily protein	0.576733	0.511482	0.349675
Csa01g002710_1	cellulose synthase-like D3	1.35144	0.857811	0.330802
Csa01g002720_1	P-loop containing nucleoside triphosphate hydrolases superfamily protein	1.08807	0.421959	0.577692
Csa01g002730_1	Domain of unknown function (DUF1985)	0.236065	0.128689	0
Csa01g002740_1	Protein of unknown function (DUF1666)	3.64064	2.86816	3.30012
Csa01g002750_1	NADH-ubiquinone oxidoreductase-related	48.699	44.4883	78.0514
Csa01g002760_1	Zinc-binding dehydrogenase family protein	0	0	0
Csa01g002770_1	vacuolar glucose transporter 1	0.882149	0.363932	2.47608
Csa01g002780_1	NADH:ubiquinone oxidoreductase, 17.2kDa subunit	34.7185	27.6473	39.8938
Csa01g002790_1	exportin 1A	0.995704	0.582866	0.199169
Csa01g002800_1	ADP-ribosylation factor B1C	10.6398	9.04461	2.47657
Csa01g002810_1	unknown protein	7.30651	0.614094	0.802941
Csa01g002820_1	Tudor/PWWP/MBT superfamily protein	2.67093	2.08102	0.794496
Csa01g002830_1	unknown protein	25.1099	8.34171	42.9478
Csa01g002840_1	FUNCTIONS IN: molecular_function unknown	4.80837	3.16809	4.92244
Csa01g002850_1	unknown protein	1.03098	5.52602	0.0724414
Csa01g002860_1	Got1/Sft2-like vescicle transport protein family	6.71415	8.20131	2.33819
Csa01g002870_1	glutathione S-transferase F11	0.161127	0.0471094	0.0237925
Csa01g002880_1	NAC domain containing protein 45	0	0.00844025	0.113914
Csa01g002890_1	unknown protein	2.49872	1.81651	0.846559
Csa01g002900_1	expansin A13	1.39107	0.63526	0.592636
Csa01g002910_1	alpha/beta-Hydrolases superfamily protein	1.48377	1.61517	0
Csa01g002920_1	alpha/beta-Hydrolases superfamily protein	3.87405	0.473949	0
Csa01g002930_1	UDP-GLUCOSE PYROPHOSPHORYLASE 1	34.2145	24.2888	66.4222
Csa01g002940_1	homeodomain GLABROUS 8	0.00469768	0	0.0223168
Csa01g002950_1	Adenine nucleotide alpha hydrolases-like superfamily protein	1.95638	2.26872	9.96987
Csa01g002960_1	Protein of unknown function (DUF1278)	0	0	0
Csa01g002970_1	unknown protein	0.0389749	0.109726	0.0500301
Csa01g002980_1	D7L0F3 (Predicted protein)	0	0	0
Csa01g002990_1	Adenine nucleotide alpha hydrolases-like superfamily protein	0	0	0
Csa01g003000_1	dicer-like 2	1.37923	1.06735	0.205044
Csa01g003010_1	Calcineurin-like metallo-phosphoesterase superfamily protein	8.1166	5.87902	3.87231
Csa03g051040_1	3beta-hydroxysteroid-dehydrogenase/decarboxylase isoform 1	9.47526	6.77126	3.22999
Csa01g003030_1	RNA-binding ASCH domain protein	9.64006	11.2799	3.38528
Csa01g003040_1	NAD(P)-binding Rossmann-fold superfamily protein	3.28219	4.12009	7.22355
Csa01g003050_1	D8M7D4 (Singapore isolate B (sub-type 7) whole genome shotgun sequence assembly, scaffold_4)	0.0117072	0	0.0627307
Csa01g003060_1	NAD(P)-binding Rossmann-fold superfamily protein	3.94732	3.8725	8.11118
Csa01g003070_1	LUC7 related protein	12.6545	10.3897	6.55191
Csa01g003080_1	unknown protein	8.25361	55.3415	0
Csa01g003090_1	NAD(P)-binding Rossmann-fold superfamily protein	0	0	0
Csa01g003100_1	DegP protease 7	7.32816	7.77337	3.12617
Csa01g003110_1	EF hand calcium-binding protein family	7.93757	1.97585	0
Csa01g003120_1	Ku70-binding family protein	4.25019	2.79204	4.136
Csa01g003130_1	Calcium-binding EF-hand family protein	0.0455698	0	0
Csa01g003140_1	ARM repeat superfamily protein	1.87291	2.86335	0.592419
Csa01g003150_1	RGA-like 2	0.847936	1.32946	1.21372
Csa01g003160_1	cytochrome P450, family 87, subfamily A, polypeptide 9	10.9803	19.8105	0.420401
Csa01g003170_1	acetyl CoA:(Z)-3-hexen-1-ol acetyltransferase	0.0294632	0.0621972	0
Csa01g003180_1	peroxin 19-1	4.42958	8.37241	1.76289
Csa01g003190_1	BolA-like family protein	0.0716907	0.0475547	0.287132
Csa01g003200_1	TatD related DNase	0.146528	0.199261	0.428908
Csa01g003210_1	non-specific phospholipase C3	0.0585888	0.378933	0.0777503
Csa01g003220_1	non-specific phospholipase C4	0.77558	3.84014	0.119516
Csa01g003230_1	non-specific phospholipase C5	0.35433	0.411383	0
Csa01g003240_1	unknown protein	4.11985	3.44777	3.21875
Csa01g003250_1	Protein of unknown function (DUF3550/UPF0682)	3.73182	2.78905	1.50774
Csa01g003260_1	Tetratricopeptide repeat (TPR)-like superfamily protein	0.871738	0.6759	0.466883
Csa01g003270_1	SWIB/MDM2 domain superfamily protein	11.5456	15.0885	6.01779
Csa01g003280_1	ribosomal protein S2	6.66587	4.07555	5.43049
Csa01g003290_1	ELMO/CED-12 family protein	7.3797	10.5677	2.27426
Csa01g003300_1	Putative Protein	1.52348	0.171135	0.525585
Csa01g003310_1	MATE efflux family protein	2.41269	6.70105	0
Csa01g003320_1	cysteine synthase 26	4.18355	1.43551	9.40435
Csa01g003330_1	beta glucosidase 25	1.30497	1.83022	0.0579727
Csa01g003340_1	Exostosin family protein	0.153356	0.770088	0
Csa01g003350_1	WUSCHEL related homeobox 11	0.475984	0.334766	0
Csa01g003360_1	Peroxidase superfamily protein	0	0	0
Csa01g003370_1	Peroxidase superfamily protein	0	0	0
Csa01g003380_1	C2 calcium/lipid-binding plant phosphoribosyltransferase family protein	1.53169	1.53799	0.172144
Csa01g003390_1	C2 calcium/lipid-binding plant phosphoribosyltransferase family protein	1.29235	0.931921	0.267862
Csa01g003400_1	Core-2/I-branching beta-1,6-N-acetylglucosaminyltransferase family protein	4.90887	5.06234	2.02556
Csa01g003410_1	Plasma-membrane choline transporter family protein	0.0879518	0.669729	0
Csa01g003420_1	Putative Protein	1.38102	0.814589	1.13316
Csa01g003430_1	polyribonucleotide nucleotidyltransferase, putative	2.73411	1.50708	13.7754
Csa01g003440_1	cationic amino acid transporter 4	2.68374	2.0358	4.88363
Csa01g003450_1	BTB-POZ and MATH domain 4	10.669	10.1435	4.32381
Csa01g003460_1	SET domain protein 20	1.34601	1.57558	0.386849
Csa01g003470_1	LOB domain-containing protein 20	6.49765	1.82941	0.0147135
Csa01g003480_1	Leucine-rich repeat protein kinase family protein	7.2843	13.8855	5.77402
Csa01g003490_1	HSP20-like chaperones superfamily protein	6.15456	4.02889	2.10012
Csa01g003500_1	methionine synthase 2	1.81772	1.6906	2.86908
Csa01g003510_1	ankyrin repeat family protein / regulator of chromosome condensation (RCC1) family protein	7.14198	10.4681	2.85223
Csa01g003520_1	syntaxin of plants 131	0.543042	0.886968	0.225349
Csa01g003530_1	O-fucosyltransferase family protein	2.26462	1.73436	1.01411
Csa01g003540_1	SAUR-like auxin-responsive protein family	0	0.0228375	0.357772
Csa01g003550_1	SAUR-like auxin-responsive protein family	0.0257466	0	0.409742
Csa14g051180_1	3beta-hydroxysteroid-dehydrogenase/decarboxylase isoform 1	8.92682	6.9688	3.03589
Csa01g003570_1	Major facilitator superfamily protein	0.0484918	0.0199318	0
Csa01g003580_1	APR-like 5	5.28858	5.25597	2.08997
Csa01g003590_1	unknown protein	4.35776	1.5439	1.29169
Csa01g003600_1	Protein of unknown function (DUF1639)	6.58557	4.00234	3.04081
Csa01g003610_1	FMN binding	11.2759	16.0026	17.2229
Csa01g003620_1	adenosine-5'-phosphosulfate (APS) kinase 3	2.28017	2.68975	1.8404
Csa01g003630_1	glutamate dehydrogenase 3	0.016876	0.185839	0.419692
Csa01g003640_1	H/ACA ribonucleoprotein complex, subunit Gar1/Naf1 protein	11.8095	5.65827	12.5671
Csa01g003650_1	Protein of unknown function (DUF3550/UPF0682)	0.643025	0.713185	0.511163
Csa01g003660_1	Putative Protein	0	0	0.203936
Csa01g003670_1	Protein kinase family protein	9.43956	6.58661	3.69538
Csa01g003680_1	mitochondrial substrate carrier family protein	0.0388803	0.0487382	0.553822
Csa01g003690_1	ATP synthase D chain, mitochondrial	20.2797	9.7714	20.9823
Csa01g003700_1	ureidoglycolate hydrolases	0	0	0.0563282
Csa01g003710_1	Ulp1 protease family protein	0.176888	0.138118	0.0168009
Csa01g003720_1	Sucrose-6F-phosphate phosphohydrolase family protein	13.9888	9.03833	24.7132
Csa01g003730_1	unknown protein	0.18009	0.0684955	0.123034
Csa01g003740_1	FASCICLIN-like arabinogalactan protein 16 precursor	2.24249	1.48957	1.28546
Csa01g003750_1	evolutionarily conserved C-terminal region 1	0.757562	0.151339	3.25307
Csa01g004750_1	TCP-1/cpn60 chaperonin family protein	17.0932	9.89752	9.0453
Csa01g004760_1	ARM repeat superfamily protein	1.45499	0.811541	0.195554
Csa01g004770_1	NAD(P)-binding Rossmann-fold superfamily protein	3.76107	1.39613	7.95911
Csa01g004780_1	alpha/beta-Hydrolases superfamily protein	0.69934	0.411202	3.48312
Csa01g004790_1	NAD(P)-binding Rossmann-fold superfamily protein	0.229644	1.01675	0.94959
Csa01g004800_1	O-Glycosyl hydrolases family 17 protein	0.0708993	0.0648905	0.0354085
Csa01g004810_1	unknown protein	1.86734	1.42489	0.935846
Csa01g004820_1	Homeodomain-like superfamily protein	0	0.0432959	0.614745
Csa01g004830_1	Pyruvate kinase family protein	0	0	0.0550042
Csa01g004840_1	Pyruvate kinase family protein	0	0	0.0128205
Csa01g004850_1	NAC domain containing protein 46	3.36958	3.34481	0.154144
Csa01g004860_1	NAC domain containing protein 47	0.2467	0.342865	0
Csa01g004870_1	apyrase 1	7.38451	4.26176	3.4211
Csa01g004880_1	small and basic intrinsic protein 1A	13.4608	9.18268	13.2134
Csa01g004890_1	AGAMOUS-like 57	0	0	0
Csa01g004900_1	glyceraldehyde-3-phosphate dehydrogenase C subunit 1	115.846	47.7738	172.79
Csa01g004910_1	Tetratricopeptide repeat (TPR)-like superfamily protein	0.939016	0.806267	1.06161
Csa01g004920_1	Ankyrin repeat family protein	0.750261	1.99351	3.47444
Csa01g004930_1	unknown protein	2.53391	2.37712	0.553017
Csa01g004940_1	RmlC-like cupins superfamily protein	0.622226	4.44479	0
Csa01g004950_1	RmlC-like cupins superfamily protein	0.0874608	0.367728	0
Csa01g004960_1	RmlC-like cupins superfamily protein	44.0142	5.00535	0
Csa01g004970_1	Ribosomal protein S5 domain 2-like superfamily protein	34.6242	22.1875	45.6902
Csa01g004980_1	Tetratricopeptide repeat (TPR)-like superfamily protein	6.45525	4.1923	2.93161
Csa01g004990_1	F-box and associated interaction domains-containing protein	0.0109556	0	0
Csa01g005000_1	plastid transcriptionally active 3	4.31954	2.03596	19.147
Csa01g005010_1	response regulator 22	0	0	0
Csa01g005020_1	response regulator 22	1.1914	0.204828	0
Csa01g005030_1	Li-tolerant lipase 1	0.0799667	0	14.449
Csa01g005040_1	RmlC-like cupins superfamily protein	0.108314	0.237003	0.0344658
Csa01g005050_1	unknown protein	4.01441	4.04288	5.58747
Csa01g005060_1	FtsH extracellular protease family	4.42547	2.40887	9.08893
Csa01g005070_1	Plant protein of unknown function (DUF946)	3.96889	2.98056	1.18387
Csa01g005080_1	Calcium-dependent lipid-binding (CaLB domain) family protein	0.394362	0.470645	0.0134971
Csa01g005090_1	plasmodesmata-located protein 4	0.675942	1.67302	0.0168961
Csa01g005100_1	vacuolar ATP synthase subunit A	1.39578	1.7331	0.628037
Csa01g005110_1	SET-domain containing protein lysine methyltransferase family protein	5.70319	3.38413	2.4397
Csa01g005120_1	Ribosomal protein L14p/L23e family protein	205.076	135.129	556.03
Csa01g005130_1	Homeodomain-like superfamily protein	1.33719	0.399484	1.57629
Csa01g005140_1	peroxin-12	2.65853	2.16156	2.82006
Csa01g005150_1	Ankyrin repeat family protein	11.4079	8.49153	4.78003
Csa01g005160_1	endoribonucleases	3.04637	2.13874	0.86799
Csa01g005170_1	unknown protein	4.6291	3.90649	0.292228
Csa01g005180_1	unknown protein	3.12831	2.54686	1.60489
Csa01g005190_1	D7LBH4 (Putative uncharacterized protein)	2.03812	0.198746	0
Csa01g005200_1	Protein of Unknown Function (DUF239)	0.00884121	0	0
Csa01g005210_1	RNA-binding (RRM/RBD/RNP motifs) family protein	1.03382	0.795868	1.23565
Csa01g005220_1	Protein of unknown function (DUF640)	0.0110687	0	0.0465035
Csa01g005230_1	threonine aldolase 2	6.24733	11.0254	3.55543
Csa01g005240_1	phosphoenolpyruvate carboxylase kinase 2	2.31896	4.32264	0.259246
Csa01g005250_1	Cysteine-rich protein	0.0402167	0	0
Csa01g005260_1	unknown protein	3.34485	2.41797	51.5346
Csa01g005270_1	unknown protein	0.0583886	0.0452166	8.34666
Csa01g005280_1	AT-hook motif nuclear-localized protein 19	0.25292	0.524435	0
Csa01g005290_1	Signal transduction histidine kinase, hybrid-type, ethylene sensor	2.32658	2.74956	0.52456
Csa01g005300_1	AT hook motif DNA-binding family protein	1.4158	1.34451	2.10901
Csa01g005310_1	Nucleotidylyl transferase superfamily protein	16.1819	11.513	9.34118
Csa01g005320_1	ankyrin repeat family protein	0	0	0.922932
Csa01g005330_1	RNA-binding KH domain-containing protein	5.7767	4.02083	5.05099
Csa01g005340_1	RNA-binding KH domain-containing protein	7.48622	6.11494	2.80922
Csa01g005350_1	Alba DNA/RNA-binding protein	0.212474	0.0202113	0.0724414
Csa01g005360_1	WVD2-like 1	3.05531	1.43347	3.94055
Csa01g005370_1	glycine-rich protein	1.13874	1.35261	1.94152
Csa01g005380_1	FAD/NAD(P)-binding oxidoreductase family protein	4.79572	2.0598	24.4782
Csa01g005390_1	F-box and associated interaction domains-containing protein	0.0250649	0	0
Csa01g005400_1	F-box and associated interaction domains-containing protein	0.018372	0	0
Csa01g005410_1	WRKY DNA-binding protein 39	4.03588	3.7365	4.02643
Csa01g005420_1	CLP-similar protein 3	3.48763	2.72098	2.6171
Csa01g005430_1	Malectin/receptor-like protein kinase family protein	0.492286	0.409583	0.247889
Csa01g005440_1	ankyrin repeat family protein	2.36186	1.90654	0.614119
Csa01g005450_1	pathogenesis-related 4	0	0	2.69925
Csa01g005460_1	pathogenesis-related 4	0.207144	1.96259	17.7048
Csa01g005470_1	indoleacetic acid-induced protein 16	6.315	4.21078	9.13108
Csa01g005480_1	RNA polymerase II transcription mediators	1.73658	1.21918	0.389584
Csa01g005490_1	Tetratricopeptide repeat (TPR)-like superfamily protein	0.270448	0.238246	0.146527
Csa01g005500_1	Tetratricopeptide repeat (TPR)-like superfamily protein	0.550087	0.361108	0.0883571
Csa01g005510_1	Pentatricopeptide repeat (PPR-like) superfamily protein	2.18496	1.82462	3.30974
Csa01g005520_1	40s ribosomal protein SA B	0.452714	0.180233	0.211934
Csa01g005530_1	Protein of unknown function (DUF1000)	26.7599	17.7952	28.9639
Csa01g005540_1	Ribose 5-phosphate isomerase, type A protein	9.31254	3.1443	196.782
Csa01g005550_1	translocase inner membrane subunit 23-3	0.164112	0.0760366	0.0832972
Csa01g005560_1	NIMA-related kinase 2	2.73226	1.28356	1.08631
Csa01g005570_1	Pseudouridine synthase family protein	2.52248	2.10783	0.613787
Csa01g005580_1	Protein prenylyltransferase superfamily protein	12.9569	10.8914	10.0705
Csa01g005590_1	Tesmin/TSO1-like CXC domain-containing protein	2.42299	0.623885	0.165154
Csa01g005600_1	damaged DNA binding	0.099787	0.12265	0.200058
Csa01g005610_1	Plant protein of unknown function (DUF868)	0.612354	0.421941	0.562232
Csa01g005620_1	zeta-carotene desaturase	7.83222	6.93176	46.7882
Csa01g005630_1	DNA-damage-repair/toleration protein (DRT102)	1.34752	1.07417	2.83387
Csa01g005640_1	Uncharacterized conserved protein (DUF2358)	5.73826	5.4162	5.86432
Csa01g005650_1	Defensin-like (DEFL) family protein	0	0	0
Csa01g005660_1	with no lysine (K) kinase 1	2.10817	2.70423	10.1757
Csa01g005670_1	Ribosomal protein S24e family protein	68.3401	44.9081	99.0101
Csa01g005680_1	DNA-binding storekeeper protein-related transcriptional regulator	7.14159	4.3277	3.06151
Csa01g005690_1	cysteine synthase D1	8.01747	7.6034	68.338
Csa01g005700_1	Acyl-CoA N-acyltransferases (NAT) superfamily protein	0.0224848	0	0
Csa01g005710_1	CONTAINS InterPro DOMAIN/s: SEC-C motif (InterPro:IPR004027)	1.44075	1.14087	1.62224
Csa01g005720_1	Domain of unknown function (DUF3444)	0.927548	1.18626	0
Csa01g005730_1	DHHC-type zinc finger family protein	1.27698	1.10781	0.584855
Csa01g005740_1	DNAJ heat shock N-terminal domain-containing protein	3.7659	3.06806	0.495049
Csa01g005750_1	BEST Arabidopsis thaliana protein match is: Frigida-like protein (TAIR:AT5G27220.1)	4.52704	3.52968	3.4801
Csa01g005760_1	ARM repeat superfamily protein	2.38912	2.30108	0.497439
Csa01g005770_1	Frigida-like protein	2.74152	1.55751	0.0400379
Csa01g005780_1	Transport protein particle (TRAPP) component	16.2592	12.7449	26.2201
Csa01g005790_1	unknown protein	0.516818	0.359321	0.351624
Csa01g005800_1	Protein of unknown function, transmembrane-40	6.7808	6.76989	1.98498
Csa01g005810_1	acyl carrier protein 1	340.836	310.206	7.72038
Csa01g005820_1	sodium hydrogen exchanger 2	13.2737	11.3191	2.7923
Csa01g005830_1	FUNCTIONS IN: molecular_function unknown	1.75897	1.61297	0.593827
Csa01g005840_1	ARM repeat superfamily protein	5.23619	5.05573	0.938325
Csa01g005850_1	Protein kinase superfamily protein	4.26047	2.84582	2.07113
Csa01g005860_1	NOP56-like pre RNA processing ribonucleoprotein	13.7639	6.22559	5.82766
Csa01g005870_1	CONTAINS InterPro DOMAIN/s: mRNA splicing factor, Cwf18 (InterPro:IPR013169)	10.2974	6.21933	7.91733
Csa01g005880_1	Transducin/WD40 repeat-like superfamily protein	3.45116	2.22438	1.01172
Csa01g005890_1	S-adenosyl-L-methionine-dependent methyltransferases superfamily protein	1.32453	1.26257	2.85518
Csa01g005900_1	Domain of unknown function (DUF3444)	0.736558	0.257452	0.0828691
Csa01g005910_1	alpha/beta-Hydrolases superfamily protein	5.33146	6.20037	1.23381
Csa01g005920_1	BEST Arabidopsis thaliana protein match is: Prefoldin chaperone subunit family protein (TAIR:AT5G27330.1)	6.68619	3.36646	2.32622
Csa01g005930_1	ROP binding protein kinases 2	0.0185179	0.0218764	0.0208149
Csa01g005940_1	Major facilitator superfamily protein	0.383227	0.0445695	0.019091
Csa01g005950_1	Major facilitator superfamily protein	0	0	0
Csa01g005960_1	Major facilitator superfamily protein	4.38404	12.2166	0.346854
Csa01g005970_1	Major facilitator superfamily protein	7.15263	15.2508	0.139321
Csa01g005980_1	Phosphoglycerate mutase family protein	2.10275	0.984714	0.139103
Csa01g005990_1	GDSL-like Lipase/Acylhydrolase superfamily protein	3.3265	1.96308	16.6611
Csa01g006000_1	D-aminoacid aminotransferase-like PLP-dependent enzymes superfamily protein	18.2315	17.8375	1.14782
Csa01g006010_1	RING/U-box superfamily protein	0.426781	0.140456	0.382489
Csa01g006020_1	nucleotide repair protein, putative	2.20574	1.91558	2.72567
Csa01g006030_1	Heavy metal transport/detoxification superfamily protein	13.1578	14.9159	8.77994
Csa01g006040_1	Signal peptidase subunit	7.73336	3.8103	3.54552
Csa01g006050_1	mitochondrial editing factor 19	0.227658	0.38354	0.163717
Csa01g006060_1	zinc ion binding	0	0.0378519	0
Csa01g006070_1	Q9FH11 (Mutator-like transposase-like)	0	0	0.141647
Csa01g006080_1	RING/U-box superfamily protein	0.422522	0.447068	0.410737
Csa01g006090_1	NAD(P)-binding Rossmann-fold superfamily protein	0.0671592	1.87081	0
Csa01g006100_1	Plant protein of unknown function (DUF869)	3.29461	1.45589	2.52112
Csa01g006110_1	Integral membrane Yip1 family protein	15.8456	10.259	8.6062
Csa01g006120_1	peroxisomal adenine nucleotide carrier 1	11.2618	10.9802	1.88512
Csa01g006130_1	Cytidine/deoxycytidylate deaminase family protein	1.50977	2.19757	2.06062
Csa01g006140_1	MIRO-related GTP-ase 3	0.0500353	0	0
Csa01g006150_1	O-fucosyltransferase family protein	7.34058	9.3954	1.39477
Csa01g006160_1	Cyclin family protein	0.117651	0.215337	0.244702
Csa01g006170_1	cyclin family	3.99622	1.03155	0.38988
Csa01g006180_1	Chaperone DnaJ-domain superfamily protein	3.59549	5.12489	14.3543
Csa01g006190_1	Tetratricopeptide repeat (TPR)-like superfamily protein	0.425175	0.862914	0.359478
Csa01g006200_1	Metallopeptidase M24 family protein	2.36367	2.22178	4.40956
Csa01g006210_1	receptor like protein 30	0.18466	0.050723	0.233184
Csa01g006220_1	DIRP	4.55467	3.75136	0.745057
Csa01g006230_1	FUNCTIONS IN: molecular_function unknown	0.0610847	0.0371655	0.0153935
Csa01g006240_1	acyl-CoA binding protein 4	5.70925	5.0541	4.33558
Csa01g006250_1	Tudor/PWWP/MBT superfamily protein	0.589012	0.232869	0.0443685
Csa01g006260_1	C2 domain-containing protein	0	0	0
Csa01g006270_1	Cysteine proteinases superfamily protein	0	0	0
Csa01g006280_1	CONTAINS InterPro DOMAIN/s: Cystatin-related, plant (InterPro:IPR006525)	0.282128	0.0277175	0.0655349
Csa01g006290_1	CONTAINS InterPro DOMAIN/s: Cystatin-related, plant (InterPro:IPR006525)	3.23813	1.23186	0
Csa01g006300_1	CONTAINS InterPro DOMAIN/s: Cystatin-related, plant (InterPro:IPR006525)	0.173175	0.103989	0
Csa01g006310_1	Putative Protein	0.398527	0	0
Csa01g006320_1	Actin-binding FH2 (formin homology 2) family protein	1.69974	2.04659	0.414947
Csa01g006330_1	cell cycle checkpoint control protein family	1.46868	1.06763	0.594648
Csa01g006340_1	ralf-like 22	0.439077	0.42359	0.896494
Csa01g006350_1	Rubber elongation factor protein (REF)	59.058	55.5637	19.959
Csa01g006360_1	Phospholipid/glycerol acyltransferase family protein	3.84496	5.8354	1.68677
Csa01g006370_1	Subunits of heterodimeric actin filament capping protein Capz superfamily	13.0666	11.4126	15.7643
Csa01g006380_1	regulatory particle triple-A ATPase 5A	31.5963	23.6726	18.4662
Csa01g006390_1	Methionine sulfoxide reductase (MSS4-like) family protein	0.0624256	0.18337	0
Csa01g006400_1	RING/U-box superfamily protein	7.16632	7.04481	3.86204
Csa01g006410_1	Putative Protein	0.861341	0.651115	1.25761
Csa01g006420_1	Ribosomal L22e protein family	121.965	89.7001	186.014
Csa01g006430_1	AP2/B3-like transcriptional factor family protein	0.0148548	0	0
Csa01g006440_1	unknown protein	12.7315	10.8208	20.6179
Csa01g006450_1	FUNCTIONS IN: molecular_function unknown	0	0	0
Csa01g006460_1	Calcineurin-like metallo-phosphoesterase superfamily protein	4.12499	2.75565	1.29433
Csa01g006470_1	Ribosomal protein L18e/L15 superfamily protein	111.572	64.7815	181.652
Csa01g006480_1	alpha/beta-Hydrolases superfamily protein	3.68573	0.4221	0.151964
Csa01g006490_1	Plant invertase/pectin methylesterase inhibitor superfamily	0	0	0
Csa01g006500_1	Plant invertase/pectin methylesterase inhibitor superfamily	0	0	0.0336297
Csa01g006510_1	Tetratricopeptide repeat (TPR)-like superfamily protein	0.456167	0.283427	1.49732
Csa01g006520_1	phospholipase D P2	1.02093	2.23941	0.386463
Csa01g006530_1	Protein phosphatase 2C family protein	0.0284472	0.0902252	0.879168
Csa01g006540_1	receptor like protein 32	0.119495	0.0995749	0.109589
Csa01g006550_1	RING/U-box protein	7.25655	7.25848	2.07274
Csa01g006560_1	BTB/POZ domain-containing protein	2.18817	1.24971	0.669838
Csa01g006570_1	embryo defective 2016	2.74077	2.40592	0.507104
Csa01g006580_1	Cystatin/monellin superfamily protein	0	0	0
Csa01g006590_1	nuclear factor Y, subunit A2	0.628326	0.015244	0.562543
Csa01g006600_1	Drought-responsive family protein	5.92252	6.71402	6.93885
Csa01g006610_1	syntaxin of plants 43	3.59514	3.01852	2.7697
Csa01g006620_1	importin alpha isoform 7	0.790949	0.470711	0.151081
Csa01g006630_1	S locus-related glycoprotein 1 (SLR1) binding pollen coat protein family	0	0	0.386824
Csa01g006640_1	RECQ helicase l1	0.740726	0.132958	0.534258
Csa01g006650_1	unknown protein	0	0	0
Csa01g006660_1	unknown protein	0.845363	0.527861	0.859586
Csa01g006670_1	C2H2 and C2HC zinc fingers superfamily protein	3.86676	2.77528	3.98155
Csa01g006680_1	lon protease 4	0.0950565	0.104893	0.0152913
Csa01g006690_1	unknown protein	0	0	0
Csa01g006700_1	lon protease 4	0.0514361	0.0171501	0.0142223
Csa01g006710_1	AtBS1(activation-tagged BRI1 suppressor 1)-interacting factor 1	0.0157442	0.0141434	2.28862
Csa01g006720_1	FUNCTIONS IN: molecular_function unknown	21.4298	15.4897	12.8756
Csa01g006730_1	invertase H	0.177985	0.0868931	0.023206
Csa01g006740_1	Encodes alpha-helical IF (intermediate filament)-like protein.	3.75115	1.67375	0.384303
Csa01g006750_1	Protein kinase superfamily protein	13.7577	13.9088	4.86993
Csa01g006760_1	early nodulin-like protein 15	0.0296964	0	0
Csa01g006770_1	unknown protein	0.801449	1.03428	0.0911837
Csa01g006780_1	MADS-box transcription factor family protein	0.0547823	0	0
Csa01g006790_1	AGAMOUS-like 80	0	0	0
Csa01g006800_1	AGAMOUS-like 80	0	0.0117691	0.0138503
Csa01g006810_1	anaphase-promoting complex/cyclosome 11	0.541382	0.212726	0.517579
Csa01g006820_1	Low temperature and salt responsive protein family	2.85567	4.36107	7.24121
Csa01g006830_1	Low temperature and salt responsive protein family	14.2869	4.60775	20.8497
Csa01g006840_1	neurofilament protein-related	0.304601	0.177412	4.89567
Csa01g006850_1	Pectinacetylesterase family protein	13.8803	8.26983	11.5033
Csa01g006860_1	Heavy metal transport/detoxification superfamily protein	0.253111	0.0186967	0
Csa01g006870_1	germin-like protein 8	0.0346476	0.125936	0.0414747
Csa01g006880_1	unknown protein	0.211469	0.875419	3.78267
Csa01g006890_1	unknown protein	0.109929	0.0769974	0.187389
Csa01g006900_1	Protein of unknown function (DUF300)	0.977661	0.917654	0.81035
Csa01g006910_1	TCP-1/cpn60 chaperonin family protein	0.827415	0.769882	0.325043
Csa01g006920_1	sugar transporter 6	0	0	0
Csa01g006930_1	long-chain acyl-CoA synthetase 6	24.346	20.965	10.9013
Csa01g006940_1	Late embryogenesis abundant (LEA) hydroxyproline-rich glycoprotein family	0.0171759	0	0
Csa01g006950_1	unknown protein	0.834264	0.904257	0.083546
Csa01g006960_1	Leucine-rich repeat (LRR) family protein	2.42356	2.56259	0.394037
Csa01g006970_1	pre-mRNA processing ribonucleoprotein binding region-containing protein	0	0	0
Csa01g006980_1	WD-40 repeat family protein / notchless protein, putative	0.0156457	0.00687411	0.0248367
Csa01g006990_1	RNI-like superfamily protein	0	0	0.047742
Csa01g007000_1	Homeotic gene regulator	3.35383	2.72436	2.16017
Csa01g007010_1	Protein of unknown function (DUF3049)	0.0551765	0	0.303303
Csa01g007020_1	NPK1-related protein kinase 3	3.57529	2.67397	1.16403
Csa01g007030_1	Glycoprotein membrane precursor GPI-anchored	52.2116	44.0564	26.7788
Csa01g007040_1	Ribosomal protein L12/ ATP-dependent Clp protease adaptor protein ClpS family protein	11.4435	7.68561	8.88581
Csa01g007050_1	D7L5H7 (Putative uncharacterized protein)	0	0	0
Csa01g007060_1	peroxiredoxin IIF	3.44228	4.90998	16.4725
Csa01g007070_1	NAD(P)-binding Rossmann-fold superfamily protein	2.25632	1.45454	1.94968
Csa01g007080_1	unknown protein	0.0375146	0.043587	2.79285
Csa01g007090_1	Plant protein of unknown function (DUF828)	1.76589	0.581383	3.52983
Csa01g007100_1	unknown protein	0	0	0
Csa01g007110_1	NOD26-like intrinsic protein 7	0	0	0
Csa01g007120_1	MAPK phosphatase 2	9.8952	7.35564	2.97304
Csa01g007130_1	basic helix-loop-helix (bHLH) DNA-binding superfamily protein	0.176182	1.22872	0.273958
Csa01g007140_1	Heavy metal transport/detoxification superfamily protein	3.23525	4.62101	3.48378
Csa01g007150_1	RING/U-box superfamily protein	0.811491	0.470806	1.62923
Csa01g007160_1	unknown protein	0.0479582	0.0973482	7.71901
Csa01g007170_1	unknown protein	0.120531	0.0390815	1.00255
Csa01g007180_1	Serinc-domain containing serine and sphingolipid biosynthesis protein	13.8268	16.808	4.85656
Csa01g007190_1	Ribosomal protein L34e superfamily protein	1.60696	1.09374	0.772206
Csa01g007200_1	BTB-POZ and MATH domain 2	11.7609	8.3604	4.94948
Csa01g007210_1	P-loop containing nucleoside triphosphate hydrolases superfamily protein	5.7895	3.62497	4.51605
Csa01g007220_1	ARM repeat superfamily protein	1.31135	1.05208	0.240216
Csa01g007230_1	AP2/B3-like transcriptional factor family protein	1.24406	0.1035	0.320316
Csa01g007240_1	MAP kinase kinase 8	0	0	0
Csa01g007250_1	F-box family protein	1.46597	1.26609	0.68534
Csa01g007260_1	FAR1-related sequence 7	2.24271	1.74128	0.809532
Csa01g007270_1	galacturonosyltransferase-like 4	0.0704114	0.026677	0.160098
Csa01g007280_1	Protein phosphatase 2C family protein	2.36605	1.59033	0.728164
Csa01g007290_1	SAC3/GANP/Nin1/mts3/eIF-3 p25 family	2.25686	2.19371	0.690239
Csa01g007300_1	P4H isoform 2	9.5578	3.97617	1.56264
Csa01g007310_1	Cystatin/monellin superfamily protein	0.739706	0.224835	0.0656491
Csa01g007320_1	Cystatin/monellin superfamily protein	0.395433	0.249127	0.0303236
Csa01g007330_1	Sec14p-like phosphatidylinositol transfer family protein	0	0	0
Csa01g007340_1	Cox19-like CHCH family protein	3.89199	3.14909	4.01188
Csa01g007350_1	Ribosomal protein L33 family protein	1.77509	1.3961	3.36669
Csa01g007360_1	RING/U-box superfamily protein	1.04851	0.952442	0.912141
Csa01g007370_1	DNAJ heat shock N-terminal domain-containing protein	0.915165	0.664273	0.413749
Csa01g007380_1	dehydroquinate dehydratase, putative / shikimate dehydrogenase, putative	5.91171	4.0489	28.8333
Csa01g007390_1	sodium hydrogen exchanger 4	0.0647098	0.084461	0.190044
Csa01g007400_1	tubby-like protein 9	2.73891	1.89313	2.66073
Csa01g007410_1	Uncharacterised protein family (UPF0497)	0	0	0
Csa01g007420_1	chromatin-remodeling protein 11	15.0651	9.97966	2.35976
Csa01g007430_1	Zinc finger C-x8-C-x5-C-x3-H type family protein	1.63845	0.775533	1.86333
Csa01g007440_1	Ubiquitin-like superfamily protein	8.41628	17.8097	5.26634
Csa01g007450_1	Tetratricopeptide repeat (TPR)-like superfamily protein	3.0258	1.9607	7.17977
Csa01g007460_1	Nodulin MtN3 family protein	0	0	0.0426438
Csa01g007470_1	DNAJ heat shock N-terminal domain-containing protein	0	0	0.0243917
Csa01g007480_1	Putative Protein	4.90654	4.68473	2.60805
Csa01g007490_1	Galactosyltransferase family protein	1.05201	1.01181	0.616032
Csa01g007500_1	HCO3- transporter family	5.67597	2.97972	2.66087
Csa01g007510_1	GNS1/SUR4 membrane protein family	0.250062	0.19158	0.342264
Csa01g007520_1	DEAD box RNA helicase family protein	5.78679	3.40294	2.22273
Csa01g007530_1	myb domain protein 108	0.0224952	0	0.0118138
Csa01g007540_1	Plant neutral invertase family protein	3.53931	2.35528	1.44793
Csa01g007550_1	Glycosyl hydrolase superfamily protein	8.17206	7.08571	30.3977
Csa01g007560_1	agenet domain-containing protein	0.0178565	0.00946977	0.0469664
Csa01g007570_1	ARM repeat superfamily protein	2.76824	1.75931	0.607175
Csa01g007580_1	Rab escort protein	5.17991	3.91299	2.91546
Csa01g007590_1	O-acetyltransferase family protein	10.4731	6.13106	9.05869
Csa01g007600_1	poly(A) polymerase 3	0.214991	0.318365	0.288802
Csa01g007610_1	Mevalonate/galactokinase family protein	6.94663	8.52717	5.7742
Csa01g007620_1	basic helix-loop-helix (bHLH) DNA-binding superfamily protein	0.0685231	0.0259576	0.850513
Csa01g007630_1	unknown protein	0	0	0
Csa01g007640_1	DNA-binding enhancer protein-related	15.0696	12.4101	16.7598
Csa01g007650_1	PAS domain-containing protein tyrosine kinase family protein	1.10703	1.06258	0.442622
Csa01g007660_1	PAS domain-containing protein tyrosine kinase family protein	0.935533	0.725894	0.123294
Csa01g007670_1	PAS domain-containing protein tyrosine kinase family protein	0.0154342	0.015757	0
Csa01g007680_1	ATP-citrate lyase B-1	10.0601	5.44672	6.65671
Csa01g007690_1	fip1 motif-containing protein	3.99516	1.74844	0.343926
Csa01g007700_1	AGAMOUS-like 91	0	0	0
Csa01g007710_1	aldehyde dehydrogenase 22A1	5.9939	3.49365	2.40466
Csa01g007720_1	Plant invertase/pectin methylesterase inhibitor superfamily protein	0.0499222	0.0120075	0
Csa01g007730_1	PAPA-1-like family protein / zinc finger (HIT type) family protein	1.74791	1.59099	1.35418
Csa01g007740_1	binding	11.6171	8.83799	3.77209
Csa01g007750_1	Ribosomal L29e protein family	1.74358	0.866924	21.6485
Csa01g007760_1	Ribosomal L29e protein family	79.4864	49.1542	202.712
Csa01g007770_1	importin alpha isoform 1	14.7817	12.118	10.1472
Csa01g007780_1	GATA transcription factor 15	2.01652	1.18091	8.32811
Csa01g007790_1	Drought-responsive family protein	3.49358	2.70606	3.77661
Csa01g007800_1	Pectin lyase-like superfamily protein	0.121832	0.0599378	2.69654
Csa01g007810_1	Chaperone DnaJ-domain superfamily protein	0	0.0332572	0.573582
Csa01g007820_1	glycine-rich protein	1.9038	2.10742	1.54338
Csa01g007830_1	plastid developmental protein DAG, putative	11.4984	8.16317	4.69881
Csa01g007840_1	acyl-CoA dehydrogenase-related	3.23542	3.24065	1.57706
Csa01g007850_1	2-oxoacid dehydrogenases acyltransferase family protein	29.3868	20.7275	2.58985
Csa01g007860_1	multifunctional protein 2	14.942	22.7403	11.067
Csa01g007870_1	unknown protein	0.342273	0.207427	0.390932
Csa01g007880_1	Transducin/WD40 repeat-like superfamily protein	1.35607	1.44909	1.84523
Csa01g007890_1	unknown protein	0.532202	0.439872	0.280526
Csa01g007900_1	UB-like protease 1A	2.22178	1.53278	1.7876
Csa01g007910_1	Tetratricopeptide repeat (TPR)-like superfamily protein	0.74318	0.463571	0.159678
Csa01g007920_1	protein arginine methyltransferase 4B	6.28639	3.63695	2.94001
Csa01g007930_1	Q8VWI0 (AT3g06940/F17A9_9) (Putative mudrA protein)	1.23523	1.08237	0.103077
Csa01g007940_1	Pseudouridine synthase family protein	1.07349	0.436133	4.89073
Csa01g007950_1	pigment defective 320	1.42854	0.82592	1.72781
Csa01g007960_1	RNA-binding (RRM/RBD/RNP motifs) family protein	0.0266693	0	0
Csa01g007970_1	DEA(D/H)-box RNA helicase family protein	7.17107	5.26451	11.8809
Csa01g007980_1	Cysteine/Histidine-rich C1 domain family protein	0	0	0
Csa01g007990_1	low-molecular-weight cysteine-rich 44	8.4783	1.79624	0
Csa01g008000_1	low-molecular-weight cysteine-rich 44	42.2266	40.1585	0
Csa01g008010_1	low-molecular-weight cysteine-rich 43	0	0	0
Csa01g008020_1	Pectin lyase-like superfamily protein	0.514901	1.48161	5.37361
Csa01g008030_1	UDP-Glycosyltransferase superfamily protein	5.30723	5.09425	2.30661
Csa01g008040_1	Alba DNA/RNA-binding protein	6.24825	4.20771	1.97306
Csa01g008050_1	NB-ARC domain-containing disease resistance protein	0.0466874	0.130363	0.18419
Csa01g008060_1	GTP-binding family protein	8.72859	4.79173	3.5413
Csa01g008070_1	NHL domain-containing protein	0.660185	0.483984	0.242644
Csa01g008080_1	EamA-like transporter family	2.4519	1.50813	1.02786
Csa01g008090_1	PPPDE putative thiol peptidase family protein	5.06549	3.96864	7.37618
Csa01g008100_1	Sec23/Sec24 protein transport family protein	8.91319	6.15362	3.75255
Csa01g008110_1	cytochrome B5 isoform D	1.18031	0.0790433	0
Csa01g008120_1	Ribosomal protein L13 family protein	21.7036	12.2148	71.2773
Csa01g008130_1	RING/U-box superfamily protein	0	0.0231303	0
Csa01g008140_1	purple acid phosphatase 15	7.07872	4.99453	0.456478
Csa01g008150_1	GPI transamidase component Gpi16 subunit family protein	4.64728	3.19789	1.92357
Csa01g008160_1	unknown protein	0.0731811	0.450015	0.105909
Csa01g008170_1	glucan synthase-like 10	6.61411	6.1477	1.80427
Csa01g008180_1	Sterile alpha motif (SAM) domain-containing protein	5.84577	4.45436	4.65055
Csa01g008190_1	GPI transamidase component PIG-S-related	9.43475	6.60543	2.79742
Csa01g008200_1	B-cell receptor-associated protein 31-like	3.11945	2.40005	2.94577
Csa01g008210_1	RPM1-interacting protein 4 (RIN4) family protein	0.0227264	0.0120524	0.457965
Csa01g008220_1	unknown protein	1.53191	0.593915	1.12737
Csa01g008230_1	dolichol-phosphate mannosyltransferase-related	0.570375	0.677483	0.572808
Csa01g008240_1	SMAD/FHA domain-containing protein	8.49333	6.48178	4.90428
Csa01g008250_1	nuclear transport factor 2 (NTF2) family protein / RNA recognition motif (RRM)-containing protein	0	0	0
Csa01g008260_1	nuclear transport factor 2 (NTF2) family protein / RNA recognition motif (RRM)-containing protein	0.0656137	0.0143897	0
Csa01g008270_1	nuclear transport factor 2 (NTF2) family protein / RNA recognition motif (RRM)-containing protein	6.62854	6.32823	0
Csa01g008280_1	SMAD/FHA domain-containing protein	1.03527	0.884076	0.206065
Csa01g008290_1	GTP cyclohydrolase I	0.583234	0.299367	5.15083
Csa01g008300_1	unknown protein	2.44211	2.27436	0.504801
Csa01g008310_1	Pentatricopeptide repeat (PPR) superfamily protein	0.436105	0.329962	0.0981451
Csa01g008320_1	NagB/RpiA/CoA transferase-like superfamily protein	9.58834	6.59391	7.31406
Csa01g008330_1	Protein of unknown function (DUF760)	3.33275	2.8664	10.4983
Csa01g008340_1	O-Glycosyl hydrolases family 17 protein	3.67047	2.21334	4.97905
Csa01g008350_1	Cellulose-synthase-like C6	4.43694	3.19148	1.82365
Csa01g008360_1	basic helix-loop-helix (bHLH) DNA-binding superfamily protein	0.205307	0.13553	0.703405
Csa01g008370_1	Protein of unknown function (DUF506)	0.696254	0.284246	0.13144
Csa01g008380_1	plant U-box 9	6.6527	17.6567	3.63557
Csa01g008390_1	carboxyl terminus of HSC70-interacting protein	6.47773	5.42242	3.24087
Csa01g008400_1	auxin-responsive family protein	0.0132441	0.0932744	9.92005
Csa01g008410_1	lipase class 3 family protein	3.00984	3.46714	0.980216
Csa01g008420_1	RAB GTPase homolog A5B	8.17841	4.09861	5.20901
Csa01g008430_1	asparaginyl-tRNA synthetase 2	0.135658	0.0839822	0.473021
Csa01g008440_1	unknown protein	0	0	0.036334
Csa01g008450_1	YGGT family protein	1.02887	0.546301	6.04522
Csa01g008460_1	unknown protein	4.36105	3.9229	2.80534
Csa01g008470_1	importin alpha isoform 6	0	0	0
Csa01g008480_1	Bifunctional inhibitor/lipid-transfer protein/seed storage 2S albumin superfamily protein	0	0	0
Csa01g008490_1	Protein of unknown function, DUF538	1.78178	1.46589	12.9984
Csa01g008500_1	2Fe-2S ferredoxin-like superfamily protein	7.22617	5.1952	22.7128
Csa01g008510_1	Putative endonuclease or glycosyl hydrolase	0.0218146	0	0
Csa01g008520_1	Far-red impaired responsive (FAR1) family protein	0.774879	0.924457	0.0602497
Csa01g008530_1	unknown protein	0.155013	0.12816	0.678241
Csa01g008540_1	autophagocytosis-associated family protein	5.05224	4.25159	1.63064
Csa01g008550_1	CONTAINS InterPro DOMAIN/s: Beta-Casp domain (InterPro:IPR022712)	0.817804	0.753887	1.36844
Csa01g008560_1	Actin-binding FH2 (formin homology 2) family protein	1.57886	0.929307	1.38588
Csa01g008570_1	Putative Protein	0.266137	0.208208	0
Csa01g008580_1	RNI-like superfamily protein	0.764045	1.04045	1.08682
Csa01g008590_1	peroxin 13	29.8237	27.1536	34.3599
Csa01g008600_1	Protein of unknown function (DUF3755)	2.97672	2.94936	2.64592
Csa01g008610_1	Putative Protein	6.91124	7.07778	5.43012
Csa01g008620_1	B-box zinc finger family protein	0	0	0.308194
Csa01g008630_1	unknown protein	7.90591	5.34038	8.28878
Csa01g008640_1	Cytochrome b561/ferric reductase transmembrane with DOMON related domain	2.98069	0.99366	0.28338
Csa01g008650_1	unknown protein	4.07228	1.46947	1.13785
Csa01g008660_1	Small nuclear ribonucleoprotein family protein	20.075	12.9523	18.5067
Csa01g008670_1	Heavy metal transport/detoxification superfamily protein	0	0	0
Csa01g008680_1	Transcription factor jumonji (jmjC) domain-containing protein	0.139195	0.0203152	0.0241128
Csa01g008690_1	Exostosin family protein	0	0	0
Csa01g008700_1	unknown protein	5.08601	3.65114	2.55257
Csa01g008710_1	CONSTANS-like 9	0.485153	1.20551	3.95408
Csa01g008720_1	Kinase-related protein of unknown function (DUF1296)	3.7068	2.43131	2.15601
Csa01g008730_1	Rubisco methyltransferase family protein	5.74906	4.60052	20.5465
Csa01g008740_1	emp24/gp25L/p24 family/GOLD family protein	18.5438	11.734	9.81287
Csa01g008750_1	6-phosphogluconate dehydrogenase family protein	16.2528	13.3629	1.12079
Csa01g008760_1	Protein kinase superfamily protein	11.7024	12.8598	12.075
Csa01g008770_1	BEST Arabidopsis thaliana protein match is: DNA-binding storekeeper protein-related transcriptional regulator (TAIR:AT2G25650.1)	7.32571	8.75832	5.0595
Csa01g008780_1	Galactose oxidase/kelch repeat superfamily protein	15.4767	19.3182	3.13709
Csa01g008790_1	unknown protein	0.330964	0.22198	0.0107541
Csa01g008800_1	homolog of yeast ADA2 2A	2.73382	2.17486	1.31814
Csa01g008810_1	3'-5'-exoribonuclease family protein	6.60878	4.32565	3.12231
Csa01g008820_1	Sterile alpha motif (SAM) domain-containing protein	9.10773	8.80876	4.82204
Csa01g008830_1	HEAT SHOCK PROTEIN 89.1	10.0602	6.53124	2.7018
Csa01g008840_1	Protein of unknown function (DUF1423)	6.1293	5.37643	3.2693
Csa01g008850_1	DGCR14-related	3.30203	2.56987	1.51039
Csa01g008860_1	Thymidine kinase	11.8286	5.85541	16.2799
Csa01g008870_1	RNA-binding (RRM/RBD/RNP motifs) family protein	5.83198	4.16379	4.11148
Csa01g008880_1	Pectin lyase-like superfamily protein	0.0101682	0	0
Csa01g008890_1	Pectin lyase-like superfamily protein	0	0	0
Csa01g008900_1	Pectin lyase-like superfamily protein	0.00749493	0	0.0119898
Csa01g008910_1	Pectin lyase-like superfamily protein	0	0	0
Csa01g008920_1	Ubiquitin-like superfamily protein	1.17781	1.37562	0.63222
Csa01g008930_1	F-box and associated interaction domains-containing protein	0	0	0.48392
Csa01g008940_1	F-box and associated interaction domains-containing protein	0.0618242	0.00967215	0.784527
Csa01g008950_1	Immunoglobulin E-set superfamily protein	6.26203	4.12739	6.33827
Csa01g008960_1	Ypt/Rab-GAP domain of gyp1p superfamily protein	6.46908	3.7361	5.08255
Csa01g008970_1	O-fucosyltransferase family protein	0	0.0177943	0
Csa01g008980_1	FUNCTIONS IN: molecular_function unknown	0.218902	0.327673	3.71603
Csa01g008990_1	Putative Protein	0.0182871	0.151723	0.930103
Csa01g009000_1	DNA glycosylase superfamily protein	2.21331	2.3018	0.782834
Csa01g009010_1	Calcium-dependent ARF-type GTPase activating protein family	8.46905	5.92596	3.27148
Csa01g009020_1	rhomboid protein-related	12.0329	6.74682	4.96452
Csa01g009030_1	Phosphatidylinositol-4-phosphate 5-kinase family protein	0.588524	0.242573	0.166042
Csa01g009040_1	Pectin lyase-like superfamily protein	0.974857	0.678956	0.0183128
Csa01g009050_1	mitogen-activated protein kinase kinase kinase 6	3.46624	1.11276	0.573249
Csa01g009060_1	serine carboxypeptidase-like 27	0.405123	0.398431	1.18266
Csa01g009070_1	RNA-binding (RRM/RBD/RNP motifs) family protein	1.72161	1.72285	5.95081
Csa01g009080_1	RNA binding	1.20508	0.834747	26.5345
Csa01g009090_1	PHD finger family protein	6.19154	5.05776	2.30589
Csa01g009100_1	Protein of unknown function, DUF642	4.59071	5.5495	9.2229
Csa01g009110_1	MATE efflux family protein	15.3052	21.0872	0.00795138
Csa01g009120_1	BEST Arabidopsis thaliana protein match is: Late embryogenesis abundant protein, group 2 (TAIR:AT3G24600.1)	0.00879405	0	0.691837
Csa01g009130_1	myb domain protein 83	0	0	0.13422
Csa01g009140_1	zinc finger (CCCH-type/C3HC4-type RING finger) family protein	0.178359	0.184754	1.57197
Csa01g009150_1	phospholipase C 2	8.97516	10.1601	19.0488
Csa01g009160_1	Putative Protein	29.4152	21.3531	168.821
Csa01g009170_1	Clathrin, heavy chain	14.8835	10.5247	5.49293
Csa01g009180_1	elongation defective 1 protein / ELD1 protein	10.1097	5.38598	4.13176
Csa01g009190_1	vacuolar H+-ATPase subunit E isoform 2	0.0100644	0	0.0161002
Csa01g009200_1	Phototropic-responsive NPH3 family protein	0.443769	0.0890296	0.147277
Csa01g009210_1	ADP/ATP carrier 1	95.3398	51.7518	222.272
Csa01g009220_1	Phosphoglycerate mutase, 2,3-bisphosphoglycerate-independent	52.397	27.358	34.1433
Csa01g009230_1	Protein of unknown function (DUF1191)	0.586619	0.461936	1.22531
Csa01g009240_1	Protein of unknown function (DUF1191)	0.476317	0.433064	1.11466
Csa01g009250_1	Putative Protein	55.4054	36.4173	92.1649
Csa01g009260_1	RNA-binding KH domain-containing protein	16.0688	9.19812	0.897297
Csa01g009270_1	Protein of unknown function (DUF3411)	0.891284	0.287052	0.416203
Csa01g009280_1	Protein of unknown function (DUF3411)	0.483205	0.297398	0.380618
Csa01g009290_1	Protein of unknown function (DUF3411)	6.51543	4.87282	2.35958
Csa01g009300_1	ZIP metal ion transporter family	5.358	5.82315	3.15486
Csa01g009310_1	unknown protein	2.2762	1.21906	0.919997
Csa01g009320_1	Leucine-rich repeat protein kinase family protein	3.88556	1.39246	1.50497
Csa01g009330_1	ubiquitin-conjugating enzyme 11	23.5566	9.69911	0.127023
Csa01g009340_1	Ubiquitin C-terminal hydrolases superfamily protein	0.0435753	0.00825478	0
Csa01g009350_1	ubiquitin-conjugating enzyme 10	0.144622	0.0513045	0
Csa01g009360_1	thioredoxin H-type 9	17.3736	11.527	8.00991
Csa01g009370_1	serine/threonine protein kinase 2	0.176936	0.39081	0.05876
Csa01g009380_1	serine/threonine protein kinase 2	1.84698	1.00234	12.7851
Csa01g009390_1	F-box and associated interaction domains-containing protein	0	0	0.0136177
Csa01g009400_1	Protein kinase superfamily protein	1.51204	1.29959	0.628047
Csa01g009410_1	lipid transfer protein 6	3.28831	0.971674	2.237
Csa01g009420_1	Domain of unknown function (DUF1726)	2.0013	1.6507	1.11938
Csa01g009430_1	unknown protein	4.73211	3.32692	2.64486
Csa01g009440_1	FUNCTIONS IN: molecular_function unknown	0.0134799	0	0
Csa01g009450_1	FUNCTIONS IN: molecular_function unknown	0.0240713	0	0
Csa01g009460_1	ENTH/VHS/GAT family protein	0.860314	0.203533	0
Csa01g009470_1	ARM repeat superfamily protein	1.56355	1.32449	0.560525
Csa01g009480_1	Pentatricopeptide repeat (PPR) superfamily protein	0.203738	0.0763632	0.18076
Csa01g009490_1	Putative Protein	0.0284291	0.0374718	0
Csa01g009500_1	D-alanine--D-alanine ligase family	0.214298	0.0472471	0.055602
Csa01g009510_1	D-alanine--D-alanine ligase family	0.820839	0.601531	0.00640224
Csa01g009520_1	HEAT repeat	3.46482	3.24326	1.01915
Csa01g009530_1	PYRIMIDINE 4	8.34982	26.1531	0.402765
Csa01g009540_1	Concanavalin A-like lectin protein kinase family protein	0.00916047	0.0140281	0.0443462
Csa01g009550_1	Putative Protein	0.650298	0.366327	3.0626
Csa01g009560_1	unknown protein	4.35114	2.05292	2.34711
Csa01g009570_1	Protein of unknown function, DUF538	11.2581	9.68952	5.66336
Csa01g009580_1	reversibly glycosylated polypeptide 3	11.0312	0.981425	0
Csa01g009590_1	DNAJ heat shock family protein	6.23763	4.69601	2.26296
Csa01g009600_1	Rhodanese/Cell cycle control phosphatase superfamily protein	3.21012	1.84835	46.0788
Csa01g009610_1	LMBR1-like membrane protein	6.59349	4.29893	2.15567
Csa01g009620_1	light harvesting complex photosystem II	140.61	47.541	455.191
Csa01g009630_1	ARM repeat superfamily protein	1.40667	0.516245	0.598528
Csa01g009640_1	ARM repeat superfamily protein	0.777704	0.0790852	0.13186
Csa01g009650_1	electron transport SCO1/SenC family protein	2.51139	2.04572	2.35532
Csa01g009660_1	electron transport SCO1/SenC family protein	0	0	0.292778
Csa01g009670_1	ARM repeat superfamily protein	3.82446	2.37032	1.94677
Csa01g009680_1	DNAJ heat shock N-terminal domain-containing protein	8.23404	11.6932	1.29823
Csa01g009690_1	Peptidase S24/S26A/S26B/S26C family protein	1.64025	1.39051	2.96834
Csa01g009700_1	Yippee family putative zinc-binding protein	2.2371	2.43648	1.41838
Csa01g009710_1	proline-rich family protein	0.799267	0.484653	0.358734
Csa01g009720_1	Protein kinase superfamily protein	0.497392	0.553597	1.12181
Csa01g009730_1	alpha 1,4-glycosyltransferase family protein	0	0	0.011706
Csa01g009740_1	BTB/POZ domain-containing protein	1.7773	1.42862	0.484907
Csa01g009750_1	TRAF-like family protein	0.0227804	0	0
Csa01g009760_1	Concanavalin A-like lectin family protein	3.3917	0.495107	1.77335
Csa01g009770_1	Pentatricopeptide repeat (PPR) superfamily protein	0.226584	0.167962	0.0432457
Csa01g009780_1	F-box and associated interaction domains-containing protein	0.0141166	0	0
Csa01g009790_1	unknown protein	3.64749	2.99438	24.5724
Csa01g009800_1	Pentatricopeptide repeat (PPR) superfamily protein	0.510877	0.584506	0.104921
Csa01g009810_1	Protein of unknown function (DUF740)	0.520474	0.307132	0.58608
Csa01g009820_1	Transducin/WD40 repeat-like superfamily protein	0.393666	0.118956	0.0876261
Csa01g009830_1	Protein of unknown function (DUF962)	0.189111	0.140549	0.229521
Csa01g009840_1	defective in exine formation protein (DEX1)	7.49847	6.11521	3.65302
Csa01g009850_1	mRNA capping enzyme family protein	12.1941	8.90231	3.09817
Csa01g009860_1	DEA(D/H)-box RNA helicase family protein	0.0212759	0.0371193	0
Csa01g009870_1	DEA(D/H)-box RNA helicase family protein	0.302166	0.0481049	0
Csa01g009880_1	Protein of unknown function (DUF674)	0.00271198	0.0107471	0.00854513
Csa01g009890_1	phytochromobilin:ferredoxin oxidoreductase, chloroplast / phytochromobilin synthase (HY2)	4.63687	3.70261	2.59031
Csa01g009900_1	CONTAINS InterPro DOMAIN/s: Mediator complex subunit Med27 (InterPro:IPR021627)	4.15161	3.16873	3.35204
Csa01g009910_1	Concanavalin A-like lectin family protein	9.70956	4.5102	0.299634
Csa01g009920_1	Ribosomal protein L10 family protein	107.748	65.0189	178.727
Csa01g009930_1	plastid transcriptionally active 13	5.51795	2.54406	29.2644
Csa01g009940_1	laccase 7	0	0.00816098	0
Csa01g009950_1	myb domain protein 1	4.54581	4.4934	0.644035
Csa01g009960_1	Protein kinase protein with tetratricopeptide repeat domain	0.0776103	0.0764411	0.0196284
Csa01g009970_1	Nuclear transport factor 2 (NTF2) family protein	4.24987	3.57406	17.563
Csa01g009980_1	Glycosyl hydrolase superfamily protein	0.17567	0.250557	0
Csa01g009990_1	glutathione S-transferase TAU 8	0	0	0.0228376
Csa01g010000_1	unknown protein	0	0	0
Csa01g010010_1	unknown protein	0	0	0
Csa01g010020_1	telomerase activator1	0.0289586	0	0
Csa17g072810_1	3beta-hydroxysteroid-dehydrogenase/decarboxylase isoform 1	9.58412	6.5156	3.26824
Csa01g010040_1	unknown protein	0.450196	0.236594	0.608107
Csa01g010050_1	one helix protein	5.03814	2.235	65.3032
Csa01g010060_1	DHHC-type zinc finger family protein	1.00461	0.615434	0.333073
Csa01g010070_1	Transmembrane amino acid transporter family protein	0.111145	0.113403	10.3541
Csa01g010080_1	Fes1A	6.5058	13.5239	4.10337
Csa01g010090_1	myb domain protein 3r-3	1.2955	1.14255	0.424482
Csa01g010100_1	Galactose oxidase/kelch repeat superfamily protein	0.0165717	0	0
Csa01g010110_1	Putative Protein	0	0	0
Csa01g010120_1	Galactose oxidase/kelch repeat superfamily protein	0.00858794	0	0
Csa01g010130_1	eukaryotic initiation factor 4A-III	0	0	0
Csa01g010140_1	D7KTK4 (Putative uncharacterized protein)	0	0	0
Csa01g010150_1	Cystatin/monellin superfamily protein	0.752327	0.440644	0.0802111
Csa01g010160_1	Cystatin/monellin superfamily protein	0	0	0.0221126
Csa01g010170_1	Galactose oxidase/kelch repeat superfamily protein	0	0	0
Csa01g010180_1	metallothionein 2A	200.191	255.748	250.492
Csa01g010190_1	pol-like 3	0	0	0
Csa01g010200_1	Pectinacetylesterase family protein	0	0	0.0501157
Csa01g010210_1	Pectinacetylesterase family protein	6.38441	3.68543	0.930675
Csa01g010220_1	unknown protein	1.99003	0.156086	0.0267344
Csa01g010230_1	Pectinacetylesterase family protein	0	0.0487584	0.0447075
Csa01g010240_1	Heat shock protein 70 (Hsp 70) family protein	3.1807	2.82748	1.5679
Csa01g010250_1	CONTAINS InterPro DOMAIN/s: Fusaric acid resistance protein, conserved region (InterPro:IPR006726)	0	0.00545062	0.493645
Csa01g010260_1	Major facilitator superfamily protein	4.86391	3.90634	4.15273
Csa01g010270_1	Histone superfamily protein	0.0235276	0	0.0996215
Csa01g010280_1	Tetratricopeptide repeat (TPR)-like superfamily protein	0	0	0.108635
Csa01g010290_1	Ribosomal L29 family protein	26.5112	17.4365	95.0856
Csa01g010300_1	exocyst subunit exo70 family protein H4	0.0366637	0	0.0853307
Csa01g010310_1	Pectin lyase-like superfamily protein	1.77329	1.13806	1.39071
Csa01g010320_1	Ankyrin repeat family protein	0.104388	0.0273686	0
Csa01g010330_1	Lipin family protein	7.32033	7.78885	1.02932
Csa01g010340_1	Lung seven transmembrane receptor family protein	6.74148	4.05888	1.24709
Csa01g010350_1	FAD/NAD(P)-binding oxidoreductase family protein	0.25075	0.164287	1.69928
Csa01g010360_1	FAD/NAD(P)-binding oxidoreductase family protein	0.027499	0	0.106964
Csa01g010370_1	RNA-binding (RRM/RBD/RNP motifs) family protein with retrovirus zinc finger-like domain	6.47186	5.44803	4.64704
Csa01g010380_1	CAP (Cysteine-rich secretory proteins, Antigen 5, and Pathogenesis-related 1 protein) superfamily protein	0	0	0
Csa01g010390_1	Homeodomain-like superfamily protein	3.33936	6.56727	14.9193
Csa01g010400_1	P-loop containing nucleoside triphosphate hydrolases superfamily protein	0.743557	0.715071	0.00962377
Csa01g010410_1	Putative Protein	0	0	0
Csa01g010420_1	P-loop containing nucleoside triphosphate hydrolases superfamily protein	0.195797	0.221389	0.0102607
Csa01g010430_1	Ribosomal protein L4/L1 family	59.467	36.324	55.9504
Csa01g010440_1	ascorbate peroxidase 2	0.120252	0.519374	1.51542
Csa01g010450_1	Tetratricopeptide repeat (TPR)-like superfamily protein	4.59251	6.25086	6.25385
Csa01g010460_1	minichromosome maintenance 8	0.919909	0.293536	0.154076
Csa01g010470_1	Tudor/PWWP/MBT superfamily protein	4.12742	2.24813	0.442794
Csa01g010480_1	Ribosomal protein S12/S23 family protein	21.1912	8.62308	15.7288
Csa01g010490_1	alpha/beta-Hydrolases superfamily protein	5.38768	3.58934	1.67555
Csa01g010500_1	IQ-domain 1	0.595767	0.463687	1.23421
Csa01g010510_1	P-loop containing nucleoside triphosphate hydrolases superfamily protein	4.75077	4.31122	1.71211
Csa01g010520_1	unknown protein	4.69582	3.0295	0.623918
Csa01g010530_1	D7L8C1 (Putative uncharacterized protein) (Fragment)	37.455	39.9605	31.5043
Csa01g010540_1	syntaxin of plants 71	14.542	11.4666	10.2156
Csa01g010550_1	RING/U-box superfamily protein	1.0328	0.719118	0.225314
Csa01g010560_1	RING/U-box superfamily protein	6.29038	3.78046	3.02359
Csa01g010570_1	CRINKLY4 related 1	0.0310639	0.198359	0.0191473
Csa01g010580_1	SNARE-like superfamily protein	27.8809	16.855	23.03
Csa01g010590_1	isocitrate dehydrogenase VI	5.30341	3.49141	3.69834
Csa01g010600_1	adenosine kinase 1	35.6156	21.3048	90.5493
Csa01g010610_1	Protein kinase superfamily protein	1.19561	0.634256	0.66825
Csa01g010620_1	cell division cycle 48	51.0499	41.5938	34.0277
Csa01g010630_1	D111/G-patch domain-containing protein	4.99644	4.34818	1.16823
Csa01g010640_1	unknown protein	15.6249	13.5005	53.3523
Csa01g010650_1	SAUR-like auxin-responsive protein family	0	0	0.0338897
Csa01g010660_1	Protein of unknown function (DUF295)	0	0	0
Csa01g010670_1	Protein phosphatase 2A regulatory B subunit family protein	3.70246	3.74406	1.14925
Csa01g010680_1	Galactose oxidase/kelch repeat superfamily protein	0	0	0
Csa01g010690_1	Ankyrin repeat family protein	8.33783	5.96255	8.74094
Csa01g010700_1	RAB GTPase homolog E1E	8.12153	3.78849	6.16273
Csa01g010710_1	RAB GTPase homolog C2B	3.72793	5.1212	0.0366933
Csa01g010720_1	Galactose oxidase/kelch repeat superfamily protein	0	0.0236488	0
Csa01g010730_1	phosphatidyl inositol monophosphate 5 kinase	0.725975	1.29567	2.89303
Csa01g010740_1	Putative Protein	0.041266	0.0479458	0.306403
Csa01g010750_1	Pollen Ole e 1 allergen and extensin family protein	0.111584	0.128958	0
Csa01g010760_1	GDSL-like Lipase/Acylhydrolase superfamily protein	0.0153469	0.0270303	0
Csa01g010770_1	monodehydroascorbate reductase	1.74932	0.452337	0.112812
Csa01g010780_1	unknown protein	20.3202	12.371	0.0182073
Csa01g010790_1	Calcineurin-like metallo-phosphoesterase superfamily protein	0.93674	1.15285	1.84021
Csa01g010800_1	D7LA75 (Predicted protein)	0	0	0
Csa01g010810_1	Family of unknown function (DUF662)	26.4595	34.2385	16.7743
Csa01g010820_1	Nucleoside transporter family protein	0.0286116	0.00753768	0.301709
Csa01g010830_1	Homeodomain-like superfamily protein	0.0137982	0.00909358	0
Csa01g010840_1	demeter-like 2	0.289033	0.208116	0.0310038
Csa01g010850_1	unknown protein	15.9422	74.8713	1.05453
Csa01g010860_1	aspartate/glutamate/uridylate kinase family protein	5.12229	3.95652	2.29091
Csa01g010870_1	sequence-specific DNA binding transcription factors	13.686	5.07749	0.697748
Csa01g010880_1	L-O-methylthreonine resistant 1	14.5881	6.64348	6.84934
Csa01g010890_1	FKBP-like peptidyl-prolyl cis-trans isomerase family protein	4.17321	2.16576	34.4528
Csa01g010900_1	TBP-associated factor 12	1.5855	0.763303	1.36889
Csa01g010910_1	RmlC-like cupins superfamily protein	0.632398	2.11926	3.58291
Csa01g010920_1	Putative Protein	0	0	0
Csa01g010930_1	Nucleic acid-binding, OB-fold-like protein	29.5596	16.432	92.3637
Csa01g010940_1	unknown protein	0	0	0.210041
Csa01g010950_1	SOUL heme-binding family protein	6.32863	6.3125	15.4714
Csa01g010960_1	anaphase promoting complex 6	1.21729	0.953323	0.376091
Csa01g010970_1	pathogenesis-related family protein	0.0610063	0.0237748	0.021138
Csa01g010980_1	COBRA-like extracellular glycosyl-phosphatidyl inositol-anchored protein family	0	0	0
Csa01g010990_1	RECA homolog 3	1.74754	1.23078	2.26366
Csa01g011000_1	purple acid phosphatase 16	5.9877	4.30179	2.07723
Csa01g011010_1	DHFS-FPGS homolog C	3.42492	2.70096	6.06095
Csa01g011020_1	Putative Protein	6.24903	10.6506	14.7573
Csa01g011030_1	P-loop containing nucleoside triphosphate hydrolases superfamily protein	1.03085	0.326102	0.134191
Csa01g011040_1	Calcium-binding EF-hand family protein	1.4435	1.0351	0.346869
Csa01g011050_1	Putative membrane lipoprotein	0	0	0
Csa01g011060_1	S-adenosyl-L-methionine-dependent methyltransferases superfamily protein	9.12982	12.0514	0
Csa01g011070_1	SEC14 cytosolic factor family protein / phosphoglyceride transfer family protein	6.06058	4.91581	2.79145
Csa01g011080_1	tubulin folding cofactor B	7.76348	5.69296	2.71923
Csa01g011090_1	lycopene cyclase	3.25233	2.28929	15.2007
Csa01g011100_1	F-box and associated interaction domains-containing protein	0.0269149	0	0
Csa01g011110_1	Plant protein 1589 of unknown function	10.0984	12.2829	1.75569
Csa01g011120_1	Reticulon family protein	9.67327	5.64402	2.6933
Csa01g011130_1	DNA GYRASE B1	1.98274	1.26463	6.67396
Csa01g011140_1	lipid transporters	6.55933	6.31547	2.10313
Csa01g011150_1	P-loop nucleoside triphosphate hydrolases superfamily protein with CH (Calponin Homology) domain	2.62401	0.498296	0.147422
Csa01g011160_1	Glycosyltransferase family 61 protein	6.98076	4.11867	0
Csa01g011170_1	Cyclin-like family protein	8.23052	6.53997	4.09474
Csa01g011180_1	phenylalanine ammonia-lyase 4	3.82292	11.8066	0.568893
Csa01g011190_1	P-loop containing nucleoside triphosphate hydrolases superfamily protein	8.53383	9.55949	18.3797
Csa01g011200_1	pumilio 4	2.29594	1.13817	1.89675
Csa01g011210_1	FAD-dependent oxidoreductase family protein	2.10039	1.57963	4.98805
Csa01g011220_1	subunit of exocyst complex 8	2.94947	2.64925	2.22372
Csa01g011230_1	Flavin containing amine oxidoreductase family protein	1.7163	1.17159	0.458633
Csa01g011240_1	RNA recognition motif and CCHC-type zinc finger domains containing protein	1.689	1.31166	0.920466
Csa01g011250_1	unknown protein	3.05009	3.63581	12.393
Csa01g011260_1	SERINE CARBOXYPEPTIDASE-LIKE 49	36.1342	30.2057	11.6086
Csa01g011270_1	P-loop containing nucleoside triphosphate hydrolases superfamily protein	15.7436	17.214	17.0411
Csa01g011280_1	F-box and associated interaction domains-containing protein	0.00206757	0	0
Csa01g011290_1	Shugoshin C terminus	0.656761	0.299892	0.78027
Csa01g011300_1	serine carboxypeptidase-like 7	0.283607	1.18284	14.3795
Csa01g011310_1	serine carboxypeptidase-like 7	0.621822	2.92305	7.13155
Csa01g011320_1	Plant self-incompatibility protein S1 family	0	0	1.07932
Csa01g011330_1	Putative Protein	1.38618	1.70653	1.18426
Csa01g011340_1	Plant self-incompatibility protein S1 family	0	0	0
Csa01g011350_1	C2H2-type zinc finger family protein	0	0	0.0444137
Csa01g011360_1	NAC domain containing protein 50	2.47018	2.06383	0.663851
Csa01g011370_1	NAC domain containing protein 52	5.52739	4.31043	1.73141
Csa01g011380_1	NAC domain containing protein 53	1.69919	2.4192	0.62236
Csa01g011390_1	haemoglobin 2	0.357405	0.0324071	27.0019
Csa01g011400_1	LOSS OF GIANT CELLS FROM ORGANS	3.58152	4.11223	11.4756
Csa01g011410_1	Transducin/WD40 repeat-like superfamily protein	2.87944	1.55865	1.56853
Csa01g011420_1	3-phosphoinositide-dependent protein kinase	2.51237	1.78053	0.818525
Csa01g011430_1	Myotubularin-like phosphatases II superfamily	1.73731	2.37475	0.270816
Csa01g011440_1	Cytochrome P450 superfamily protein	0	0	0
Csa01g011450_1	cytochrome P450, family 77, subfamily A, polypeptide 6	0.144974	0.0673525	0.580219
Csa01g011460_1	3-phosphoinositide-dependent protein kinase-1, putative	0.0181845	0.0223259	0
Csa01g011470_1	F-box and associated interaction domains-containing protein	0	0	0
Csa01g011480_1	Homeodomain-like superfamily protein	0.379541	0	0.0227351
Csa01g011490_1	Homeodomain-like superfamily protein	0.0159056	0	0
Csa01g011500_1	Duplicated homeodomain-like superfamily protein	0	0	0
Csa01g011510_1	cationic amino acid transporter 7	0.0163702	0.00729172	0
Csa01g011520_1	cationic amino acid transporter 7	0	0	0
Csa01g011530_1	Ribosomal S17 family protein	7.71795	5.19974	7.50653
Csa01g011540_1	nudix hydrolase homolog 26	4.0206	3.9391	10.3806
Csa01g011550_1	UDP-Glycosyltransferase superfamily protein	2.64886	0.849793	0.0969259
Csa01g011560_1	SNF7 family protein	4.43604	5.17138	3.432
Csa01g011570_1	BEST Arabidopsis thaliana protein match is: nucleoporin-related (TAIR:AT5G20200.1)	4.27719	2.73796	2.03874
Csa01g011580_1	calmodulin-domain protein kinase cdpk isoform 2	4.27634	1.55588	0.393193
Csa01g011590_1	non-intrinsic ABC protein 7	7.716	6.30075	28.1376
Csa01g011600_1	HSP20-like chaperones superfamily protein	0	0	0.27016
Csa01g011610_1	DNA GYRASE A	2.2162	1.2895	9.63754
Csa01g011620_1	DNA GYRASE A	5.69075	2.71846	5.69561
Csa01g011630_1	galacturonic acid kinase	3.81392	2.09889	5.3504
Csa01g011640_1	root hair specific 12	0	0	0
Csa01g011650_1	Plant invertase/pectin methylesterase inhibitor superfamily	0.193549	0.0487936	7.14085
Csa01g011660_1	SAD1/UNC-84 domain protein 2	3.59494	2.34604	1.99178
Csa01g011670_1	alpha-L-arabinofuranosidase 1	10.7203	13.4678	5.11229
Csa01g011680_1	Putative Protein	0	0	0
Csa01g011690_1	Homeodomain-like superfamily protein	3.11712	1.73812	1.15998
Csa01g011700_1	Single-stranded nucleic acid binding R3H protein	13.0879	10.0891	6.29758
Csa01g011710_1	emp24/gp25L/p24 family/GOLD family protein	3.61607	0.494464	0.0205031
Csa01g011720_1	F-box associated ubiquitination effector family protein	0.419678	0.499003	0
Csa01g011730_1	Basic-leucine zipper (bZIP) transcription factor family protein	10.129	10.1513	1.22379
Csa01g011740_1	zinc finger (C3HC4-type RING finger) family protein	4.17414	3.56975	1.98442
Csa01g011750_1	RING/U-box superfamily protein	0.0165466	0.354055	0
Csa01g011760_1	Transcription elongation factor (TFIIS) family protein	6.90826	5.80217	2.75096
Csa01g011770_1	Shugoshin C terminus	0.649167	0.669424	0.150168
Csa01g011780_1	F-box and associated interaction domains-containing protein	0	0	0
Csa01g011790_1	alpha/beta-Hydrolases superfamily protein	1.88455	1.06009	9.18466
Csa01g011800_1	Metallo-hydrolase/oxidoreductase superfamily protein	29.5723	29.699	19.8155
Csa01g011810_1	Cytochrome b-c1 complex, subunit 8 protein	87.2435	54.0944	155.68
Csa01g011820_1	methyl esterase 17	0.0117778	0.015524	0.697201
Csa01g011830_1	unknown protein	0	0	0.0612896
Csa01g011840_1	Glycosyl hydrolase superfamily protein	1.3122	3.93606	0
Csa01g011850_1	Glycosyl hydrolase superfamily protein	0.493743	0.193544	0.0439624
Csa01g011860_1	Glycosyl hydrolase superfamily protein	1.17579	0.00894389	0
Csa01g011870_1	RING/U-box superfamily protein	0.0211059	0.011305	0.0956225
Csa01g011880_1	Reticulon family protein	14.9398	13.3057	2.59464
Csa01g011890_1	manganese superoxide dismutase 1	52.8801	67.4381	79.3491
Csa01g011900_1	unknown protein	0.014073	0.0617721	0.0692353
Csa01g011910_1	dual specificity protein phosphatase (DsPTP1) family protein	21.0951	14.7391	40.6353
Csa01g011920_1	Zinc-binding ribosomal protein family protein	0.810236	0.548426	1.23685
Csa01g011930_1	AZA-guanine resistant1	0.741383	0.755043	0.391527
Csa01g011940_1	EXS (ERD1/XPR1/SYG1) family protein	0	0	0
Csa01g011950_1	Ribosomal L32p protein family	0	0	0
Csa01g011960_1	Haloacid dehalogenase-like hydrolase (HAD) superfamily protein	6.71803	5.8949	17.8133
Csa01g011970_1	PLAC8 family protein	2.30073	1.77987	0.731596
Csa01g011980_1	senescence associated gene 20	7.77435	5.60645	6.63421
Csa01g011990_1	Protein of unknown function (DUF567)	0.0840933	0.0596596	0.0179846
Csa01g012000_1	F-box and associated interaction domains-containing protein	0.00854345	0.0225219	0
Csa01g012010_1	DCD (Development and Cell Death) domain protein	2.27497	0.802086	0.0168866
Csa01g012020_1	receptor like protein 34	0.00557021	0.00248112	0.344068
Csa01g012030_1	DRE/CRT-binding protein 2B	0.510826	0.273372	0.0773692
Csa01g012040_1	TRICHOME BIREFRINGENCE-LIKE 32	3.42051	2.30481	1.01057
Csa01g012050_1	Glycosyl hydrolase family 85	2.30367	1.58095	1.25823
Csa01g012060_1	ferritin 2	26.0192	28.7878	0.151203
Csa01g012070_1	Transcriptional factor B3 family protein	0.708357	0.245103	0.0144502
Csa01g012080_1	Outer membrane OMP85 family protein	0.913411	0.783358	1.36818
Csa01g012090_1	receptor like protein 35	0	0.029966	0
Csa01g012100_1	receptor like protein 35	0	0	0.0480651
Csa01g012110_1	LOB domain-containing protein 21	0.320345	0.366982	6.39371
Csa01g012120_1	sequence-specific DNA binding transcription factors	4.04246	3.14155	2.81023
Csa01g012130_1	RING/U-box superfamily protein	0.00938644	0.0946934	1.14918
Csa01g012140_1	Clathrin, heavy chain	27.082	18.3527	17.5623
Csa01g012150_1	Clathrin, heavy chain	7.63407	6.22301	2.24255
Csa01g012160_1	2-oxoglutarate (2OG) and Fe(II)-dependent oxygenase superfamily protein	0	0.0227078	1.6527
Csa01g012170_1	D7L9U9 (Predicted protein)	19.1212	17.2757	11.2375
Csa01g012180_1	myb domain protein 95	0.0557914	0	0.018737
Csa01g012190_1	myb domain protein 95	3.57006	3.24008	1.77311
Csa01g012200_1	Plant thionin	0.0521803	0	0.290791
Csa01g012210_1	fatty acid desaturase 7	8.89394	5.32408	100.348
Csa01g012220_1	2-oxoglutarate (2OG) and Fe(II)-dependent oxygenase superfamily protein	2.21121	0.608712	0
Csa01g012230_1	alfin-like 2	5.13937	4.22259	2.54
Csa01g012240_1	SGNH hydrolase-type esterase superfamily protein	0.303893	0.0122894	0.119885
Csa01g012250_1	Paxneb protein-related	0.704491	0.629954	0.715937
Csa01g012260_1	Yippee family putative zinc-binding protein	3.65372	4.12771	3.48651
Csa01g012270_1	Yippee family putative zinc-binding protein	2.17886	1.90494	4.01477
Csa01g012280_1	arginine-tRNA protein transferase 2	5.63785	4.31586	0.899105
Csa01g012290_1	Ribosomal protein L10 family protein	40.7977	25.2645	56.7678
Csa01g012300_1	WUSCHEL related homeobox 5	0.0893268	0.0262716	0
Csa01g012310_1	Mov34/MPN/PAD-1 family protein	6.34566	4.98744	6.38569
Csa01g012320_1	Duplicated homeodomain-like superfamily protein	0.0232121	0	0.766728
Csa01g012330_1	Protein kinase superfamily protein	0	0	0
Csa01g012340_1	unknown protein	6.9198	1.78325	0.475401
Csa01g012350_1	unknown protein	1.1532	0.160236	0
Csa01g012360_1	Nucleotide-sugar transporter family protein	15.9794	7.37365	2.37224
Csa01g012370_1	glycerol-3-phosphate acyltransferase 5	0.161657	0	0
Csa01g012380_1	plant intracellular ras group-related LRR 9	3.69204	2.68806	1.96935
Csa01g012390_1	UDP-Glycosyltransferase superfamily protein	0	0	0
Csa01g012400_1	Pentatricopeptide repeat (PPR) superfamily protein	0.00751963	0	0
Csa01g012410_1	Cysteine/Histidine-rich C1 domain family protein	0.0538561	0.0718989	0
Csa01g012420_1	Putative Protein	1.04055	0.955578	1.57834
Csa01g012430_1	prenylated RAB acceptor 1.A3	7.03588	6.11029	3.60627
Csa01g012440_1	eukaryotic translation initiation factor 3G1	21.064	12.9516	28.3005
Csa01g012450_1	unknown protein	0	0	0
Csa01g012460_1	protein phosphatase 2CA	18.6814	16.567	5.70311
Csa01g012470_1	cytochrome c biogenesis protein family	0.310516	1.54774	0.498903
Csa01g012480_1	Protein of unknown function (DUF604)	1.52247	0.971013	0.149288
Csa01g012490_1	glycerol-3-phosphate acyltransferase 5	0.612714	1.74334	0
Csa01g012500_1	myb domain protein 65	1.2097	0.556073	0.557306
Csa01g012510_1	DnaJ domain	1.18344	0.964752	1.29594
Csa01g012520_1	Pentatricopeptide repeat (PPR) superfamily protein	0.225374	0.166063	0.0875883
Csa01g012530_1	4'-phosphopantetheinyl transferase superfamily	1.43578	1.15592	1.94509
Csa01g012540_1	S-adenosyl-L-methionine-dependent methyltransferases superfamily protein	0.0595281	0.0265154	4.34385
Csa01g012550_1	rac GTPase activating protein	0.250123	0.211072	0.0601207
Csa01g012560_1	S-adenosyl-L-methionine-dependent methyltransferases superfamily protein	0	0	0
Csa01g012570_1	rac GTPase activating protein	3.72114	2.60463	4.4813
Csa01g012580_1	Small nuclear ribonucleoprotein family protein	2.95328	1.29047	0.842127
Csa01g012590_1	CYCLIN B1	2.96884	0.223751	0.477058
Csa01g012600_1	Putative Protein	0.125913	0.111673	0.259581
Csa01g012610_1	Vacuolar protein sorting 55 (VPS55) family protein	5.89591	5.35573	2.02091
Csa01g012620_1	Tetratricopeptide repeat (TPR)-like superfamily protein	3.16652	2.73933	1.04521
Csa01g012630_1	Uncharacterised protein family (UPF0497)	0	0	0
Csa01g012640_1	Cation efflux family protein	2.56822	1.60622	0.463139
Csa01g012650_1	LETM1-like protein	3.74279	3.08339	5.81826
Csa01g012660_1	TRICHOME BIREFRINGENCE-LIKE 8	0.00717947	0	0.182187
Csa01g012670_1	AP2/B3-like transcriptional factor family protein	0.0789898	0.162284	0.436003
Csa01g012680_1	unknown protein	4.1052	2.3153	2.11201
Csa01g012690_1	Regulator of chromosome condensation (RCC1) family protein	10.8682	10.5283	2.13763
Csa01g012700_1	unknown protein	4.64877	2.13515	0.614425
Csa01g012710_1	alpha/beta-Hydrolases superfamily protein	5.09153	7.77066	4.49018
Csa01g012720_1	Thioredoxin superfamily protein	50.5244	22.61	729.716
Csa01g012730_1	unknown protein	0.153419	0.0227578	0.0544025
Csa01g012740_1	NDR1/HIN1-like 2	1.66417	0.703895	0.201602
Csa01g012750_1	NDR1/HIN1-like 1	8.82109	3.15528	4.87558
Csa01g012760_1	UDP-Glycosyltransferase superfamily protein	4.02274	2.4928	7.00284
Csa01g012770_1	ubiquitin-specific protease 13	0.304715	0.217854	0.418709
Csa01g012780_1	F-box/RNI-like/FBD-like domains-containing protein	0	0	0
Csa01g012790_1	Aluminium activated malate transporter family protein	0	0.0474189	0
Csa01g012800_1	Bifunctional inhibitor/lipid-transfer protein/seed storage 2S albumin superfamily protein	0	0	0
Csa01g012810_1	unknown protein	3.87853	0.326288	0.121531
Csa01g012820_1	FASCICLIN-like arabinogalactan protein 18 precursor	10.3637	3.30847	6.32571
Csa01g012830_1	lysyl-tRNA synthetase 1	20.5176	11.949	14.4021
Csa01g012840_1	Polyketide cyclase/dehydrase and lipid transport superfamily protein	0.582757	0.119967	0.794385
Csa01g012850_1	Protein of unknown function (DUF567)	1.1131	0.0895825	0.019955
Csa01g012860_1	Dihydroneopterin aldolase	1.21503	0.858458	5.76249
Csa01g012870_1	unknown protein	3.15913	4.2012	0.690227
Csa01g012880_1	Polynucleotidyl transferase, ribonuclease H-like superfamily protein	3.42217	1.99336	0.848974
Csa01g012890_1	MD-2-related lipid recognition domain-containing protein / ML domain-containing protein	16.4048	18.0852	10.1565
[truncated: 87,420 more rows]

## Sheet: Cs-14 Vs Cs-21
Table S4. Expression values of Camelina gene models and significant differential expression between camelina tissues. RPKM value assigned to each gene are shown with mapped reads (RPKM sheet). Differentially expressed genes between the comparing tissues using Log2 RPKM values as expression values are listed in Cs-14 Vs Cs-21, Cs-14 Vs Cs-Leaf, and Cs-21 Vs Cs-Leaf sheets. Log2 fold change (>1.5 o…
Gene ID	Camelina designate	Cs-14	Cs-21	Log2 Fold change	P-Value	Significant
Csa09g096810_1	unknown protein	13.4795	8.10902	-1.66229	0.016932	yes
Csa09g075850_1	Kunitz family trypsin and protease inhibitor protein	12.1216	7.57323	-1.60059	0.00460277	yes
Csa16g054910_1	unknown protein	11.5841	7.41419	-1.56242	3.05454e-05	yes
Csa09g075860_1	Kunitz family trypsin and protease inhibitor protein	11.4202	7.08681	-1.61147	0.000675952	yes
Csa18g032610_1	lipid transfer protein 4	10.962	6.35792	-1.72414	6.14051e-05	yes
Csa07g063460_1	unknown protein	10.9389	4.93324	-2.21738	2.75643e-06	yes
Csa11g093140_1	lipid transfer protein 4	10.4336	2.85251	-3.65768	5.23646e-05	yes
Csa09g075840_1	Kunitz family trypsin and protease inhibitor protein	9.6663	3.80173	-2.54261	0.00182001	yes
Csa02g065010_1	lipid transfer protein 4	9.59093	1.38187	-6.94052	0.000420193	yes
Csa11g093150_1	lipid transfer protein 4	9.29089	1.44898	-6.41204	3.33827e-05	yes
Csa10g035950_1	Gamma interferon responsive lysosomal thiol (GILT) reductase family protein	9.129	1.69782	-5.37689	8.40795e-06	yes
Csa11g043000_1	Gamma interferon responsive lysosomal thiol (GILT) reductase family protein	9.01713	1.27873	-7.05163	0.000655229	yes
Csa20g001420_1	ferretin 1	8.61593	4.15744	-2.07241	2.40443e-07	yes
Csa08g063260_1	ferretin 1	8.53912	3.94478	-2.16467	5.32675e-05	yes
Csa20g023250_1	O-fucosyltransferase family protein	8.45894	5.60468	-1.50926	0.000506755	yes
Csa12g013530_1	early nodulin-like protein 4	8.44718	4.74305	-1.78096	0.00230289	yes
Csa12g013930_1	Beta-1,3-N-Acetylglucosaminyltransferase family protein	8.41574	4.02653	-2.09007	0.000438058	yes
Csa11g064950_1	Plant invertase/pectin methylesterase inhibitor superfamily protein	8.33091	4.56252	-1.82594	5.35903e-05	yes
Csa04g007600_1	low-molecular-weight cysteine-rich 69	8.32349	3.25645	-2.556	5.91251e-05	yes
Csa15g002250_1	Fatty acid hydroxylase superfamily protein	8.00051	4.49374	-1.78037	0.00317714	yes
Csa11g012490_1	Bifunctional inhibitor/lipid-transfer protein/seed storage 2S albumin superfamily protein	7.68373	4.0353	-1.90413	0.00117286	yes
Csa10g010390_1	Beta-1,3-N-Acetylglucosaminyltransferase family protein	7.38775	3.07426	-2.4031	0.00188028	yes
Csa13g048350_1	Disease resistance-responsive (dirigent-like protein) family protein	7.27365	1.50024	-4.84833	0.000355408	yes
Csa17g040770_1	TRICHOME BIREFRINGENCE-LIKE 38	7.26988	3.98628	-1.82373	0.000671966	yes
Csa14g039240_1	D7KK88 (Putative uncharacterized protein)	7.24565	3.19012	-2.27128	0.00312808	yes
Csa05g014400_1	Serine protease inhibitor, potato inhibitor I-type family protein	7.23806	4.09788	-1.76629	0.000310205	yes
Csa09g080380_1	GAST1 protein homolog 1	7.2095	4.62374	-1.55923	0.000242969	yes
Csa10g009970_1	early nodulin-like protein 4	7.20283	4.47421	-1.60985	0.000379575	yes
Csa13g018540_1	O-fucosyltransferase family protein	7.13138	3.40787	-2.09262	4.86486e-06	yes
Csa06g037270_1	FAD-binding Berberine family protein	7.11727	4.37003	-1.62866	4.52487e-06	yes
Csa06g002160_1	low-molecular-weight cysteine-rich 69	6.97734	2.81975	-2.47445	0.000134539	yes
Csa05g060840_1	FUNCTIONS IN: molecular_function unknown	6.97484	3.309	-2.10784	0.000158317	yes
Csa09g085310_1	Carbohydrate-binding X8 domain superfamily protein	6.95428	2.2279	-3.12146	2.53325e-05	yes
Csa08g007880_1	O-fucosyltransferase family protein	6.92274	4.54641	-1.52268	0.000998036	yes
Csa02g055760_1	Protein of unknown function, DUF538	6.87367	4.42888	-1.55201	2.08572e-05	yes
Csa11g087540_1	Protein of unknown function, DUF538	6.85178	4.39603	-1.55863	0.00151888	yes
Csa18g011120_1	dihydroflavonol 4-reductase	6.79231	3.32696	-2.0416	0.000974536	yes
Csa11g011190_1	Beta-1,3-N-Acetylglucosaminyltransferase family protein	6.77796	3.19152	-2.12374	8.09928e-05	yes
Csa00456s090_1	low-molecular-weight cysteine-rich 69	6.72201	2.21017	-3.04139	8.4484e-06	yes
Csa20g066600_1	dihydroflavonol 4-reductase	6.701	3.05866	-2.19083	0.000535971	yes
Csa17g018910_1	Defensin-like (DEFL) family protein	6.62518	3.42989	-1.9316	0.00208234	yes
Csa17g048640_1	Nucleotide-diphospho-sugar transferase family protein	6.60826	0.273518	-24.1603	8.19392e-05	yes
Csa15g076290_1	Rhodanese/Cell cycle control phosphatase superfamily protein	6.57491	3.84593	-1.70957	0.00308398	yes
Csa20g005730_1	3-ketoacyl-CoA synthase 19	2.64909	0.518494	-5.10919	0.00347767	yes
Csa03g017370_1	Defensin-like (DEFL) family protein	6.54585	1.7877	-3.66161	0.00538218	yes
Csa03g034670_1	D7KK88 (Putative uncharacterized protein)	6.54551	2.3381	-2.7995	0.000779462	yes
Csa14g003050_1	glutathione S-transferase 6	6.48107	3.52875	-1.83665	0.000220477	yes
Csa02g059330_1	Encodes a defensin-like (DEFL) family protein.	6.47676	3.69811	-1.75137	0.00447249	yes
Csa19g023820_1	Cysteine-rich protein	6.46676	4.05495	-1.59478	0.00520229	yes
Csa02g075330_1	Subtilase family protein	6.46229	4.27431	-1.51189	0.00153622	yes
Csa10g030990_1	beta-amylase 5	6.45114	3.11915	-2.06824	0.000623607	yes
Csa06g002370_1	Putative Protein	6.44529	3.56002	-1.81046	0.00383955	yes
Csa14g030470_1	Plant invertase/pectin methylesterase inhibitor superfamily	6.44404	3.50803	-1.83694	4.911e-05	yes
Csa09g094850_1	Pectin lyase-like superfamily protein	6.38249	3.21454	-1.98551	3.69584e-06	yes
Csa11g072200_1	dihydroflavonol 4-reductase	6.37566	2.68619	-2.3735	8.0721e-05	yes
Csa12g065470_1	Gamma interferon responsive lysosomal thiol (GILT) reductase family protein	6.36524	0.147378	-43.1898	0.00105209	yes
Csa14g016540_1	Defensin-like (DEFL) family protein	6.35852	3.74905	-1.69603	0.00840176	yes
Csa09g087810_1	methyl esterase 6	6.32347	3.39363	-1.86334	2.61893e-06	yes
Csa12g016100_1	alpha/beta-Hydrolases superfamily protein	6.32251	2.85611	-2.21368	0.000246703	yes
Csa18g025810_1	Protein of unknown function, DUF538	6.31546	3.44435	-1.83357	0.00020893	yes
Csa19g012260_1	reversibly glycosylated polypeptide 3	6.30651	3.02576	-2.08428	0.00150155	yes
Csa12g033810_1	leucoanthocyanidin dioxygenase	6.29938	2.73811	-2.30063	3.71055e-06	yes
Csa12g055610_1	beta-amylase 5	6.2739	4.18255	-1.50002	0.000615987	yes
Csa18g032960_1	Histone superfamily protein	6.26956	4.13442	-1.51643	1.95579e-05	yes
Csa17g018950_1	DNA glycosylase superfamily protein	6.21011	0.271426	-22.8796	0.000428703	yes
Csa07g047220_1	GAST1 protein homolog 1	6.16506	3.89605	-1.58239	0.00114903	yes
Csa02g065660_1	histone H2A 6	6.15944	3.76295	-1.63686	0.00168763	yes
Csa12g065510_1	serine carboxypeptidase-like 20	6.09811	3.58038	-1.7032	2.60183e-05	yes
Csa12g065490_1	Gamma interferon responsive lysosomal thiol (GILT) reductase family protein	6.06123	2.21252	-2.73951	0.00233759	yes
Csa03g027020_1	MLP-like protein 31	6.05988	2.19505	-2.7607	0.000882116	yes
Csa10g004200_1	methyl esterase 9	6.03603	3.51617	-1.71665	0.000177036	yes
Csa07g048350_1	O-methyltransferase family protein	6.03128	3.93786	-1.53161	0.00113552	yes
Csa18g031030_1	early nodulin-like protein 10	6.0278	3.0309	-1.98878	0.0130519	yes
Csa09g047700_1	Putative Protein	6.0101	3.81301	-1.57621	0.000434334	yes
Csa13g001310_1	ferretin 1	5.98818	2.52856	-2.36821	0.000414179	yes
Csa09g090240_1	early nodulin-like protein 14	5.96057	2.97199	-2.00558	2.5451e-05	yes
Csa10g011640_1	Bifunctional inhibitor/lipid-transfer protein/seed storage 2S albumin superfamily protein	5.9595	2.52441	-2.36075	4.04457e-05	yes
Csa02g054590_1	Exostosin family protein	5.92853	2.11034	-2.80928	5.91331e-05	yes
Csa16g012900_1	glutathione S-transferase PHI 9	5.84463	3.71689	-1.57245	2.21683e-06	yes
Csa17g003690_1	galacturonosyltransferase 5	5.80998	2.69928	-2.15242	0.00228597	yes
Csa20g037650_1	Histone superfamily protein	5.8027	3.17403	-1.82818	0.00198819	yes
Csa09g057890_1	Chalcone-flavanone isomerase family protein	5.7817	1.4506	-3.98572	0.00184002	yes
Csa03g029850_1	Pollen Ole e 1 allergen and extensin family protein	5.77355	1.50853	-3.82728	0.00213068	yes
Csa15g022870_1	Cysteine-rich protein	5.75672	2.80079	-2.05539	0.000130592	yes
Csa16g047170_1	cellulose synthase 10	5.74998	2.64586	-2.1732	8.56048e-05	yes
Csa14g064070_1	NAD-dependent epimerase/dehydratase family protein	5.74551	2.28437	-2.51514	0.000708963	yes
Csa17g003900_1	glutathione S-transferase 6	5.74465	2.46796	-2.32769	0.00010203	yes
Csa08g017210_1	Histone superfamily protein	5.73374	2.71977	-2.10817	4.77516e-05	yes
Csa17g012860_1	Plant invertase/pectin methylesterase inhibitor superfamily protein	5.70215	1.83066	-3.1148	4.34012e-05	yes
Csa11g017980_1	S-adenosyl-L-methionine-dependent methyltransferases superfamily protein	5.69284	3.73009	-1.52619	0.000452353	yes
Csa10g020210_1	leucoanthocyanidin dioxygenase	5.65839	2.25492	-2.50935	0.00144611	yes
Csa20g081210_1	Plant invertase/pectin methylesterase inhibitor superfamily protein	5.64037	1.08714	-5.18825	0.00346397	yes
Csa15g064430_1	AGD2-like defense response protein 1	5.63652	3.37315	-1.671	0.000218574	yes
Csa09g065990_1	Chalcone-flavanone isomerase family protein	5.6163	2.19289	-2.56113	0.000195354	yes
Csa17g089810_1	histone H2A 10	5.60911	3.38059	-1.65921	0.00103059	yes
Csa15g005120_1	RmlC-like cupins superfamily protein	5.58875	2.18604	-2.55657	0.000316059	yes
Csa15g038220_1	Cysteine-rich protein	5.58758	1.58724	-3.52032	5.28104e-05	yes
Csa12g014620_1	early nodulin-like protein 15	5.56874	2.50953	-2.21904	0.00210126	yes
Csa12g016230_1	Bifunctional inhibitor/lipid-transfer protein/seed storage 2S albumin superfamily protein	5.56354	1.82651	-3.04599	0.000768864	yes
Csa16g003160_1	3-ketoacyl-CoA synthase 2	1.40428	0.110947	-12.6572	0.00395709	yes
Csa14g027200_1	Histone superfamily protein	5.52615	2.13358	-2.59008	0.00654772	yes
Csa17g031130_1	Polyketide cyclase/dehydrase and lipid transport superfamily protein	5.46124	3.0909	-1.76687	0.00089205	yes
Csa07g055090_1	early nodulin-like protein 14	5.45078	2.72848	-1.99773	2.9091e-05	yes
Csa17g018610_1	allene oxide cyclase 4	5.44026	2.02812	-2.68241	0.00219429	yes
Csa09g094910_1	Tetratricopeptide repeat (TPR)-like superfamily protein	5.43865	2.87002	-1.89499	0.000143695	yes
Csa11g103550_1	Subtilase family protein	5.4369	3.34314	-1.62629	0.0023324	yes
Csa09g066000_1	Chalcone-flavanone isomerase family protein	5.42951	1.75955	-3.08574	0.0029951	yes
Csa11g035330_1	beta-amylase 5	5.42134	1.69585	-3.19682	0.000911272	yes
Csa01g019610_1	Cysteine-rich protein	5.42079	1.25936	-4.30438	0.00162954	yes
Csa17g093920_1	NAD-dependent epimerase/dehydratase family protein	5.4169	2.57731	-2.10177	0.000274458	yes
Csa01g004960_1	RmlC-like cupins superfamily protein	5.37177	2.7295	-1.96804	0.0013393	yes
Csa18g039260_1	Histone superfamily protein	5.35819	2.32183	-2.30775	0.00306131	yes
Csa12g018170_1	low-molecular-weight cysteine-rich 25	5.35081	0.815519	-6.56124	4.61856e-05	yes
Csa17g012690_1	Histone superfamily protein	5.33212	2.52554	-2.11128	0.00114578	yes
Csa12g026300_1	Uncharacterised protein family (UPF0497)	5.31557	2.45695	-2.16349	0.00819975	yes
Csa05g084970_1	alpha-xylosidase 1	5.31447	1.96965	-2.69819	0.000526304	yes
Csa04g061150_1	trypsin inhibitor protein 1	5.31032	2.47417	-2.1463	0.00575489	yes
Csa05g064640_1	Pectinacetylesterase family protein	5.30819	2.37455	-2.23545	2.31737e-05	yes
Csa02g035520_1	beta-xylosidase 1	5.29644	3.45448	-1.53321	5.32364e-07	yes
Csa13g041680_1	Bifunctional inhibitor/lipid-transfer protein/seed storage 2S albumin superfamily protein	5.29101	2.66457	-1.98569	0.00161937	yes
Csa08g050100_1	xyloglucan endotransglucosylase/hydrolase 9	5.28549	2.45044	-2.15696	1.888e-05	yes
Csa11g093730_1	histone H2A 6	5.24108	3.04372	-1.72193	0.000654419	yes
Csa13g002440_1	NAD(P)-binding Rossmann-fold superfamily protein	5.23046	0.124282	-42.0852	0.000134637	yes
Csa14g005370_1	3-ketoacyl-CoA synthase 2	1.04422	0.175098	-5.96364	0.012839	yes
Csa03g033940_1	Sec14p-like phosphatidylinositol transfer family protein	5.22172	3.22538	-1.61895	0.000113752	yes
Csa19g028650_1	histone H2A 13	5.21695	3.29818	-1.58176	0.00269883	yes
Csa19g036440_1	Encodes a defensin-like (DEFL) family protein.	5.21047	1.78874	-2.91292	0.00141838	yes
Csa11g070200_1	NAD(P)-binding Rossmann-fold superfamily protein	5.21013	3.18012	-1.63834	0.000423813	yes
Csa14g010640_1	Histone superfamily protein	5.20735	2.45666	-2.11969	3.39704e-06	yes
Csa05g023900_1	Exostosin family protein	5.18309	2.28812	-2.26522	2.11615e-07	yes
Csa06g011290_1	AIG2-like (avirulence induced gene) family protein	5.16691	3.10807	-1.66242	3.59994e-05	yes
Csa16g028580_1	alpha-xylosidase 1	5.14079	2.03942	-2.52071	3.89694e-05	yes
Csa04g050220_1	Putative Protein	5.13817	2.50467	-2.05144	1.67272e-05	yes
Csa03g002780_1	galacturonosyltransferase 5	5.13686	2.3482	-2.18758	0.00197476	yes
Csa17g098490_1	low-molecular-weight cysteine-rich 30	5.13519	3.38875	-1.51536	0.00717411	yes
Csa18g002180_1	Pollen Ole e 1 allergen and extensin family protein	5.09328	1.77837	-2.86402	0.00443633	yes
Csa17g028800_1	Histone superfamily protein	5.07129	2.54565	-1.99214	3.74601e-05	yes
Csa14g067810_1	Plant invertase/pectin methylesterase inhibitor superfamily protein	5.07012	1.42398	-3.56054	0.0190937	yes
Csa04g056050_1	trypsin inhibitor protein 1	5.05228	1.97297	-2.56075	2.30183e-05	yes
Csa18g028750_1	low-molecular-weight cysteine-rich 29	5.03609	2.5111	-2.00553	0.00048684	yes
Csa16g034890_1	thionin 2.1	5.03429	1.25536	-4.01023	0.000219434	yes
Csa09g088440_1	alpha/beta-Hydrolases superfamily protein	5.03289	2.68477	-1.87461	5.41029e-05	yes
Csa01g023730_1	histone H2A 13	5.02515	2.78743	-1.80279	0.00375753	yes
Csa05g002160_1	cytochrome P450, family 709, subfamily B, polypeptide 1	5.02455	2.09288	-2.40079	2.20964e-07	yes
Csa02g020500_1	Disease resistance-responsive (dirigent-like protein) family protein	5.01836	0.930343	-5.3941	2.31621e-05	yes
Csa17g046050_1	Sec14p-like phosphatidylinositol transfer family protein	5.01631	3.12115	-1.6072	0.000379022	yes
Csa09g070640_1	Disease resistance-responsive (dirigent-like protein) family protein	5.0114	2.41283	-2.07698	0.00083128	yes
Csa07g063620_1	PA-domain containing subtilase family protein	5.01118	1.88503	-2.65842	2.2616e-05	yes
Csa20g071630_1	NAD(P)-binding Rossmann-fold superfamily protein	4.9957	3.00069	-1.66485	0.000253158	yes
Csa17g031200_1	Polyketide cyclase/dehydrase and lipid transport superfamily protein	4.99219	2.62325	-1.90305	0.000629683	yes
Csa17g099290_1	Pectinacetylesterase family protein	4.98443	0.886461	-5.62284	2.46234e-06	yes
Csa14g034510_1	Protein of unknown function (DUF707)	4.96996	2.43923	-2.03751	1.41064e-05	yes
Csa04g030240_1	Putative Protein	4.95647	2.59205	-1.91218	0.000610062	yes
Csa03g012740_1	Plant invertase/pectin methylesterase inhibitor superfamily protein	4.95616	2.95149	-1.6792	0.000292353	yes
Csa05g018910_1	poltergeist like 1	4.94762	3.17081	-1.56037	0.000430821	yes
Csa01g043670_1	Putative Protein	4.9469	1.32824	-3.72442	0.000885976	yes
Csa11g001920_1	glycosyl hydrolase 9B17	4.94613	0.520069	-9.51052	0.000455878	yes
Csa02g047800_1	Putative Protein	4.93773	1.97096	-2.50525	0.000710766	yes
Csa14g002780_1	galacturonosyltransferase 5	4.92032	2.51328	-1.95773	0.00175978	yes
Csa03g060770_1	NAD-dependent epimerase/dehydratase family protein	4.91971	1.90688	-2.57998	2.25762e-05	yes
Csa19g006380_1	RmlC-like cupins superfamily protein	4.91882	2.22012	-2.21556	0.00418935	yes
Csa10g019010_1	trehalase 1	4.91503	2.01318	-2.44143	0.000308016	yes
Csa14g039250_1	Q9SHF6 (T19E23.4)	4.91343	0.458107	-10.7255	0.000262613	yes
Csa03g027780_1	Polyketide cyclase/dehydrase and lipid transport superfamily protein	4.91152	2.65074	-1.85288	0.00140827	yes
Csa18g032620_1	lipid transfer protein 4	4.90855	2.2337	-2.19749	0.00367918	yes
Csa11g078460_1	Plant invertase/pectin methylesterase inhibitor superfamily	4.89386	2.70181	-1.81133	0.00407043	yes
Csa03g012010_1	syntaxin of plants 111	4.88803	2.73532	-1.787	5.3136e-05	yes
Csa01g036180_1	AGD2-like defense response protein 1	4.88726	2.87148	-1.702	0.0013243	yes
Csa08g009380_1	glutathione S-transferase phi 12	4.88651	1.9883	-2.45763	0.0149702	yes
Csa04g040670_1	histone H2A 11	4.88239	2.14114	-2.28027	0.0080931	yes
Csa08g043990_1	Plant thionin	4.8819	0.470598	-10.3738	0.00426482	yes
Csa11g104800_1	sulfurtransferase 18	4.87972	3.18465	-1.53226	0.000364234	yes
Csa10g010670_1	early nodulin-like protein 15	4.87244	1.30884	-3.72273	0.0066063	yes
Csa16g053480_1	NAD(P)-binding Rossmann-fold superfamily protein	4.86522	0.80082	-6.0753	0.00254453	yes
Csa06g004890_1	Putative membrane lipoprotein	4.86121	2.22875	-2.18113	0.00319373	yes
Csa14g037470_1	chlorophyll A/B-binding protein 2	4.85938	3.18269	-1.52681	0.00650439	yes
Csa02g065020_1	lipid transfer protein 4	4.85305	1.41436	-3.43127	0.0038946	yes
Csa04g047060_1	FAD-binding Berberine family protein	4.85293	3.13262	-1.54916	0.00120458	yes
Csa18g009200_1	NAD(P)-binding Rossmann-fold superfamily protein	4.8374	3.11061	-1.55513	0.00907492	yes
Csa09g064340_1	histone H2A 11	4.83691	2.69969	-1.79165	0.000272203	yes
Csa13g027500_1	Histone superfamily protein	4.83579	2.53124	-1.91044	0.00231281	yes
Csa17g026940_1	Nucleotide-sugar transporter family protein	4.82617	2.88482	-1.67295	0.00148839	yes
Csa02g068230_1	Flavin-binding monooxygenase family protein	4.82403	3.1554	-1.52882	0.000945554	yes
Csa09g042470_1	Histone superfamily protein	4.8181	2.45761	-1.96048	0.00341031	yes
Csa08g055270_1	Putative Protein	4.81641	1.39185	-3.46045	0.00501285	yes
Csa19g053950_1	Putative Protein	4.81264	0.760164	-6.33106	0.0257458	yes
Csa03g023250_1	3-ketoacyl-CoA synthase 4	2.22375	1.45081	-1.53276	0.00483896	yes
Csa15g010620_1	Glycosyl hydrolase superfamily protein	4.80152	2.07702	-2.31173	0.000369054	yes
Csa03g016300_1	D-isomer specific 2-hydroxyacid dehydrogenase family protein	4.8003	2.97094	-1.61575	0.000891677	yes
Csa05g084930_1	3-ketoacyl-CoA synthase 6	2.8099	0.988237	-2.84334	0.00576551	yes
Csa11g102690_1	Histone superfamily protein	4.79437	2.14806	-2.23195	0.000120038	yes
Csa14g059370_1	histone H2A 10	4.79152	2.55921	-1.87227	0.00128282	yes
Csa04g065470_1	Plant protein 1589 of unknown function	4.78917	2.54278	-1.88344	1.87716e-06	yes
Csa05g091480_1	Pectin lyase-like superfamily protein	4.78377	3.08927	-1.54851	0.00129488	yes
Csa20g080890_1	Putative Protein	4.77717	2.92815	-1.63146	0.0361862	yes
Csa11g059080_1	unknown protein	4.7722	3.0433	-1.5681	0.00403309	yes
Csa09g058290_1	RHO-related protein from plants 1	4.77047	3.14241	-1.51809	0.00614136	yes
Csa16g050390_1	Tetratricopeptide repeat (TPR)-like superfamily protein	4.76847	1.67978	-2.83874	0.00200732	yes
Csa13g021050_1	glutamate dehydrogenase 1	4.76836	3.06481	-1.55584	0.00430371	yes
Csa08g008120_1	stress-responsive protein (KIN2) / stress-induced protein (KIN2) / cold-responsive protein (COR6.6) / cold-regulated protein (COR6.6)	4.76568	3.17431	-1.50133	0.00483351	yes
Csa09g072910_1	Protein of unknown function (DUF579)	4.75373	2.96947	-1.60087	0.000588945	yes
Csa17g008560_1	Protein of unknown function (DUF604)	4.74873	2.20131	-2.15723	0.000185524	yes
Csa04g015820_1	photosystem II light harvesting complex gene 2.3	4.743	2.24214	-2.11539	0.000447659	yes
Csa02g062470_1	early nodulin-like protein 10	4.74182	1.77461	-2.67204	0.000147018	yes
Csa06g051100_1	cyclin p4	4.72636	0.691867	-6.83131	0.00490982	yes
Csa10g023310_1	Eukaryotic aspartyl protease family protein	4.72033	0.482797	-9.77705	0.000242876	yes
Csa18g003030_1	Plant invertase/pectin methylesterase inhibitor superfamily protein	4.71391	1.37363	-3.43171	0.00189646	yes
Csa09g066060_1	Chalcone-flavanone isomerase family protein	4.7139	2.26094	-2.08493	1.59223e-05	yes
Csa10g011490_1	alpha/beta-Hydrolases superfamily protein	4.70535	2.38553	-1.97246	0.000339493	yes
Csa10g035920_1	serine carboxypeptidase-like 20	4.7022	2.44057	-1.92668	0.0054022	yes
Csa16g015620_1	NAD-dependent epimerase/dehydratase family protein	4.69606	2.56433	-1.8313	0.00288454	yes
Csa14g042550_1	lsd one like 1	4.69452	2.73784	-1.71468	0.000211246	yes
Csa20g005230_1	Putative membrane lipoprotein	4.68707	0.279124	-16.7921	0.00237124	yes
Csa10g027620_1	syntaxin of plants 23	4.68032	1.65124	-2.83443	0.000415595	yes
Csa11g091530_1	early nodulin-like protein 10	4.66529	1.63943	-2.84568	0.00162921	yes
Csa08g037600_1	basic helix-loop-helix (bHLH) DNA-binding superfamily protein	4.64986	2.72835	-1.70427	1.84058e-05	yes
Csa09g015850_1	photosystem II light harvesting complex gene 2.3	4.64928	2.84673	-1.6332	0.000317752	yes
Csa12g023400_1	protochlorophyllide oxidoreductase B	4.64599	2.65764	-1.74816	0.00057062	yes
Csa09g072470_1	MATE efflux family protein	4.62616	2.47058	-1.8725	0.000289218	yes
Csa09g096960_1	PA-domain containing subtilase family protein	4.60816	1.63278	-2.82228	0.000573219	yes
Csa09g009250_1	low-molecular-weight cysteine-rich 45	4.60158	0.768878	-5.9848	7.54635e-05	yes
Csa08g004430_1	beta-6 tubulin	4.59705	2.90289	-1.58361	0.00248594	yes
Csa07g026110_1	Cysteine-rich protein	4.57248	0.823715	-5.55105	0.00697311	yes
Csa17g002090_1	plasma membrane intrinsic protein 1C	4.57014	2.82204	-1.61945	0.000130018	yes
Csa14g038470_1	Sec14p-like phosphatidylinositol transfer family protein	4.56342	2.57102	-1.77495	0.000766719	yes
Csa18g029780_1	beta-galactosidase 4	4.55293	2.30102	-1.97865	0.00111337	yes
Csa07g059730_1	Tetratricopeptide repeat (TPR)-like superfamily protein	4.55141	1.75881	-2.58778	1.16182e-05	yes
Csa10g017080_1	Uncharacterised protein family (UPF0497)	4.54525	1.64308	-2.76629	0.0007532	yes
Csa11g023230_1	leucoanthocyanidin dioxygenase	4.53756	1.87388	-2.42147	0.000894281	yes
Csa03g027810_1	Polyketide cyclase/dehydrase and lipid transport superfamily protein	4.52795	2.64371	-1.71273	0.00746968	yes
Csa15g082370_1	Plant thionin family protein	4.52083	0.417617	-10.8253	0.00188957	yes
Csa03g062070_1	chaperonin 60 beta	4.51721	3.00614	-1.50266	0.000153212	yes
Csa11g021080_1	HMG (high mobility group) box protein	4.51622	1.88792	-2.39216	0.0035157	yes
Csa05g054840_1	Glutamyl-tRNA reductase family protein	4.51101	2.97824	-1.51466	0.00333254	yes
Csa11g023550_1	cytochrome P450, family 706, subfamily A, polypeptide 1	4.50771	2.54225	-1.77312	0.00055609	yes
Csa08g034560_1	Bifunctional inhibitor/lipid-transfer protein/seed storage 2S albumin superfamily protein	4.49597	2.04562	-2.19785	0.00311097	yes
Csa06g008820_1	photosystem II light harvesting complex gene 2.3	4.4932	2.566	-1.75105	0.00323755	yes
Csa05g016760_1	Nucleotide-diphospho-sugar transferases superfamily protein	4.47736	0.927854	-4.82551	0.0027585	yes
Csa17g005700_1	protochlorophyllide oxidoreductase C	4.47677	2.64419	-1.69306	1.93309e-05	yes
Csa01g031750_1	Putative Protein	4.47304	0.726436	-6.15752	0.00117982	yes
Csa14g042610_1	UDP-Glycosyltransferase superfamily protein	4.46699	2.03438	-2.19575	0.00115086	yes
Csa04g029130_1	Histone superfamily protein	4.43395	2.80697	-1.57962	0.00420236	yes
Csa07g014850_1	tubulin beta-7 chain	4.42662	2.59168	-1.70801	8.57085e-05	yes
Csa09g098060_1	Calcium-dependent lipid-binding (CaLB domain) family protein	4.40964	2.81847	-1.56455	0.0025298	yes
Csa05g002780_1	Plant protein 1589 of unknown function	4.39995	1.85125	-2.37674	0.000465496	yes
Csa13g028330_1	amino acid permease 7	4.39957	2.71454	-1.62074	0.00209827	yes
Csa13g015120_1	beta-6 tubulin	4.38775	2.58084	-1.70013	0.000177156	yes
Csa12g020450_1	Gamma-thionin family protein	4.38691	1.61366	-2.71861	0.0127001	yes
Csa10g019260_1	HMG (high mobility group) box protein	4.37336	1.33708	-3.27083	0.000919973	yes
Csa15g020550_1	unknown protein	4.36849	2.08383	-2.09637	0.00623026	yes
Csa06g050170_1	UDP-glycosyltransferase 74 F1	4.36701	2.09786	-2.08165	3.67425e-05	yes
Csa09g091730_1	cellulose synthase 10	4.36344	2.53361	-1.72222	0.000238791	yes
Csa12g001210_1	Phosphoglycerate mutase family protein	4.35737	2.52671	-1.72452	0.00370625	yes
Csa08g023330_1	BURP domain-containing protein	4.34827	0.782332	-5.55808	0.000378488	yes
Csa01g027990_1	fatty alcohol oxidase 3	4.34135	2.59121	-1.67541	8.40536e-05	yes
Csa04g047070_1	FAD-binding Berberine family protein	4.33148	2.53939	-1.70572	0.00628849	yes
Csa14g021990_1	glyoxylate reductase 2	4.32819	2.62401	-1.64946	0.00247094	yes
Csa07g015750_1	Histone superfamily protein	4.31796	2.47078	-1.74761	0.0102401	yes
Csa11g011490_1	early nodulin-like protein 15	4.31548	1.68771	-2.557	0.000400798	yes
Csa11g020750_1	trehalase 1	4.31189	2.70696	-1.59289	9.54707e-06	yes
Csa07g030360_1	F-box/RNI-like/FBD-like domains-containing protein	4.30544	2.77096	-1.55377	0.00192061	yes
Csa04g057700_1	Rhodanese/Cell cycle control phosphatase superfamily protein	4.29389	2.76929	-1.55054	0.0103018	yes
Csa14g010790_1	Plant invertase/pectin methylesterase inhibitor superfamily protein	4.29283	0.789989	-5.43404	2.1603e-05	yes
Csa17g023900_1	epithiospecifier modifier 1	4.2864	2.40953	-1.77894	0.0036907	yes
Csa18g028720_1	low-molecular-weight cysteine-rich 29	4.28473	2.21012	-1.93869	0.0222614	yes
Csa10g017030_1	Core-2/I-branching beta-1,6-N-acetylglucosaminyltransferase family protein	4.27817	2.05435	-2.08249	1.87571e-05	yes
Csa07g018060_1	Glutamyl-tRNA reductase family protein	4.27772	2.81795	-1.51803	6.56521e-05	yes
Csa10g026700_1	P-loop containing nucleoside triphosphate hydrolases superfamily protein	4.27124	2.60343	-1.64062	2.25714e-06	yes
Csa05g024440_1	Galactosyltransferase family protein	4.26766	1.91919	-2.22368	0.00537955	yes
Csa06g020130_1	Histone superfamily protein	4.26592	2.28988	-1.86294	0.0056779	yes
Csa12g010260_1	Wound-responsive family protein	4.25872	2.74385	-1.55209	0.000452728	yes
Csa02g076330_1	Glycosyl hydrolase superfamily protein	4.25688	2.26029	-1.88334	7.81892e-05	yes
Csa13g048210_1	HMG (high mobility group) box protein	4.25104	2.04175	-2.08206	0.00749152	yes
Csa07g034210_1	3-ketoacyl-CoA synthase 6	2.55099	1.16671	-2.18648	0.0325924	yes
Csa17g027330_1	unknown protein	4.23632	1.18926	-3.56216	4.65975e-05	yes
Csa17g095320_1	chaperonin 60 beta	4.22718	2.70368	-1.56349	1.47342e-05	yes
Csa12g005150_1	aldehyde dehydrogenase 3F1	4.21635	2.36704	-1.78127	4.81846e-05	yes
Csa17g022590_1	Ubiquitin domain-containing protein	4.21203	2.62029	-1.60747	0.000237155	yes
Csa03g033070_1	chlorophyll A/B-binding protein 2	4.21056	2.73169	-1.54138	0.00669245	yes
Csa10g014730_1	nodulin MtN21 /EamA-like transporter family protein	4.18986	2.3597	-1.77559	0.00299818	yes
Csa02g028180_1	basic helix-loop-helix (bHLH) DNA-binding superfamily protein	4.18967	2.49237	-1.681	4.76484e-05	yes
Csa02g074460_1	Histone superfamily protein	4.18616	1.56568	-2.67371	8.56187e-05	yes
Csa20g002620_1	NAD(P)-binding Rossmann-fold superfamily protein	4.18538	0.426231	-9.81951	5.1281e-05	yes
Csa12g030630_1	HMG (high mobility group) box protein	4.18407	1.71601	-2.43825	0.00169836	yes
Csa11g051900_1	S-adenosyl-L-methionine-dependent methyltransferases superfamily protein	4.16979	1.37593	-3.03052	0.00469282	yes
Csa16g015400_1	tubulin beta-7 chain	4.16746	2.49984	-1.66709	0.00336136	yes
Csa18g033180_1	histone H2A 6	4.16737	2.6476	-1.57402	0.00418529	yes
Csa14g014860_1	O-fucosyltransferase family protein	4.16496	1.4721	-2.82926	0.000844555	yes
Csa15g006940_1	alpha/beta-Hydrolases superfamily protein	4.16197	2.56849	-1.62039	0.00340214	yes
Csa20g021670_1	Peroxidase superfamily protein	4.16043	2.76525	-1.50454	0.000625001	yes
Csa10g001710_1	glycosyl hydrolase 9B17	4.15765	0.524668	-7.92433	0.00247434	yes
Csa04g063710_1	alpha/beta-Hydrolases superfamily protein	4.153	1.30129	-3.19144	0.000252759	yes
Csa08g017780_1	high-mobility group box 6	4.14804	2.3137	-1.79281	0.00300479	yes
Csa15g016820_1	Plant invertase/pectin methylesterase inhibitor superfamily protein	4.13825	1.90256	-2.17509	0.000811839	yes
Csa03g047000_1	Mannose-binding lectin superfamily protein	4.13358	1.37015	-3.01689	0.0026419	yes
Csa07g007440_1	unknown protein	4.12874	0.976025	-4.23015	0.00103104	yes
Csa12g030360_1	trehalase 1	4.12199	2.38651	-1.7272	0.000190905	yes
Csa10g049780_1	Exostosin family protein	4.11672	0.927672	-4.43769	0.000496206	yes
Csa15g030830_1	Putative membrane lipoprotein	4.10987	0.886382	-4.63668	0.0128444	yes
Csa14g004690_1	protochlorophyllide oxidoreductase C	4.10885	2.63725	-1.558	0.000221257	yes
Csa04g012350_1	CCR-like	4.10371	2.30819	-1.77789	0.000331863	yes
Csa02g073340_1	beta-D-xylosidase 4	4.10214	2.66059	-1.54182	0.000623851	yes
Csa14g067340_1	chaperonin 60 beta	4.10112	2.40811	-1.70305	0.00370852	yes
Csa09g095190_1	HD-ZIP IV family of homeobox-leucine zipper protein with lipid-binding START domain	4.10061	2.07486	-1.97633	0.00482488	yes
Csa09g097880_1	O-methyltransferase family protein	4.09849	0.411632	-9.95668	0.00265035	yes
Csa03g055450_1	Calcium-dependent protein kinase (CDPK) family protein	4.097	1.81678	-2.25509	1.73255e-06	yes
Csa20g082120_1	Pollen Ole e 1 allergen and extensin family protein	4.09519	2.15009	-1.90466	0.000530427	yes
Csa15g022940_1	Cysteine-rich protein	4.0907	1.23882	-3.30209	0.0341252	yes
Csa04g043420_1	Calcium-dependent phosphotriesterase superfamily protein	4.08944	2.36487	-1.72925	5.14595e-06	yes
Csa16g028550_1	3-ketoacyl-CoA synthase 6	1.94877	1.14068	-1.70843	0.00754445	yes
Csa02g065690_1	histone H2A 6	4.06765	2.17143	-1.87326	0.0016905	yes
Csa19g022700_1	unknown protein	4.06728	2.3371	-1.74031	0.0127897	yes
Csa15g071920_1	cold regulated 413 plasma membrane 1	4.06574	2.56893	-1.58266	0.0121013	yes
Csa20g006430_1	unknown protein	4.06409	1.82495	-2.22695	0.00172982	yes
Csa14g023510_1	Pathogenesis-related thaumatin superfamily protein	4.06395	2.28068	-1.78191	0.00463698	yes
Csa08g059280_1	unknown protein	4.05758	1.65137	-2.4571	0.00277876	yes
Csa20g023930_1	unknown protein	4.05513	1.54155	-2.63056	0.0021553	yes
Csa03g023430_1	jasmonic acid carboxyl methyltransferase	4.05471	1.03732	-3.90882	0.00327924	yes
Csa10g015390_1	protochlorophyllide oxidoreductase B	4.05296	2.14427	-1.89013	0.000319272	yes
Csa06g039770_1	ROP interactive partner 3	4.04829	2.23387	-1.81224	4.80238e-07	yes
Csa17g014350_1	Gibberellin-regulated family protein	4.04109	0.151845	-26.6133	0.00136495	yes
Csa16g018420_1	Glutamyl-tRNA reductase family protein	4.03488	2.38642	-1.69077	0.00233026	yes
Csa03g022060_1	Pathogenesis-related thaumatin superfamily protein	4.03457	2.6344	-1.5315	0.0119422	yes
Csa04g062600_1	cyclin p4	4.03356	0.103069	-39.1344	0.000361463	yes
Csa03g006660_1	Protein of unknown function (DUF604)	4.03088	1.43833	-2.80247	0.00240082	yes
Csa08g004660_1	Protein of unknown function (DUF604)	4.02674	1.13275	-3.55483	0.00232887	yes
Csa19g034220_1	Encodes a Protease inhibitor/seed storage/LTP family protein	4.02612	1.24328	-3.23829	0.000887775	yes
Csa01g013210_1	actin-11	4.02573	2.38091	-1.69083	0.00532551	yes
Csa08g008380_1	unknown protein	4.02047	1.5037	-2.67372	0.000559554	yes
Csa11g104530_1	Glycosyl hydrolase superfamily protein	4.01652	2.58654	-1.55285	1.64497e-05	yes
Csa20g037680_1	Putative Protein	4.01477	0.849187	-4.72778	0.00874546	yes
Csa11g019530_1	acyl carrier protein 4	3.00285	1.6996	-1.7668	0.00696484	yes
Csa14g002030_1	CBL-interacting protein kinase 9	4.00129	2.63132	-1.52064	0.00165782	yes
Csa20g041620_1	Nuclear transport factor 2 (NTF2) family protein with RNA binding (RRM-RBD-RNP motifs) domain	3.99904	2.30852	-1.7323	0.0125534	yes
Csa12g028170_1	acyl carrier protein 4	2.624	1.39998	-1.87431	0.00136834	yes
Csa12g026240_1	Core-2/I-branching beta-1,6-N-acetylglucosaminyltransferase family protein	3.9846	1.1752	-3.39056	0.000445974	yes
Csa13g018580_1	Pollen Ole e 1 allergen and extensin family protein	3.9842	2.12052	-1.87888	0.000645392	yes
Csa19g021390_1	unknown protein	3.9836	1.63044	-2.44327	0.00756297	yes
Csa17g014270_1	nucleobase-ascorbate transporter 8	3.98308	2.23514	-1.78203	0.00106188	yes
Csa20g018110_1	Protein of unknown function (DUF604)	3.97596	0.970766	-4.0957	0.000201236	yes
Csa11g066380_1	receptor like protein 55	3.97504	0.442447	-8.9842	0.00133445	yes
Csa10g031830_1	calmodulin 8	3.97415	1.40354	-2.83151	0.00933283	yes
Csa07g034240_1	alpha-xylosidase 1	3.97042	1.76369	-2.2512	0.000964969	yes
Csa07g051600_1	RING/U-box superfamily protein	3.96078	1.91733	-2.06578	0.00554518	yes
Csa07g063280_1	Mitochondrial transcription termination factor family protein	3.9589	2.09709	-1.88781	0.0107047	yes
Csa02g059180_1	WRKY DNA-binding protein 2	3.94613	2.45983	-1.60423	0.000450245	yes
Csa17g075360_1	cell wall / vacuolar inhibitor of fructosidase 1	3.94436	2.1525	-1.83245	0.00286166	yes
Csa11g016700_1	protochlorophyllide oxidoreductase B	3.93643	1.75315	-2.24534	0.00174242	yes
Csa09g090420_1	Protein kinase superfamily protein	3.93254	1.17421	-3.3491	0.00272458	yes
Csa17g018890_1	phytosulfokine 1 precursor	3.93097	2.31574	-1.6975	0.00676057	yes
Csa14g038270_1	acyl-activating enzyme 14	1.34887	0.873697	-1.54386	0.0390624	yes
Csa10g035930_1	Gamma interferon responsive lysosomal thiol (GILT) reductase family protein	3.91912	1.40752	-2.78441	0.00207638	yes
Csa06g027890_1	plasma membrane intrinsic protein 2A	3.91777	2.26338	-1.73094	0.000140288	yes
Csa14g016680_1	PLC-like phosphodiesterases superfamily protein	3.9174	0.764229	-5.12595	6.4178e-06	yes
Csa09g059690_1	unknown protein	3.91676	2.32314	-1.68597	2.13051e-05	yes
Csa03g060220_1	Legume lectin family protein	3.91627	2.32793	-1.6823	0.00344269	yes
Csa06g052320_1	downstream target of AGL15 2	3.91389	0.909753	-4.30214	0.00422829	yes
Csa16g045920_1	alpha/beta-Hydrolases superfamily protein	3.91182	2.34754	-1.66635	0.000127179	yes
Csa16g028620_1	Ribosomal protein PSRP-3/Ycf65	3.90711	2.42407	-1.6118	0.00985433	yes
Csa05g016770_1	ROP interactive partner 3	3.90464	1.98044	-1.9716	0.000116995	yes
Csa09g079320_1	Protein of unknown function (DUF1118)	3.90321	2.56259	-1.52315	0.00272693	yes
Csa03g005890_1	aldehyde oxidase 4	3.90169	2.54076	-1.53563	0.0036389	yes
Csa20g066730_1	alpha/beta-Hydrolases superfamily protein	3.90142	2.16723	-1.80019	0.00351071	yes
Csa08g005550_1	magnesium-chelatase subunit chlH, chloroplast, putative / Mg-protoporphyrin IX chelatase, putative (CHLH)	3.89883	2.49017	-1.56568	0.000224807	yes
Csa11g030900_1	Defensin-like (DEFL) family protein	3.88862	2.35288	-1.65271	0.0441027	yes
Csa09g051830_1	IQ-domain 15	3.88837	1.37081	-2.83655	0.00297283	yes
Csa09g058820_1	inflorescence meristem receptor-like kinase 2	3.88625	1.74969	-2.2211	0.0099889	yes
Csa17g023400_1	glyoxylate reductase 2	3.8736	1.89416	-2.04502	0.00299729	yes
Csa13g044750_1	basic helix-loop-helix (bHLH) DNA-binding superfamily protein	3.87194	2.57368	-1.50444	0.00309405	yes
Csa17g054310_1	UDP-Glycosyltransferase superfamily protein	3.86724	1.67165	-2.31342	0.000872581	yes
Csa10g014950_1	unknown protein	3.86621	2.15854	-1.79112	1.79759e-05	yes
Csa14g035900_1	arabinogalactan protein 31	3.8606	1.81642	-2.1254	0.00337852	yes
Csa14g026250_1	Nucleotide-sugar transporter family protein	3.85581	1.84349	-2.09158	0.00218642	yes
Csa11g029940_1	P-loop containing nucleoside triphosphate hydrolases superfamily protein	3.85321	2.22668	-1.73048	0.000522058	yes
Csa05g021540_1	phosphate 2	3.84637	2.36845	-1.62401	0.00580893	yes
Csa14g025210_1	glycosyl hydrolase 9B5	3.83742	2.39235	-1.60404	0.00524222	yes
Csa07g010210_1	Galactosyltransferase family protein	3.83658	1.2816	-2.99359	0.00293863	yes
Csa11g083050_1	SKU5 similar 2	3.83416	1.1637	-3.29481	4.64728e-05	yes
Csa09g097840_1	GRAS family transcription factor	3.83409	0.787167	-4.87075	0.000968556	yes
Csa02g023030_1	ascorbate peroxidase 4	3.83142	2.54568	-1.50507	0.0088306	yes
Csa04g033910_1	glutamate-1-semialdehyde 2,1-aminomutase 2	3.83129	2.04372	-1.87466	0.000977729	yes
Csa05g021130_1	Xanthine/uracil permease family protein	3.83112	1.71716	-2.23108	0.00175193	yes
Csa14g031110_1	MLP-like protein 423	3.82787	0.422319	-9.06393	0.00283254	yes
Csa10g012300_1	vernalization5/VIN3-like	3.82672	2.47513	-1.54607	0.00970947	yes
Csa17g051960_1	lsd one like 1	3.82468	1.88725	-2.0266	0.000889222	yes
Csa07g022120_1	endoplasmic reticulum oxidoreductins 1	3.8241	2.54478	-1.50272	3.50617e-05	yes
Csa15g002170_1	general regulatory factor 7	3.82146	2.17753	-1.75495	0.00297125	yes
Csa14g031450_1	glutathione S-transferase tau 13	3.82108	1.71315	-2.23045	0.000564703	yes
Csa09g064330_1	Protein of unknown function (DUF506)	3.8151	0.189851	-20.0952	0.0175108	yes
Csa08g062100_1	NAD(P)-binding Rossmann-fold superfamily protein	3.8094	0.237065	-16.069	0.00263364	yes
Csa15g019120_1	unknown protein	3.80173	1.63119	-2.33065	0.00113343	yes
Csa06g038480_1	FASCICLIN-like arabinogalactan protein 16 precursor	3.79923	2.50614	-1.51597	0.00113995	yes
Csa15g050180_1	Encodes a defensin-like (DEFL) family protein.	3.79646	2.01502	-1.88408	0.000412867	yes
Csa09g071620_1	polygalacturonase 2	3.79534	2.25132	-1.68583	0.00958241	yes
Csa17g048810_1	D7KK88 (Putative uncharacterized protein)	3.79217	0.435373	-8.71017	0.00896237	yes
Csa05g048420_1	RNA-binding (RRM/RBD/RNP motifs) family protein	3.79083	2.01993	-1.87671	0.0175602	yes
Csa07g050260_1	Plant protein of unknown function (DUF869)	3.78467	2.29978	-1.64567	0.00135268	yes
Csa11g066030_1	Protein of unknown function (DUF833)	3.78121	1.16896	-3.23467	0.00172541	yes
Csa12g004660_1	geranylgeranyl pyrophosphate synthase 1	3.77317	2.36469	-1.59563	0.00220368	yes
Csa19g007870_1	Putative Protein	3.77007	1.04023	-3.62425	0.00241533	yes
Csa09g096260_1	NAD(P)-binding Rossmann-fold superfamily protein	3.76996	0.927425	-4.06498	0.00107142	yes
Csa16g044190_1	homeobox protein 6	3.76896	2.42687	-1.55301	5.86547e-05	yes
Csa19g012130_1	lipid transfer protein 6	3.76739	0.807451	-4.66579	0.000534298	yes
Csa08g044780_1	Bifunctional inhibitor/lipid-transfer protein/seed storage 2S albumin superfamily protein	3.75963	1.23966	-3.0328	2.44006e-05	yes
Csa16g038630_1	Protein of unknown function (DUF1118)	3.7567	2.41228	-1.55732	3.87126e-05	yes
Csa11g089740_1	Encodes a defensin-like (DEFL) family protein.	3.75449	1.07994	-3.47656	0.000325642	yes
Csa19g004610_1	general regulatory factor 7	3.74308	2.04592	-1.82953	0.0128258	yes
Csa15g023180_1	cell wall / vacuolar inhibitor of fructosidase 1	3.73796	1.3162	-2.83996	0.00179399	yes
Csa19g028080_1	Protein of unknown function (DUF1666)	3.73436	2.46285	-1.51628	2.31984e-05	yes
Csa02g075420_1	end binding protein 1C	3.73133	1.87228	-1.99294	0.00386725	yes
Csa17g007890_1	lipoyltransferase 2	3.72976	2.41489	-1.54449	0.00387995	yes
Csa03g036970_1	UDP-Glycosyltransferase superfamily protein	3.7281	1.72448	-2.16187	0.002031	yes
Csa07g007190_1	Xanthine/uracil permease family protein	3.72745	1.68903	-2.20686	0.00385911	yes
Csa06g022540_1	glutamate-1-semialdehyde 2,1-aminomutase 2	3.7262	1.91289	-1.94794	0.000463714	yes
Csa18g022310_1	SKU5 similar 2	3.72158	1.92586	-1.93242	0.000149755	yes
Csa01g041360_1	pyrophosphorylase 2	3.70907	2.38134	-1.55756	2.76443e-05	yes
Csa17g094850_1	D7KM54 (Putative uncharacterized protein)	3.70363	0.25787	-14.3624	0.00225451	yes
Csa03g004740_1	protochlorophyllide oxidoreductase C	3.70248	1.8597	-1.9909	0.000252119	yes
Csa11g100510_1	DEK domain-containing chromatin associated protein	3.70146	1.92607	-1.92176	0.000511772	yes
Csa11g015910_1	nodulin MtN21 /EamA-like transporter family protein	3.70144	1.32618	-2.79105	0.00375761	yes
Csa03g055480_1	myristoyl-CoA:protein N-myristoyltransferase	3.69876	0.289886	-12.7594	0.0019231	yes
Csa18g021400_1	Heavy metal transport/detoxification superfamily protein	3.69418	2.29937	-1.6066	0.000248189	yes
Csa14g059740_1	ABC-2 type transporter family protein	3.68729	2.20177	-1.67469	0.00702185	yes
Csa02g075040_1	unknown protein	3.68629	2.21218	-1.66636	0.00221562	yes
Csa13g020580_1	P-loop containing nucleoside triphosphate hydrolases superfamily protein	3.67973	2.30108	-1.59913	0.000205996	yes
Csa07g026010_1	Heavy metal transport/detoxification superfamily protein	3.67793	2.44004	-1.50732	0.00352582	yes
Csa09g068260_1	ferritin 3	3.67493	2.23148	-1.64686	0.00112686	yes
Csa03g029250_1	unknown protein	3.67172	0.653183	-5.62127	2.75069e-05	yes
Csa09g085830_1	RING/U-box superfamily protein	3.67027	1.49523	-2.45466	2.66042e-05	yes
Csa16g023740_1	F-box/RNI-like/FBD-like domains-containing protein	3.65468	1.84639	-1.97936	0.00526847	yes
Csa07g064510_1	O-methyltransferase family protein	3.65364	0.182134	-20.0601	9.94596e-05	yes
Csa09g059130_1	unknown protein	3.6519	2.0596	-1.77311	0.00156977	yes
Csa07g005510_1	Mannose-binding lectin superfamily protein	3.65129	0.810284	-4.50619	0.00641557	yes
Csa03g010780_1	proliferating cellular nuclear antigen 1	3.64937	1.31537	-2.77441	4.46433e-05	yes
Csa03g053780_1	glycosyl hydrolase 9C1	3.64804	2.25309	-1.61913	0.0128994	yes
Csa03g024920_1	Nucleotide-sugar transporter family protein	3.64475	2.00021	-1.82218	0.00767154	yes
Csa09g079680_1	Brassinosteroid signalling positive regulator (BZR1) family protein	3.64135	2.30491	-1.57982	0.00224379	yes
Csa04g041330_1	Chalcone-flavanone isomerase family protein	3.64092	0.366822	-9.92558	0.0206152	yes
Csa01g002230_1	unknown protein	3.63147	1.22973	-2.95307	0.000124713	yes
Csa13g019920_1	unknown protein	3.62963	1.86281	-1.94847	0.00416036	yes
Csa15g001660_1	hydroxyproline-rich glycoprotein family protein	3.62927	1.45544	-2.4936	0.00145147	yes
Csa17g020540_1	O-fucosyltransferase family protein	3.62215	1.10618	-3.27447	0.00519289	yes
Csa05g017060_1	gamma tonoplast intrinsic protein	3.62193	2.34383	-1.5453	0.00653773	yes
Csa06g036870_1	photosystem II light harvesting complex gene B1B2	3.62009	2.26064	-1.60136	0.0116041	yes
Csa04g050650_1	ROP interactive partner 3	3.61924	2.34761	-1.54167	0.0001307	yes
Csa12g046910_1	Homeodomain-like superfamily protein	3.61507	0.937316	-3.85683	0.00267189	yes
Csa06g052910_1	Plant protein 1589 of unknown function	3.61452	1.68057	-2.15077	0.00302864	yes
Csa20g002180_1	Oxysterol-binding family protein	3.61098	2.24179	-1.61076	0.00250883	yes
Csa03g057970_1	basic helix-loop-helix (bHLH) DNA-binding superfamily protein	3.61045	1.793	-2.01364	0.000810446	yes
Csa14g043020_1	unknown protein	3.60223	1.76081	-2.04578	0.00518859	yes
Csa04g065810_1	CDPK-related kinase 3	3.60105	2.14638	-1.67774	0.0100816	yes
Csa16g017290_1	unknown protein	3.59995	2.36274	-1.52363	0.00181456	yes
Csa02g068010_1	glycine-rich RNA-binding protein 3	3.5974	2.22012	-1.62036	0.018905	yes
Csa06g023340_1	IQ-domain 15	3.58511	0.959257	-3.73738	0.00278223	yes
Csa20g030330_1	glyoxal oxidase-related protein	3.57715	0.408837	-8.74956	0.00517739	yes
Csa07g012240_1	photosystem II subunit P-1	3.5725	1.94105	-1.8405	0.00318894	yes
Csa14g010040_1	syntaxin of plants 111	3.56842	1.47795	-2.41444	0.000776114	yes
Csa10g032670_1	acyl-activating enzyme 15	4.8079	2.85464	-1.68424	0.000391279	yes
Csa08g028360_1	Prefoldin chaperone subunit family protein	3.55433	1.09397	-3.24903	0.00476024	yes
Csa14g018440_1	Tetratricopeptide repeat (TPR)-like superfamily protein	3.54656	2.02847	-1.74839	0.00463085	yes
Csa17g048820_1	Encodes a defensin-like (DEFL) family protein.	3.54209	1.08456	-3.26591	0.00441693	yes
Csa09g095420_1	desulfo-glucosinolate sulfotransferase 18	3.54136	1.62143	-2.1841	0.00435614	yes
Csa09g061460_1	Pectin lyase-like superfamily protein	3.5389	2.13527	-1.65736	0.00147297	yes
Csa03g058380_1	ABC-2 type transporter family protein	3.53789	1.61583	-2.18952	0.000302728	yes
Csa06g006520_1	CCR-like	3.53332	2.29136	-1.54202	0.00495957	yes
Csa09g062160_1	Histone superfamily protein	3.52128	1.87241	-1.88062	0.0141057	yes
Csa11g020860_1	IBR domain containing protein	3.5211	1.6715	-2.10655	0.000203882	yes
Csa16g015370_1	proliferating cell nuclear antigen 2	3.52063	1.60561	-2.1927	0.00773178	yes
Csa14g004650_1	Protein phosphatase 2C family protein	3.51394	2.13884	-1.64292	0.000882349	yes
Csa18g038610_1	precursor of peptide 1	3.51268	0.836808	-4.19771	0.0171317	yes
Csa02g064120_1	Protein of unknown function (DUF640)	3.51167	1.20888	-2.9049	0.00150757	yes
Csa20g038830_1	amino acid permease 7	3.50761	1.99086	-1.76185	8.99446e-06	yes
Csa07g026630_1	unknown protein	3.50287	2.0533	-1.70597	0.0360592	yes
Csa14g066090_1	Protein of unknown function, DUF538	3.50177	1.4524	-2.41102	0.00349053	yes
Csa08g037450_1	ATP synthase delta-subunit gene	3.49854	2.27121	-1.54039	0.000733871	yes
Csa04g037910_1	unknown protein	3.49686	1.88401	-1.85608	0.000691598	yes
Csa20g049010_1	BURP domain-containing protein	3.49616	0.589166	-5.93408	0.0016382	yes
Csa07g008790_1	small ubiquitinrelated modifier 5	3.49519	2.20906	-1.58221	0.000134667	yes
Csa12g061290_1	acyl-activating enzyme 15	2.89653	1.12274	-2.57987	8.86084e-05	yes
Csa17g031220_1	Putative Protein	3.49347	1.99396	-1.75203	5.08673e-05	yes
Csa03g061910_1	acyl-activating enzyme 18	2.23574	1.43125	-1.56209	0.0125199	yes
Csa04g029540_1	UDP-Glycosyltransferase superfamily protein	3.48797	1.0322	-3.37915	6.01134e-05	yes
Csa02g071980_1	DEK domain-containing chromatin associated protein	3.48672	1.72629	-2.01978	0.000920376	yes
Csa09g005680_1	Protein of unknown function, DUF538	3.48571	2.30964	-1.5092	0.00704593	yes
Csa11g092430_1	phosphatidylinositol-speciwc phospholipase C4	3.4838	1.36229	-2.55732	0.000607061	yes
Csa13g015350_1	Protein of unknown function (DUF604)	3.47859	1.15373	-3.01508	0.00304791	yes
Csa09g062520_1	high cyclic electron flow 1	3.4784	2.21471	-1.57059	0.00418569	yes
Csa18g033220_1	Histone superfamily protein	3.47353	2.26647	-1.53257	0.0132233	yes
Csa11g100210_1	nucleoside diphosphate kinase 2	3.4717	2.26612	-1.532	0.00368032	yes
Csa01g009580_1	reversibly glycosylated polypeptide 3	3.46637	1.09494	-3.16579	6.14193e-05	yes
Csa09g008880_1	allene oxide cyclase 3	3.45482	1.97515	-1.74914	0.0317449	yes
Csa04g034350_1	alpha/beta-Hydrolases superfamily protein	3.45408	2.26153	-1.52732	0.00024518	yes
Csa12g001090_1	Peptidase M20/M25/M40 family protein	3.45169	2.20165	-1.56778	4.85086e-05	yes
Csa12g030570_1	unknown protein	3.4416	0.389052	-8.84612	6.94905e-05	yes
Csa16g017220_1	UDP-Glycosyltransferase superfamily protein	3.44097	1.3469	-2.55474	0.00127414	yes
Csa09g051820_1	Calcium-dependent protein kinase (CDPK) family protein	3.4409	1.80846	-1.90267	0.00500648	yes
Csa10g013300_1	Putative Protein	3.43874	1.53473	-2.24062	0.00110103	yes
Csa11g006470_1	tonoplast monosaccharide transporter2	3.43306	2.08645	-1.64541	0.00109607	yes
Csa17g012020_1	syntaxin of plants 111	3.43016	1.47866	-2.31978	0.0101802	yes
Csa18g023610_1	Putative Protein	3.43013	1.80717	-1.89807	0.0104071	yes
Csa07g047180_1	C2H2-like zinc finger protein	3.42913	2.07942	-1.64908	0.000104679	yes
Csa12g078200_1	unknown protein	3.42777	1.68589	-2.03322	0.000177431	yes
Csa10g013280_1	HAD superfamily, subfamily IIIB acid phosphatase	3.425	1.57957	-2.16831	0.00287472	yes
Csa07g064440_1	GRAS family transcription factor	3.42386	0.640958	-5.34178	0.00181402	yes
Csa07g037210_1	polygalacturonase 2	3.42048	1.92268	-1.77902	2.49668e-05	yes
Csa17g040800_1	Ribosomal protein L34	3.41931	2.2221	-1.53878	0.000958064	yes
Csa15g018520_1	Phosphoinositide phosphatase family protein	3.41883	2.21883	-1.54083	0.00367026	yes
Csa09g061160_1	growth-regulating factor 4	3.41426	2.08758	-1.63552	0.000924976	yes
Csa07g014710_1	Tetratricopeptide repeat (TPR)-like superfamily protein	3.41346	1.50386	-2.26979	0.00492353	yes
Csa03g016730_1	glyceraldehyde 3-phosphate dehydrogenase A subunit 2	3.41174	1.74986	-1.94972	0.00462652	yes
Csa06g025920_1	inflorescence meristem receptor-like kinase 2	3.40331	1.74753	-1.9475	0.00770235	yes
Csa16g050340_1	Pectin lyase-like superfamily protein	3.40158	1.58383	-2.1477	0.000490144	yes
Csa05g085040_1	Ribosomal protein PSRP-3/Ycf65	3.40112	2.23241	-1.52352	0.00222659	yes
Csa06g039320_1	D7LJ65 (Putative uncharacterized protein)	3.40042	0.291594	-11.6615	0.00150006	yes
Csa11g005430_1	aldehyde dehydrogenase 3F1	3.39995	2.09825	-1.62037	0.00445526	yes
Csa03g016610_1	Nucleic acid-binding, OB-fold-like protein	3.39911	2.1351	-1.59201	0.00113824	yes
Csa12g022770_1	HSP20-like chaperones superfamily protein	3.39392	1.04807	-3.23826	0.00030763	yes
Csa02g021670_1	HMG (high mobility group) box protein	3.38928	1.28086	-2.6461	0.00132831	yes
Csa09g060040_1	Plant thionin	3.38823	0.978775	-3.4617	0.00350489	yes
Csa13g028000_1	high-mobility group box 6	3.38742	1.25271	-2.70407	0.00730271	yes
Csa09g090140_1	unknown protein	3.3845	2.1309	-1.5883	0.022969	yes
Csa01g012820_1	FASCICLIN-like arabinogalactan protein 18 precursor	3.37767	2.24868	-1.50207	0.00380525	yes
Csa08g007260_1	Peroxidase superfamily protein	3.37753	1.77579	-1.90198	0.00533972	yes
Csa09g097430_1	Translation elongation factor EFG/EF2 protein	3.36883	2.05358	-1.64047	9.66362e-06	yes
Csa19g040470_1	Glycine-rich protein family	3.3688	0.801409	-4.2036	0.0474873	yes
Csa03g025850_1	Histone superfamily protein	3.36807	0.810149	-4.15734	0.000568295	yes
Csa03g006640_1	Peroxidase superfamily protein	3.36776	1.01634	-3.31361	0.00132772	yes
Csa06g024510_1	homolog of RPW8 3	3.365	0.642999	-5.23329	8.7975e-05	yes
Csa04g042460_1	ferritin 3	3.36478	2.20049	-1.52911	0.00527793	yes
Csa05g018220_1	TPX2 (targeting protein for Xklp2) protein family	3.36387	2.0638	-1.62994	0.00191149	yes
Csa01g013990_1	Plant invertase/pectin methylesterase inhibitor superfamily protein	3.36061	0.872272	-3.85271	0.000181996	yes
Csa14g012110_1	nucleobase-ascorbate transporter 8	3.35978	2.08437	-1.61189	0.00426611	yes
Csa17g021380_1	unknown protein	3.35956	1.92877	-1.74182	0.0088036	yes
Csa16g050670_1	HD-ZIP IV family of homeobox-leucine zipper protein with lipid-binding START domain	3.35823	1.72038	-1.95203	3.14339e-05	yes
Csa02g075900_1	unknown protein	3.35761	2.22964	-1.5059	0.00627827	yes
Csa14g006530_1	Peroxidase superfamily protein	3.35725	1.54522	-2.17268	0.0104254	yes
Csa13g007160_1	unknown protein	3.3572	1.25154	-2.68246	2.73219e-05	yes
Csa17g007710_1	Protein of unknown function (DUF3527)	3.35714	0.760375	-4.4151	0.00635427	yes
Csa17g080570_1	glycosyl hydrolase 9C1	3.35368	1.65962	-2.02075	0.000957433	yes
Csa19g017080_1	Plant invertase/pectin methylesterase inhibitor superfamily protein	3.35274	1.85636	-1.80609	0.00136219	yes
Csa02g070680_1	unknown protein	3.34474	1.32077	-2.53241	0.00031475	yes
Csa09g088030_1	NAD(P)-binding Rossmann-fold superfamily protein	3.34404	2.10419	-1.58923	0.0012604	yes
Csa09g081240_1	Predicted AT-hook DNA-binding family protein	3.34095	1.78867	-1.86784	0.0014641	yes
Csa09g088680_1	DNA (cytosine-5-)-methyltransferase family protein	3.3382	1.89383	-1.76267	0.00064722	yes
Csa17g025140_1	Brassinosteroid signalling positive regulator (BZR1) family protein	3.33771	1.96826	-1.69577	0.00212646	yes
Csa14g008780_1	proliferating cellular nuclear antigen 1	3.33609	1.27263	-2.62142	0.00042413	yes
Csa02g007600_1	xyloglucan endotransglucosylase/hydrolase 9	3.33553	1.87481	-1.77914	0.000141805	yes
Csa20g071500_1	FAD-binding Berberine family protein	3.33441	1.60381	-2.07906	5.96621e-05	yes
Csa16g055810_1	GRAS family transcription factor	3.33196	0.53083	-6.27689	2.22436e-05	yes
Csa05g015430_1	Transmembrane amino acid transporter family protein	3.32839	2.18951	-1.52015	0.00105261	yes
Csa08g009300_1	unknown protein	3.32624	1.89489	-1.75537	0.00533805	yes
Csa09g075230_1	Major facilitator superfamily protein	3.3217	1.27297	-2.60941	0.000963885	yes
Csa14g006550_1	Protein of unknown function (DUF604)	3.31924	0.748779	-4.43287	0.00253207	yes
Csa04g060460_1	Defensin-like (DEFL) family protein	3.31421	0.741245	-4.47115	0.0183123	yes
Csa03g037630_1	Wound-responsive family protein	3.31187	1.98852	-1.6655	0.0019724	yes
Csa12g077420_1	Myosin heavy chain-related protein	3.30616	2.14793	-1.53923	0.00249502	yes
Csa11g104010_1	SKU5 similar 17	3.30504	1.80733	-1.82869	0.00233425	yes
Csa02g043310_1	SKU5 similar 2	3.30317	1.69619	-1.94741	0.000284055	yes
Csa16g052010_1	Argonaute family protein	3.29804	0.750534	-4.39425	0.000589123	yes
Csa05g002460_1	CDPK-related kinase 3	3.29642	2.03789	-1.61757	0.0218134	yes
Csa11g089590_1	WRKY DNA-binding protein 2	3.29426	1.86085	-1.7703	0.00120463	yes
Csa07g060030_1	HD-ZIP IV family of homeobox-leucine zipper protein with lipid-binding START domain	3.29389	2.01975	-1.63084	0.000996383	yes
Csa04g028570_1	Histone superfamily protein	3.29089	1.23491	-2.66489	0.00464389	yes
Csa11g090010_1	MAP kinase kinase 6	3.29088	1.96444	-1.67522	0.00189612	yes
Csa01g017280_1	unknown protein	3.29056	1.20758	-2.72492	0.0221177	yes
Csa13g038040_1	unknown protein	3.29055	2.16079	-1.52285	0.000283727	yes
Csa20g018880_1	peptidase M1 family protein	3.2903	2.08483	-1.57821	7.48199e-05	yes
Csa07g014900_1	proliferating cell nuclear antigen 2	3.28493	1.63611	-2.00776	0.0147001	yes
Csa18g042370_1	sulfurtransferase 18	3.28396	1.64716	-1.99371	0.0229911	yes
Csa01g019620_1	Cysteine-rich protein	3.28344	0.499223	-6.57711	0.0179401	yes
Csa12g041830_1	Putative Protein	3.28301	0.526152	-6.23965	0.000530734	yes
Csa18g009650_1	FASCICLIN-like arabinogalactan protein 13 precursor	3.28291	1.4625	-2.24472	0.00021757	yes
Csa09g053410_1	homolog of RPW8 3	3.28147	0.582527	-5.63317	0.0081877	yes
Csa17g093770_1	P-loop containing nucleoside triphosphate hydrolases superfamily protein	3.27584	1.44885	-2.26098	0.000921078	yes
Csa16g055080_1	PA-domain containing subtilase family protein	3.27478	0.435741	-7.51543	0.000683508	yes
Csa02g043440_1	Microtubule associated protein (MAP65/ASE1) family protein	3.27447	2.03654	-1.60786	0.00178712	yes
Csa05g094280_1	UV-B-insensitive 4-like	3.27371	0.554303	-5.90599	0.0024404	yes
Csa09g097420_1	Translation elongation factor EFG/EF2 protein	3.27201	2.01396	-1.62466	0.000664656	yes
Csa13g034820_1	Uncharacterized protein	3.26987	1.46023	-2.23929	0.00187795	yes
Csa19g054810_1	Rhodanese/Cell cycle control phosphatase superfamily protein	3.26763	1.91763	-1.70399	0.0317037	yes
Csa20g055890_1	Prefoldin chaperone subunit family protein	3.26601	1.25748	-2.59726	0.00477575	yes
Csa09g052920_1	CYCLIN D3	3.26498	1.95791	-1.66759	3.05913e-05	yes
Csa05g034270_1	Tetratricopeptide repeat (TPR)-like superfamily protein	3.26403	1.7689	-1.84524	6.52454e-05	yes
Csa13g018850_1	Regulator of chromosome condensation (RCC1) family protein	3.26169	2.06966	-1.57595	0.00592454	yes
Csa06g026330_1	unknown protein	3.26157	1.59447	-2.04555	0.00302749	yes
Csa18g031660_1	Protein of unknown function (DUF640)	3.25502	1.23011	-2.64612	2.56556e-05	yes
Csa01g023330_1	Protein of unknown function (DUF1666)	3.25036	1.94244	-1.67334	0.00760506	yes
Csa20g025160_1	unknown protein	3.24808	1.48029	-2.19421	0.00731615	yes
Csa19g050380_1	Transcriptional factor B3 family protein	3.24439	1.22777	-2.64251	0.000541741	yes
Csa05g075170_1	F-box/RNI-like/FBD-like domains-containing protein	3.23822	1.17547	-2.75482	0.000125114	yes
Csa06g028200_1	Histone superfamily protein	3.23604	1.85376	-1.74566	0.0261401	yes
Csa09g081280_1	cyclin-dependent kinase B2	3.23356	1.33297	-2.42582	0.00234202	yes
Csa04g064850_1	phosphomannomutase	3.23341	1.84935	-1.7484	0.00979728	yes
Csa11g023330_1	AT hook motif DNA-binding family protein	3.23325	2.09736	-1.54158	0.000475904	yes
Csa16g008090_1	heat shock protein 60-2	3.22907	2.14866	-1.50283	0.00451103	yes
Csa07g038830_1	Major facilitator superfamily protein	3.2242	1.5358	-2.09937	0.00320599	yes
Csa04g039510_1	chloroplast RNA-binding protein 29	3.22033	1.91402	-1.6825	0.0191821	yes
Csa06g022290_1	Nucleic acid-binding, OB-fold-like protein	3.20536	2.09814	-1.52771	0.00482656	yes
Csa17g017180_1	glyceraldehyde 3-phosphate dehydrogenase A subunit 2	3.1998	1.44911	-2.20811	0.0107869	yes
Csa05g013170_1	delta1-pyrroline-5-carboxylate synthase 1	3.1988	1.3728	-2.33013	5.20497e-05	yes
Csa17g089820_1	basic helix-loop-helix (bHLH) DNA-binding superfamily protein	3.19739	1.63277	-1.95826	0.0190987	yes
Csa05g072090_1	Protein kinase superfamily protein	3.19295	1.91055	-1.67122	4.47111e-05	yes
Csa12g060040_1	O-Glycosyl hydrolases family 17 protein	3.18866	0.451954	-7.05529	0.00335637	yes
Csa08g057850_1	Protein of unknown function (DUF620)	3.18742	1.86073	-1.713	0.00354522	yes
Csa06g039990_1	unknown protein	3.18736	0.837801	-3.80444	0.0139929	yes
Csa06g027630_1	Pectin lyase-like superfamily protein	3.18627	1.77798	-1.79207	0.0216735	yes
Csa19g035620_1	topoisomerase II	3.18601	1.14227	-2.78919	0.000391927	yes
Csa05g034620_1	proliferating cell nuclear antigen 2	3.18402	1.14107	-2.79038	0.000946192	yes
Csa04g034720_1	IQ-domain 15	3.18239	0.139707	-22.779	0.0025016	yes
Csa09g059760_1	Nucleic acid-binding, OB-fold-like protein	3.18168	1.1072	-2.87362	0.0185512	yes
Csa15g017030_1	myb-like HTH transcriptional regulator family protein	3.17964	1.6248	-1.95694	0.000208441	yes
Csa05g094600_1	unknown protein	3.17802	1.44352	-2.20158	4.36883e-05	yes
Csa04g037520_1	inflorescence meristem receptor-like kinase 2	3.17798	1.3805	-2.30205	0.0172459	yes
Csa05g048410_1	unknown protein	3.17637	2.05877	-1.54285	0.00279847	yes
Csa07g051750_1	Glucose-1-phosphate adenylyltransferase family protein	3.17564	1.01429	-3.13089	0.00478615	yes
Csa09g011820_1	Ferritin/ribonucleotide reductase-like family protein	3.17447	1.09599	-2.89643	0.000106927	yes
Csa06g051780_1	NAD(P)-binding Rossmann-fold superfamily protein	3.17082	1.72847	-1.83447	0.00475889	yes
Csa02g002490_1	IQ-domain 17	3.16607	1.81335	-1.74597	0.00142881	yes
Csa02g059850_1	MAP kinase kinase 6	3.16434	1.46834	-2.15504	0.00422435	yes
Csa09g085990_1	Glucose-1-phosphate adenylyltransferase family protein	3.16353	1.42372	-2.22202	0.00231088	yes
Csa16g040670_1	cyclin-dependent kinase B2	3.16074	0.986275	-3.20472	0.00601319	yes
Csa20g005710_1	3'-phosphoinositide-dependent protein kinase 1	3.16052	2.03972	-1.54948	0.00584735	yes
Csa02g064870_1	subtilase 4.13	3.16002	1.03844	-3.04304	2.35066e-05	yes
Csa04g050860_1	Ypt/Rab-GAP domain of gyp1p superfamily protein	3.15959	1.62575	-1.94347	0.00348977	yes
Csa09g064020_1	unknown protein	3.15629	0.908371	-3.47467	0.0118085	yes
Csa05g003420_1	phosphomannomutase	3.15334	1.31651	-2.39523	0.00960573	yes
Csa12g015750_1	FASCICLIN-like arabinogalactan protein 5 precursor	3.15227	0.110327	-28.5719	0.00359587	yes
Csa14g055780_1	Calcium-dependent protein kinase (CDPK) family protein	3.15113	1.80947	-1.74147	0.000454639	yes
Csa11g027900_1	UDP-Glycosyltransferase superfamily protein	3.14911	1.41263	-2.22925	6.78382e-05	yes
Csa11g100720_1	Scorpion toxin-like knottin superfamily protein	3.14866	0.48845	-6.44623	0.000765587	yes
Csa12g008660_1	actin depolymerizing factor 9	3.14765	1.64899	-1.90883	0.00231905	yes
Csa11g018560_1	Core-2/I-branching beta-1,6-N-acetylglucosaminyltransferase family protein	3.14311	1.88084	-1.67112	6.16705e-05	yes
Csa11g103640_1	end binding protein 1C	3.14276	1.62541	-1.93352	0.00363791	yes
Csa16g043390_1	Glucose-1-phosphate adenylyltransferase family protein	3.14247	1.23403	-2.54651	0.00176204	yes
Csa20g001680_1	Aldolase-type TIM barrel family protein	3.14173	2.03289	-1.54545	0.000729807	yes
Csa18g022680_1	phosphoglucomutase	3.1389	1.81629	-1.72819	0.00921723	yes
Csa12g022840_1	unknown protein	3.13474	1.6957	-1.84864	0.0063708	yes
Csa11g047640_1	Exostosin family protein	3.12826	2.00748	-1.5583	0.0103046	yes
Csa05g018530_1	VEFS-Box of polycomb protein	3.12386	0.864459	-3.61367	0.00455323	yes
Csa11g083530_1	cytochrome P450, family 96, subfamily A, polypeptide 2	3.12378	1.37846	-2.26614	0.000550455	yes
Csa17g019040_1	PLC-like phosphodiesterases superfamily protein	3.12309	0.43521	-7.17605	0.00504277	yes
Csa07g066070_1	Translation elongation factor EF1B/ribosomal protein S6 family protein	3.11816	1.95162	-1.59773	0.0170748	yes
Csa05g020340_1	CTP synthase family protein	3.11678	0.302971	-10.2874	0.00555694	yes
Csa17g085510_1	basic helix-loop-helix (bHLH) DNA-binding superfamily protein	3.1141	1.40017	-2.22408	0.00116942	yes
Csa13g036570_1	Prefoldin chaperone subunit family protein	3.11386	1.33259	-2.33669	0.0171496	yes
Csa06g051990_1	alpha/beta-Hydrolases superfamily protein	3.11378	0.663752	-4.69118	0.00185626	yes
Csa01g007990_1	low-molecular-weight cysteine-rich 44	3.11243	1.61224	-1.9305	0.0211964	yes
Csa11g099400_1	unknown protein	3.10973	0.99076	-3.13873	0.00511336	yes
Csa16g052100_1	Exostosin family protein	3.10861	1.65682	-1.87625	0.0198959	yes
Csa08g011720_1	Eukaryotic aspartyl protease family protein	3.10812	0.177824	-17.4786	0.00413547	yes
Csa15g010390_1	Concanavalin A-like lectin family protein	3.10781	1.65362	-1.8794	0.00121527	yes
Csa20g012930_1	Plant invertase/pectin methylesterase inhibitor superfamily	3.10616	0.124419	-24.9653	0.00206431	yes
Csa14g026740_1	unknown protein	3.10452	1.60173	-1.93823	0.000227701	yes
Csa00487s010_1	S-adenosyl-L-methionine-dependent methyltransferases superfamily protein	3.10419	1.06566	-2.91293	0.000185774	yes
Csa17g098470_1	Heavy metal transport/detoxification superfamily protein	3.10281	1.53576	-2.02037	0.00250873	yes
Csa17g083280_1	Calcium-dependent protein kinase (CDPK) family protein	3.09833	1.78448	-1.73627	0.0114346	yes
Csa03g022770_1	Major facilitator superfamily protein	3.09798	1.93143	-1.60398	0.00184989	yes
Csa18g005450_1	receptor like protein 55	3.09491	0.107218	-28.8656	0.000508118	yes
Csa07g046530_1	Brassinosteroid signalling positive regulator (BZR1) family protein	3.09312	1.89354	-1.63351	0.000903543	yes
Csa17g009480_1	delta 9 desaturase 1	3.09139	1.34131	-2.30476	0.00528573	yes
Csa17g020600_1	Protein of unknown function (DUF789)	3.08916	2.01152	-1.53573	0.000365252	yes
Csa20g028670_1	Eukaryotic aspartyl protease family protein	3.08759	0.261166	-11.8223	0.00248725	yes
Csa05g094760_1	alpha-galactosidase 2	3.08752	1.9982	-1.54515	0.0102562	yes
Csa15g021790_1	GATA transcription factor 17	3.08728	1.48816	-2.07457	0.0146775	yes
Csa03g017540_1	Defensin-like (DEFL) family protein	3.08709	0.727826	-4.24152	0.0357992	yes
Csa20g001720_1	ALC-interacting protein 1	3.08599	2.03633	-1.51547	0.0144368	yes
Csa07g048110_1	cyclin-dependent kinase B2	3.08579	1.27698	-2.41647	0.00105906	yes
Csa04g050070_1	AT hook motif DNA-binding family protein	3.08565	1.84799	-1.66973	0.0152669	yes
Csa18g036000_1	unknown protein	3.08514	0.939096	-3.28522	0.000846976	yes
Csa15g009960_1	Leucine-rich repeat protein kinase family protein	3.08178	1.75955	-1.75146	0.0256082	yes
Csa13g016420_1	sterol methyltransferase 1	3.08121	1.93686	-1.59083	0.00112332	yes
Csa12g057580_1	P-loop containing nucleoside triphosphate hydrolases superfamily protein	3.0791	1.03382	-2.97836	0.000324208	yes
Csa16g008970_1	Galactosyltransferase family protein	3.07887	0.614717	-5.0086	0.00234864	yes
Csa20g067590_1	Ribosomal protein S19 family protein	3.07726	1.81518	-1.69529	0.0108742	yes
Csa19g012460_1	Concanavalin A-like lectin family protein	3.07694	1.9815	-1.55284	0.0058176	yes
Csa12g056710_1	Survival protein SurE-like phosphatase/nucleotidase	3.07122	1.83454	-1.67411	8.3202e-05	yes
Csa13g054640_1	glutathione S-transferase F3	3.06963	0.146951	-20.8889	7.77903e-07	yes
Csa11g086200_1	Cysteine-rich protein	3.06956	0.478501	-6.41494	0.0229697	yes
Csa12g039440_1	CONTAINS InterPro DOMAIN/s: Nucleotide-diphospho-sugar transferase, predicted (InterPro:IPR005069)	3.06872	1.16365	-2.63714	0.00550186	yes
Csa06g009140_1	Nodulin MtN3 family protein	3.06817	1.07886	-2.8439	0.00824337	yes
Csa04g049760_1	protein binding	3.06758	0.8436	-3.6363	0.00136116	yes
Csa14g055130_1	glycosyl hydrolase 9C1	3.06675	1.62084	-1.89208	0.00571044	yes
Csa17g071280_1	beta-galactosidase 5	3.06334	1.71843	-1.78263	0.00409793	yes
Csa00518s160_1	Tetratricopeptide repeat (TPR)-like superfamily protein	3.05811	1.64322	-1.86104	1.11037e-05	yes
Csa14g017990_1	Sec14p-like phosphatidylinositol transfer family protein	3.05553	1.99023	-1.53526	0.0316339	yes
Csa03g003000_1	glutathione S-transferase 6	3.04744	1.28423	-2.37297	0.00304568	yes
Csa04g038830_1	growth-regulating factor 4	3.04277	1.72207	-1.76692	0.00103112	yes
Csa15g031850_1	Protein kinase superfamily protein	3.04273	1.6665	-1.82582	0.00167525	yes
Csa04g035650_1	CYCLIN D3	3.03938	1.67142	-1.81844	7.92578e-05	yes
Csa02g058760_1	Nucleotide/sugar transporter family protein	3.0375	1.1664	-2.60416	4.16156e-05	yes
Csa17g029970_1	Putative Protein	3.03736	1.13494	-2.67623	0.00260052	yes
Csa18g042320_1	Chalcone-flavanone isomerase family protein	3.03731	0.82804	-3.66808	0.00393676	yes
Csa06g039820_1	Peroxidase superfamily protein	3.03504	1.45906	-2.08013	0.0100824	yes
Csa03g025330_1	unknown protein	3.03445	1.91805	-1.58205	0.00452089	yes
Csa11g026110_1	VACUOLAR SORTING RECEPTOR 7	3.03279	1.5214	-1.99343	8.60049e-05	yes
Csa01g029670_1	topoisomerase II	3.03169	1.05345	-2.87787	5.61871e-05	yes
Csa06g027310_1	growth-regulating factor 4	3.03089	1.72688	-1.75513	0.00112237	yes
Csa09g094060_1	Acyl-CoA N-acyltransferases (NAT) superfamily protein	1.5222	0.0724189	-21.0193	0.000384246	yes
Csa01g003110_1	EF hand calcium-binding protein family	3.02844	1.70091	-1.78048	0.00454379	yes
Csa08g043220_1	HMG (high mobility group) box protein	3.02793	0.804508	-3.76371	0.00699148	yes
Csa05g044420_1	Cyclin B1	3.02739	1.16091	-2.60776	0.00589378	yes
Csa20g008930_1	Protein of unknown function (DUF620)	3.02507	1.78102	-1.6985	0.0271711	yes
Csa07g053030_1	serine carboxypeptidase-like 9	3.02391	1.23932	-2.43997	0.00428407	yes
Csa18g002320_1	Pectin lyase-like superfamily protein	3.02389	1.43973	-2.10032	0.0038877	yes
Csa01g038020_1	glycine-rich protein 3	3.02228	1.51542	-1.99435	0.048511	yes
Csa17g033610_1	glutathione S-transferase tau 13	3.02209	1.4375	-2.10232	0.00696574	yes
Csa02g025980_1	IQ-domain 16	3.02203	0.525112	-5.75503	0.00835682	yes
Csa15g016080_1	Chaperone DnaJ-domain superfamily protein	3.02088	1.83336	-1.64773	0.000164776	yes
Csa09g058260_1	Tetratricopeptide repeat (TPR)-like superfamily protein	3.02027	0.929271	-3.25015	0.000154066	yes
Csa10g027930_1	alpha/beta-Hydrolases superfamily protein	3.01996	1.97113	-1.5321	0.00017095	yes
Csa08g051920_1	glutathione S-transferase F3	3.01851	1.90701	-1.58285	0.00681384	yes
Csa13g001110_1	CBL-interacting protein kinase 15	3.01598	1.85172	-1.62874	0.000965524	yes
Csa12g081970_1	SNF1-related protein kinase 1.3	3.0123	1.64992	-1.82573	0.026471	yes
Csa18g034060_1	glycosyltransferase family protein 2	3.01189	1.53472	-1.9625	0.00329196	yes
Csa18g024110_1	RING/U-box superfamily protein	3.01067	1.45335	-2.07154	0.00784568	yes
Csa07327s010_1	ATPase, F1 complex, gamma subunit protein	3.01003	1.96392	-1.53267	0.0499712	yes
Csa07g053630_1	methyl esterase 4	3.00802	1.4484	-2.07678	6.47389e-05	yes
Csa18g042110_1	Glycosyl hydrolase superfamily protein	3.00552	1.34804	-2.22954	0.010587	yes
Csa14g005150_1	unknown protein	3.00463	1.80483	-1.66478	0.00731456	yes
Csa17g034700_1	Acyl-CoA N-acyltransferases (NAT) superfamily protein	1.05635	0.377008	-2.80194	0.0284705	yes
Csa09g084130_1	CYCLIN A1	2.99961	1.13939	-2.63264	0.00180077	yes
Csa20g038470_1	high-mobility group box 6	2.99938	1.68111	-1.78416	0.00058521	yes
Csa20g017900_1	beta-6 tubulin	2.99659	0.984244	-3.04456	0.00472148	yes
Csa19g008040_1	alpha/beta-Hydrolases superfamily protein	2.99303	0.800928	-3.73696	0.00100256	yes
Csa17g021000_1	aspartate-glutamate racemase family	2.99256	1.38123	-2.1666	0.00443882	yes
Csa09g094580_1	methyltransferase 1	2.99222	1.53039	-1.9552	0.00115938	yes
Csa10g049210_1	unknown protein	2.98606	0.928833	-3.21485	0.00937795	yes
Csa14g016650_1	PLC-like phosphodiesterases superfamily protein	2.98598	1.60655	-1.85863	0.00381618	yes
Csa10g040680_1	Plant thionin family protein	2.98521	0.498629	-5.98683	0.00593359	yes
Csa02g044730_1	phosphoglucomutase	2.98234	1.93554	-1.54084	0.0100107	yes
Csa07g054460_1	replicon protein A2	2.981	1.51596	-1.96641	0.0147652	yes
Csa09g088650_1	replicon protein A2	2.97884	1.21383	-2.45409	0.00448348	yes
Csa19g005540_1	EF hand calcium-binding protein family	2.9787	0.639098	-4.66079	0.0152829	yes
Csa05g002850_1	arabinogalactan protein 16	2.97767	1.91082	-1.55832	0.0438703	yes
Csa13g056930_1	beta-amylase 2	2.97451	1.72153	-1.72782	0.00187251	yes
Csa05g017490_1	AT hook motif DNA-binding family protein	2.97313	1.74346	-1.7053	0.0142797	yes
Csa17g024710_1	Major facilitator superfamily protein	2.97286	1.27454	-2.3325	0.000215869	yes
Csa10g026990_1	purine permease 10	2.9658	1.37496	-2.15701	0.000956596	yes
Csa02g023420_1	Pollen Ole e 1 allergen and extensin family protein	2.96559	1.93015	-1.53646	0.00239553	yes
Csa08g049270_1	Wound-responsive family protein	2.964	1.49417	-1.98371	0.0117948	yes
Csa05g034590_1	tubulin beta 8	2.96128	1.36289	-2.1728	0.00250896	yes
Csa10g003120_1	DNA binding with one finger 4.7	2.9599	1.42485	-2.07734	0.00395473	yes
Csa04g039760_1	Histone superfamily protein	2.95725	1.33209	-2.22	0.000280604	yes
Csa16g039700_1	C2H2-like zinc finger protein	2.95395	1.8955	-1.5584	0.00258256	yes
Csa17g093350_1	Core-2/I-branching beta-1,6-N-acetylglucosaminyltransferase family protein	2.95105	1.30379	-2.26345	0.0113943	yes
Csa06g039470_1	gamma tonoplast intrinsic protein	2.95089	1.60571	-1.83775	0.0274478	yes
Csa14g005600_1	Putative Protein	2.94575	0.839496	-3.50895	3.65486e-05	yes
Csa09g070120_1	exostosin family protein	2.94155	1.20116	-2.44892	0.000176793	yes
Csa20g071160_1	FASCICLIN-like arabinogalactan protein 13 precursor	2.94059	1.63566	-1.7978	0.0192171	yes
Csa09g050780_1	UDP-Glycosyltransferase superfamily protein	2.93811	0.978873	-3.00152	0.00709375	yes
Csa02g071480_1	D7MNE6 (Predicted protein)	2.93783	0.880211	-3.33764	0.00178391	yes
Csa14g013700_1	Seven transmembrane MLO family protein	2.93489	0.469607	-6.24967	0.0038712	yes
Csa10g019200_1	unknown protein	2.93429	0.461594	-6.35686	0.013772	yes
Csa13g004030_1	chloroplast signal recognition particle 54 kDa subunit	2.93346	1.68105	-1.74501	4.6027e-05	yes
Csa16g049510_1	Acyl-CoA N-acyltransferases (NAT) superfamily protein	1.04962	0.446631	-2.35009	0.00608075	yes
Csa17g001610_1	CBL-interacting protein kinase 9	2.92931	1.46222	-2.00333	0.00801202	yes
Csa16g014900_1	Protein phosphatase 2C family protein	2.92627	1.88966	-1.54857	0.0104032	yes
Csa11g093210_1	Putative Protein	2.92578	1.85301	-1.57893	0.0389628	yes
Csa16g006990_1	Xanthine/uracil permease family protein	2.9255	1.15517	-2.53252	0.000337309	yes
Csa03g037350_1	unknown protein	2.92273	0.868834	-3.36397	0.002856	yes
Csa01g002810_1	unknown protein	2.92262	0.783715	-3.72918	1.42995e-06	yes
Csa17g039130_1	arabinogalactan protein 31	2.92005	1.06939	-2.73058	0.00194075	yes
Csa07g047280_1	tubulin beta-1 chain	2.91893	0.773597	-3.7732	0.00539915	yes
Csa06g039780_1	Nucleotide-diphospho-sugar transferases superfamily protein	2.91811	0.325596	-8.96237	0.00436836	yes
Csa14g031100_1	Polyketide cyclase/dehydrase and lipid transport superfamily protein	2.91553	1.24033	-2.35061	0.00036997	yes
Csa20g002860_1	Spo11/DNA topoisomerase VI, subunit A protein	2.91433	1.86527	-1.56242	0.0148282	yes
Csa17g094110_1	unknown protein	2.91069	0.377219	-7.71619	0.0104734	yes
Csa09g004390_1	glutamate decarboxylase 4	2.90872	0.482989	-6.02232	0.00107848	yes
Csa12g033820_1	Cell cycle regulated microtubule associated protein	2.90856	1.25864	-2.31088	0.0091732	yes
Csa18g022460_1	Microtubule associated protein (MAP65/ASE1) family protein	2.90765	1.82674	-1.59172	0.00978202	yes
Csa09g058720_1	Plant protein of unknown function (DUF827)	2.9074	1.23047	-2.36284	0.000746839	yes
Csa20g082130_1	nuclear factor Y, subunit B2	2.9012	1.7179	-1.6888	0.0024064	yes
Csa01g001760_1	reversibly glycosylated polypeptide 1	2.8976	1.84778	-1.56815	0.00838955	yes
Csa18g026670_1	trigger factor type chaperone family protein	2.89723	1.49391	-1.93936	0.00170835	yes
Csa24659s010_1	Acyl-CoA N-acyltransferases (NAT) superfamily protein	0.178944	0.0228738	-7.8231	0.00308375	yes
Csa11g017670_1	oligopeptide transporter 5	2.89372	0.876228	-3.30247	0.00033252	yes
Csa12g038760_1	FAD-binding Berberine family protein	2.8926	0.692866	-4.17484	0.00788228	yes
Csa12g079720_1	RING/U-box superfamily protein	2.89032	0.935543	-3.08945	1.39441e-05	yes
Csa04g061660_1	UDP-glycosyltransferase 74 F1	2.8855	0.826731	-3.49025	0.000995363	yes
Csa11g094550_1	glycosyltransferase family protein 2	2.88435	1.34723	-2.14095	0.000932021	yes
Csa14g051010_1	cyclin-dependent protein kinase 3	2.88256	0.861119	-3.34746	0.000127139	yes
Csa05g013090_1	unknown protein	2.8816	1.85554	-1.55297	0.000979442	yes
Csa12g046820_1	Syntaxin/t-SNARE family protein	2.88032	1.16838	-2.46524	0.013996	yes
Csa09g051520_1	Pentatricopeptide repeat (PPR) superfamily protein	2.87936	1.91182	-1.50608	6.27732e-07	yes
Csa07g007550_1	Galactose oxidase/kelch repeat superfamily protein	2.87548	1.8597	-1.54621	0.00632395	yes
Csa03g022200_1	ATP binding microtubule motor family protein	2.8746	1.8362	-1.56551	0.00623355	yes
Csa04g011530_1	G-protein coupled receptors	2.86775	1.86296	-1.53935	0.000395938	yes
Csa08g056400_1	RPA70-kDa subunit B	2.86483	1.08834	-2.63229	0.00458111	yes
Csa06g052280_1	phosphomannomutase	2.86201	1.53683	-1.86228	0.00230061	yes
Csa12g011530_1	Transducin family protein / WD-40 repeat family protein	2.85835	1.70799	-1.67351	0.00198497	yes
Csa02g024670_1	alpha/beta-Hydrolases superfamily protein	2.85774	1.69757	-1.68343	0.00438999	yes
Csa08g012320_1	glyoxal oxidase-related protein	2.85752	0.413421	-6.91188	0.00258157	yes
Csa12g081110_1	proline-rich family protein	2.85714	0.992411	-2.87899	0.019057	yes
Csa16g017300_1	RNA-binding (RRM/RBD/RNP motifs) family protein	2.85557	1.43671	-1.98758	0.0108421	yes
Csa01g012340_1	unknown protein	2.85526	1.60443	-1.77961	0.00123857	yes
Csa20g077620_1	receptor like protein 55	2.84988	0.114335	-24.9256	0.00393549	yes
Csa02g045150_1	RING/U-box superfamily protein	2.8486	0.283845	-10.0358	0.0120048	yes
Csa02g035270_1	Plant invertase/pectin methylesterase inhibitor superfamily	2.8474	1.2046	-2.36378	0.00260374	yes
Csa01g015240_1	myb-like HTH transcriptional regulator family protein	2.84662	1.51818	-1.87503	0.000162074	yes
Csa19g048930_1	CAP (Cysteine-rich secretory proteins, Antigen 5, and Pathogenesis-related 1 protein) superfamily protein	2.84661	0.858159	-3.31711	0.00267898	yes
Csa13g043140_1	unknown protein	2.84455	1.81761	-1.565	0.00374167	yes
Csa16g023300_1	glutamate decarboxylase 2	2.84438	1.34997	-2.107	0.00125665	yes
Csa04g034730_1	Calcium-dependent protein kinase (CDPK) family protein	2.84248	1.16383	-2.44234	0.00814891	yes
Csa19g020870_1	epithiospecifier modifier 1	2.84231	0.535362	-5.30913	0.002569	yes
Csa02g005220_1	Minichromosome maintenance (MCM2/3/5) family protein	2.84074	1.15789	-2.45339	0.00203205	yes
Csa17g020370_1	semialdehyde dehydrogenase family protein	2.83718	1.88233	-1.50727	0.0157296	yes
Csa17g043710_1	unknown protein	2.83106	1.37419	-2.06017	0.0207903	yes
Csa03g019080_1	Tetratricopeptide repeat (TPR)-like superfamily protein	2.83033	1.73438	-1.6319	0.00394229	yes
Csa15g047120_1	UDP-D-glucuronate 4-epimerase 6	2.83001	0.911403	-3.10512	5.20593e-05	yes
Csa18g003720_1	unknown protein	2.82768	0.595205	-4.75077	0.00918018	yes
Csa04g037470_1	Plant protein of unknown function (DUF827)	2.82662	1.5589	-1.81322	0.000260825	yes
Csa11g104740_1	Chalcone-flavanone isomerase family protein	2.82234	0.650026	-4.34188	0.0035866	yes
Csa08g029950_1	unknown protein	2.82126	1.65156	-1.70823	0.00018511	yes
Csa05g037060_1	P-loop containing nucleoside triphosphate hydrolases superfamily protein	2.82049	1.47639	-1.9104	0.0071025	yes
Csa09g040980_1	Histone superfamily protein	2.81751	1.49517	-1.88441	0.00488405	yes
Csa05g090060_1	Calcium-dependent phosphotriesterase superfamily protein	2.81654	1.72853	-1.62944	0.0316442	yes
Csa08g059960_1	3'-phosphoinositide-dependent protein kinase 1	2.81534	1.78616	-1.57619	0.016753	yes
Csa10g011890_1	Class II aminoacyl-tRNA and biotin synthetases superfamily protein	0.970633	0.418746	-2.31795	0.0154216	yes
Csa16g046130_1	replicon protein A2	2.8095	1.22277	-2.29766	0.00312504	yes
Csa01g001620_1	hydroxyproline-rich glycoprotein family protein	2.8094	0.813096	-3.45519	7.12975e-05	yes
Csa03763s010_1	Major facilitator superfamily protein	2.80795	1.26517	-2.21942	0.0114283	yes
Csa20g002330_1	expansin A9	2.8078	1.83722	-1.52829	0.000824378	yes
Csa02g073770_1	unknown protein	2.8058	1.77197	-1.58344	0.00405598	yes
Csa11g030950_1	Homeodomain-like superfamily protein	2.80486	0.3122	-8.98419	0.0104164	yes
Csa16g040640_1	Predicted AT-hook DNA-binding family protein	2.80352	1.41178	-1.98581	0.00169909	yes
Csa07g062960_1	NAD(P)-binding Rossmann-fold superfamily protein	2.80253	0.129056	-21.7155	0.00128888	yes
Csa09g064520_1	unknown protein	2.80159	1.10777	-2.52904	0.00154152	yes
Csa18g030530_1	Galactosyltransferase family protein	2.80059	1.04653	-2.67609	0.0118712	yes
Csa09g070020_1	Remorin family protein	2.80026	1.21204	-2.31037	8.83239e-05	yes
Csa07g004210_1	Protein of unknown function (DUF1163)	2.7995	1.74908	-1.60056	0.00116683	yes
Csa10g043050_1	S-adenosyl-L-methionine-dependent methyltransferases superfamily protein	2.79916	0.979276	-2.85839	0.000118515	yes
Csa08g048600_1	ATPase, F1 complex, gamma subunit protein	2.79703	1.82159	-1.53549	0.000981339	yes
Csa06g044860_1	Major facilitator superfamily protein	2.79541	1.81561	-1.53965	0.00156183	yes
Csa18g026140_1	Ras-related small GTP-binding family protein	2.79525	1.78744	-1.56383	0.0185338	yes
Csa03g061840_1	Bifunctional inhibitor/lipid-transfer protein/seed storage 2S albumin superfamily protein	2.79487	0.852262	-3.27936	3.28868e-06	yes
Csa18g024000_1	unknown protein	2.79405	1.53511	-1.8201	0.000766261	yes
Csa05g017300_1	unknown protein	2.79308	1.02573	-2.72301	0.0299326	yes
Csa14g020980_1	uridylyltransferase-related	2.79291	1.58061	-1.76698	0.00048679	yes
Csa03g011970_1	ALBINA 1	2.79062	1.81393	-1.53844	0.0150054	yes
Csa11g025700_1	FAD-binding Berberine family protein	2.78727	0.309336	-9.01048	0.012535	yes
Csa11g018620_1	Uncharacterised protein family (UPF0497)	2.78693	0.21024	-13.256	3.20179e-06	yes
Csa06g038900_1	protein binding	2.78593	0.80002	-3.48233	0.000147195	yes
Csa10g045570_1	Tetratricopeptide repeat (TPR)-like superfamily protein	2.78532	0.924146	-3.01394	0.00489882	yes
Csa13g053980_1	unknown protein	2.78482	1.70618	-1.63219	0.00167212	yes
Csa17g010750_1	proliferating cellular nuclear antigen 1	2.7833	0.842418	-3.30394	2.57145e-05	yes
Csa08g011790_1	Protein of Unknown Function (DUF239)	2.78321	1.72713	-1.61146	0.0154477	yes
Csa07g003550_1	AT hook motif DNA-binding family protein	2.78127	1.78319	-1.55972	0.0244282	yes
Csa01g003470_1	LOB domain-containing protein 20	2.77854	1.62896	-1.70572	0.000232882	yes
Csa16g006420_1	Calcium-dependent phosphotriesterase superfamily protein	2.77542	1.55846	-1.78087	0.0179668	yes
Csa07g053750_1	BEL1-like homeodomain 4	2.77411	1.78206	-1.55669	0.00977223	yes
Csa09g092280_1	S-adenosyl-L-methionine-dependent methyltransferases superfamily protein	2.7707	1.74348	-1.58918	0.000277395	yes
Csa12g002750_1	Protein of unknown function (DUF1163)	2.76755	0.54906	-5.04053	0.0124857	yes
Csa19g029590_1	histidine-containing phosphotransmitter 1	2.75789	1.5512	-1.77791	0.0320372	yes
Csa16g016930_1	Protein kinase superfamily protein	2.75448	1.80392	-1.52695	0.000614205	yes
Csa04g054620_1	ferritin 4	2.75335	1.45723	-1.88945	0.0336372	yes
Csa03g027760_1	Polyketide cyclase/dehydrase and lipid transport superfamily protein	2.75195	0.776763	-3.54284	0.00150855	yes
Csa08g055280_1	Bifunctional inhibitor/lipid-transfer protein/seed storage 2S albumin superfamily protein	2.75083	0.500691	-5.49406	0.00799546	yes
Csa03g021660_1	white-brown complex homolog protein 11	2.74978	1.68636	-1.6306	0.000855155	yes
Csa06g025440_1	Tetratricopeptide repeat (TPR)-like superfamily protein	2.74738	0.603205	-4.55464	0.00479255	yes
Csa06g027180_1	Purple acid phosphatases superfamily protein	2.74635	1.09078	-2.51778	0.0394172	yes
Csa04g003100_1	Class II aminoacyl-tRNA and biotin synthetases superfamily protein	0.420484	0.207541	-2.02602	0.00735287	yes
Csa12g017720_1	Cytidine/deoxycytidylate deaminase family protein	2.74353	0.738379	-3.7156	0.00178324	yes
Csa17g024010_1	Pathogenesis-related thaumatin superfamily protein	2.74237	1.65556	-1.65646	0.00889932	yes
Csa13g001960_1	Oxysterol-binding family protein	2.73662	1.52778	-1.79125	0.00883689	yes
Csa04g029480_1	UDP-Glycosyltransferase superfamily protein	2.73096	0.181294	-15.0637	0.00415655	yes
Csa08g054130_1	Histone superfamily protein	2.73049	0.944358	-2.89137	0.0126535	yes
Csa07g047630_1	HMG (high mobility group) box protein with ARID/BRIGHT DNA-binding domain	2.72849	1.3897	-1.96337	0.0176786	yes
Csa14g010900_1	unknown protein	2.72807	1.73926	-1.56852	0.00231202	yes
Csa04g036330_1	indeterminate(ID)-domain 2	2.72109	1.67867	-1.62098	0.00369279	yes
Csa06g048150_1	unknown protein	2.72085	0.791365	-3.43817	0.00967318	yes
Csa11g033310_1	Transducin family protein / WD-40 repeat family protein	2.72079	1.52897	-1.7795	8.08753e-05	yes
Csa11g102640_1	homeobox protein 25	2.71998	1.62257	-1.67634	0.0170586	yes
Csa02g064210_1	TOXICOS EN LEVADURA 63	2.71976	1.76811	-1.53823	0.011235	yes
Csa03g019480_1	Cobalamin biosynthesis CobW-like protein	2.71807	1.81164	-1.50033	0.0280304	yes
Csa11g074590_1	Actin binding Calponin homology (CH) domain-containing protein	2.71788	1.60804	-1.69018	0.00102284	yes
Csa18g036320_1	Putative Protein	2.7177	1.7513	-1.55182	0.00218973	yes
Csa10g039910_1	glutamine synthetase 2	2.71661	1.73636	-1.56455	0.00478442	yes
Csa11g092200_1	Protein of unknown function (DUF640)	2.71638	0.869377	-3.12451	0.000214948	yes
Csa10g006120_1	F-box family protein	2.71547	1.68542	-1.61115	0.0155726	yes
Csa19g015240_1	2-oxoglutarate (2OG) and Fe(II)-dependent oxygenase superfamily protein	2.7152	0.8069	-3.36498	0.00150613	yes
Csa02g074330_1	kinesin like protein for actin based chloroplast movement 2	2.71417	1.67636	-1.61908	0.00248185	yes
Csa11g026280_1	CONTAINS InterPro DOMAIN/s: Nucleotide-diphospho-sugar transferase, predicted (InterPro:IPR005069)	2.71227	1.59828	-1.697	0.00999446	yes
Csa26828s010_1	Subtilase family protein	2.7107	0.908595	-2.9834	0.000775896	yes
Csa06g053210_1	CDPK-related kinase 3	2.70746	1.59286	-1.69975	0.00262633	yes
Csa08g027640_1	Uncharacterized protein	2.70601	1.58347	-1.70891	4.00028e-06	yes
Csa12g034900_1	GroES-like zinc-binding dehydrogenase family protein	2.7059	1.21488	-2.2273	0.0019625	yes
Csa05g088940_1	myb-like transcription factor family protein	2.70409	1.55571	-1.73817	0.000639113	yes
Csa01g041860_1	diacylglycerol kinase 3	2.60014	1.38472	-1.87774	2.2808e-05	yes
Csa01g029590_1	UDP-D-glucuronate 4-epimerase 6	2.70351	0.655057	-4.12714	0.00648886	yes
Csa16g034540_1	Major facilitator superfamily protein	2.70162	1.06073	-2.54694	0.00132375	yes
Csa14g055990_1	basic helix-loop-helix (bHLH) DNA-binding superfamily protein	2.69913	0.816516	-3.30566	0.00198313	yes
Csa20g041250_1	Actin-binding FH2 (formin homology 2) family protein	2.69892	1.25757	-2.14614	0.000299314	yes
Csa16g052780_1	desulfo-glucosinolate sulfotransferase 18	2.69738	1.47027	-1.83461	0.0252195	yes
Csa09g087530_1	UDP-glucosyl transferase 84B1	2.69712	1.40445	-1.92041	0.00621897	yes
Csa12g003340_1	DNA binding with one finger 4.7	2.69393	1.63787	-1.64478	0.000167451	yes
Csa19g016440_1	Chaperone DnaJ-domain superfamily protein	2.69393	1.21692	-2.21373	0.00369716	yes
Csa15g079450_1	diacylglycerol kinase 3	2.29165	1.3318	-1.72071	0.0224294	yes
Csa08g035070_1	unknown protein	2.69355	1.2505	-2.15398	8.30795e-05	yes
Csa01g019750_1	Peroxidase family protein	2.69334	0.554367	-4.8584	0.00300968	yes
Csa10g031930_1	CBL-interacting protein kinase 4	2.69226	1.49294	-1.80333	0.00163885	yes
Csa11g015780_1	diacylglycerol kinase 6	0.188247	0.0856784	-2.19713	0.0381249	yes
Csa14g049540_1	minichromosome maintenance (MCM2/3/5) family protein	2.69208	1.16945	-2.302	0.000167658	yes
Csa02g022980_1	unknown protein	2.69126	1.69951	-1.58355	0.0194368	yes
Csa05g003880_1	NAD(P)-binding Rossmann-fold superfamily protein	2.69083	1.47377	-1.82581	0.0117502	yes
Csa10g028730_1	homeobox protein 2	2.69075	1.76081	-1.52813	0.00163436	yes
Csa20g079420_1	Minichromosome maintenance (MCM2/3/5) family protein	2.68637	1.09255	-2.45882	0.00563443	yes
Csa14g066100_1	Galactose oxidase/kelch repeat superfamily protein	2.68593	1.64363	-1.63415	0.0121257	yes
Csa16g016470_1	P-loop containing nucleoside triphosphate hydrolases superfamily protein	2.68406	1.36191	-1.97081	0.00174293	yes
Csa13g017030_1	CONTAINS InterPro DOMAIN/s: Ankyrin repeat-containing domain (InterPro:IPR020683), Ankyrin repeat (InterPro:IPR002110)	2.68402	0.869683	-3.08621	0.00276971	yes
Csa12g016790_1	RING/U-box superfamily protein	2.68246	1.75588	-1.5277	0.00328701	yes
Csa15g074370_1	Phosphoglycerate mutase family protein	2.68105	1.4201	-1.88794	0.00118234	yes
Csa14g037450_1	glycyl-tRNA synthetase / glycine--tRNA ligase	2.67798	0.645961	-4.14572	0.000797509	yes
Csa15g019110_1	RING/FYVE/PHD zinc finger superfamily protein	2.67663	0.610641	-4.38331	0.00419008	yes
Csa06g028110_1	Histone superfamily protein	2.67527	1.20175	-2.22615	0.00773333	yes
Csa06g004710_1	18S pre-ribosomal assembly protein gar2-related	2.67438	1.58917	-1.68289	0.00788048	yes
Csa08g055960_1	alpha-galactosidase 1	2.67381	1.71924	-1.55523	0.00424025	yes
Csa14g021330_1	interactor of constitutive active rops 1	2.6737	0.801391	-3.33633	0.00793975	yes
Csa03g034550_1	Putative Protein	2.67201	1.16138	-2.30071	0.0116905	yes
Csa13g014490_1	D7M4B0 (Putative uncharacterized protein)	2.66784	0.247337	-10.7863	0.00255739	yes
Csa04g050350_1	gamma tonoplast intrinsic protein	2.66576	1.61873	-1.64682	0.00280692	yes
Csa16g018860_1	Zinc finger (C3HC4-type RING finger) family protein	2.66508	1.6967	-1.57074	0.000481511	yes
Csa09g087280_1	serine carboxypeptidase-like 9	2.66483	1.16944	-2.27873	0.00933554	yes
Csa02g005610_1	senescence-associated gene 21	2.66441	1.45274	-1.83406	0.00465003	yes
Csa15g003190_1	EF hand calcium-binding protein family	2.66364	1.55544	-1.71247	0.0255808	yes
Csa13g031200_1	Exostosin family protein	2.66203	1.20937	-2.20117	0.0219389	yes
Csa13g053920_1	unknown protein	2.66017	0.849237	-3.13243	0.00795339	yes
Csa14g043340_1	Wound-responsive family protein	2.66013	1.37752	-1.93111	0.00257392	yes
Csa09g065940_1	unknown protein	2.66008	1.51112	-1.76034	0.00221024	yes
Csa08g043050_1	alpha/beta-Hydrolases superfamily protein	2.65994	1.65426	-1.60794	8.47823e-05	yes
Csa01g018630_1	MAR binding filament-like protein 1	2.65824	1.75532	-1.51439	0.00350276	yes
Csa06g025880_1	Plant protein of unknown function (DUF827)	2.65739	0.874751	-3.03788	0.00329782	yes
Csa16g046160_1	DNA (cytosine-5-)-methyltransferase family protein	2.65563	0.820037	-3.23843	0.000797105	yes
Csa02g013040_1	EPS15 homology domain 2	2.65484	0.493366	-5.38108	0.00945371	yes
Csa18g022780_1	cytochrome P450, family 96, subfamily A, polypeptide 12	2.65394	0.313641	-8.46172	0.0102079	yes
Csa05g016780_1	unknown protein	2.65248	1.54279	-1.71927	0.0237141	yes
Csa15g002870_1	unknown protein	2.64994	0.647901	-4.09004	2.09227e-05	yes
Csa20g003980_1	GDSL-like Lipase/Acylhydrolase family protein	4.24953	2.47555	-1.7166	0.00279978	yes
Csa20g012600_1	Putative Protein	2.6464	1.24803	-2.12047	0.000479442	yes
Csa18g003750_1	Minichromosome maintenance (MCM2/3/5) family protein	2.64628	1.35627	-1.95114	0.00706533	yes
Csa08g049690_1	Cystatin/monellin superfamily protein	2.64374	1.76143	-1.50091	0.00296757	yes
Csa16g038890_1	GNS1/SUR4 membrane protein family	2.6435	1.75578	-1.5056	0.00221753	yes
Csa07g001300_1	FORKED 1	2.64202	1.19945	-2.2027	0.00593864	yes
Csa11g034430_1	ARM repeat superfamily protein	2.64107	0.946546	-2.79022	0.000652812	yes
Csa19g036780_1	Cyclin-dependent kinase inhibitor family protein	2.63763	1.65963	-1.58929	0.00325881	yes
Csa01541s020_1	topoisomerase II	2.63565	0.921702	-2.85955	4.97852e-05	yes
Csa14g058810_1	ubiquitin-conjugating enzyme 20	2.63489	0.927239	-2.84165	0.0203739	yes
Csa19g007390_1	BEST Arabidopsis thaliana protein match is: Prefoldin chaperone subunit family protein (TAIR:AT5G27330.1)	2.63337	1.47981	-1.77954	0.00587999	yes
Csa16g003290_1	AT hook motif DNA-binding family protein	2.63184	1.7423	-1.51055	0.019119	yes
Csa07g062060_1	desulfo-glucosinolate sulfotransferase 18	2.63083	1.10326	-2.38459	0.00894872	yes
Csa04g022260_1	unknown protein	2.62947	1.62675	-1.61639	0.000488503	yes
Csa12g004950_1	Chaperone DnaJ-domain superfamily protein	2.62919	1.62962	-1.61338	0.0447842	yes
Csa01g033270_1	ascorbate peroxidase 3	2.62816	1.70236	-1.54384	0.00466125	yes
Csa13g051160_1	EPS15 homology domain 2	2.62682	0.58255	-4.50917	0.000264472	yes
Csa17g030860_1	beta carbonic anhydrase 3	2.62507	0.432243	-6.07315	0.0186921	yes
Csa04g053960_1	delta1-pyrroline-5-carboxylate synthase 1	2.62455	1.66533	-1.57599	0.00217899	yes
Csa07g038220_1	GDSL-like Lipase/Acylhydrolase superfamily protein	5.52715	3.33695	-1.65635	0.00146037	yes
Csa07g016270_1	unknown protein	2.62332	1.47217	-1.78195	0.0131897	yes
Csa10g002170_1	Putative Protein	2.62323	1.59505	-1.6446	0.0165344	yes
Csa17g003660_1	importin alpha isoform 6	2.62213	0.720337	-3.64014	0.00376001	yes
Csa17g015940_1	Putative Protein	2.62026	0.324909	-8.06459	0.0188618	yes
Csa03g033050_1	glycyl-tRNA synthetase / glycine--tRNA ligase	2.61912	1.54407	-1.69624	0.00547566	yes
Csa01g018620_1	sulfate transporter 3	2.61869	1.48586	-1.76241	0.00152273	yes
Csa18g037950_1	arabinogalactan protein 1	2.61741	0.714224	-3.66469	0.000535086	yes
Csa16g019960_1	O-Glycosyl hydrolases family 17 protein	2.61708	1.31522	-1.98984	0.0314556	yes
Csa10g040600_1	unknown protein	2.61683	1.66798	-1.56887	0.00373956	yes
Csa15g072600_1	ascorbate peroxidase 3	2.61618	1.66446	-1.57179	0.007192	yes
Csa09g061830_1	chloroplast RNA-binding protein 29	2.61598	1.66613	-1.57009	0.000979322	yes
Csa05g017800_1	B9HBJ7 (Predicted protein)	2.61568	0.5657	-4.6238	0.000627926	yes
Csa16g050950_1	Cyclin B1	2.61539	1.0431	-2.50733	0.000879065	yes
Csa11g091070_1	voltage dependent anion channel 4	2.61451	1.69531	-1.5422	0.0349126	yes
Csa11g102050_1	precursor of peptide 1	2.61259	0.74846	-3.49062	0.027252	yes
Csa05g039880_1	Putative Protein	2.61097	0.824376	-3.16721	0.00483878	yes
Csa18g028960_1	WRKY DNA-binding protein 2	2.60585	1.6656	-1.56451	0.00473678	yes
Csa19g017290_1	myb-like HTH transcriptional regulator family protein	2.60555	0.975839	-2.67006	0.00190164	yes
Csa14g067830_1	serine acetyltransferase 2	2.60472	1.10569	-2.35574	0.00274096	yes
Csa19g036220_1	chromatin remodeling 40	2.60102	0.783506	-3.31972	0.00268108	yes
Csa04g033580_1	GDSL-like Lipase/Acylhydrolase superfamily protein	4.7981	2.4457	-1.96185	0.00189142	yes
Csa13g018010_1	Peroxidase superfamily protein	2.5966	1.30209	-1.99418	0.00189719	yes
Csa05g091620_1	SKP1-like 13	2.59592	1.7162	-1.5126	0.0103446	yes
Csa16g056370_1	GMP synthase (glutamine-hydrolyzing), putative / glutamine amidotransferase, putative	2.59121	1.54341	-1.67889	0.000237713	yes
Csa14g015770_1	Nucleic acid-binding, OB-fold-like protein	2.59035	1.48911	-1.73953	0.00100575	yes
Csa14g016240_1	methionine aminopeptidase 1B	2.58984	1.66818	-1.5525	1.68558e-05	yes
Csa04g054840_1	Plant protein of unknown function (DUF827)	2.58822	1.68754	-1.53373	0.00553369	yes
Csa03g017150_1	Regulator of Vps4 activity in the MVB pathway protein	2.58676	1.32292	-1.95534	0.00498795	yes
Csa15g002310_1	unknown protein	2.58584	0.534723	-4.83584	0.00268524	yes
Csa09g062070_1	Histone superfamily protein	2.58064	1.02565	-2.5161	0.0032402	yes
Csa07g015910_1	P-loop containing nucleoside triphosphate hydrolases superfamily protein	2.57896	1.47464	-1.74888	0.00271687	yes
Csa02g058040_1	CONTAINS InterPro DOMAIN/s: Kinesin-related protein (InterPro:IPR010544)	2.57861	0.773887	-3.33202	0.00842936	yes
Csa02g004620_1	AP2/B3-like transcriptional factor family protein	2.57854	1.47252	-1.75111	0.00701528	yes
Csa02g057690_1	trigger factor type chaperone family protein	2.57817	1.42758	-1.80597	0.0270005	yes
Csa03g031590_1	AP2/B3-like transcriptional factor family protein	2.57769	0.378804	-6.8048	0.00775813	yes
Csa20g005500_1	Shugoshin C terminus	2.57639	1.26879	-2.0306	0.0068049	yes
Csa03g012570_1	secretion-associated RAS 1B	2.57627	1.69798	-1.51725	0.0262654	yes
Csa10g047080_1	SNF1-related protein kinase 1.3	2.57443	0.725864	-3.54671	0.00539663	yes
Csa03g030160_1	Protein of unknown function (DUF707)	2.57406	0.512	-5.02746	0.00482004	yes
Csa17g071180_1	minichromosome maintenance (MCM2/3/5) family protein	2.57375	1.10439	-2.33048	0.000433402	yes
Csa10g001970_1	Glucose-1-phosphate adenylyltransferase family protein	2.5732	1.29421	-1.98824	0.000734889	yes
Csa15g006770_1	D7L3U8 (Putative uncharacterized protein)	2.57251	0.257526	-9.98934	0.00150361	yes
Csa17g023610_1	white-brown complex homolog protein 11	2.57157	1.4568	-1.76522	0.00247217	yes
Csa10g045450_1	alpha/beta-Hydrolases superfamily protein	2.57094	0.517555	-4.96747	9.21763e-05	yes
Csa18g030890_1	Fatty acid hydroxylase superfamily	2.56968	0.603322	-4.25922	0.000348619	yes
Csa11g091080_1	Galactosyltransferase family protein	2.56896	1.14767	-2.23841	0.00523341	yes
Csa10g017010_1	Galactose mutarotase-like superfamily protein	2.56872	0.473116	-5.42935	0.0136819	yes
Csa02g073800_1	precursor of peptide 1	2.56654	0.226115	-11.3506	0.0152556	yes
Csa14g031510_1	nitrate transporter 1.6	2.5639	1.44938	-1.76896	0.00433422	yes
Csa16g007330_1	unknown protein	2.56227	1.38828	-1.84564	0.00285412	yes
Csa05g081270_1	Protein of unknown function (DUF579)	2.5598	1.16315	-2.20075	0.00214862	yes
Csa02120s010_1	chromosome-associated kinesin-related	2.5538	1.14774	-2.22507	0.00105611	yes
Csa18g036410_1	unknown protein	2.55371	1.51126	-1.68979	0.00560698	yes
Csa09g069470_1	Calcium-dependent phosphotriesterase superfamily protein	2.5535	1.62215	-1.57414	0.0121725	yes
Csa11g088170_1	GDSL-like Lipase/Acylhydrolase superfamily protein	3.98995	0.904689	-4.4103	0.000697363	yes
Csa20g008360_1	Cyclin family protein	2.5508	0.721758	-3.53415	0.0121976	yes
Csa20g048660_1	Exostosin family protein	2.55039	1.07101	-2.3813	0.00461699	yes
Csa07g059760_1	phloem protein 2-B11	2.5501	1.40283	-1.81783	0.00430629	yes
Csa12g053280_1	GATA type zinc finger transcription factor family protein	2.54864	1.61215	-1.58089	0.00150811	yes
Csa06g037090_1	Mitochondrial transcription termination factor family protein	2.54799	1.45239	-1.75434	0.0036086	yes
Csa06g006950_1	Ferritin/ribonucleotide reductase-like family protein	2.5476	0.683526	-3.72715	0.00701674	yes
Csa20g071920_1	minichromosome maintenance (MCM2/3/5) family protein	2.5458	1.28748	-1.97735	0.00271336	yes
Csa10g032250_1	P-loop containing nucleoside triphosphate hydrolases superfamily protein	2.54428	0.677613	-3.75478	0.00361522	yes
Csa08g058370_1	Cyclin family protein	2.54402	0.668067	-3.80803	0.000131641	yes
Csa17g093360_1	BEST Arabidopsis thaliana protein match is: proton pump interactor 2 (TAIR:AT3G15340.1)	2.54234	1.0352	-2.45589	0.0143764	yes
Csa11g066070_1	WUSCHEL related homeobox 8	2.53917	0.550124	-4.61564	0.0127843	yes
Csa10g020220_1	Cell cycle regulated microtubule associated protein	2.53831	1.32398	-1.91718	0.00166195	yes
Csa20g011970_1	GDSL-like Lipase/Acylhydrolase superfamily protein	3.55671	2.33911	-1.52054	2.74469e-05	yes
Csa03g060910_1	unknown protein	2.53716	0.231568	-10.9564	0.00169357	yes
Csa02g028540_1	cytosolic invertase 2	2.53579	1.58018	-1.60475	0.00891984	yes
Csa08g005590_1	nodulin MtN21 /EamA-like transporter family protein	2.53404	0.619437	-4.09089	0.000396712	yes
Csa07g017820_1	unknown protein	2.53086	0.341114	-7.4194	0.0301001	yes
Csa12g061280_1	O-Glycosyl hydrolases family 17 protein	2.52998	0.190344	-13.2917	0.00783457	yes
Csa12g084440_1	Ulp1 protease family protein	2.52849	1.53153	-1.65096	0.00186395	yes
Csa03g036920_1	lsd one like 1	2.52742	0.737463	-3.42719	2.29092e-05	yes
Csa02g006140_1	unknown protein	2.52507	1.09051	-2.3155	0.00995633	yes
Csa19g017190_1	Putative Protein	2.52428	1.64341	-1.536	0.0186057	yes
Csa07g048070_1	Predicted AT-hook DNA-binding family protein	2.52211	1.31897	-1.91218	0.00809597	yes
Csa12g056910_1	kinase interacting (KIP1-like) family protein	2.52129	1.34029	-1.88114	0.0120891	yes
Csa15g060880_1	ARM repeat superfamily protein	2.52082	1.22527	-2.05736	0.00139598	yes
Csa05g012190_1	E2F target gene 1	2.52041	1.05804	-2.38214	0.00458727	yes
Csa05g003790_1	ataurora3	2.51853	1.07403	-2.34493	0.00437824	yes
Csa13g009990_1	RPA70-kDa subunit B	2.51806	0.870055	-2.89414	0.00110395	yes
Csa11g016970_1	histone H2A 2	2.51725	1.51427	-1.66235	0.0100012	yes
Csa10g009280_1	Transducin family protein / WD-40 repeat family protein	2.51723	0.727817	-3.4586	0.00309912	yes
Csa04g040890_1	unknown protein	2.51622	0.798194	-3.15239	5.37474e-05	yes
Csa03g056480_1	ubiquitin-conjugating enzyme 20	2.51612	1.24796	-2.01619	1.68972e-05	yes
Csa12g042180_1	UDP-Glycosyltransferase superfamily protein	2.51481	1.38373	-1.81742	0.0268094	yes
Csa13g007370_1	laccase 12	2.51421	0.557063	-4.51332	0.00013683	yes
Csa01g013300_1	Chaperone DnaJ-domain superfamily protein	2.51399	0.952038	-2.64064	0.0132126	yes
Csa11g093220_1	XH/XS domain-containing protein	2.51357	1.23168	-2.04076	0.00173218	yes
Csa02g018710_1	Plant thionin	2.51208	0.354757	-7.08112	0.00752879	yes
Csa18g024970_1	CBS domain-containing protein	2.51032	1.33695	-1.87764	0.00858108	yes
Csa09g097440_1	Plant invertase/pectin methylesterase inhibitor superfamily protein	2.50897	0.465643	-5.38818	0.0013391	yes
Csa08g014930_1	Plant L-ascorbate oxidase	2.50608	1.35876	-1.84438	0.0137079	yes
Csa16g043960_1	Thioesterase superfamily protein	2.50418	1.56016	-1.60508	0.012474	yes
Csa06g002750_1	ssDNA-binding transcriptional regulator	2.50392	1.59186	-1.57295	0.000855061	yes
Csa15g015530_1	unknown protein	2.50273	0.691428	-3.61966	0.00543936	yes
Csa00634s040_1	ORTHRUS-like	2.50255	0.734535	-3.40699	0.00640531	yes
Csa18g031350_1	evolutionarily conserved C-terminal region 10	2.50055	1.60965	-1.55347	0.000151977	yes
Csa01g017260_1	RING/FYVE/PHD zinc finger superfamily protein	2.4986	0.657189	-3.80196	0.000107395	yes
Csa14g014330_1	methylesterase PCR A	2.49592	0.919256	-2.71515	0.00154055	yes
Csa10g022550_1	Leucine-rich receptor-like protein kinase family protein	2.49488	1.64716	-1.51466	0.00242192	yes
Csa13g018780_1	stress-responsive protein (KIN2) / stress-induced protein (KIN2) / cold-responsive protein (COR6.6) / cold-regulated protein (COR6.6)	2.48969	0.863943	-2.88178	0.0168131	yes
Csa12g040650_1	syntaxin of plants 23	2.48934	0.743348	-3.34882	0.00444967	yes
Csa17g012490_1	plant glycogenin-like starch initiation protein 5	2.48891	1.45838	-1.70663	0.00328911	yes
Csa18g040190_1	end binding protein 1C	2.48818	0.485987	-5.11985	8.06528e-06	yes
Csa12g002200_1	cinnamyl alcohol dehydrogenase 9	2.48799	1.13543	-2.19123	0.00371524	yes
Csa04g037060_1	Tetratricopeptide repeat (TPR)-like superfamily protein	2.48346	0.46346	-5.35852	0.00638855	yes
Csa04g063320_1	NAD(P)-binding Rossmann-fold superfamily protein	2.48317	1.18723	-2.09157	0.00584468	yes
Csa09g094210_1	chromomethylase 1	2.48239	0.602723	-4.11863	4.73948e-05	yes
Csa09g053400_1	methyl esterase 10	2.48229	1.5152	-1.63826	0.0382102	yes
Csa11g023240_1	Cell cycle regulated microtubule associated protein	2.47838	1.57588	-1.57269	0.0124322	yes
Csa11g099270_1	structural maintenance of chromosomes 2	2.47777	1.41903	-1.7461	0.00367802	yes
Csa14g018570_1	aspartate-glutamate racemase family	2.47723	1.35998	-1.82151	0.00139688	yes
Csa02g052140_1	Putative Protein	2.47697	0.413501	-5.99025	0.0241736	yes
Csa12g029450_1	AAA-type ATPase family protein	2.47518	1.41447	-1.74991	0.000314045	yes
Csa17g015230_1	Protein of unknown function (DUF761)	2.47445	0.92113	-2.68632	0.00647007	yes
Csa15g043090_1	Putative Protein	2.47366	0.368743	-6.70834	0.00409925	yes
Csa19g039460_1	MATE efflux family protein	2.47353	0.920525	-2.68709	0.00362191	yes
Csa11g021020_1	unknown protein	2.47212	0.379572	-6.51292	0.0127414	yes
Csa05g024520_1	homeodomain GLABROUS 3	2.47132	0.700206	-3.52941	0.000623356	yes
Csa12g012870_1	Transducin family protein / WD-40 repeat family protein	2.46904	0.849672	-2.90587	0.0103715	yes
Csa03g046850_1	Cyclin A1	2.46881	0.740041	-3.33605	0.0149429	yes
Csa00430s020_1	FBD, F-box and Leucine Rich Repeat domains containing protein	2.46736	1.51143	-1.63246	0.0108545	yes
Csa18g012810_1	RING/U-box superfamily protein	2.46499	1.58217	-1.55798	0.0282428	yes
Csa05g034730_1	glutathione S-transferase tau 4	2.46456	1.22189	-2.01701	0.00548786	yes
Csa19g004760_1	unknown protein	2.46347	0.455708	-5.40579	0.0154126	yes
Csa08g015720_1	alkaline/neutral invertase	2.46323	1.54252	-1.59689	0.00618017	yes
Csa15g016200_1	unknown protein	2.46099	1.63053	-1.50932	0.000649266	yes
Csa10g016240_1	oligopeptide transporter 5	2.45986	1.26229	-1.94873	7.57778e-05	yes
Csa12g023300_1	early nodulin-like protein 2	2.45929	1.35914	-1.80944	0.0133871	yes
Csa18g025790_1	Auxin-responsive GH3 family protein	2.45698	1.41259	-1.73935	0.00218068	yes
Csa11g057160_1	Protein kinase superfamily protein	2.45422	1.56999	-1.5632	0.0116374	yes
Csa02g005550_1	Putative Protein	2.45184	1.10231	-2.22426	0.00893812	yes
Csa16g031050_1	Protein of unknown function (DUF1666)	2.45063	0.634066	-3.86494	0.00519309	yes
Csa11g038860_1	P-loop containing nucleoside triphosphate hydrolases superfamily protein	2.44933	0.885732	-2.76531	0.00743456	yes
Csa13g006310_1	Shugoshin C terminus	2.44796	1.34525	-1.81971	0.000290019	yes
Csa19g041110_1	Minichromosome maintenance (MCM2/3/5) family protein	2.44709	1.05345	-2.32293	0.0030517	yes
Csa13g012160_1	Histone superfamily protein	2.444	0.861959	-2.83541	0.0178746	yes
Csa05g020630_1	plastid transcriptionally active 12	2.44369	1.59886	-1.52839	0.0049749	yes
Csa10g021930_1	sugar transporter protein 12	2.44345	1.3888	-1.75939	0.000175765	yes
Csa08g050530_1	unknown protein	2.44229	0.897504	-2.7212	0.000510979	yes
Csa16g044090_1	Putative Protein	2.44052	1.31605	-1.85443	0.0242965	yes
Csa09g022820_1	receptor-like protein kinase-related	2.43949	1.27332	-1.91585	0.00398616	yes
Csa06g027010_1	Nucleic acid-binding, OB-fold-like protein	2.43938	0.73019	-3.34074	0.00304392	yes
Csa16g002260_1	unknown protein	2.43926	0.548985	-4.44322	0.00672197	yes
Csa02g073020_1	arabinogalactan protein 1	2.43891	0.702627	-3.47113	0.00824639	yes
Csa07g005220_1	Pectin lyase-like superfamily protein	2.43873	1.59066	-1.53315	0.00176277	yes
Csa02g049390_1	NAD(P)-binding Rossmann-fold superfamily protein	2.43607	1.55391	-1.5677	0.00264689	yes
Csa11g037310_1	calmodulin 8	2.43534	0.404092	-6.0267	0.0157661	yes
Csa07g006740_1	enzyme binding	2.43411	1.29751	-1.87599	0.00661269	yes
Csa06g043940_1	delta1-pyrroline-5-carboxylate synthase 1	2.4341	0.349983	-6.95491	0.00950099	yes
Csa10g020310_1	AT hook motif DNA-binding family protein	2.43382	1.53889	-1.58154	0.00596794	yes
Csa09g092050_1	Nucleotidylyl transferase superfamily protein	2.43142	1.50438	-1.61623	0.014608	yes
Csa17g008510_1	homeodomain GLABROUS 2	2.43036	1.2363	-1.96584	0.000165892	yes
Csa20g018160_1	dicarboxylate transporter 1	2.4298	1.52035	-1.59819	0.00555415	yes
Csa04g008910_1	Glycosyltransferase family 61 protein	2.42978	1.02714	-2.36558	0.00382089	yes
Csa02g070540_1	structural maintenance of chromosomes 2	2.42875	1.02873	-2.36093	0.0170804	yes
Csa03g047210_1	minichromosome maintenance (MCM2/3/5) family protein	2.42737	0.895806	-2.7097	5.22754e-05	yes
Csa09g092750_1	DNA-directed DNA polymerases	2.42635	1.48581	-1.63302	0.000244594	yes
Csa17g011980_1	ALBINA 1	2.4261	1.51938	-1.59678	0.00027413	yes
Csa11g069970_1	minichromosome maintenance (MCM2/3/5) family protein	2.42219	1.07728	-2.24843	0.00744617	yes
Csa11g009850_1	Transducin family protein / WD-40 repeat family protein	2.41928	1.4417	-1.67807	0.00279135	yes
Csa07g036350_1	Protein of unknown function (DUF1666)	2.4182	0.272951	-8.85948	0.0106475	yes
Csa14g049150_1	Cyclin A1	2.417	0.889425	-2.71749	0.00417838	yes
Csa13g055960_1	IQ-domain 17	2.41655	1.43936	-1.67891	0.0134302	yes
Csa02g039120_1	HCP-like superfamily protein with MYND-type zinc finger	2.41569	1.2567	-1.92226	0.00963592	yes
Csa10g049690_1	Esterase/lipase/thioesterase family protein	2.41497	1.08276	-2.23038	0.000845052	yes
Csa17g018600_1	methionine aminopeptidase 1B	2.4136	1.59894	-1.5095	0.000255946	yes
Csa08g008190_1	general regulatory factor 5	2.41327	1.59819	-1.51	0.00338217	yes
Csa05g012220_1	Nucleotidyltransferase family protein	2.41276	1.51052	-1.5973	0.00208747	yes
Csa01g015180_1	hAT transposon superfamily protein	2.41232	1.21969	-1.97782	0.0134299	yes
Csa03g050910_1	cyclin-dependent protein kinase 3	2.40707	0.591481	-4.06957	0.000585479	yes
Csa16g043550_1	ribonucleotide reductase 1	2.40668	1.33454	-1.80338	0.000641997	yes
Csa12g011440_1	Vacuolar import/degradation, Vid27-related protein	2.4059	0.841426	-2.85931	0.00074849	yes
Csa02g067880_1	P-loop containing nucleoside triphosphate hydrolases superfamily protein	2.40587	0.742061	-3.24215	0.00378493	yes
Csa09g077950_1	Endosomal targeting BRO1-like domain-containing protein	2.40373	1.56356	-1.53735	0.0109103	yes
Csa12g002340_1	cytochrome P450, family 96, subfamily A, polypeptide 9	2.40354	0.532768	-4.51141	0.000163695	yes
Csa08g018180_1	ATP binding microtubule motor family protein	2.40177	0.430483	-5.57925	0.0167731	yes
Csa14g049650_1	beta-galactosidase 5	2.40143	1.47553	-1.6275	0.00547615	yes
Csa17g095540_1	HMG (high mobility group) box protein with ARID/BRIGHT DNA-binding domain	2.39948	0.531445	-4.51501	0.0195524	yes
Csa17g014890_1	Seven transmembrane MLO family protein	2.39839	0.825795	-2.90435	1.11532e-05	yes
Csa10g026610_1	Tetratricopeptide repeat (TPR)-like superfamily protein	2.39776	1.30597	-1.83599	0.000130821	yes
Csa05g086230_1	S-adenosyl-L-methionine-dependent methyltransferases superfamily protein	2.39399	1.07288	-2.23137	0.0204231	yes
Csa20g015420_1	Domain of unknown function (DUF966)	2.39379	1.55521	-1.53921	0.0112831	yes
Csa07g032660_1	DNA primase, large subunit family	2.39096	1.34805	-1.77364	0.00562329	yes
Csa14g030750_1	Domain of unknown function DUF220	2.3905	1.02622	-2.32943	0.00739405	yes
Csa03g024700_1	tonoplast monosaccharide transporter1	2.38996	1.42866	-1.67287	0.010391	yes
Csa04g039130_1	Pectin lyase-like superfamily protein	2.38118	1.15133	-2.0682	0.00283118	yes
Csa02g074380_1	homeobox protein 25	2.37912	1.57466	-1.51089	0.0085588	yes
Csa03411s010_1	photosystem II light harvesting complex gene 2.3	2.37867	1.32908	-1.7897	0.0119288	yes
Csa18g002710_1	YDG/SRA domain-containing protein	2.3763	1.53555	-1.54752	0.0373783	yes
Csa13g021550_1	chromatin remodeling factor17	2.37526	1.12248	-2.11608	0.0109961	yes
Csa06g028680_1	cyclin-dependent kinase B1	2.37452	0.786422	-3.0194	0.000874574	yes
Csa14g016300_1	Arabidopsis Hop2 homolog	2.37322	1.30367	-1.82041	0.000442278	yes
Csa10g008860_1	Vacuolar import/degradation, Vid27-related protein	2.37234	0.73944	-3.20829	0.00548371	yes
Csa08g002660_1	myb domain protein 3r-4	2.3717	0.805645	-2.94385	1.49861e-05	yes
Csa13g006500_1	3'-phosphoinositide-dependent protein kinase 1	2.37014	1.47077	-1.61149	0.00407383	yes
Csa06g027350_1	CBS / octicosapeptide/Phox/Bemp1 (PB1) domains-containing protein	2.36959	1.55256	-1.52625	0.00712401	yes
Csa20g005510_1	Shugoshin C terminus	2.36837	1.28359	-1.84512	0.0165968	yes
Csa12g003850_1	CYCLIN B1	2.36794	1.20068	-1.97216	0.0156304	yes
Csa10g033090_1	unknown protein	2.3672	1.07544	-2.20115	0.00100788	yes
Csa02g067030_1	AP2/B3-like transcriptional factor family protein	2.36494	1.34883	-1.75333	0.0253352	yes
Csa06g040110_1	Tetratricopeptide repeat (TPR)-like superfamily protein	2.36283	1.56769	-1.5072	0.0344493	yes
Csa07g013300_1	Protein phosphatase 2C family protein	2.36237	1.56174	-1.51266	0.00143676	yes
Csa09g097730_1	nuclear RNA polymerase D1A	2.3621	1.3668	-1.7282	0.00984904	yes
Csa08g057140_1	Leucine-rich repeat transmembrane protein kinase	2.36182	0.948788	-2.4893	0.0158614	yes
Csa04g065630_1	Putative Protein	2.36148	0.342662	-6.89158	0.000395585	yes
Csa04g026300_1	Dof-type zinc finger DNA-binding family protein	2.36046	0.645632	-3.65604	0.0125645	yes
Csa19g050810_1	unknown protein	2.35955	0.769419	-3.06666	0.0038581	yes
Csa00507s090_1	Minichromosome maintenance (MCM2/3/5) family protein	2.35887	1.00122	-2.35599	9.25264e-05	yes
Csa08g059510_1	aminophospholipid ATPase 1	2.3585	1.53528	-1.53621	0.0174407	yes
Csa20g015710_1	Histone superfamily protein	2.35811	1.06282	-2.21874	0.00380903	yes
Csa17g015410_1	S-locus lectin protein kinase family protein	2.35779	1.38474	-1.7027	0.00729333	yes
Csa17g095090_1	Galactose oxidase/kelch repeat superfamily protein	2.3568	1.51228	-1.55844	0.0209319	yes
Csa01g002560_1	Replication protein A, subunit RPA32	2.35481	1.14259	-2.06095	0.00482159	yes
Csa05g006470_1	UDP-glycosyltransferase 74 F1	2.35415	0.966076	-2.43682	0.00395785	yes
Csa10g051570_1	DNA primases	2.35385	1.04773	-2.24662	0.0294968	yes
Csa02g021800_1	Bifunctional inhibitor/lipid-transfer protein/seed storage 2S albumin superfamily protein	2.35114	1.35684	-1.7328	0.0174561	yes
Csa11g002180_1	Glucose-1-phosphate adenylyltransferase family protein	2.35047	1.4109	-1.66594	0.0226921	yes
Csa08g056120_1	serine carboxypeptidase-like 35	2.34821	1.41718	-1.65696	0.0161514	yes
Csa10g031620_1	TESMIN/TSO1-like CXC 2	2.34815	1.29932	-1.80722	0.00225429	yes
Csa02g040670_1	Histone superfamily protein	2.34807	1.50054	-1.56482	0.0227859	yes
Csa16g023440_1	Zinc finger (C3HC4-type RING finger) family protein	2.34458	0.666969	-3.51527	0.000299761	yes
Csa11g010170_1	Transducin family protein / WD-40 repeat family protein	2.34445	0.874052	-2.68227	0.000490979	yes
Csa04g053520_1	Cation efflux family protein	2.34385	1.35102	-1.73488	0.00248996	yes
Csa18g029610_1	unknown protein	2.34349	0.920081	-2.54704	0.00510021	yes
Csa18g034310_1	P-loop containing nucleoside triphosphate hydrolases superfamily protein	2.34263	0.86634	-2.70405	0.00879742	yes
Csa16g045670_1	Translation initiation factor 3 protein	2.3402	1.38305	-1.69206	0.00111862	yes
Csa05g013750_1	alpha/beta-Hydrolases superfamily protein	2.33952	0.655057	-3.57147	0.000546253	yes
Csa18g026980_1	CONTAINS InterPro DOMAIN/s: Kinesin-related protein (InterPro:IPR010544)	2.33774	0.722504	-3.23561	0.00482566	yes
Csa04g036120_1	homolog of RPW8 3	2.33462	0.271467	-8.6	0.0111599	yes
Csa11g099810_1	unknown protein	2.33237	1.37486	-1.69644	0.00093746	yes
Csa03g023850_1	tubulin beta-5 chain	2.33046	1.51503	-1.53822	0.00572616	yes
Csa13g008140_1	Cyclin family protein	2.33046	0.607654	-3.83517	0.00946479	yes
Csa11g074810_1	Nuclear transport factor 2 (NTF2) family protein with RNA binding (RRM-RBD-RNP motifs) domain	2.32958	1.53315	-1.51948	0.00660938	yes
Csa09g050570_1	Nucleic acid-binding, OB-fold-like protein	2.32937	1.36567	-1.70566	0.0145749	yes
Csa19g014360_1	DNA GYRASE A	2.32886	1.53254	-1.51961	0.0163129	yes
Csa17g024150_1	ATP binding microtubule motor family protein	2.32831	1.16805	-1.99333	0.000179586	yes
Csa14g059380_1	basic helix-loop-helix (bHLH) DNA-binding superfamily protein	2.32687	0.883086	-2.63493	0.0145223	yes
Csa12g017080_1	Protein of unknown function (DUF630 and DUF632)	2.3262	0.887486	-2.62111	0.0018702	yes
Csa18g023030_1	RING/U-box superfamily protein	2.32586	0.702323	-3.31167	0.00872696	yes
Csa09g002950_1	plasmodesmata-located protein 6	2.32523	1.38355	-1.68062	0.00173528	yes
Csa11g006430_1	unknown protein	2.32475	1.48769	-1.56266	0.00308806	yes
Csa19g028730_1	Nse4, component of Smc5/6 DNA repair complex	2.32435	0.798798	-2.90981	0.00295836	yes
Csa05g015090_1	Peroxidase superfamily protein	2.3226	1.35202	-1.71788	0.00034978	yes
Csa12g016570_1	early nodulin-like protein 12	2.32131	0.666206	-3.48438	0.000766523	yes
Csa16g040200_1	chloroplastic drought-induced stress protein of 32 kD	2.31915	1.41747	-1.63612	0.00688611	yes
Csa14g039220_1	Putative Protein	2.31888	0.220234	-10.5292	0.0232875	yes
Csa09g053680_1	indeterminate(ID)-domain 2	2.31881	1.46706	-1.58059	0.0134413	yes
Csa04g061740_1	HARMLESS TO OZONE LAYER 1	2.31822	0.361464	-6.41343	0.041522	yes
Csa14g014460_1	MATE efflux family protein	2.31794	1.31711	-1.75987	0.039439	yes
Csa06g040990_1	pyridoxine biosynthesis 1.1	2.31767	1.02451	-2.26221	0.00170466	yes
Csa11g104000_1	Dynamin related protein 5A	2.31503	0.800502	-2.89198	0.0120481	yes
Csa14g063970_1	P-loop containing nucleoside triphosphate hydrolases superfamily protein	2.31438	0.942631	-2.45523	0.00604691	yes
Csa16g017910_1	P-loop containing nucleoside triphosphate hydrolases superfamily protein	2.31404	1.53928	-1.50333	0.00509611	yes
Csa06g023330_1	Calcium-dependent protein kinase (CDPK) family protein	2.31258	0.719639	-3.21353	0.00718444	yes
Csa16g007860_1	unknown protein	2.30894	0.733307	-3.14867	0.00291662	yes
Csa18g039210_1	homeobox protein 25	2.30883	1.51491	-1.52407	0.014854	yes
Csa15g003590_1	LOB domain-containing protein 20	2.30802	1.48869	-1.55036	0.00935605	yes
Csa10g014890_1	HSP20-like chaperones superfamily protein	2.30715	0.181933	-12.6813	0.00980141	yes
Csa04g057590_1	unknown protein	2.30671	0.910381	-2.53379	0.0105042	yes
Csa08g053230_1	Plant invertase/pectin methylesterase inhibitor superfamily protein	2.3055	0.32499	-7.09405	0.029046	yes
Csa05g030030_1	homolog of yeast CDT1 A	2.3052	0.890282	-2.58929	0.00102552	yes
Csa13g022540_1	glyoxal oxidase-related protein	2.30401	0.234955	-9.80618	0.0174146	yes
Csa02g073320_1	loricrin-related	2.30349	1.42081	-1.62125	0.0364104	yes
Csa02g072640_1	chromatin remodeling 24	2.3026	1.14497	-2.01105	0.0011563	yes
Csa15g054310_1	MATE efflux family protein	2.30245	1.11897	-2.05765	0.0133245	yes
Csa06g040970_1	RING/U-box superfamily protein	2.30015	0.511758	-4.4946	0.00200189	yes
Csa02g067970_1	Replication factor-A protein 1-related	2.29996	0.55389	-4.15237	0.00575394	yes
Csa00430s140_1	nitrilase 2	2.29928	1.0529	-2.18376	0.0151111	yes
Csa20g019260_1	FIZZY-related 3	2.29866	0.711473	-3.23085	0.00405979	yes
Csa15g026760_1	phragmoplast orienting kinesin 2	2.29782	1.06245	-2.16276	0.0228709	yes
Csa11g074480_1	Actin-binding FH2 (formin homology 2) family protein	2.29704	0.917864	-2.5026	0.00695078	yes
Csa20g046260_1	early nodulin-like protein 13	2.29689	0.758779	-3.02709	0.02894	yes
Csa11g065690_1	unknown protein	2.29582	0.592029	-3.87789	0.000875109	yes
Csa18g014430_1	Actin-binding FH2 (formin homology 2) family protein	2.29569	0.930714	-2.46659	0.00130999	yes
Csa17g007130_1	unknown protein	2.29409	0.94163	-2.43629	0.0235356	yes
Csa01g003590_1	unknown protein	2.2926	1.47241	-1.55704	0.0332354	yes
Csa04g016960_1	NAD(P)-binding Rossmann-fold superfamily protein	2.29225	1.3364	-1.71524	0.0177568	yes
Csa15g006430_1	GDSL-like Lipase/Acylhydrolase superfamily protein	3.49383	1.76512	-1.97937	0.00306104	yes
Csa19g005910_1	LOB domain-containing protein 20	2.29037	1.10598	-2.07089	0.0141631	yes
Csa14g033960_1	B-box type zinc finger protein with CCT domain	2.28919	0.893905	-2.56089	0.00948411	yes
Csa17g055720_1	Wound-responsive family protein	2.28918	1.43808	-1.59183	0.00157925	yes
Csa11g016190_1	unknown protein	2.28907	0.665176	-3.44129	0.0276054	yes
Csa11g032920_1	homeobox protein 2	2.28865	1.48322	-1.54303	0.0128984	yes
Csa10g022910_1	CTP synthase family protein	2.28795	1.14664	-1.99534	1.1068e-05	yes
Csa08g014600_1	sucrose synthase 1	2.28479	1.50049	-1.5227	0.00715451	yes
Csa11g077210_1	DNA replication protein-related	2.28427	1.07305	-2.12876	0.011526	yes
Csa03g015820_1	Bifunctional inhibitor/lipid-transfer protein/seed storage 2S albumin superfamily protein	2.28419	0.637557	-3.58272	0.00691722	yes
Csa17g003700_1	cellulose synthase-like D5	2.28413	0.571481	-3.99686	0.00699974	yes
Csa05g011730_1	ethylene response sensor 1	2.28373	1.48347	-1.53945	0.00372688	yes
Csa06g007080_1	Galactose oxidase/kelch repeat superfamily protein	2.28222	0.753356	-3.0294	0.00246682	yes
Csa04g051060_1	Histone superfamily protein	2.28162	1.32239	-1.72538	0.00846488	yes
Csa11g037110_1	kinase interacting (KIP1-like) family protein	2.27949	1.48484	-1.53518	0.00457133	yes
Csa15g020730_1	MAR binding filament-like protein 1	2.27857	1.49623	-1.52287	0.015435	yes
Csa11g036970_1	2Fe-2S ferredoxin-like superfamily protein	2.27649	1.5076	-1.51001	0.012383	yes
Csa19g043460_1	unknown protein	2.27624	1.22749	-1.85438	0.0261035	yes
Csa13g028410_1	unknown protein	2.27313	0.949126	-2.39498	0.00360891	yes
Csa15g005840_1	Tesmin/TSO1-like CXC domain-containing protein	2.2724	1.1729	-1.93742	0.0110599	yes
Csa06g054200_1	Plant invertase/pectin methylesterase inhibitor superfamily protein	2.27149	0.673081	-3.37477	0.0332119	yes
Csa01g011580_1	calmodulin-domain protein kinase cdpk isoform 2	2.27008	1.47441	-1.53966	0.00864257	yes
Csa19g005240_1	unknown protein	2.26993	0.408183	-5.56107	0.000157961	yes
Csa06g028560_1	fructokinase-like 1	2.2692	1.44644	-1.56881	0.00613768	yes
Csa05g033870_1	Protein phosphatase 2C family protein	2.26917	1.33025	-1.70582	0.0363206	yes
Csa12g030120_1	unknown protein	2.26915	0.422403	-5.372	0.0416413	yes
Csa19g035550_1	UDP-D-glucuronate 4-epimerase 6	2.269	0.921801	-2.46149	0.000218104	yes
Csa05g029430_1	basic helix-loop-helix (bHLH) DNA-binding superfamily protein	2.2661	0.261392	-8.66935	0.00749762	yes
Csa01g026080_1	Plant protein of unknown function (DUF828) with plant pleckstrin homology-like region	2.26486	1.43273	-1.5808	0.00711586	yes
Csa19g033140_1	DNA repair (Rad51) family protein	2.26245	1.11892	-2.022	0.00746067	yes
Csa19g013530_1	sequence-specific DNA binding transcription factors	2.26215	1.45776	-1.55179	0.000970883	yes
Csa20g077960_1	WUSCHEL related homeobox 8	2.26113	0.542232	-4.17004	0.00778522	yes
Csa15g079270_1	Major facilitator superfamily protein	2.25753	0.157367	-14.3456	0.00263548	yes
Csa14g017970_1	semialdehyde dehydrogenase family protein	2.25622	1.35367	-1.66674	0.0114604	yes
Csa08g005170_1	Protein kinase superfamily protein	2.25527	1.22293	-1.84416	0.00484064	yes
Csa06g050360_1	Dihydrodipicolinate reductase, bacterial/plant	2.25344	1.3994	-1.61029	0.00153317	yes
Csa07g028290_1	chromatin assembly factor-1 (FASCIATA1) (FAS1)	2.2534	1.42334	-1.58318	0.0304403	yes
Csa02g070910_1	Leucine-rich repeat protein kinase family protein	2.2514	0.817999	-2.75232	0.000307469	yes
Csa05g014990_1	annexin 3	2.24949	1.17999	-1.90636	0.00424666	yes
Csa16g012350_1	homolog of yeast CDT1 A	2.24765	1.33099	-1.68871	0.00586748	yes
Csa12g003960_1	cytochrome P450, family 81, subfamily F, polypeptide 3	2.24695	0.542707	-4.14026	0.0108268	yes
Csa20g017050_1	myb domain protein 3r-4	2.24567	0.402068	-5.5853	0.00947918	yes
Csa01g003320_1	cysteine synthase 26	2.24487	1.40116	-1.60215	0.0165972	yes
Csa04g044030_1	N-acetyl-l-glutamate kinase	2.24393	1.36306	-1.64625	0.00438427	yes
Csa02g076680_1	Protein of unknown function (DUF630)	2.24372	1.33235	-1.68403	0.00539591	yes
Csa09g072110_1	Calcium-dependent lipid-binding (CaLB domain) family protein	2.24343	0.993648	-2.25778	0.00173905	yes
Csa15g027520_1	Transducin/WD40 repeat-like superfamily protein	2.24283	1.40271	-1.59892	0.00193143	yes
Csa14g051780_1	winged-helix DNA-binding transcription factor family protein	2.24068	1.48739	-1.50645	0.0247319	yes
Csa00555s040_1	K+ uptake transporter 3	2.24012	1.05254	-2.1283	0.00367926	yes
Csa19g012920_1	unknown protein	2.23803	0.459969	-4.86562	0.00383148	yes
Csa18g034380_1	Replication factor-A protein 1-related	2.23779	1.25875	-1.77778	0.00517782	yes
Csa11g013030_1	RING/U-box superfamily protein	2.23772	1.41226	-1.58449	0.0190552	yes
Csa02g020440_1	Calcineurin-like metallo-phosphoesterase superfamily protein	2.23701	1.45083	-1.54189	0.001368	yes
Csa13g010540_1	GDSL-like Lipase/Acylhydrolase superfamily protein	3.0293	1.5467	-1.95856	0.0200479	yes
Csa11g094780_1	P-loop containing nucleoside triphosphate hydrolases superfamily protein	2.23544	1.28089	-1.74523	0.0061333	yes
Csa12g007440_1	RAC-like 6	2.23491	1.45845	-1.53238	0.0191965	yes
Csa17g029020_1	structural constituent of ribosome	2.23369	1.29078	-1.7305	0.0404955	yes
Csa13g015680_1	unknown protein	2.23251	0.689238	-3.23909	0.00231845	yes
Csa07g066010_1	phosphoinositide 4-kinase gamma 4	2.23179	1.45021	-1.53894	0.0128274	yes
Csa07g017750_1	Inositol-pentakisphosphate 2-kinase family protein	2.23154	0.780347	-2.85967	0.000702876	yes
Csa19g026340_1	NAD(P)-binding Rossmann-fold superfamily protein	2.2313	0.890544	-2.50555	0.0014855	yes
Csa05g015310_1	RING/U-box superfamily protein	2.23033	1.38324	-1.6124	0.0167364	yes
Csa15g024910_1	EIN2 targeting protein1	2.22983	0.232728	-9.58129	0.00438067	yes
Csa14g006580_1	zinc transporter 5 precursor	2.22829	1.37362	-1.6222	0.00106334	yes
Csa06g029210_1	unknown protein	2.22728	0.511002	-4.35864	0.0122097	yes
Csa20g079490_1	WRKY DNA-binding protein 8	2.22595	0.777714	-2.86218	1.84152e-05	yes
Csa07g038540_1	GDSL-like Lipase/Acylhydrolase superfamily protein	2.93222	1.83342	-1.59932	0.0135048	yes
Csa15g010030_1	lipid transfer protein 6	2.22283	1.22295	-1.81759	0.0348433	yes
Csa10g044370_1	low-molecular-weight cysteine-rich 58	2.21965	0.331848	-6.68873	0.00345386	yes
Csa19g004940_1	zinc finger protein 1	2.21547	1.36651	-1.62126	0.0343073	yes
Csa20g033190_1	Argonaute family protein	2.2148	1.06641	-2.07687	0.00874791	yes
Csa13g013880_1	sucrose phosphate synthase 2F	2.21449	1.28583	-1.72223	0.000310294	yes
Csa03g018060_1	Duplicated homeodomain-like superfamily protein	2.20975	1.15623	-1.91116	0.0179903	yes
Csa09g004870_1	Minichromosome maintenance (MCM2/3/5) family protein	2.20679	0.797047	-2.76871	0.0115026	yes
Csa14g035910_1	AP2/B3-like transcriptional factor family protein	2.20595	0.285649	-7.72258	0.00176498	yes
Csa01g018190_1	unknown protein	2.20366	0.843134	-2.61366	8.57003e-05	yes
Csa05g029370_1	UDP-Glycosyltransferase superfamily protein	2.20321	0.874709	-2.51879	0.00197657	yes
Csa20g022090_1	longifolia1	2.20266	1.19956	-1.83623	0.0111426	yes
Csa06g044960_1	E2F target gene 1	2.20146	0.99068	-2.22217	0.00743101	yes
Csa06g030980_1	Plant protein of unknown function (DUF827)	2.2014	1.27891	-1.72131	0.00131778	yes
Csa12g018080_1	Protein of unknown function (DUF1184)	2.20127	1.42365	-1.54621	0.0163464	yes
Csa11g032710_1	unknown protein	2.20052	0.900836	-2.44275	0.000910836	yes
Csa16g047780_1	IQ-domain 6	2.19969	0.595437	-3.69425	0.0115356	yes
Csa11g065780_1	Protein of unknown function (DUF616)	2.19939	0.134587	-16.3418	0.00521786	yes
Csa16g007240_1	unknown protein	2.19686	0.90719	-2.42161	0.00189126	yes
Csa05g092470_1	unknown protein	2.19661	1.32287	-1.66048	0.00242596	yes
Csa03g029650_1	B-box type zinc finger protein with CCT domain	2.19636	0.77368	-2.83885	0.019051	yes
Csa06g024830_1	calmodulin-like 41	2.1954	1.21227	-1.81098	0.00233567	yes
Csa13g011860_1	unknown protein	2.19364	1.43244	-1.5314	0.00510808	yes
Csa07g061330_1	Argonaute family protein	2.19208	0.404279	-5.42219	6.23426e-06	yes
Csa01g034610_1	Minichromosome maintenance (MCM2/3/5) family protein	2.19164	1.08746	-2.01538	0.00562395	yes
Csa01g006170_1	cyclin family	2.19158	1.12933	-1.9406	0.00465361	yes
Csa09g099200_1	Zinc finger (C3HC4-type RING finger) family protein	2.18791	1.43525	-1.52441	0.00235215	yes
Csa04g002530_1	F-box/RNI-like superfamily protein	2.18766	1.05991	-2.064	0.0011872	yes
Csa18g029710_1	F-box/RNI-like/FBD-like domains-containing protein	2.18742	1.31365	-1.66515	0.0223162	yes
Csa04g054030_1	unknown protein	2.18716	1.4393	-1.5196	0.00496389	yes
Csa13g015470_1	unknown protein	2.18683	1.23825	-1.76606	0.0327198	yes
Csa20g055620_1	P-loop containing nucleoside triphosphate hydrolases superfamily protein	2.18609	0.864763	-2.52797	0.00282416	yes
Csa20g018440_1	unknown protein	2.18533	0.953653	-2.29153	0.0206707	yes
Csa11g088460_1	trigger factor type chaperone family protein	2.18474	1.29199	-1.691	0.0064528	yes
Csa06g006220_1	tonoplast intrinsic protein 2	2.18396	0.452332	-4.82824	0.0147068	yes
Csa03g027940_1	MLP-like protein 423	2.18319	0.363116	-6.01238	0.00720625	yes
Csa09g009270_1	DNA-binding HORMA family protein	2.1828	0.562012	-3.88391	0.000883295	yes
Csa19g013440_1	monodehydroascorbate reductase	2.18209	1.44199	-1.51326	0.00193193	yes
Csa14g032720_1	Cytochrome b561/ferric reductase transmembrane protein family	2.18015	1.32386	-1.64681	0.0301353	yes
Csa16g034880_1	Di-glucose binding protein with Kinesin motor domain	2.17947	0.531995	-4.09679	0.00932737	yes
Csa05g018480_1	Nucleotide-diphospho-sugar transferases superfamily protein	2.17877	0.704226	-3.09385	3.11348e-05	yes
Csa18g029550_1	myo-inositol oxygenase 5	2.17644	0.722834	-3.01099	0.0141752	yes
Csa11g059710_1	Esterase/lipase/thioesterase family protein	2.17608	1.28249	-1.69677	0.0042982	yes
Csa10g024740_1	UDP-Glycosyltransferase superfamily protein	2.17489	1.44574	-1.50434	0.00756182	yes
Csa06g001590_1	plasmodesmata-located protein 6	2.17403	1.35225	-1.60771	0.00416767	yes
Csa16g040230_1	HMG (high mobility group) box protein with ARID/BRIGHT DNA-binding domain	2.17045	1.21084	-1.79251	0.000317429	yes
Csa18g029410_1	pumilio 12	2.1697	1.40705	-1.54202	0.0111893	yes
Csa02g026000_1	Glutaredoxin family protein	2.16659	1.36083	-1.59211	0.0439534	yes
Csa13g028400_1	ATP binding microtubule motor family protein	2.16439	0.354047	-6.11328	7.39178e-05	yes
Csa08g053000_1	AP2/B3-like transcriptional factor family protein	2.16431	0.589718	-3.67008	0.00277252	yes
Csa16g025420_1	Carbohydrate-binding X8 domain superfamily protein	2.16418	0.87742	-2.46652	0.00135011	yes
Csa02g055500_1	alpha/beta-Hydrolases superfamily protein	2.16128	1.0078	-2.14455	0.0375163	yes
Csa08g004710_1	dicarboxylate transporter 1	2.16118	1.42429	-1.51737	0.00269712	yes
Csa11g006810_1	SBP (S-ribonuclease binding protein) family protein	2.16064	1.25181	-1.72602	0.0302408	yes
Csa03g055650_1	basic helix-loop-helix (bHLH) DNA-binding superfamily protein	2.16059	1.06191	-2.03464	0.00794915	yes
Csa18g010230_1	Ribosomal protein S19 family protein	2.16053	0.924771	-2.33628	0.0379363	yes
Csa01g009320_1	Leucine-rich repeat protein kinase family protein	2.1602	1.37596	-1.56996	0.0171825	yes
Csa06g022250_1	GDSL-like Lipase/Acylhydrolase superfamily protein	2.69359	0.480777	-5.60258	0.00176164	yes
Csa01g012810_1	unknown protein	2.15929	0.473556	-4.55974	0.00639716	yes
Csa19g010430_1	Thioredoxin z	2.15916	1.2616	-1.71144	0.040748	yes
Csa17g039140_1	AP2/B3-like transcriptional factor family protein	2.15905	0.183779	-11.7481	0.0136473	yes
Csa02g007460_1	Rho GTPase activating protein with PAK-box/P21-Rho-binding domain	2.15905	0.545325	-3.9592	0.0095326	yes
Csa02g061990_1	Galactosyltransferase family protein	2.1581	0.78305	-2.75602	0.000449119	yes
Csa19g036680_1	Protein kinase superfamily protein with octicosapeptide/Phox/Bem1p domain	2.15782	1.3015	-1.65795	0.0246375	yes
Csa05g023050_1	unknown protein	2.15703	0.498008	-4.33131	0.00317501	yes
Csa01g002920_1	alpha/beta-Hydrolases superfamily protein	2.15644	0.643943	-3.34881	0.0183602	yes
Csa19g046050_1	Phototropic-responsive NPH3 family protein	2.15634	1.13418	-1.90123	0.00311674	yes
Csa13g054350_1	Coproporphyrinogen III oxidase	2.15605	1.03688	-2.07937	0.0131064	yes
Csa07g036780_1	myb-like transcription factor family protein	2.15582	1.00248	-2.15048	0.0324989	yes
Csa09g086170_1	ribonucleotide reductase 1	2.15463	1.34229	-1.6052	0.000224632	yes
Csa02g020310_1	MAP kinase 5	2.1539	1.19834	-1.7974	0.0121746	yes
Csa13g019060_1	unknown protein	2.15274	0.486432	-4.42557	0.00261118	yes
Csa05g011160_1	Embryo-specific protein 3, (ATS3)	2.15193	1.10141	-1.95379	0.00254263	yes
Csa11g094840_1	Replication factor-A protein 1-related	2.15191	1.43305	-1.50163	0.000255017	yes
Csa07g060330_1	Cyclin B1	2.15078	0.81222	-2.64803	0.000104366	yes
Csa05g022980_1	Defensin-like (DEFL) family protein	2.15063	0.74467	-2.88803	0.0324334	yes
Csa13g047780_1	Glutaredoxin family protein	2.14999	1.4056	-1.52959	0.0359978	yes
Csa09g088740_1	WRKY DNA-binding protein 17	2.14801	1.41163	-1.52165	0.0402956	yes
Csa11g025480_1	Dof-type zinc finger domain-containing protein	2.1477	1.24838	-1.7204	0.00849839	yes
Csa17g008000_1	vesicle-associated membrane protein 726	2.14758	1.06446	-2.01753	0.000150659	yes
Csa06g038620_1	Mitochondrial transcription termination factor family protein	2.14656	1.35874	-1.57982	0.0327622	yes
Csa07g040720_1	RNA-binding (RRM/RBD/RNP motifs) family protein	2.1456	1.21411	-1.76722	0.0082675	yes
Csa09g007020_1	Putative Protein	2.14539	1.1764	-1.82369	0.00659689	yes
Csa18g040410_1	DNA-directed DNA polymerases	2.14465	1.13546	-1.8888	0.000840903	yes
Csa13g048070_1	alpha/beta-Hydrolases superfamily protein	2.14332	1.27255	-1.68427	0.0296777	yes
Csa10g003590_1	Ribonuclease III family protein	2.14178	1.42672	-1.50119	0.00535214	yes
Csa16g036340_1	S-adenosyl-L-methionine-dependent methyltransferases superfamily protein	2.14121	1.18908	-1.80074	0.0008206	yes
Csa13g008650_1	Protein of unknown function (DUF620)	2.14091	0.94994	-2.25373	0.0361235	yes
Csa06g033670_1	UV-B-insensitive 4-like	2.1398	0.556213	-3.84709	0.00957482	yes
Csa12g053760_1	ARM repeat superfamily protein	2.13864	0.472498	-4.52625	0.000775669	yes
Csa09g002880_1	F-box and associated interaction domains-containing protein	2.1368	0.30915	-6.91186	0.00074725	yes
Csa16g053310_1	R-protein L3 B	2.13649	1.30717	-1.63444	0.00597386	yes
Csa03g013500_1	Early-responsive to dehydration stress protein (ERD4)	2.13636	0.549215	-3.88985	0.000195283	yes
Csa08g017660_1	Fe superoxide dismutase 3	2.13237	1.36995	-1.55654	0.0232324	yes
Csa06g013060_1	transducin family protein / WD-40 repeat family protein	2.13017	1.04473	-2.03896	0.0148245	yes
Csa16g049140_1	glyceraldehyde-3-phosphate dehydrogenase of plastid 1	2.12962	1.24212	-1.7145	0.0014204	yes
Csa05g093740_1	gamma-tubulin	2.12907	1.30939	-1.62601	0.0102493	yes
Csa05g093650_1	Galactose oxidase/kelch repeat superfamily protein	2.12744	1.22118	-1.74211	0.00204855	yes
Csa03g027880_1	Polyketide cyclase/dehydrase and lipid transport superfamily protein	2.12576	0.786395	-2.70317	0.00055638	yes
Csa18g009490_1	RING 1A	2.1257	1.27102	-1.67243	0.0135663	yes
Csa19g051030_1	Minichromosome maintenance (MCM2/3/5) family protein	2.12498	0.803435	-2.64487	0.0123906	yes
Csa01g004770_1	NAD(P)-binding Rossmann-fold superfamily protein	2.12469	1.3807	-1.53884	0.0146482	yes
Csa18g033030_1	Protein of unknown function (DUF833)	2.12341	0.628255	-3.37985	0.00130864	yes
Csa13g036290_1	P-loop containing nucleoside triphosphate hydrolases superfamily protein	2.12337	0.585101	-3.62906	0.000323098	yes
Csa11g011290_1	Protein kinase superfamily protein	2.12335	1.16175	-1.82771	0.00134405	yes
Csa11g061640_1	DNA primases	2.12332	0.853738	-2.48708	0.024537	yes
Csa18g002360_1	unknown protein	2.12237	1.37897	-1.5391	0.000341193	yes
Csa13g002260_1	ATP binding microtubule motor family protein	2.12151	1.36629	-1.55276	0.0103815	yes
Csa11g071380_1	actin-related protein 9	2.12085	1.12524	-1.8848	0.000174292	yes
Csa19g029710_1	ERD (early-responsive to dehydration stress) family protein	2.12065	0.337883	-6.2763	0.00530614	yes
Csa17g020340_1	RING/FYVE/PHD zinc finger superfamily protein	2.12051	1.19085	-1.78067	0.00635221	yes
Csa07g044360_1	desulfo-glucosinolate sulfotransferase 18	2.11962	0.698412	-3.03491	0.0104815	yes
Csa09g050500_1	GDSL-like Lipase/Acylhydrolase superfamily protein	2.69211	0.675892	-3.98305	0.00601037	yes
Csa14g038780_1	VACUOLAR SORTING RECEPTOR 6	2.11912	0.0781125	-27.1291	0.0071869	yes
Csa07g058990_1	natural resistance-associated macrophage protein 1	2.11698	0.976585	-2.16773	0.00105471	yes
Csa15g072250_1	Minichromosome maintenance (MCM2/3/5) family protein	2.11479	0.824122	-2.56611	0.000324351	yes
Csa01g044810_1	protein arginine methyltransferase 1A	2.11408	1.18755	-1.7802	0.00517674	yes
Csa07g065500_1	Putative Protein	2.11375	1.06248	-1.98944	0.0114304	yes
Csa10g022140_1	kinesin 1	2.1132	1.25237	-1.68735	0.00764617	yes
Csa12g049780_1	unknown protein	2.11214	0.706962	-2.98763	0.000259365	yes
Csa16g023960_1	plastid movement impaired 2	2.11203	1.18007	-1.78975	0.0341584	yes
Csa07g033280_1	Copine (Calcium-dependent phospholipid-binding protein) family	2.10975	1.381	-1.5277	0.00107184	yes
Csa11g016380_1	unknown protein	2.10855	0.596326	-3.5359	0.0334929	yes
Csa10g028210_1	unknown protein	2.10769	0.795394	-2.64987	0.00798373	yes
Csa02g055540_1	DNA primases	2.10723	0.713456	-2.95355	0.000254454	yes
Csa09g096250_1	RNA polymerases N / 8 kDa subunit	2.1069	0.987425	-2.13373	0.0152226	yes
Csa11g045360_1	cytochrome p450 81d1	2.10621	0.724469	-2.90724	0.0069176	yes
Csa16g007520_1	D7LGD0 (Expressed protein) (Fragment)	2.10609	1.15953	-1.81633	0.0163448	yes
Csa20g020420_1	SU(VAR)3-9 homolog 4	2.10559	1.10693	-1.90218	0.00657268	yes
Csa03g037780_1	unknown protein	2.10341	1.38841	-1.51498	0.0203828	yes
Csa13g001510_1	ALC-interacting protein 1	2.1012	0.653127	-3.21714	0.00436211	yes
Csa04g031190_1	anaphase-promoting complex subunit 8	2.10116	0.933264	-2.25141	0.0182053	yes
Csa04g013790_1	Ferritin/ribonucleotide reductase-like family protein	2.10084	0.547095	-3.83999	0.000930625	yes
Csa10g028530_1	unknown protein	2.10075	0.870626	-2.41292	0.00118996	yes
Csa01g006480_1	alpha/beta-Hydrolases superfamily protein	2.10049	0.584095	-3.59615	0.0182298	yes
Csa11g009740_1	Vacuolar import/degradation, Vid27-related protein	2.0999	0.633894	-3.3127	0.00658773	yes
Csa14g009020_1	Leucine-rich repeat transmembrane protein kinase	2.09942	1.24149	-1.69105	0.00593713	yes
Csa12g001790_1	glycosyl hydrolase 9B18	2.09934	0.710012	-2.95677	0.0100502	yes
Csa10g022020_1	receptor kinase 3	2.0986	1.00935	-2.07915	0.00273103	yes
Csa20g015700_1	Histone superfamily protein	2.0981	0.502079	-4.17883	0.0150666	yes
Csa09g098770_1	Copper transport protein family	2.09723	0.810629	-2.58717	0.000786333	yes
Csa11g024960_1	sugar transporter protein 12	2.09711	0.915622	-2.29036	0.0204669	yes
Csa03g027870_1	Putative Protein	2.09469	0.585079	-3.58019	0.0023549	yes
Csa20g021680_1	unknown protein	2.0942	0.770603	-2.71761	0.00530165	yes
Csa18g005150_1	WUSCHEL related homeobox 8	2.09365	0.446319	-4.69093	0.0178989	yes
Csa08g052440_1	Minichromosome maintenance (MCM2/3/5) family protein	2.09273	0.754967	-2.77195	0.00204607	yes
Csa11g093590_1	Protein of unknown function (DUF833)	2.08938	0.204873	-10.1984	8.06437e-05	yes
Csa07g064120_1	unknown protein	2.08912	1.04466	-1.9998	0.0135018	yes
Csa15g021200_1	Uncharacterised protein family (UPF0497)	2.08708	0.690079	-3.0244	0.00166557	yes
Csa07g017100_1	Cullin family protein	2.08577	0.194929	-10.7001	0.0216613	yes
Csa15g014210_1	DNA GYRASE A	2.08483	1.38052	-1.51017	0.00944055	yes
Csa06g054460_1	unknown protein	2.08479	1.00339	-2.07775	0.0249648	yes
Csa20g021720_1	GAST1 protein homolog 4	2.08278	1.32917	-1.56698	0.000205473	yes
Csa12g057230_1	CBL-interacting protein kinase 4	2.08229	0.951961	-2.18737	0.0140037	yes
Csa14g024910_1	jasmonic acid carboxyl methyltransferase	2.08083	0.809833	-2.56946	0.00690779	yes
Csa12g077430_1	Esterase/lipase/thioesterase family protein	2.08066	1.10542	-1.88224	0.00145493	yes
Csa01g011710_1	emp24/gp25L/p24 family/GOLD family protein	2.08055	0.665425	-3.12665	0.0275118	yes
Csa02g065490_1	Protein of unknown function (DUF833)	2.07859	0.270631	-7.68055	0.0100761	yes
Csa03g019240_1	aspartate-glutamate racemase family	2.0783	1.186	-1.75237	0.0219778	yes
Csa07g023270_1	ARM repeat superfamily protein	2.07582	0.779974	-2.66139	0.000328287	yes
Csa05g029380_1	RING/U-box superfamily protein	2.07506	1.27316	-1.62986	0.0289745	yes
Csa13g020620_1	myb domain protein 56	2.07485	1.31503	-1.5778	0.000130246	yes
Csa12g013080_1	ataurora1	2.07442	1.08685	-1.90865	0.00774148	yes
Csa12g023010_1	unknown protein	2.0741	0.306611	-6.7646	0.00288779	yes
Csa10g011210_1	Protein of unknown function, DUF599	2.07327	0.689717	-3.00597	0.00211104	yes
Csa08g052790_1	DHHC-type zinc finger family protein	2.072	0.586567	-3.53241	0.0194707	yes
Csa20g040780_1	unknown protein	2.07094	0.797932	-2.59538	0.0468339	yes
Csa17g035050_1	B-box type zinc finger protein with CCT domain	2.07059	0.948001	-2.18417	0.0137988	yes
Csa11g019950_1	SKP1-like 4	2.07049	1.20275	-1.72147	0.0384783	yes
Csa03g020240_1	unknown protein	2.07012	1.37115	-1.50976	0.00161111	yes
Csa09g096030_1	R-protein L3 B	2.06801	1.30858	-1.58034	0.0199106	yes
Csa15g010850_1	unknown protein	2.06684	0.762644	-2.7101	7.06853e-05	yes
Csa10g026710_1	RNA helicase family protein	2.06651	1.26328	-1.63583	0.00191808	yes
Csa11g001930_1	glycosyl hydrolase 9B18	2.0664	1.08657	-1.90177	0.0033367	yes
Csa07g047830_1	AMP-dependent synthetase and ligase family protein	2.06583	0.46853	-4.40918	0.0165316	yes
Csa18g023810_1	unknown protein	2.06576	0.951618	-2.17079	0.0108336	yes
Csa06g029610_1	unknown protein	2.06161	1.13448	-1.81723	0.00081016	yes
Csa10g016160_1	INVOLVED IN: biological_process unknown	2.06014	0.811821	-2.53768	0.00787557	yes
Csa11g043240_1	Glucose-1-phosphate adenylyltransferase family protein	2.05944	1.19176	-1.72807	0.016272	yes
Csa07g045690_1	alpha/beta-Hydrolases superfamily protein	2.05848	0.590696	-3.48484	0.0111789	yes
Csa12g046830_1	syntaxin of plants 23	2.05817	0.765632	-2.6882	0.00160528	yes
Csa06g030390_1	Putative Protein	2.05732	1.2255	-1.67876	0.00383874	yes
Csa01g035280_1	AGAMOUS-like 44	2.05573	0.843453	-2.43728	0.00198213	yes
Csa14g016150_1	OSBP(oxysterol binding protein)-related protein 1D	2.05357	1.31125	-1.56612	0.0189827	yes
Csa13g018390_1	longifolia1	2.05142	1.17046	-1.75266	0.0089766	yes
Csa17g006840_1	targeting protein for XKLP2	2.05021	0.526099	-3.89701	0.00869857	yes
Csa20g037860_1	FRA8 homolog	2.05019	1.2771	-1.60535	0.0149534	yes
Csa18g031880_1	phosphatidylinositol-speciwc phospholipase C4	2.05012	0.903248	-2.26972	0.00711387	yes
Csa08g005980_1	SU(VAR)3-9 homolog 4	2.04985	1.36503	-1.50169	0.0125966	yes
Csa02g008700_1	kinesin 5	2.04829	0.689464	-2.97085	0.0013622	yes
Csa09g080320_1	DnaJ/Hsp40 cysteine-rich domain superfamily protein	2.04799	1.30272	-1.5721	0.027122	yes
Csa19g033950_1	Putative Protein	2.04794	0.853138	-2.40048	0.0114352	yes
Csa11g078440_1	methyltransferase 1	2.04676	1.12137	-1.82523	0.0303725	yes
Csa17g026410_1	Cyclin B2	2.04637	0.673564	-3.03813	0.00617227	yes
Csa08g015890_1	phosphoglycerate/bisphosphoglycerate mutase family protein	2.04559	1.33828	-1.52852	0.00180086	yes
Csa11g038540_1	CBL-interacting protein kinase 4	2.0447	0.801737	-2.55034	0.000159148	yes
Csa16g020080_1	ARM repeat superfamily protein	2.04358	0.524841	-3.89372	0.00135059	yes
Csa19g013870_1	P-loop nucleoside triphosphate hydrolases superfamily protein with CH (Calponin Homology) domain	2.04303	0.762924	-2.6779	0.00151755	yes
Csa17g088020_1	Protein kinase family protein with ARM repeat domain	2.04283	0.736408	-2.77404	0.000447975	yes
Csa06g021790_1	anaphase-promoting complex subunit 8	2.04149	1.21024	-1.68684	0.00997582	yes
Csa13g022020_1	Eukaryotic aspartyl protease family protein	2.03868	1.18292	-1.72343	0.0157784	yes
Csa04g055920_1	Embryo-specific protein 3, (ATS3)	2.03715	0.690125	-2.95187	0.0201205	yes
Csa16g007350_1	Galactose oxidase/kelch repeat superfamily protein	2.03695	0.135667	-15.0144	0.0110704	yes
Csa12g078180_1	zinc finger (C2H2 type) family protein	2.03625	1.27304	-1.59951	0.0359901	yes
Csa13g015340_1	B9HNZ2 (Predicted protein)	2.03531	0.536511	-3.79361	0.0112953	yes
Csa11g020680_1	unknown protein	2.03453	0.499794	-4.07074	0.00763637	yes
Csa02g072320_1	SNF1-related protein kinase 2.5	2.03363	1.12412	-1.80909	0.031128	yes
Csa14g002790_1	cellulose synthase-like D5	2.03359	0.449708	-4.52202	0.00169182	yes
Csa10g032280_1	Transducin/WD40 repeat-like superfamily protein	2.03348	1.21511	-1.6735	0.00482945	yes
Csa01g009050_1	mitogen-activated protein kinase kinase kinase 6	2.03329	1.18744	-1.71234	0.0217019	yes
Csa08g004960_1	unknown protein	2.03229	0.835177	-2.43336	0.00148681	yes
Csa07g036520_1	chromomethylase 3	2.0304	0.455734	-4.45523	4.51011e-05	yes
Csa17g023510_1	D-3-phosphoglycerate dehydrogenase	2.03038	0.227553	-8.9227	0.00341103	yes
Csa19g049060_1	myo-inositol oxygenase 2	2.0281	0.305305	-6.64288	0.00726097	yes
Csa19g015860_1	unknown protein	2.02748	0.347935	-5.82718	0.000984364	yes
Csa14g039530_1	GDSL-like Lipase/Acylhydrolase superfamily protein	1.55667	0.207875	-7.48849	0.000127388	yes
Csa15g047200_1	topoisomerase II	2.02648	0.53773	-3.76859	5.18036e-05	yes
Csa03g031370_1	serine carboxypeptidase-like 45	2.02569	1.30612	-1.55093	0.0238719	yes
Csa16g031600_1	myb-like transcription factor family protein	2.025	0.461035	-4.39229	0.000246661	yes
Csa18g008780_1	minichromosome maintenance (MCM2/3/5) family protein	2.02425	0.779415	-2.59714	0.000865405	yes
Csa16g031300_1	chromomethylase 3	2.02343	0.685998	-2.94961	0.0151886	yes
Csa01g013280_1	unknown protein	2.02298	1.29254	-1.56512	0.0103696	yes
Csa07g063210_1	MATE efflux family protein	2.02202	1.32897	-1.52149	0.0299616	yes
Csa07g015740_1	Histone superfamily protein	2.02173	0.839727	-2.4076	0.00415532	yes
Csa05g003160_1	ARID/BRIGHT DNA-binding domain	2.02157	1.20005	-1.68457	1.48377e-05	yes
Csa13g055220_1	Minichromosome maintenance (MCM2/3/5) family protein	2.02068	0.8885	-2.27426	0.0108479	yes
Csa06g038770_1	P-loop containing nucleoside triphosphate hydrolases superfamily protein	2.01774	0.571533	-3.53041	0.00524603	yes
Csa05g059320_1	ARM repeat superfamily protein	2.01712	0.791914	-2.54715	0.00366404	yes
Csa06g022280_1	unknown protein	2.01637	0.610534	-3.30264	0.014017	yes
Csa07g037980_1	Core-2/I-branching beta-1,6-N-acetylglucosaminyltransferase family protein	2.01631	1.03038	-1.95686	5.46428e-05	yes
Csa05g016440_1	ATP binding microtubule motor family protein	2.01621	0.575671	-3.50236	0.000366684	yes
Csa06g040130_1	ATP binding microtubule motor family protein	2.01588	0.691057	-2.9171	0.0137806	yes
Csa09g005730_1	unknown protein	2.01566	1.21037	-1.66532	0.0459647	yes
Csa10g049670_1	DNA-binding storekeeper protein-related transcriptional regulator	2.01422	1.04392	-1.92947	0.0206226	yes
Csa09g098980_1	Polyketide cyclase/dehydrase and lipid transport superfamily protein	2.01413	0.202284	-9.95694	0.024101	yes
Csa08g063050_1	ALC-interacting protein 1	2.01343	0.695957	-2.89303	1.00773e-05	yes
Csa16g050590_1	Mitochondrial substrate carrier family protein	2.01311	1.14616	-1.7564	0.00632143	yes
Csa03g006690_1	zinc transporter 5 precursor	2.01263	1.28615	-1.56485	0.0256296	yes
Csa02g064230_1	Plant protein of unknown function (DUF828)	2.01255	1.24797	-1.61266	0.000964067	yes
Csa09g004980_1	ssDNA-binding transcriptional regulator	2.01173	1.17242	-1.71588	0.00455384	yes
Csa01g009760_1	Concanavalin A-like lectin family protein	2.01084	0.665688	-3.02069	0.0019937	yes
Csa03g004910_1	targeting protein for XKLP2	2.00876	0.445304	-4.51099	0.0170189	yes
Csa13g018320_1	TPX2 (targeting protein for Xklp2) protein family	2.00852	0.444388	-4.51974	0.035056	yes
Csa17g034850_1	Cytochrome b561/ferric reductase transmembrane protein family	2.008	1.06747	-1.88108	0.0113599	yes
Csa04g054910_1	E2F target gene 1	2.00789	0.61103	-3.28608	0.000683553	yes
Csa07g017120_1	Cullin family protein	2.00538	0.625774	-3.20464	0.0198327	yes
Csa16g008940_1	myb domain protein 101	2.00522	1.10899	-1.80814	0.0146771	yes
Csa08g060180_1	Shugoshin C terminus	2.00448	1.21248	-1.6532	0.0286026	yes
Csa08g049520_1	Transducin/WD40 repeat-like superfamily protein	2.00364	1.14296	-1.75304	0.000792088	yes
Csa03g031990_1	GDSL-like Lipase/Acylhydrolase superfamily protein	1.50718	0.61402	-2.45461	0.0311302	yes
Csa17g042810_1	glycyl-tRNA synthetase / glycine--tRNA ligase	2.00326	0.451024	-4.44158	0.000422153	yes
Csa14g017340_1	Duplicated homeodomain-like superfamily protein	2.00256	0.69495	-2.88158	0.00273265	yes
Csa02g059780_1	pumilio 12	2.00054	1.05988	-1.88751	0.00263271	yes
Csa06g040210_1	Histone superfamily protein	2.00013	0.768532	-2.60253	0.0276733	yes
Csa01g030480_1	MUTS homolog 7	1.99886	1.24121	-1.61041	5.10038e-05	yes
Csa08g050210_1	Rho GTPase activating protein with PAK-box/P21-Rho-binding domain	1.997	0.553288	-3.60933	0.0066476	yes
Csa09g048880_1	CONTAINS InterPro DOMAIN/s: Kinetochore-Ndc80 complex, subunit Spc25 (InterPro:IPR013255)	1.99699	0.951175	-2.0995	0.00150423	yes
Csa11g064290_1	unknown protein	1.99662	1.21872	-1.63829	0.0382342	yes
Csa13g055210_1	MUTS homolog 6	1.99495	1.13539	-1.75705	0.012439	yes
Csa07g054500_1	DNA (cytosine-5-)-methyltransferase family protein	1.99449	0.497424	-4.00965	0.00915862	yes
Csa04g050640_1	unknown protein	1.99445	1.26908	-1.57156	0.0438746	yes
Csa12g079820_1	dicarboxylate diiron protein, putative (Crd1)	1.99438	1.10199	-1.8098	0.010361	yes
Csa18g040310_1	ataurora3	1.99392	0.643528	-3.09842	0.00148734	yes
Csa14g018550_1	peptide deformylase 1A	1.99323	1.32713	-1.50192	0.0304987	yes
Csa14g004850_1	targeting protein for XKLP2	1.99294	0.483019	-4.12601	0.00196091	yes
Csa06g030710_1	UDP-glucose pyrophosphorylase 3	1.99279	1.2973	-1.5361	0.00448777	yes
Csa17g014240_1	unknown protein	1.99068	1.2248	-1.62532	0.0345646	yes
Csa17g031190_1	D7KPP8 (Putative uncharacterized protein)	1.98985	1.02486	-1.94159	0.0240766	yes
Csa00427s130_1	transducin family protein / WD-40 repeat family protein	1.98735	1.02839	-1.9325	0.0128264	yes
Csa09g087540_1	UDP-glucosyl transferase 84B1	1.9865	0.729042	-2.7248	0.00661344	yes
Csa12g020310_1	IQ-domain 25	1.98638	0.997087	-1.99218	0.0110051	yes
Csa07g046520_1	unknown protein	1.98614	0.448052	-4.43284	0.0302998	yes
Csa17g094000_1	Putative Protein	1.98185	1.16405	-1.70254	0.0306896	yes
Csa12g081140_1	Protein kinase superfamily protein	1.98164	1.12918	-1.75494	0.00201551	yes
Csa12g003750_1	calcium ATPase 2	1.98154	1.05274	-1.88227	0.000484389	yes
Csa18g018510_1	methyltransferase 1	1.98129	0.750714	-2.63921	0.00032866	yes
Csa11g095020_1	putative endonuclease or glycosyl hydrolase with C2H2-type zinc finger domain	1.98007	1.26582	-1.56426	0.0121459	yes
Csa06g030330_1	ROP (rho of plants) guanine nucleotide exchange factor 6	1.97927	0.753483	-2.62683	0.0148029	yes
Csa19g025580_1	Ribosomal protein S24/S35, mitochondrial	1.97914	0.942816	-2.09918	0.00736848	yes
Csa01g009410_1	lipid transfer protein 6	1.9779	1.0827	-1.82683	0.0173667	yes
Csa11g011780_1	Transcriptional factor B3 family protein	1.97774	0.915809	-2.15955	0.0139143	yes
Csa15g024420_1	unknown protein	1.97739	1.27835	-1.54683	0.0378893	yes
Csa16g009060_1	homeodomain GLABROUS 3	1.97692	0.130367	-15.1643	0.00321114	yes
Csa13g014640_1	unknown protein	1.97401	1.21085	-1.63027	0.00924816	yes
Csa08g005820_1	FIZZY-related 3	1.97388	0.838841	-2.35311	9.67918e-05	yes
Csa07g007830_1	Homeodomain-like superfamily protein	1.97332	1.27504	-1.54765	0.000409697	yes
Csa03g002750_1	importin alpha isoform 6	1.97148	0.521401	-3.78113	0.0115954	yes
Csa05g017420_1	Sulfite exporter TauE/SafE family protein	1.97144	1.20134	-1.64104	0.00272834	yes
Csa10g042350_1	like SEX4 1	1.97003	1.18964	-1.656	0.0482639	yes
Csa03g003030_1	WEE1 kinase homolog	1.96975	0.513088	-3.83902	0.0102261	yes
Csa08g056730_1	structural maintenance of chromosomes 6A	1.96962	0.92872	-2.12079	0.000206554	yes
Csa11g057500_1	RING/U-box superfamily protein	1.96876	0.837965	-2.34945	0.00355824	yes
Csa12g010210_1	unknown protein	1.96768	0.180682	-10.8903	0.00421143	yes
Csa05g033600_1	UDP-Glycosyltransferase superfamily protein	1.96681	1.08733	-1.80884	0.00188604	yes
Csa05g085880_1	fructokinase-like 2	1.9668	1.08506	-1.81261	0.00977918	yes
Csa02g051290_1	early nodulin-like protein 1	1.96605	0.404552	-4.85981	0.0023942	yes
Csa09g014780_1	Transducin/WD40 repeat-like superfamily protein	1.96378	0.886618	-2.2149	0.00755381	yes
Csa09g081020_1	CYCLIN B2	1.96367	0.411707	-4.76957	0.0253956	yes
Csa08g060170_1	Shugoshin C terminus	1.9635	0.861198	-2.27997	0.0190925	yes
Csa08g007650_1	TPX2 (targeting protein for Xklp2) protein family	1.96335	0.518438	-3.78705	0.00753376	yes
Csa17g095680_1	BTB/POZ domain-containing protein	1.96306	1.16566	-1.68407	0.00416763	yes
Csa00430s110_1	unknown protein	1.9613	0.433301	-4.52641	0.00416873	yes
Csa12g039160_1	plastid transcriptionally active 14	1.95994	1.05454	-1.85858	0.00362672	yes
Csa01g006290_1	CONTAINS InterPro DOMAIN/s: Cystatin-related, plant (InterPro:IPR006525)	1.95971	1.2717	-1.54101	0.0103087	yes
Csa12g013520_1	K+ transporter 5	1.9592	0.98182	-1.99548	0.0121382	yes
Csa03g015810_1	Bifunctional inhibitor/lipid-transfer protein/seed storage 2S albumin superfamily protein	1.95914	0.90567	-2.1632	0.00496302	yes
Csa11g053300_1	Ribulose bisphosphate carboxylase (small chain) family protein	1.95908	1.11542	-1.75637	0.0314581	yes
Csa19g050710_1	cold regulated 413 plasma membrane 1	1.95683	1.00769	-1.9419	0.0346314	yes
Csa15g016810_1	unknown protein	1.95666	0.481874	-4.06053	0.018306	yes
Csa14g025800_1	Cyclin B2	1.95632	0.535082	-3.6561	0.00694246	yes
Csa05g092350_1	GATA transcription factor 4	1.95429	0.677634	-2.88399	0.00581556	yes
Csa08g023290_1	BEST Arabidopsis thaliana protein match is: DDT domain superfamily (TAIR:AT1G18950.1)	1.95259	0.810356	-2.40955	0.0115303	yes
Csa20g015750_1	cyclin d4	1.95249	0.966156	-2.02088	0.0210837	yes
Csa00549s010_1	D7KME9 (Putative uncharacterized protein)	1.95204	1.1817	-1.65189	0.00656858	yes
Csa04g060790_1	S-adenosyl-L-methionine-dependent methyltransferases superfamily protein	1.95092	1.14467	-1.70435	0.00244027	yes
Csa02g059990_1	unknown protein	1.95065	0.734284	-2.65653	0.00534675	yes
Csa17g061070_1	GDSL-like Lipase/Acylhydrolase superfamily protein	0.787359	0.0912333	-8.63018	0.00542876	yes
Csa16g031970_1	polygalacturonase 2	1.9486	1.08721	-1.79229	0.00666834	yes
Csa01g021880_1	NAD(P)-binding Rossmann-fold superfamily protein	1.94724	0.943953	-2.06285	0.0115398	yes
Csa08g028290_1	Mog1/PsbP/DUF1795-like photosystem II reaction center PsbP family protein	1.94709	1.08796	-1.78966	0.00924126	yes
Csa00618s010_1	O-Glycosyl hydrolases family 17 protein	1.94473	0.57454	-3.38485	0.000278593	yes
Csa14g066080_1	Bifunctional inhibitor/lipid-transfer protein/seed storage 2S albumin superfamily protein	1.94461	0.501649	-3.87642	0.0117633	yes
Csa20g034410_1	Calcium-dependent phosphotriesterase superfamily protein	1.94436	1.08522	-1.79167	0.00839042	yes
Csa09g072150_1	MLP-like protein 28	1.94427	0.863644	-2.25124	0.0140288	yes
Csa03g024810_1	cyclin-dependent kinase B2	1.94366	0.43308	-4.488	0.00658013	yes
Csa02g020330_1	Papain family cysteine protease	1.94332	1.0475	-1.85519	0.00540563	yes
Csa10g015130_1	unknown protein	1.9431	1.28792	-1.50871	0.0215972	yes
Csa09g084540_1	putative protein kinase 1	1.9399	1.20969	-1.60363	0.021498	yes
Csa15g060980_1	Minichromosome maintenance (MCM2/3/5) family protein	1.93936	0.843124	-2.3002	0.00561603	yes
Csa18g010830_1	WPP domain protein 1	1.9392	0.710789	-2.72824	0.0495374	yes
Csa02g051110_1	CBS domain-containing protein	1.93815	0.973394	-1.99112	0.00754866	yes
Csa11g090280_1	F-box/RNI-like/FBD-like domains-containing protein	1.93766	0.911455	-2.1259	0.00255875	yes
Csa18g037260_1	SNF1-related protein kinase 2.5	1.93712	1.28074	-1.5125	0.0336516	yes
Csa15g043050_1	Signal transduction histidine kinase, hybrid-type, ethylene sensor	1.9362	1.23832	-1.56357	0.0118008	yes
Csa11g025190_1	kinesin 1	1.93606	0.679521	-2.84916	0.0134067	yes
Csa20g027090_1	Protein kinase family protein with ARM repeat domain	1.93594	0.583416	-3.31828	0.00381217	yes
Csa11g057520_1	DnaJ / Sec63 Brl domains-containing protein	1.93589	1.28077	-1.51151	0.00948498	yes
Csa09g080960_1	unknown protein	1.93432	0.531418	-3.63992	0.000707758	yes
Csa05g048530_1	NAD(P)-linked oxidoreductase superfamily protein	1.93312	1.23941	-1.5597	0.0032216	yes
Csa18g039980_1	O-Glycosyl hydrolases family 17 protein	1.93311	1.13756	-1.69935	0.0004303	yes
Csa07g011950_1	Protein kinase superfamily protein	1.93213	1.07424	-1.79861	0.0137967	yes
Csa12g034880_1	ERD (early-responsive to dehydration stress) family protein	1.93208	1.07889	-1.79079	0.00363906	yes
Csa16g047030_1	phloem protein 2-B11	1.9303	0.986752	-1.95622	0.00220803	yes
Csa03g010480_1	Protein of unknown function (DUF640)	1.92975	1.12456	-1.71601	0.0169858	yes
Csa03g056200_1	Protein kinase family protein with ARM repeat domain	1.92933	1.18903	-1.62261	0.0245924	yes
Csa14g003080_1	WEE1 kinase homolog	1.92894	0.925447	-2.08433	0.00456434	yes
Csa04g051160_1	origin recognition complex second largest subunit 2	1.92842	0.597371	-3.22818	0.00963867	yes
Csa01g019410_1	CONTAINS InterPro DOMAIN/s: Non-SMC condensin II complex, subunit H2-like (InterPro:IPR009378)	1.92737	1.19281	-1.61582	0.00410699	yes
Csa11g071280_1	Ribosomal protein S19 family protein	1.92303	0.920094	-2.09004	0.0330449	yes
Csa16g036000_1	GDP-4-keto-6-deoxymannose-3,5-epimerase-4-reductase 1	1.92275	1.08406	-1.77365	0.0466824	yes
Csa16g007960_1	plasmodesmata-located protein 3	1.92265	1.19479	-1.60919	0.0266014	yes
Csa07g016830_1	Cullin family protein	1.92155	0.142803	-13.456	0.00860135	yes
Csa17g016330_1	flavin-monooxygenase glucosinolate S-oxygenase 5	1.92014	1.23346	-1.55671	0.0035705	yes
Csa15g002150_1	unknown protein	1.91988	0.309361	-6.20595	0.00979747	yes
Csa02g035250_1	methyltransferase 1	1.91968	0.678642	-2.82871	0.0244686	yes
Csa05g081230_1	DNA primase, large subunit family	1.91828	0.873085	-2.19713	1.88604e-05	yes
Csa15g082460_1	GBF's pro-rich region-interacting factor 1	1.91827	0.219138	-8.75371	0.00181009	yes
Csa08g017280_1	FRA8 homolog	1.91751	1.11919	-1.71331	0.000603289	yes
Csa07g047850_1	CYCLIN B2	1.91473	0.41344	-4.63121	0.000504978	yes
Csa10g046610_1	Glutaredoxin family protein	1.91337	0.955315	-2.00287	0.008076	yes
Csa17g022770_1	interactor of constitutive active rops 1	1.91264	0.351859	-5.4358	0.0144591	yes
Csa14g020110_1	NDH-dependent cyclic electron flow 1	1.91257	0.557954	-3.42782	0.0234284	yes
Csa20g081710_1	nudix hydrolase homolog 8	1.91222	1.26263	-1.51447	0.00820008	yes
Csa12g074860_1	Plant transposase (Ptta/En/Spm family)	1.91219	0.858999	-2.22606	0.00170005	yes
Csa14g018120_1	O-fucosyltransferase family protein	1.9118	1.05726	-1.80826	0.0257269	yes
Csa13g006730_1	cationic amino acid transporter 6	1.90972	0.788542	-2.42184	0.00362395	yes
Csa12g015790_1	Protein of unknown function, DUF599	1.90964	0.54707	-3.49067	0.00556958	yes
Csa13g053160_1	kinesin 5	1.90871	0.395738	-4.82315	0.0123587	yes
Csa06g054190_1	Plant invertase/pectin methylesterase inhibitor superfamily protein	1.90869	0.453375	-4.20997	0.00971194	yes
Csa07g039240_1	RING/U-box superfamily protein	1.90787	0.978851	-1.94909	0.000715159	yes
Csa19g023390_1	UDP-glucosyl transferase 88A1	1.90667	0.769116	-2.47904	0.00245101	yes
Csa19g025730_1	EIN2 targeting protein1	1.90659	0.0860533	-22.1559	0.00584838	yes
Csa09g085020_1	general regulatory factor 13	1.90565	0.156235	-12.1973	0.0169031	yes
Csa12g007930_1	Cyclin B2	1.90255	0.389046	-4.89029	0.00817966	yes
Csa10g029360_1	pentatricopeptide (PPR) repeat-containing protein	1.90187	0.942333	-2.01826	0.00277189	yes
Csa11g023150_1	Protein of unknown function (DUF544)	1.90113	1.20456	-1.57828	0.0227235	yes
Csa09g099480_1	Dof-type zinc finger DNA-binding family protein	1.89943	1.13888	-1.6678	0.00257932	yes
Csa04g046940_1	Protein of unknown function (DUF630 and DUF632)	1.89941	1.12577	-1.6872	0.00162133	yes
Csa15g029200_1	ubiquitin-conjugating enzyme19	1.8982	1.19168	-1.59287	0.0333368	yes
Csa20g038610_1	XS domain-containing protein / XS zinc finger domain-containing protein-related	1.89819	1.14688	-1.65509	0.0160946	yes
Csa15g002520_1	Zinc finger (C3HC4-type RING finger) family protein	1.89781	0.943103	-2.01231	0.0016735	yes
Csa11g023070_1	unknown protein	1.89752	0.765443	-2.47898	0.000724345	yes
Csa04g062490_1	FUNCTIONS IN: molecular_function unknown	1.89749	1.08196	-1.75376	0.00126184	yes
Csa11g084640_1	unknown protein	1.89744	1.23149	-1.54077	0.00374371	yes
Csa02g044860_1	cytochrome P450, family 96, subfamily A, polypeptide 12	1.89552	0.144083	-13.1557	0.0110182	yes
Csa02g022990_1	RNA-binding (RRM/RBD/RNP motifs) family protein	1.89517	1.10126	-1.7209	0.013791	yes
Csa12g074440_1	unknown protein	1.89274	0.460997	-4.10575	0.0092795	yes
Csa09g077220_1	IQ-domain 8	1.89246	0.576735	-3.28133	0.00768875	yes
Csa08g061800_1	Spo11/DNA topoisomerase VI, subunit A protein	1.89121	0.900303	-2.10064	0.0123391	yes
Csa02g005230_1	MUTS homolog 6	1.88992	1.17768	-1.60479	0.0244586	yes
Csa09g051340_1	FBD, F-box and Leucine Rich Repeat domains containing protein	1.88629	0.353593	-5.33463	0.0184294	yes
Csa08g054970_1	loricrin-related	1.88564	1.08485	-1.73816	0.0273656	yes
Csa18g038910_1	Putative Protein	1.88546	0.398058	-4.73665	0.0018081	yes
Csa14g058730_1	Putative Protein	1.88541	1.13451	-1.66187	0.0066966	yes
Csa17g093100_1	Protein of unknown function (DUF1218)	1.8854	1.1794	-1.5986	0.0314416	yes
Csa09g099050_1	vacuolar H+-ATPase subunit E isoform 3	1.88461	0.905539	-2.0812	0.0137661	yes
Csa12g004010_1	cytochrome P450, family 81, subfamily D, polypeptide 4	1.88387	1.22872	-1.5332	0.0185281	yes
Csa18g037560_1	chromatin remodeling 24	1.88334	0.57678	-3.26527	0.00393155	yes
Csa11g017270_1	unknown protein	1.88235	0.613858	-3.06642	0.0158751	yes
Csa15g010230_1	ARM repeat superfamily protein	1.88051	0.88857	-2.11634	0.0204824	yes
Csa04g046880_1	Mitochondrial transcription termination factor family protein	1.88049	0.834193	-2.25426	0.0115554	yes
Csa12g008580_1	Transducin family protein / WD-40 repeat family protein	1.88039	0.97378	-1.93102	0.0245408	yes
Csa05g014070_1	PATATIN-like protein 6	1.87999	0.851183	-2.20868	0.0104177	yes
Csa17g023760_1	RING/U-box superfamily protein	1.87825	1.23125	-1.52548	0.0251572	yes
Csa09g019780_1	Oxoglutarate/iron-dependent oxygenase	1.87789	0.442519	-4.24363	0.000564152	yes
Csa05g021100_1	Transcription elongation factor Spt5	1.87787	0.384953	-4.87818	0.0272381	yes
Csa04g030500_1	glycine-rich protein 3	1.87775	0.648933	-2.8936	0.0139633	yes
Csa13g034840_1	unknown protein	1.87714	1.24327	-1.50984	0.0168157	yes
Csa13g016330_1	nodulin MtN21 /EamA-like transporter family protein	1.87652	0.327649	-5.72722	0.00368638	yes
Csa15g019300_1	unknown protein	1.87625	0.988036	-1.89897	0.0313968	yes
Csa11g059680_1	Esterase/lipase/thioesterase family protein	1.87488	1.10999	-1.6891	0.0166756	yes
Csa11g030360_1	purine permease 8	1.87388	0.420425	-4.45712	0.000103995	yes
Csa06g029110_1	RNI-like superfamily protein	1.87296	1.04168	-1.79801	0.00940172	yes
Csa01g008640_1	Cytochrome b561/ferric reductase transmembrane with DOMON related domain	1.87244	1.1085	-1.68917	0.0482629	yes
Csa06g052580_1	RING/U-box superfamily protein	1.86811	0.892672	-2.09272	0.0143226	yes
Csa01g012590_1	CYCLIN B1	1.86801	0.344908	-5.41598	0.0119609	yes
Csa01g022040_1	phragmoplast orienting kinesin 2	1.86752	0.400802	-4.65946	0.0103979	yes
Csa13g009310_1	Leucine-rich repeat transmembrane protein kinase	1.86749	0.947419	-1.97114	0.0113784	yes
Csa14g011580_1	Early-responsive to dehydration stress protein (ERD4)	1.8671	0.510564	-3.65694	0.00428539	yes
Csa13g003270_1	ATPase, AAA-type, CDC48 protein	1.86666	1.24141	-1.50366	0.00973617	yes
Csa04g043950_1	Ribosomal protein S5 family protein	1.86613	0.754208	-2.47429	0.0488643	yes
Csa16g039570_1	Leucine-rich receptor-like protein kinase family protein	1.86391	1.196	-1.55846	0.0361795	yes
Csa20g012850_1	loricrin-related	1.86334	1.12285	-1.65948	0.0201446	yes
Csa17g088250_1	ubiquitin-conjugating enzyme 20	1.86271	0.765882	-2.43211	0.000787671	yes
Csa10g018780_1	glycosyl hydrolase 9A3	1.86227	0.664351	-2.80314	0.00564753	yes
Csa07g002560_1	Pectinacetylesterase family protein	1.86225	1.15893	-1.60688	0.0222174	yes
Csa15g083920_1	subtilisin-like serine protease 3	1.8615	1.15182	-1.61614	0.0332056	yes
Csa08g010010_1	P-loop containing nucleoside triphosphate hydrolases superfamily protein	1.86143	0.829914	-2.24292	0.00731654	yes
Csa08g007730_1	longifolia1	1.85825	0.771263	-2.40936	0.0118248	yes
Csa03g008530_1	delta 9 desaturase 1	1.85824	0.476912	-3.89641	0.00697814	yes
Csa09g064390_1	CONTAINS InterPro DOMAIN/s: Kinetochore protein Ndc80 (InterPro:IPR005550)	1.85739	0.839284	-2.21306	0.0358516	yes
Csa16g008670_1	glycine-rich protein 23	1.85511	0.120297	-15.421	0.00737575	yes
Csa15g052650_1	Cyclin-dependent kinase inhibitor family protein	1.85501	0.838844	-2.21138	0.0399823	yes
Csa19g008670_1	NPK1-related protein kinase 3	1.85428	1.08054	-1.71606	0.0186745	yes
Csa13g050180_1	Cell cycle regulated microtubule associated protein	1.85376	0.752983	-2.4619	0.00503904	yes
Csa10g018310_1	P-loop containing nucleoside triphosphate hydrolases superfamily protein	1.853	1.01982	-1.81698	0.0416146	yes
Csa20g009650_1	Leucine-rich repeat transmembrane protein kinase	1.85061	0.889086	-2.08148	0.00788438	yes
Csa07g032970_1	PLAT/LH2 domain-containing lipoxygenase family protein	1.84931	0.981795	-1.8836	0.00209116	yes
Csa09g071080_1	calmodulin-binding family protein	1.84929	1.00672	-1.83694	0.00506271	yes
Csa03g015690_1	O-fucosyltransferase family protein	1.84884	0.620763	-2.97833	0.00233779	yes
Csa05g022830_1	BUB1-related (BUB1: budding uninhibited by benzymidazol 1)	1.84812	0.464903	-3.97529	0.0015436	yes
Csa10g033080_1	purple acid phosphatase 23	1.84733	1.18724	-1.55599	0.0190846	yes
Csa14g006100_1	protein arginine methyltransferase 10	1.84666	1.10324	-1.67385	0.0377337	yes
Csa09g098820_1	serpin 3	1.84551	1.21438	-1.51972	0.0151119	yes
Csa11g013880_1	Alkaline-phosphatase-like family protein	1.84504	1.13856	-1.6205	0.0107825	yes
Csa06g044670_1	ferritin 4	1.84056	1.04877	-1.75497	0.0393909	yes
Csa19g031860_1	TRAF-like family protein	1.8391	1.21467	-1.51408	0.000448752	yes
Csa15g009710_1	mitogen-activated protein kinase kinase kinase 6	1.83847	0.978493	-1.87888	0.00403143	yes
Csa07g019590_1	Zinc finger (C3HC4-type RING finger) family protein	1.83842	0.868439	-2.11693	0.00643882	yes
Csa11g090070_1	myo-inositol oxygenase 5	1.83835	0.22273	-8.25374	0.000317704	yes
Csa08g028110_1	P-loop containing nucleoside triphosphate hydrolases superfamily protein	1.83828	0.51441	-3.57357	0.0123949	yes
Csa03g002410_1	glycerol-3-phosphate acyltransferase 2	1.54212	0.749908	-2.05642	0.00270904	yes
Csa09g068270_1	meristematic receptor-like kinase	1.83447	0.232784	-7.88057	0.00550462	yes
Csa02g076080_1	UDP-Glycosyltransferase superfamily protein	1.8335	0.259889	-7.05495	0.0157285	yes
Csa11g092330_1	Plant protein of unknown function (DUF828)	1.83328	0.917252	-1.99867	0.0441776	yes
Csa20g008910_1	unknown protein	1.83169	0.595386	-3.07648	0.0018253	yes
Csa03g015220_1	methylesterase PCR A	1.83012	0.367387	-4.98144	0.000276459	yes
Csa15g010080_1	LETM1-like protein	1.82953	1.2051	-1.51816	0.0310603	yes
Csa19g024090_1	Plant invertase/pectin methylesterase inhibitor superfamily protein	1.82893	0.555666	-3.29142	0.0280732	yes
Csa03g059190_1	Major facilitator superfamily protein	1.82806	0.743689	-2.4581	0.00871956	yes
Csa03g023900_1	ATP binding microtubule motor family protein	1.82753	0.777498	-2.35053	0.020581	yes
Csa06g033270_1	Remorin family protein	1.82741	0.68003	-2.68725	0.0334668	yes
Csa17g014410_1	Pectin lyase-like superfamily protein	1.8268	1.02973	-1.77405	0.00838015	yes
Csa18g033080_1	Domain of unknown function (DUF966)	1.8264	1.05772	-1.72673	0.00131745	yes
Csa15g016570_1	Protein phosphatase 2C family protein	1.8263	1.20877	-1.51088	0.000734795	yes
Csa02g049690_1	pectin methylesterase PCR fragment F	1.8255	1.16612	-1.56545	0.00705278	yes
Csa01g029470_1	unknown protein	1.82546	0.561142	-3.25311	0.0175506	yes
Csa12g003630_1	Integrase-type DNA-binding superfamily protein	1.82503	0.629279	-2.90019	0.000245389	yes
Csa08g010630_1	H/ACA ribonucleoprotein complex, subunit Gar1/Naf1 protein	1.82397	0.953682	-1.91256	0.00202963	yes
Csa06g028270_1	Fes1B	1.8238	1.18189	-1.54312	0.0169701	yes
Csa10g031080_1	unknown protein	1.8228	0.217834	-8.36782	0.0134001	yes
Csa13g015890_1	Protein kinase superfamily protein	1.82122	0.460735	-3.95287	0.0225329	yes
Csa13g015410_1	dicarboxylate transporter 1	1.82046	1.04027	-1.74998	0.00071829	yes
Csa09g067720_1	ROP (rho of plants) guanine nucleotide exchange factor 6	1.82044	0.435455	-4.18054	0.00910527	yes
Csa18g023940_1	thylakoid lumen 15.0 kDa protein	1.82002	0.949022	-1.91779	0.0353761	yes
Csa01g002440_1	zinc finger protein 1	1.81895	0.971228	-1.87284	0.00211593	yes
Csa05g004230_1	Matrixin family protein	1.81873	0.792225	-2.29572	0.018263	yes
Csa05g015320_1	RING/U-box superfamily protein	1.81752	0.361936	-5.02167	0.0126357	yes
Csa07g012060_1	unknown protein	1.815	0.413583	-4.38848	0.0318104	yes
Csa16g040440_1	CYCLIN B2	1.81373	0.479967	-3.77886	0.00179621	yes
Csa03g038620_1	Major facilitator superfamily protein	1.81276	0.304223	-5.95865	0.00076898	yes
Csa07g056570_1	cellulose synthase 10	1.81225	0.482365	-3.75701	0.00331915	yes
Csa03g037390_1	MATE efflux family protein	1.81128	1.0436	-1.73562	0.0320636	yes
Csa19g007040_1	Tesmin/TSO1-like CXC domain-containing protein	1.81092	0.677001	-2.67492	0.00238533	yes
Csa02g061630_1	chloroplast import apparatus 2	1.81061	0.602299	-3.00616	0.0047935	yes
Csa08g018100_1	amino acid permease 7	1.81025	0.732567	-2.4711	0.00392519	yes
Csa10g028980_1	C2H2-like zinc finger protein	1.80928	1.16766	-1.54949	0.010639	yes
Csa07g057150_1	IQ-domain 6	1.80771	0.541186	-3.34028	0.00237364	yes
Csa10g012400_1	Protein of unknown function (DUF630 and DUF632)	1.80705	0.778191	-2.32211	0.0100182	yes
Csa04g030420_1	malate dehydrogenase	1.80689	1.13427	-1.593	0.00580637	yes
Csa17g092680_1	Putative Protein	1.80673	0.262921	-6.87179	0.00276285	yes
Csa14g030490_1	Plant invertase/pectin methylesterase inhibitor superfamily protein	1.80612	1.16732	-1.54723	0.0398278	yes
Csa19g052180_1	rotamase CYP 3	1.80532	1.18846	-1.51904	0.0462928	yes
Csa16g044350_1	Di-glucose binding protein with Kinesin motor domain	1.80497	0.703063	-2.56729	0.00995484	yes
Csa01g025790_1	Protein of unknown function (DUF1677)	1.8045	0.380412	-4.74354	0.0181738	yes
Csa01g021670_1	RING/U-box superfamily protein	1.80075	0.574032	-3.13702	0.00499197	yes
Csa11g090140_1	unknown protein	1.80023	0.707589	-2.54417	0.000329343	yes
Csa15g031410_1	RNA-binding (RRM/RBD/RNP motifs) family protein	1.79911	1.04419	-1.72297	0.00246723	yes
Csa11g101050_1	chromatin remodeling 24	1.79907	0.585541	-3.07249	0.00281136	yes
Csa04g056030_1	autoinhibited Ca(2+)-ATPase, isoform 4	1.79721	1.07091	-1.67822	0.0317743	yes
Csa16g044980_1	UDP-glucosyl transferase 84B1	1.79626	0.852452	-2.10717	0.000448372	yes
Csa04g008810_1	emp24/gp25L/p24 family/GOLD family protein	1.79601	0.689802	-2.60366	0.00876736	yes
Csa18g036130_1	Leucine-rich repeat protein kinase family protein	1.79549	0.820007	-2.18961	0.00176066	yes
Csa17g093400_1	Dynamin related protein 5A	1.79513	0.642622	-2.79344	0.000707916	yes
Csa18g030420_1	Afadin/alpha-actinin-binding protein	1.79503	0.560873	-3.20042	0.011717	yes
Csa14g064000_1	Leucine-rich repeat transmembrane protein kinase	1.79468	0.995804	-1.80225	0.000436937	yes
Csa14g011180_1	Eukaryotic aspartyl protease family protein	1.79431	1.0618	-1.68987	0.0053313	yes
Csa10g029720_1	GATA type zinc finger transcription factor family protein	1.79191	0.999921	-1.79206	0.034507	yes
Csa20g018410_1	ARMADILLO BTB protein 1	1.78993	0.381918	-4.6867	0.00268136	yes
Csa18g023000_1	phloem protein 2-A14	1.78946	0.76643	-2.3348	0.000446738	yes
Csa16g055860_1	O-methyltransferase family protein	1.78942	0.0983651	-18.1916	0.0036918	yes
Csa14g044150_1	FORMS APLOID AND BINUCLEATE CELLS 1A	1.78934	0.954188	-1.87525	0.00706201	yes
Csa09g070680_1	plasmodesmata callose-binding protein 5	1.78808	1.03986	-1.71954	0.00599953	yes
Csa10g027590_1	damaged DNA binding	1.78645	1.12786	-1.58393	0.00303351	yes
Csa15g047000_1	unknown protein	1.78615	0.452203	-3.94989	0.00220955	yes
Csa15g012790_1	P-loop nucleoside triphosphate hydrolases superfamily protein with CH (Calponin Homology) domain	1.78511	0.480583	-3.71447	0.00170887	yes
Csa16g007680_1	BUB1-related (BUB1: budding uninhibited by benzymidazol 1)	1.78504	0.490564	-3.63874	0.0249254	yes
Csa05g017920_1	P-loop containing nucleoside triphosphate hydrolases superfamily protein	1.78342	0.3476	-5.13067	4.35352e-05	yes
Csa13g015640_1	ARMADILLO BTB protein 1	1.78326	0.451489	-3.94972	0.00742368	yes
Csa09g085500_1	Cyclophilin-like peptidyl-prolyl cis-trans isomerase family protein	1.78172	0.759467	-2.34601	0.00486429	yes
Csa11g053710_1	Zinc-finger domain of monoamine-oxidase A repressor R1 protein	1.78167	1.10331	-1.61484	0.000125219	yes
Csa10g021100_1	ERD (early-responsive to dehydration stress) family protein	1.78018	1.04126	-1.70964	0.0132589	yes
Csa04g044360_1	UV-B-insensitive 4-like	1.7799	0.585749	-3.03868	0.0228105	yes
Csa10g018200_1	AAA-type ATPase family protein	1.77743	1.04677	-1.69801	0.0084556	yes
Csa09g064510_1	Protein of unknown function, DUF593	1.77688	0.92957	-1.91151	0.036471	yes
Csa05g001650_1	P-loop nucleoside triphosphate hydrolases superfamily protein with CH (Calponin Homology) domain	1.77606	0.853964	-2.07978	0.0421529	yes
Csa20g016470_1	KNOTTED1-like homeobox gene 4	1.77548	1.12446	-1.57895	0.000959228	yes
Csa20g017530_1	6-&1-fructan exohydrolase	1.77433	0.656444	-2.70293	0.011815	yes
Csa04g051030_1	DNAse I-like superfamily protein	1.77374	0.718168	-2.46981	1.41775e-05	yes
Csa17g008910_1	Protein of unknown function (DUF295)	1.77367	0.995925	-1.78093	0.00674142	yes
Csa14g027760_1	AGAMOUS-like 87	1.77224	0.263902	-6.71554	0.0109335	yes
Csa11g033620_1	pentatricopeptide (PPR) repeat-containing protein	1.77159	1.01197	-1.75064	0.00709522	yes
Csa09g048710_1	anaphase-promoting complex subunit 8	1.77105	0.98302	-1.80164	0.00146239	yes
Csa01g035150_1	Transcriptional factor B3 family protein	1.76922	0.640952	-2.7603	0.0206818	yes
Csa15g015560_1	Polyketide cyclase/dehydrase and lipid transport superfamily protein	1.76862	0.166515	-10.6214	0.00414364	yes
Csa01g027200_1	Aluminium induced protein with YGL and LRDR motifs	1.76817	1.11139	-1.59095	0.0148304	yes
Csa06g021950_1	CONTAINS InterPro DOMAIN/s: Kinetochore-Ndc80 complex, subunit Spc25 (InterPro:IPR013255)	1.76755	0.449558	-3.93176	0.0117463	yes
Csa07g012540_1	syntaxin of plants 23	1.76642	0.366912	-4.81428	0.0381602	yes
Csa06g019650_1	Histone superfamily protein	1.76514	0.570666	-3.09313	0.000819398	yes
Csa08g053480_1	unknown protein	1.76374	0.616841	-2.85932	0.000237907	yes
Csa02g055900_1	zinc finger protein-related	1.76355	1.08958	-1.61856	0.00510677	yes
Csa10g006530_1	Cyclin B2	1.76255	0.48929	-3.60225	0.000281409	yes
Csa19g009830_1	Ribosomal protein L34e superfamily protein	1.7625	0.880975	-2.00063	0.0164666	yes
Csa14g020390_1	glyceraldehyde-3-phosphate dehydrogenase of plastid 2	1.75974	1.00233	-1.75566	0.0479405	yes
Csa09g083860_1	Defensin-like (DEFL) family protein	1.75765	0.309557	-5.67796	0.0119667	yes
Csa10g013290_1	Putative Protein	1.75708	0.408805	-4.29809	0.0199944	yes
Csa01g020160_1	phragmoplast orienting kinesin 1	1.75647	1.07533	-1.63343	0.0414335	yes
Csa11g024790_1	endonuclease 3	1.75608	0.926316	-1.89577	0.000494377	yes
Csa11g012810_1	Glucose-1-phosphate adenylyltransferase family protein	1.75586	0.94439	-1.85925	0.00736137	yes
Csa14g067530_1	HMG (high mobility group) box protein with ARID/BRIGHT DNA-binding domain	1.75538	0.597818	-2.93632	0.00190262	yes
Csa19g021000_1	pectin methylesterase 3	1.75412	0.132983	-13.1906	0.00907702	yes
Csa11g026100_1	plastid transcriptionally active 14	1.75388	0.802881	-2.18448	0.000560691	yes
Csa11g100440_1	Protein of unknown function (DUF 3339)	1.75245	1.10253	-1.58949	0.0343597	yes
Csa15g015320_1	CYCLIN B1	1.75226	0.236112	-7.42128	0.00370262	yes
Csa13g013840_1	KNOTTED1-like homeobox gene 4	1.75102	1.16734	-1.50001	0.0178506	yes
Csa01g011550_1	UDP-Glycosyltransferase superfamily protein	1.74952	0.987827	-1.77108	0.0161676	yes
Csa19g024440_1	phragmoplast orienting kinesin 1	1.7492	1.02912	-1.6997	0.00423413	yes
Csa15g014330_1	emp24/gp25L/p24 family/GOLD family protein	1.74791	1.14222	-1.53027	0.00618014	yes
Csa04g042470_1	meristematic receptor-like kinase	1.74732	0.361002	-4.84019	0.0108772	yes
Csa15g082340_1	ATP binding	1.74717	0.481737	-3.62681	0.00819556	yes
Csa11g065060_1	Defensin-like (DEFL) family protein	1.7471	0.197704	-8.83694	0.000810829	yes
Csa11g051940_1	AMP-dependent synthetase and ligase family protein	1.74592	0.573771	-3.04288	0.0305177	yes
Csa14g039260_1	Encodes a defensin-like (DEFL) family protein.	1.74585	0.705618	-2.47422	0.0295533	yes
Csa11g015900_1	nodulin MtN21 /EamA-like transporter family protein	1.7458	0.83077	-2.10143	3.6083e-05	yes
Csa15g007650_1	Plant protein of unknown function (DUF828)	1.74394	0.98826	-1.76466	0.0354638	yes
Csa15g084540_1	myo-inositol oxygenase 2	1.74004	0.621443	-2.8	0.0182406	yes
Csa04g042000_1	ROP (rho of plants) guanine nucleotide exchange factor 6	1.73989	0.372387	-4.67225	0.00973869	yes
Csa14g006250_1	Tetratricopeptide repeat (TPR)-like superfamily protein	1.73909	0.333312	-5.2176	0.0169014	yes
Csa16g046600_1	unknown protein	1.73887	0.452515	-3.84269	0.00053103	yes
Csa04g066120_1	unknown protein	1.73874	0.786295	-2.21131	0.00447925	yes
Csa03g030030_1	S-adenosyl-L-methionine-dependent methyltransferases superfamily protein	1.7387	1.08856	-1.59724	0.0124222	yes
Csa17g079280_1	AT hook motif-containing protein	1.73778	1.12147	-1.54955	0.026525	yes
Csa13g027800_1	serine carboxypeptidase-like 34	1.73768	1.12484	-1.54482	0.000586241	yes
Csa08g060390_1	DNA GYRASE B2	1.73749	0.987481	-1.75952	0.00978501	yes
Csa06g053500_1	unknown protein	1.73746	0.803959	-2.16114	0.00963383	yes
Csa19g050740_1	hemoglobin 1	1.73727	1.14054	-1.5232	0.00186659	yes
Csa19g001440_1	like SEX4 1	1.73609	1.13779	-1.52584	0.00405105	yes
Csa01g011150_1	P-loop nucleoside triphosphate hydrolases superfamily protein with CH (Calponin Homology) domain	1.73533	0.66898	-2.59399	0.00145668	yes
Csa11g081940_1	nuclear factor Y, subunit C6	1.73497	0.825794	-2.10097	0.0136519	yes
Csa01g038540_1	ARM repeat superfamily protein	1.73484	0.875121	-1.9824	0.00243787	yes
Csa08g062330_1	ATP binding microtubule motor family protein	1.73464	0.91295	-1.90004	0.0220591	yes
Csa17g073140_1	Transmembrane amino acid transporter family protein	1.73444	0.865555	-2.00384	0.000876066	yes
Csa03g051360_1	Transmembrane amino acid transporter family protein	1.73348	1.05126	-1.64896	0.0195733	yes
Csa19g024130_1	Translation elongation factor EF1B/ribosomal protein S6 family protein	1.73333	1.12627	-1.539	0.0466113	yes
Csa19g015660_1	CYCLIN B1	1.73301	0.170322	-10.1749	0.00826722	yes
Csa19g024840_1	Kinase interacting (KIP1-like) family protein	1.73026	0.429246	-4.03094	0.00192016	yes
Csa07g033050_1	DNA polymerase alpha 2	1.72886	1.08047	-1.6001	0.00576211	yes
Csa02g076460_1	GATA transcription factor 5	1.72776	1.06216	-1.62664	0.030462	yes
Csa03g014420_1	NAD(P)-linked oxidoreductase superfamily protein	1.7271	0.552964	-3.12335	0.00546967	yes
Csa20g026530_1	H/ACA ribonucleoprotein complex, subunit Gar1/Naf1 protein	1.72637	1.04432	-1.6531	0.014959	yes
Csa14g010460_1	plant glycogenin-like starch initiation protein 5	1.72615	0.929644	-1.85679	0.00295249	yes
Csa06g016950_1	nitrilase 1	1.72601	1.11948	-1.54179	0.000486494	yes
Csa20g038200_1	K-box region and MADS-box transcription factor family protein	1.72593	0.967472	-1.78396	0.042521	yes
Csa07g032980_1	Protein of unknown function (DUF3537)	1.72344	0.892809	-1.93036	0.0292114	yes
Csa02g075590_1	DNA-directed DNA polymerases	1.72236	0.7197	-2.39316	0.0115052	yes
Csa04g067870_1	Rubber elongation factor protein (REF)	1.72159	0.917124	-1.87716	0.0245711	yes
Csa16g051710_1	Putative Protein	1.72102	0.634151	-2.7139	0.0103226	yes
Csa04g015790_1	Protein of unknown function DUF2359, transmembrane	1.71901	1.08962	-1.57762	0.0275975	yes
Csa10g040400_1	unknown protein	1.71854	0.515016	-3.33687	0.000995768	yes
Csa16g008820_1	LOCATED IN: chloroplast	1.71821	0.617981	-2.78035	0.00723933	yes
Csa17g085750_1	Transducin/WD40 repeat-like superfamily protein	1.71799	0.860865	-1.99565	0.00226045	yes
Csa17g085720_1	unknown protein	1.71797	1.0835	-1.58557	0.000221356	yes
Csa12g025210_1	INVOLVED IN: biological_process unknown	1.71745	0.354098	-4.85022	0.00931613	yes
Csa04g064750_1	S-adenosyl-L-methionine-dependent methyltransferases superfamily protein	1.71712	0.783644	-2.1912	0.0213481	yes
Csa11g073540_1	unknown protein	1.71594	0.249709	-6.87175	0.00613971	yes
Csa04g042680_1	Plant protein of unknown function (DUF827)	1.71382	0.844717	-2.02887	0.0353224	yes
Csa20g037890_1	serine carboxypeptidase-like 47	1.71298	0.0399073	-42.9241	0.0417165	yes
Csa15g032040_1	ERD (early-responsive to dehydration stress) family protein	1.71283	0.207393	-8.25887	0.00156658	yes
Csa03g024630_1	F-box family protein	1.71252	0.930101	-1.84122	0.0134576	yes
Csa13g020090_1	homeodomain GLABROUS 9	1.71197	0.737291	-2.32197	0.000468262	yes
Csa02g073190_1	Octicosapeptide/Phox/Bem1p family protein	1.71142	1.09557	-1.56214	0.00857899	yes
Csa13g054240_1	Rho GTPase activating protein with PAK-box/P21-Rho-binding domain	1.71128	0.431091	-3.96964	0.000207336	yes
Csa20g039090_1	HXXXD-type acyl-transferase family protein	4.07146	2.56725	-1.58592	0.00090754	yes
Csa07g008280_1	Serinc-domain containing serine and sphingolipid biosynthesis protein	1.70789	0.905431	-1.88628	0.00868667	yes
Csa04g008480_1	ribonuclease 1	1.70775	0.486878	-3.50756	0.0433735	yes
Csa10g010730_1	Tetrapyrrole (Corrin/Porphyrin) Methylases	1.70676	0.981724	-1.73854	0.0336019	yes
Csa18g009780_1	unknown protein	1.70559	0.805225	-2.11816	0.0196096	yes
Csa12g002480_1	unknown protein	1.70537	0.805009	-2.11845	0.0285344	yes
Csa09g084900_1	unknown protein	1.70521	0.42436	-4.0183	0.0432258	yes
Csa04g003010_1	response regulator 14	1.70507	1.02392	-1.66523	0.0136673	yes
Csa10g020640_1	adenine phosphoribosyl transferase 3	1.70479	0.789196	-2.16016	0.00265136	yes
Csa11g065070_1	Putative membrane lipoprotein	1.70451	0.178208	-9.56475	0.00325085	yes
Csa03g046560_1	thioredoxin Y2	1.70374	1.12474	-1.51479	0.0418782	yes
Csa16g006090_1	Pectin lyase-like superfamily protein	1.70362	0.725115	-2.34945	0.00138549	yes
Csa03g002790_1	cellulose synthase-like D5	1.70213	0.402445	-4.22948	0.0115428	yes
Csa11g074440_1	unknown protein	1.70208	0.306031	-5.56178	6.77615e-05	yes
Csa10g041120_1	ARM repeat superfamily protein	1.70202	0.427272	-3.98347	0.00144532	yes
Csa12g036390_1	binding	1.70179	0.392149	-4.33965	0.0107068	yes
Csa17g001560_1	RNA-binding (RRM/RBD/RNP motifs) family protein	1.70148	1.06689	-1.59481	0.0109688	yes
Csa19g029550_1	BRCT domain-containing DNA repair protein	1.6985	1.01441	-1.67437	0.00245382	yes
Csa03g005210_1	breast cancer associated RING 1	1.69792	0.272132	-6.23932	0.00217561	yes
Csa09g069820_1	Glycosyltransferase family 61 protein	1.69511	1.0954	-1.54748	0.000860827	yes
Csa08g041690_1	IQ-domain 16	1.69383	0.170356	-9.9429	0.00226325	yes
Csa07g050390_1	putative protein kinase 1	1.69285	0.542204	-3.12216	0.000613793	yes
Csa13g027560_1	FRA8 homolog	1.69232	1.11528	-1.51739	0.00647457	yes
Csa12g040490_1	Eukaryotic aspartyl protease family protein	1.6923	0.0958482	-17.6561	0.00284761	yes
Csa20g077560_1	Putative Protein	1.6923	0.0617374	-27.4112	0.0306929	yes
Csa04g049640_1	P-loop containing nucleoside triphosphate hydrolases superfamily protein	1.69141	0.435462	-3.88418	0.000967499	yes
Csa10g029050_1	DENN (AEX-3) domain-containing protein	1.69072	1.11225	-1.52009	0.0151595	yes
Csa11g099000_1	glycosyltransferase 18	1.69027	0.895614	-1.88727	0.00764773	yes
Csa04g062940_1	Matrixin family protein	1.68993	0.992389	-1.70289	0.0195941	yes
Csa15g031100_1	GATA transcription factor 29	1.68951	0.186208	-9.07327	0.0151119	yes
Csa04g041280_1	unknown protein	1.68742	0.886051	-1.90443	0.0145753	yes
Csa19g022390_1	Tetratricopeptide repeat (TPR)-like superfamily protein	1.68596	1.02218	-1.64938	0.000259173	yes
Csa09g094100_1	natural resistance-associated macrophage protein 1	1.68546	1.12113	-1.50335	0.0173652	yes
Csa11g101420_1	arabinogalactan protein 1	1.6841	0.326367	-5.16014	0.0437046	yes
Csa13g008630_1	unknown protein	1.68375	0.615811	-2.7342	0.00196632	yes
Csa17g021680_1	wall associated kinase-like 7	1.68085	0.756309	-2.22243	0.0359537	yes
Csa02g076180_1	Protein of unknown function, DUF547	1.68004	0.673598	-2.49413	0.00633958	yes
Csa16g012700_1	Protein kinase superfamily protein	1.67978	0.896287	-1.87415	0.00235844	yes
Csa19g048050_1	ATP binding	1.67937	0.214177	-7.84106	0.00479298	yes
Csa11g090330_1	GATA type zinc finger transcription factor family protein	1.67817	0.222792	-7.53246	0.0220219	yes
Csa09g092330_1	IQ-domain 6	1.67797	0.400416	-4.19057	0.0227163	yes
Csa11g024480_1	binding	1.67675	0.443354	-3.78197	0.000938913	yes
Csa15g072080_1	unknown protein	1.67652	0.313954	-5.34002	0.0045171	yes
Csa00555s070_1	phosphate transporter 3	1.67489	0.961684	-1.74162	0.0117787	yes
Csa11g014340_1	Mnd1 family protein	1.67474	0.980873	-1.7074	0.0334027	yes
Csa13g002420_1	CONTAINS InterPro DOMAIN/s: SANT associated (InterPro:IPR015216)	1.67443	0.740489	-2.26125	0.00380951	yes
Csa12g009530_1	CYCLIN D3	1.67328	0.980061	-1.70732	0.0043479	yes
Csa11g084940_1	NAD(P)-binding Rossmann-fold superfamily protein	1.67059	0.164893	-10.1314	0.0109438	yes
Csa05g021490_1	unknown protein	1.67003	0.869275	-1.92118	0.0135952	yes
Csa15g005570_1	Alba DNA/RNA-binding protein	1.66874	0.584995	-2.85258	0.0277712	yes
Csa02g062360_1	Fatty acid hydroxylase superfamily	1.66774	1.00042	-1.66704	0.00239874	yes
Csa20g071620_1	calmodulin like 43	1.66608	0.464651	-3.58566	0.00537295	yes
Csa08g018210_1	HXXXD-type acyl-transferase family protein	4.00614	2.18124	-1.83663	3.70199e-05	yes
Csa17g021660_1	tubby like protein 8	1.66549	0.593507	-2.80618	0.0227182	yes
Csa13g025660_1	Late embryogenesis abundant (LEA) hydroxyproline-rich glycoprotein family	1.66463	0.688022	-2.41945	0.0454827	yes
Csa20g080900_1	ubiquitin-specific protease 21	1.66404	0.336614	-4.94345	0.00154471	yes
Csa11g033090_1	Plant protein of unknown function (DUF828) with plant pleckstrin homology-like region	1.6637	1.07387	-1.54925	0.0143169	yes
Csa05g024510_1	Transmembrane protein 97, predicted	1.6625	1.00315	-1.65728	0.0329414	yes
Csa09g062650_1	cyclin-dependent kinase B1	1.66215	0.464922	-3.57511	0.0155649	yes
Csa03g020900_1	interactor of constitutive active rops 1	1.66111	0.590125	-2.81484	0.0128318	yes
Csa03g020110_1	organic cation/carnitine transporter 3	1.66076	0.718069	-2.31282	0.000678989	yes
Csa20g005740_1	Putative Protein	1.66048	1.05133	-1.57941	0.0248203	yes
Csa04g050990_1	ATP binding microtubule motor family protein	1.66021	0.650447	-2.55242	0.0107743	yes
Csa11g025920_1	CTP synthase family protein	1.65907	0.974763	-1.70202	0.0119634	yes
Csa17g033930_1	origin recognition complex protein 6	1.65877	0.593329	-2.7957	0.0136845	yes
Csa13g019510_1	ATP binding	1.65825	0.904835	-1.83265	0.0404483	yes
Csa14g001550_1	plasma membrane intrinsic protein 1	1.65807	0.897982	-1.84644	0.00774311	yes
Csa10g026910_1	Q94JR3 (AT4g18280/T9A21_130)	1.65807	0.538161	-3.08099	0.0106445	yes
Csa02g004850_1	DHHC-type zinc finger family protein	1.65748	0.291412	-5.68776	0.00753013	yes
Csa02g049180_1	timeless family protein	1.65701	0.614296	-2.69742	0.0161886	yes
Csa10g002240_1	cytochrome P450, family 96, subfamily A, polypeptide 9	1.6568	0.383085	-4.3249	5.22553e-05	yes
Csa20g032830_1	RAS associated with diabetes protein 51	1.65634	0.873542	-1.89612	0.0199526	yes
Csa08g029660_1	Polyketide cyclase/dehydrase and lipid transport superfamily protein	1.65622	0.45101	-3.67225	0.00081105	yes
Csa01g005590_1	Tesmin/TSO1-like CXC domain-containing protein	1.65614	0.792679	-2.0893	0.0026174	yes
Csa06g005570_1	DNA-binding HORMA family protein	1.65491	0.503349	-3.28781	0.0487583	yes
Csa01g015800_1	Lysyl-tRNA synthetase, class II	1.65367	1.03239	-1.60179	0.0481831	yes
Csa01g023200_1	Kinesin motor family protein	1.6525	0.374691	-4.41031	0.00323651	yes
Csa12g017130_1		1.6522	0.979509	-1.68676	0.00422349	yes
Csa01g022700_1	D7LA19 (Putative uncharacterized protein)	1.65219	0.54395	-3.03739	0.0267907	yes
Csa03g031300_1	B-box type zinc finger protein with CCT domain	1.65073	0.895407	-1.84355	0.0179221	yes
Csa16g027410_1	Protein of unknown function (DUF3537)	1.65031	0.701786	-2.35159	0.0423477	yes
Csa12g024950_1	unknown protein	1.64777	0.556238	-2.96235	0.00642896	yes
Csa14g005140_1	breast cancer associated RING 1	1.64696	0.355473	-4.63316	0.00835119	yes
[truncated: 5,934 more rows]

## Sheet: Cs-14 Vs Cs-Leaf
Table S4. Expression values of Camelina gene models and significant differential expression between camelina tissues. RPKM value assigned to each gene are shown with mapped reads (RPKM sheet). Differentially expressed genes between the comparing tissues using Log2 RPKM values as expression values are listed in Cs-14 Vs Cs-21, Cs-14 Vs Cs-Leaf, and Cs-21 Vs Cs-Leaf sheets. Log2 fold change (>1.5 o…
Gene ID	Camelina designate	Cs-14	Cs-Leaf	Log2 Fold change	P-Value	Significant
Csa18g032610_1	lipid transfer protein 4	11.1092	2.37279	4.68191	3.80433e-06	yes
Csa04g061240_1	Scorpion toxin-like knottin superfamily protein	10.3072	6.54234	1.57546	0.00386771	yes
Csa05g006880_1	Scorpion toxin-like knottin superfamily protein	10.269	3.34152	3.07316	0.00376786	yes
Csa10g042420_1	Oleosin family protein	10.1442	0.512851	19.7801	0.000150928	yes
Csa09g097100_1	Vacuolar calcium-binding protein-related	10.0515	3.89564	2.58019	0.00181086	yes
Csa02g065010_1	lipid transfer protein 4	9.90882	2.03637	4.86592	0.00339005	yes
Csa11g024290_1	Peroxidase superfamily protein	9.82663	5.49586	1.78801	0.000160592	yes
Csa19g001360_1	Oleosin family protein	9.77781	0.55877	17.4988	0.00118561	yes
Csa11g093150_1	lipid transfer protein 4	9.69861	0.672986	14.4113	0.00218127	yes
Csa18g033140_1	Gibberellin-regulated family protein	9.69636	1.47937	6.55437	4.65375e-05	yes
Csa12g036130_1	Peroxidase superfamily protein	9.64524	4.58183	2.10511	0.000425321	yes
Csa03g015710_1	2-oxoglutarate (2OG) and Fe(II)-dependent oxygenase superfamily protein	9.48368	0.23479	40.3921	0.000197438	yes
Csa04g061220_1	Scorpion toxin-like knottin superfamily protein	9.44311	4.3039	2.19408	3.49317e-05	yes
Csa14g030400_1	MLP-like protein 28	9.38924	2.90647	3.23046	0.00119125	yes
Csa07g063770_1	Vacuolar calcium-binding protein-related	9.26408	3.93182	2.35618	0.00336504	yes
Csa11g093710_1	Gibberellin-regulated family protein	9.24649	2.67715	3.45386	2.20426e-06	yes
Csa01g005810_1	acyl carrier protein 1	9.18963	3.26118	2.81788	0.00211377	yes
Csa02g012730_1	Saposin-like aspartyl protease family protein	9.18603	2.20724	4.16178	2.95694e-06	yes
Csa17g016270_1	Putative Protein	9.13531	2.608	3.5028	0.00127843	yes
Csa20g038690_1	homolog of Medicago truncatula MTN3	9.11534	5.28178	1.72581	5.41819e-05	yes
Csa16g020350_1	acyl carrier protein 3	9.0389	5.48297	1.64854	6.65193e-05	yes
Csa16g055220_1	Vacuolar calcium-binding protein-related	9.03557	4.67343	1.93339	0.00442762	yes
Csa20g023250_1	O-fucosyltransferase family protein	9.03332	2.47465	3.65034	0.000453427	yes
Csa17g030230_1	MLP-like protein 28	8.94187	3.90618	2.28916	0.000150406	yes
Csa04g007600_1	low-molecular-weight cysteine-rich 69	8.93832	4.49593	1.98809	0.000535965	yes
Csa13g052180_1	Saposin-like aspartyl protease family protein	8.89151	1.49179	5.96031	0.000232805	yes
Csa15g023060_1	Adenine nucleotide alpha hydrolases-like superfamily protein	8.8841	5.43419	1.63485	0.000532801	yes
Csa04g042650_1	copper chaperone	8.783	5.65584	1.55291	0.0019718	yes
Csa08g011750_1	Aluminium induced protein with YGL and LRDR motifs	8.76458	4.71198	1.86006	0.000985677	yes
Csa01g013010_1	Adenine nucleotide alpha hydrolases-like superfamily protein	8.74115	4.4153	1.97974	0.00259291	yes
Csa15g026660_1	2-oxoglutarate (2OG) and Fe(II)-dependent oxygenase superfamily protein	8.72887	1.69333	5.15487	0.00326189	yes
Csa10g021310_1	Peroxidase superfamily protein	8.71907	5.13696	1.69732	0.000300748	yes
Csa05g020430_1	FAD-binding Berberine family protein	8.71595	1.31487	6.62873	0.00137998	yes
Csa09g080880_1	Dehydrin family protein	8.6733	4.62992	1.87331	2.21526e-05	yes
Csa03g025100_1	extensin 3	8.65747	3.26261	2.65354	0.00185584	yes
Csa07g063550_1	Saposin-like aspartyl protease family protein	8.6309	0.291525	29.606	0.000256442	yes
Csa16g040300_1	Dehydrin family protein	8.62591	4.23307	2.03774	0.00100218	yes
Csa11g008950_1	S-adenosyl-L-methionine-dependent methyltransferases superfamily protein	8.59524	4.85069	1.77196	0.00116024	yes
Csa01g013220_1	fatty acid desaturase 2	8.59093	4.14038	2.07491	0.000501933	yes
Csa08g052880_1	Cysteine proteinases superfamily protein	8.53641	3.02215	2.82462	0.00594624	yes
Csa06g049790_1	Scorpion toxin-like knottin superfamily protein	8.40846	1.24343	6.76229	0.000749323	yes
Csa05g076270_1	acyl carrier protein 3	8.39325	5.30724	1.58147	0.000537009	yes
Csa16g023270_1	cytosolic NADP+-dependent isocitrate dehydrogenase	8.39152	5.21804	1.60817	0.0017843	yes
Csa07g023540_1	acyl carrier protein 3	8.38518	4.89692	1.71234	1.9517e-05	yes
Csa07g047700_1	Dehydrin family protein	8.37512	3.74976	2.23351	0.000810098	yes
Csa15g003030_1	Adenine nucleotide alpha hydrolases-like superfamily protein	8.3586	3.31901	2.5184	2.75555e-06	yes
Csa06g008780_1	oleosin 4	8.33802	0.511337	16.3063	3.29835e-05	yes
Csa17g094610_1	aldehyde dehydrogenase 7B4	8.30343	2.08049	3.99109	0.000391788	yes
Csa20g028700_1	Aluminium induced protein with YGL and LRDR motifs	8.30023	4.98906	1.66369	0.000792356	yes
Csa14g014950_1	Putative Protein	8.23584	3.13512	2.62696	0.00280912	yes
Csa17g015930_1	glyoxalase I homolog	8.21471	5.44361	1.50906	0.000888421	yes
Csa14g064720_1	aldehyde dehydrogenase 7B4	8.19941	3.10391	2.64164	0.000952874	yes
Csa07g029870_1	cytosolic NADP+-dependent isocitrate dehydrogenase	8.18035	5.02721	1.62722	0.00109256	yes
Csa06g049800_1	Scorpion toxin-like knottin superfamily protein	8.17931	4.1766	1.95836	0.000551068	yes
Csa02g005050_1	GLNB1 homolog	8.15745	5.36394	1.52079	0.00316132	yes
Csa04g007610_1	low-molecular-weight cysteine-rich 69	8.13031	5.35423	1.51848	6.58567e-05	yes
Csa11g019580_1	Fe superoxide dismutase 1	8.10332	4.44413	1.82337	0.00728184	yes
Csa02g074960_1	phytosulfokine 5 precursor	8.08331	3.96058	2.04094	0.00335441	yes
Csa17g040770_1	TRICHOME BIREFRINGENCE-LIKE 38	8.07888	2.26777	3.56247	0.000325658	yes
Csa12g028130_1	Fe superoxide dismutase 1	8.07468	4.34566	1.8581	0.00602652	yes
Csa02g004740_1	Cysteine proteinases superfamily protein	8.03611	3.1269	2.56999	0.00114115	yes
Csa12g001920_1	Papain family cysteine protease	7.98767	5.24693	1.52235	0.00332835	yes
Csa17g092830_1	lysophospholipase 2	7.96237	3.49786	2.27635	0.000229365	yes
Csa09g097710_1	nucleotide-rhamnose synthase/epimerase-reductase	7.96077	5.04911	1.57667	3.52175e-06	yes
Csa13g018540_1	O-fucosyltransferase family protein	7.92546	2.95418	2.6828	0.000353594	yes
Csa04g061210_1	Scorpion toxin-like knottin superfamily protein	7.9239	0.716793	11.0546	0.00244203	yes
Csa06g037270_1	FAD-binding Berberine family protein	7.90802	1.04259	7.58495	0.00228869	yes
Csa10g015380_1	Aluminium induced protein with YGL and LRDR motifs	7.90483	1.66647	4.74346	0.0015181	yes
Csa11g016690_1	Aluminium induced protein with YGL and LRDR motifs	7.89887	0.723139	10.923	0.00233245	yes
Csa08g005050_1	senescence-associated gene 29	7.88072	1.27013	6.20467	1.20799e-05	yes
Csa14g034720_1	NAD(P)-binding Rossmann-fold superfamily protein	7.86921	4.1964	1.87523	7.23959e-06	yes
Csa20g050340_1	thioglucoside glucohydrolase 1	7.86092	2.72352	2.88631	0.00939255	yes
Csa17g035810_1	NAD(P)-binding Rossmann-fold superfamily protein	7.8599	4.58676	1.71361	0.000282082	yes
Csa13g006710_1	F1F0-ATPase inhibitor protein, putative	7.8434	5.13433	1.52764	0.00284649	yes
Csa13g022040_1	Aluminium induced protein with YGL and LRDR motifs	7.83139	5.07412	1.5434	0.000676047	yes
Csa00545s010_1	Saposin-like aspartyl protease family protein	7.82809	1.83167	4.27375	0.00175712	yes
Csa13g055360_1	GLNB1 homolog	7.80048	4.77514	1.63356	4.83034e-05	yes
Csa19g005390_1	Adenine nucleotide alpha hydrolases-like superfamily protein	7.79531	3.3021	2.36072	0.000472011	yes
Csa15g016520_1	heat shock protein 70	7.77127	3.19033	2.43588	0.0100522	yes
Csa15g015750_1	Adenine nucleotide alpha hydrolases-like superfamily protein	7.76351	4.36021	1.78054	0.00175579	yes
Csa06g002160_1	low-molecular-weight cysteine-rich 69	7.74559	4.22814	1.83191	0.00260971	yes
Csa14g011050_1	Translation elongation factor EF1B, gamma chain	7.7321	4.9118	1.57419	0.00531581	yes
Csa15g079170_1	RmlC-like cupins superfamily protein	7.70865	0.170627	45.1785	0.00107904	yes
Csa08g007880_1	O-fucosyltransferase family protein	7.67349	2.55293	3.00576	0.000324909	yes
Csa17g030320_1	Plant invertase/pectin methylesterase inhibitor superfamily	7.65755	1.26543	6.05136	0.00045847	yes
Csa02g072000_1	farnesylated protein 3	7.64497	4.2671	1.79161	1.85257e-05	yes
Csa02g057720_1	IAA carboxylmethyltransferase 1	7.641	0.782209	9.76849	0.00225765	yes
Csa07g056960_1	alpha-vacuolar processing enzyme	7.63032	0.615412	12.3987	0.00225239	yes
Csa02g055760_1	Protein of unknown function, DUF538	7.62369	0.500418	15.2346	0.00241674	yes
Csa11g087540_1	Protein of unknown function, DUF538	7.60688	0.217606	34.9572	0.000573152	yes
Csa20g081370_1	Protein of unknown function (DUF581)	7.60678	2.17581	3.49606	0.000285366	yes
Csa14g034880_1	Ribosome associated membrane protein RAMP4	7.58846	4.50367	1.68495	5.91533e-05	yes
Csa02g049190_1	plastidic pyruvate kinase beta subunit 1	7.56633	4.06261	1.86243	0.000290162	yes
Csa15g015760_1	Adenine nucleotide alpha hydrolases-like superfamily protein	7.56555	3.72776	2.02952	0.000687062	yes
Csa09g050880_1	Nodulin MtN3 family protein	7.55965	4.72632	1.59948	0.000458613	yes
Csa11g084730_1	plastidic pyruvate kinase beta subunit 1	7.54665	4.13483	1.82514	0.000964409	yes
Csa11g078470_1	sucrose synthase 2	7.54175	0.289974	26.0084	0.000391777	yes
Csa16g047560_1	alpha-vacuolar processing enzyme	7.53918	0.597115	12.626	0.0024698	yes
Csa18g003300_1	Putative Protein	7.52725	2.775	2.71252	0.000810451	yes
Csa02g070900_1	tubulin beta chain 3	7.5092	4.7693	1.57449	0.000224542	yes
Csa19g016790_1	heat shock protein 70	7.49462	3.40515	2.20097	0.00268618	yes
Csa02g072190_1	flavonol synthase 5	7.47214	1.42904	5.22879	0.00160175	yes
Csa00456s090_1	low-molecular-weight cysteine-rich 69	7.45412	3.87472	1.92378	0.00172753	yes
Csa17g016760_1	D-isomer specific 2-hydroxyacid dehydrogenase family protein	7.44579	0.723837	10.2866	0.00330493	yes
Csa20g066600_1	dihydroflavonol 4-reductase	7.42865	0.257615	28.8362	0.000624185	yes
Csa03g061400_1	aldehyde dehydrogenase 7B4	7.40406	1.84158	4.0205	0.00984307	yes
Csa16g053590_1	tubulin alpha-2 chain	7.39829	4.32875	1.7091	0.00017134	yes
Csa14g036600_1	TRICHOME BIREFRINGENCE-LIKE 38	7.39176	2.1762	3.39663	0.000713657	yes
Csa03g015520_1	glyoxalase I homolog	7.39107	4.64922	1.58974	0.000104128	yes
Csa15g024460_1	B-S glucosidase 44	7.39038	3.77547	1.95748	2.50514e-05	yes
Csa07g012140_1	glutathione S-transferase PHI 9	7.38982	2.42045	3.05308	0.0277842	yes
Csa15g021650_1	ethylene-responsive element binding protein	7.37633	2.38877	3.08792	0.00248622	yes
Csa09g092150_1	alpha-vacuolar processing enzyme	7.36839	0.887771	8.29987	1.45388e-07	yes
Csa07g002720_1	cytochrome p450 78a9	7.36762	0.141451	52.0862	0.00218598	yes
Csa08g023700_1	thioglucoside glucohydrolase 1	7.36282	1.05586	6.97331	0.000240678	yes
Csa11g100490_1	farnesylated protein 3	7.33898	4.40846	1.66475	0.000133896	yes
Csa09g097000_1	ACC oxidase 2	7.33807	4.60555	1.59331	3.39757e-05	yes
Csa07g048690_1	alcohol dehydrogenase 1	7.33534	1.06694	6.87515	0.00230032	yes
Csa05g022930_1	NAC domain containing protein 41	7.32996	3.87083	1.89364	2.60207e-05	yes
Csa19g023630_1	ethylene-responsive element binding protein	7.32802	1.82068	4.02489	0.00120788	yes
Csa20g006520_1	Chalcone-flavanone isomerase family protein	7.32487	4.77467	1.53411	9.42601e-06	yes
Csa04g008010_1	alfin-like 6	7.31018	3.08133	2.37241	6.1936e-06	yes
Csa19g058160_1	RmlC-like cupins superfamily protein	7.30263	0.105901	68.9572	0.00053343	yes
Csa12g002720_1	myo-inositol-1-phosphate synthase 1	7.29559	4.03577	1.80773	0.00202976	yes
Csa02g073680_1	annexin 2	7.28717	3.26286	2.23337	0.000319716	yes
Csa14g049770_1	triacylglycerol lipase-like 1	7.27771	0.889172	8.18482	0.00535471	yes
Csa18g027200_1	DEK domain-containing chromatin associated protein	7.27257	4.31219	1.68652	0.00478781	yes
Csa18g023880_1	plastidic pyruvate kinase beta subunit 1	7.26128	3.4316	2.11601	0.000170968	yes
Csa16g044420_1	indoleacetic acid-induced protein 8	7.23468	4.73846	1.5268	1.63882e-05	yes
Csa09g050450_1	alpha/beta-Hydrolases superfamily protein	7.23466	2.04241	3.54221	1.53869e-06	yes
Csa07g063100_1	tubulin alpha-2 chain	7.22134	4.78366	1.50958	0.000473915	yes
Csa06g018730_1	serine carboxypeptidase-like 48	7.21743	3.87469	1.86271	0.000685258	yes
Csa09g088530_1	Protein kinase superfamily protein	7.20467	3.10804	2.31808	0.000299015	yes
Csa06g006530_1	basic helix-loop-helix (bHLH) DNA-binding superfamily protein	7.20106	3.68845	1.95232	0.000743211	yes
Csa07g026140_1	drought-induced 19	7.20104	3.94562	1.82507	0.00253481	yes
Csa09g061070_1	vacuolar sorting receptor homolog 1	7.19453	3.92981	1.83076	0.000377561	yes
Csa10g001840_1	Papain family cysteine protease	7.18373	4.73884	1.51593	0.00454043	yes
Csa04g033930_1	Nodulin MtN3 family protein	7.18285	3.87136	1.85538	0.00555542	yes
Csa14g003050_1	glutathione S-transferase 6	7.17649	0.825699	8.69141	0.019707	yes
Csa11g098630_1	calnexin 1	7.17569	4.7056	1.52492	0.00142157	yes
Csa11g002930_1	myo-inositol-1-phosphate synthase 1	7.16526	3.63324	1.97214	0.00707012	yes
Csa08g059190_1	Chalcone-flavanone isomerase family protein	7.16255	4.77021	1.50152	0.00316554	yes
Csa02g075330_1	Subtilase family protein	7.15369	3.01816	2.37021	0.000345405	yes
Csa10g027300_1	Tetratricopeptide repeat (TPR)-like superfamily protein	7.1472	2.89139	2.47189	0.000387959	yes
Csa20g082040_1	Cystatin/monellin superfamily protein	7.14524	2.47605	2.88574	0.000809798	yes
Csa10g030990_1	beta-amylase 5	7.14394	3.00951	2.37379	0.0214649	yes
Csa01g021930_1	2-oxoglutarate (2OG) and Fe(II)-dependent oxygenase superfamily protein	7.13511	3.28309	2.17329	0.0188143	yes
Csa14g030470_1	Plant invertase/pectin methylesterase inhibitor superfamily	7.13285	0.734967	9.70499	0.00634146	yes
Csa11g088900_1	DEK domain-containing chromatin associated protein	7.1269	4.52269	1.57581	0.00329406	yes
Csa09g066180_1	Plant protein 1589 of unknown function	7.11504	0.820584	8.6707	0.000217339	yes
Csa19g027530_1	cell elongation protein / DWARF1 / DIMINUTO (DIM)	7.1092	3.60896	1.96988	4.08883e-05	yes
Csa19g016720_1	cystatin B	7.09644	4.29774	1.6512	0.00361227	yes
Csa18g037070_1	farnesylated protein 3	7.09564	4.23688	1.67473	0.00100884	yes
Csa16g017710_1	glutathione S-transferase TAU 16	7.09257	3.86734	1.83397	0.000180803	yes
Csa07g047140_1	glycosyl hydrolase 9B7	7.07723	2.92411	2.4203	0.000127423	yes
Csa05g040930_1	Argonaute family protein	7.07154	0.681009	10.3839	2.35386e-06	yes
Csa20g015490_1	annexin 6	7.06987	0.826605	8.5529	0.00992295	yes
Csa17g026310_1	Dehydrin family protein	7.06789	3.47762	2.03239	0.00358667	yes
Csa12g023390_1	Aluminium induced protein with YGL and LRDR motifs	7.06584	0.146046	48.3811	7.58758e-05	yes
Csa11g004050_1	Peroxidase superfamily protein	7.06562	0.91274	7.74112	0.00309771	yes
Csa15g016000_1	fatty acid desaturase 2	7.062	3.88572	1.81742	0.00411781	yes
Csa09g094850_1	Pectin lyase-like superfamily protein	7.05862	0.642074	10.9935	0.000745084	yes
Csa11g072200_1	dihydroflavonol 4-reductase	7.05341	0.524939	13.4366	0.00381927	yes
Csa15g002300_1	Plant stearoyl-acyl-carrier-protein desaturase family protein	7.05131	1.44349	4.88492	1.21391e-05	yes
Csa07g013360_1	fatty acid desaturase 3	7.042	4.56569	1.54237	0.00814799	yes
Csa15g016350_1	cystatin B	7.04004	4.55298	1.54625	0.00193196	yes
Csa15g027860_1	cell elongation protein / DWARF1 / DIMINUTO (DIM)	7.02076	3.82638	1.83483	0.001772	yes
Csa02g069760_1	calnexin 1	7.01666	4.6134	1.52093	0.0013396	yes
Csa19g025880_1	Eukaryotic aspartyl protease family protein	7.00119	3.25775	2.14909	0.000725855	yes
Csa12g016100_1	alpha/beta-Hydrolases superfamily protein	6.98479	0.171547	40.7164	0.00315176	yes
Csa09g087810_1	methyl esterase 6	6.98433	1.84873	3.7779	0.000269538	yes
Csa11g002030_1	Papain family cysteine protease	6.96851	4.36487	1.5965	0.000207025	yes
Csa17g001570_1	pyruvate dehydrogenase E1 alpha	6.95661	4.58466	1.51737	0.00295659	yes
Csa12g033810_1	leucoanthocyanidin dioxygenase	6.95317	1.58585	4.38451	0.000149069	yes
Csa04g046270_1	citrate synthase 2	6.947	1.53805	4.51677	0.00203908	yes
Csa17g043080_1	pyruvate dehydrogenase E1 beta	6.9453	4.36636	1.59064	8.22247e-06	yes
Csa01g024880_1	Dihydroneopterin aldolase	6.94202	0.348401	19.9253	0.00726993	yes
Csa12g045530_1	Tetratricopeptide repeat (TPR)-like superfamily protein	6.93489	2.24329	3.0914	0.000458517	yes
Csa18g035170_1	calnexin 1	6.93356	4.61145	1.50355	0.00176022	yes
Csa01g013670_1	heat shock protein 70	6.93205	2.90492	2.38631	0.0110909	yes
Csa13g055670_1	Cysteine proteinases superfamily protein	6.93139	3.30805	2.09531	2.74753e-05	yes
Csa03g002150_1	pyruvate dehydrogenase E1 alpha	6.9167	4.26051	1.62344	0.0067291	yes
Csa02g072770_1	Bifunctional inhibitor/lipid-transfer protein/seed storage 2S albumin superfamily protein	6.90854	2.7509	2.51137	0.0010589	yes
Csa12g016650_1	Class I glutamine amidotransferase-like superfamily protein	6.90075	4.44674	1.55187	0.00881407	yes
Csa20g018520_1	senescence-associated gene 29	6.89885	2.10815	3.27247	0.00500504	yes
Csa09g079800_1	HAD-superfamily hydrolase, subfamily IG, 5'-nucleotidase	6.89828	3.52503	1.95694	0.000136835	yes
Csa04g012360_1	basic helix-loop-helix (bHLH) DNA-binding superfamily protein	6.8961	3.34761	2.06001	0.000794753	yes
Csa00478s010_1	Methylenetetrahydrofolate reductase family protein	6.88998	0.778459	8.85079	8.81037e-07	yes
Csa06g002600_1	alfin-like 6	6.88563	2.82948	2.43354	5.18426e-06	yes
Csa20g017650_1	17.6 kDa class II heat shock protein	6.8777	0.20578	33.4226	0.0327286	yes
Csa15g031160_1	Cell differentiation, Rcd1-like protein	6.87555	3.11475	2.20742	5.78813e-06	yes
Csa10g019520_1	VIRB2-interacting protein 1	6.86213	4.30804	1.59287	0.00132893	yes
Csa03g025630_1	PDI-like 1-1	6.86179	4.26769	1.60785	0.00201356	yes
Csa09g050720_1	XH/XS domain-containing protein	6.84561	3.10462	2.20498	0.00129409	yes
Csa12g016150_1	SOS3-interacting protein 3	6.84404	4.13378	1.65564	9.44789e-05	yes
Csa17g018950_1	DNA glycosylase superfamily protein	6.84185	1.06285	6.43728	0.00100298	yes
Csa11g017630_1	DEK domain-containing chromatin associated protein	6.83752	4.27428	1.59969	0.00481053	yes
Csa09g058220_1	flavanone 3-hydroxylase	6.8315	0.355141	19.236	0.00863427	yes
Csa17g007940_1	potassium channel beta subunit 1	6.82376	3.04985	2.23741	0.00141524	yes
Csa04g038770_1	vacuolar sorting receptor homolog 1	6.8156	3.76692	1.80933	2.586e-06	yes
Csa10g008170_1	S-adenosyl-L-methionine-dependent methyltransferases superfamily protein	6.80832	4.52675	1.50402	0.000519735	yes
Csa18g002900_1	Protein of unknown function (DUF581)	6.80523	1.25485	5.42312	0.000944431	yes
Csa01g041670_1	RmlC-like cupins superfamily protein	6.79925	0.190717	35.651	0.000345792	yes
Csa16g044410_1	Protein of unknown function (duplicated DUF1399)	6.79795	2.52848	2.68856	0.00223386	yes
Csa06g021630_1	aldehyde dehydrogenase 2B4	6.79393	3.64201	1.86543	0.0283905	yes
Csa16g014970_1	fatty acid desaturase 3	6.79032	3.07603	2.20749	0.00226208	yes
Csa16g007290_1	Dormancy/auxin associated family protein	6.77289	0.649288	10.4312	0.00543559	yes
Csa09g080300_1	glycosyl hydrolase 9B7	6.7679	3.11779	2.17073	0.000953594	yes
Csa13g007250_1	Chalcone-flavanone isomerase family protein	6.7562	4.22022	1.60091	0.000832713	yes
Csa19g025230_1	S-adenosyl-L-methionine-dependent methyltransferases superfamily protein	6.75439	4.14882	1.62803	0.000130167	yes
Csa18g030720_1	xylose isomerase family protein	6.73534	2.2896	2.9417	5.93317e-07	yes
Csa05g035420_1	CAX interacting protein 4	6.71911	4.24863	1.58148	0.000118199	yes
Csa11g074610_1	Lactoylglutathione lyase / glyoxalase I family protein	6.71163	2.5485	2.63356	0.00225403	yes
Csa01g022840_1	cell elongation protein / DWARF1 / DIMINUTO (DIM)	6.7084	3.90688	1.71708	0.00898632	yes
Csa12g065510_1	serine carboxypeptidase-like 20	6.70331	3.70065	1.81139	2.14132e-05	yes
Csa17g007810_1	aldehyde oxidase 4	6.68436	0.385866	17.323	0.000572388	yes
Csa10g051720_1	Heat shock protein 70 (Hsp 70) family protein	6.66012	3.92631	1.69628	0.00205889	yes
Csa18g023590_1	heat shock protein 90.1	6.64613	1.07336	6.19191	0.00555847	yes
Csa18g002260_1	Cystatin/monellin superfamily protein	6.64496	2.60339	2.55243	0.000761738	yes
Csa18g031030_1	early nodulin-like protein 10	6.63494	0.213353	31.0984	0.000467147	yes
Csa18g029400_1	TCP-1/cpn60 chaperonin family protein	6.62598	1.86721	3.5486	0.000951542	yes
Csa16g053570_1	glucose-6-phosphate/phosphate translocator 2	6.62596	2.34281	2.82821	0.00309188	yes
Csa05g030100_1	actin depolymerizing factor 6	6.62103	4.22621	1.56666	0.00370483	yes
Csa11g099520_1	tubulin beta chain 3	6.61796	3.92867	1.68453	0.000198285	yes
Csa02g062630_1	temperature-induced lipocalin	6.61196	3.01075	2.19611	0.00680737	yes
Csa20g009540_1	seed gene 3	6.61056	0.00323631	2042.63	3.79649e-08	yes
Csa14g010130_1	threonine aldolase 1	6.61031	0.706221	9.36011	0.00461318	yes
Csa13g015780_1	senescence-associated gene 29	6.6013	0.243293	27.1331	0.0020666	yes
Csa18g040090_1	Subtilase family protein	6.59886	2.95426	2.23368	0.0054357	yes
Csa19g016070_1	Adenine nucleotide alpha hydrolases-like superfamily protein	6.58632	4.21535	1.56246	0.00721596	yes
Csa09g086960_1	Protein of unknown function (duplicated DUF1399)	6.57795	2.78082	2.36547	4.44863e-07	yes
Csa01g019430_1	ethylene-responsive element binding protein	6.57285	2.32941	2.82168	0.00222537	yes
Csa14g015160_1	Aldolase superfamily protein	6.55962	3.70942	1.76837	1.27703e-05	yes
Csa05g030650_1	glutathione S-transferase PHI 9	6.54908	3.76989	1.73721	0.0116683	yes
Csa09g090240_1	early nodulin-like protein 14	6.54762	2.69526	2.42931	0.00416325	yes
Csa16g051680_1	ferredoxin 3	6.54378	3.7499	1.74505	0.00862329	yes
Csa14g062020_1	lysophospholipase 2	6.54217	3.53419	1.85111	0.000132779	yes
Csa08g001220_1	early nodulin-like protein 10	6.52879	0.33773	19.3314	0.00713283	yes
Csa05g061930_1	Dormancy/auxin associated family protein	6.52702	3.27713	1.99169	0.000589405	yes
Csa11g102180_1	annexin 2	6.51517	3.28719	1.98199	4.19889e-05	yes
Csa03g016580_1	UDP-D-glucose/UDP-D-galactose 4-epimerase 1	6.51494	3.1532	2.06614	2.10782e-05	yes
Csa20g030300_1	aspartate aminotransferase 2	6.51125	4.12185	1.57969	0.00192725	yes
Csa02g048860_1	heat shock protein 90.1	6.49784	1.75827	3.69559	0.0139245	yes
Csa15g006200_1	acyl carrier protein 1	6.49168	1.53722	4.223	0.00907996	yes
Csa03g032170_1	TRICHOME BIREFRINGENCE-LIKE 38	6.48838	1.85219	3.50309	0.00070459	yes
Csa06g035510_1	citrate synthase 2	6.48789	1.5945	4.0689	0.0020645	yes
Csa03g059590_1	Peptidase S24/S26A/S26B/S26C family protein	6.48418	4.13469	1.56824	0.000138434	yes
Csa17g017030_1	UDP-D-glucose/UDP-D-galactose 4-epimerase 1	6.4826	3.26812	1.98359	3.23504e-05	yes
Csa19g007910_1	Rubber elongation factor protein (REF)	6.48242	3.58644	1.80748	6.67372e-05	yes
Csa05g020900_1	MATE efflux family protein	6.48181	0.72156	8.98305	3.07643e-05	yes
Csa17g030260_1	unknown protein	6.48014	1.12074	5.782	0.0188987	yes
Csa11g065220_1	Putative Protein	6.47902	2.65259	2.44252	0.000307446	yes
Csa20g077530_1	Protein of unknown function (DUF1264)	6.478	0.0337908	191.709	0.000614381	yes
Csa11g021280_1	VIRB2-interacting protein 1	6.4751	4.13253	1.56686	0.00792276	yes
Csa20g028480_1	Heavy metal transport/detoxification superfamily protein	6.47463	2.99301	2.16325	0.00804754	yes
Csa17g028510_1	PDI-like 1-1	6.47441	3.4755	1.86287	0.000892883	yes
Csa09g079550_1	fatty acid biosynthesis 1	6.466	4.21878	1.53267	0.00196382	yes
Csa06g027240_1	vacuolar sorting receptor homolog 1	6.46001	3.58709	1.8009	0.000547363	yes
Csa09g097360_1	beta vacuolar processing enzyme	6.43891	1.31108	4.91115	0.00102437	yes
Csa11g088350_1	O-Glycosyl hydrolases family 17 protein	6.43674	1.6572	3.88412	0.000235957	yes
Csa11g089470_1	ubiquitin-conjugating enzyme 30	6.43627	3.89044	1.65438	0.00042401	yes
Csa19g033260_1	Pyruvate kinase family protein	6.43498	4.27909	1.50382	0.00204744	yes
Csa09g071950_1	Caleosin-related family protein	6.42977	2.25861	2.84679	0.000374253	yes
Csa17g080400_1	Putative Protein	6.42762	3.83513	1.67599	0.000727496	yes
Csa19g021660_1	Class I glutamine amidotransferase-like superfamily protein	6.41187	2.93931	2.18142	3.11548e-07	yes
Csa18g031230_1	temperature-induced lipocalin	6.41132	3.06836	2.0895	7.79624e-05	yes
Csa16g012900_1	glutathione S-transferase PHI 9	6.409	1.75131	3.65955	0.0390648	yes
Csa19g054620_1	unknown protein	6.40331	3.1088	2.05974	0.00343275	yes
Csa17g098590_1	drought-induced 19	6.40241	3.74061	1.71159	3.79866e-05	yes
Csa16g038860_1	fatty acid biosynthesis 1	6.3976	3.97913	1.60779	0.000310031	yes
Csa16g055410_1	beta vacuolar processing enzyme	6.39676	1.5718	4.0697	0.00751678	yes
Csa12g003490_1	phosphoenolpyruvate carboxykinase 1	6.39522	3.0972	2.06484	0.00410275	yes
Csa04g040020_1	Adenine nucleotide alpha hydrolases-like superfamily protein	6.39395	3.22603	1.98199	0.0034585	yes
Csa14g008490_1	Thioredoxin superfamily protein	6.39012	3.91022	1.63421	0.000155027	yes
Csa09g088340_1	Cytosol aminopeptidase family protein	6.38759	3.76812	1.69517	6.82883e-05	yes
Csa02g057630_1	O-Glycosyl hydrolases family 17 protein	6.38388	1.83691	3.47533	0.000645714	yes
Csa03g033230_1	SGS domain-containing protein	6.3821	3.55552	1.79499	0.000108448	yes
Csa18g014570_1	Lactoylglutathione lyase / glyoxalase I family protein	6.37886	3.31271	1.92557	0.00160091	yes
Csa10g032700_1	selenium-binding protein 1	6.37741	3.33383	1.91294	0.0160039	yes
Csa02g059770_1	TCP-1/cpn60 chaperonin family protein	6.37714	1.76462	3.61389	0.000361292	yes
Csa15g025050_1	Eukaryotic aspartyl protease family protein	6.37037	3.65985	1.74061	2.87019e-06	yes
Csa00647s010_1	Glucose-6-phosphate/phosphate translocator-related	6.36921	4.24134	1.5017	0.000190265	yes
Csa17g003690_1	galacturonosyltransferase 5	6.36841	1.72134	3.69968	0.00321621	yes
Csa07g052750_1	indoleacetic acid-induced protein 8	6.3653	3.66861	1.73507	0.00172322	yes
Csa11g088490_1	IAA carboxylmethyltransferase 1	6.35972	0.523589	12.1464	0.00120223	yes
Csa16g001390_1	Chalcone-flavanone isomerase family protein	6.35691	3.37297	1.88466	0.000280123	yes
Csa03g036440_1	pinoresinol reductase 1	6.3543	1.54834	4.10395	3.24786e-05	yes
Csa06g038250_1	Phosphotyrosine protein phosphatases superfamily protein	6.34942	3.5422	1.79251	4.57141e-06	yes
Csa19g004750_1	Plant stearoyl-acyl-carrier-protein desaturase family protein	6.34682	2.29259	2.7684	0.000470878	yes
Csa16g049630_1	XH/XS domain-containing protein	6.33054	0.994871	6.36318	0.00395238	yes
Csa01g022500_1	GroES-like zinc-binding alcohol dehydrogenase family protein	6.3252	2.49948	2.5306	0.000934234	yes
Csa14g061870_1	Peptidase S24/S26A/S26B/S26C family protein	6.32317	3.92223	1.61214	0.00269037	yes
Csa11g030600_1	Tetratricopeptide repeat (TPR)-like superfamily protein	6.31549	2.65732	2.37664	0.00493011	yes
Csa16g004290_1	vesicle associated protein	6.3145	3.8558	1.63767	0.000323136	yes
Csa05g077360_1	unknown protein	6.30208	3.84601	1.6386	0.0215285	yes
Csa04g029800_1	tubulin beta chain 3	6.2995	4.06602	1.54931	2.70715e-05	yes
Csa17g003900_1	glutathione S-transferase 6	6.29576	1.27307	4.94533	0.0437494	yes
Csa14g064070_1	NAD-dependent epimerase/dehydratase family protein	6.29334	2.89796	2.17165	5.86711e-05	yes
Csa11g064170_1	Cystatin/monellin superfamily protein	6.29263	1.31126	4.79892	0.00316881	yes
Csa17g010470_1	Thioredoxin superfamily protein	6.28859	4.09962	1.53394	0.00113302	yes
Csa11g065750_1	RNA-binding protein	6.28126	3.58099	1.75406	0.000208154	yes
Csa00427s020_1	Methylenetetrahydrofolate reductase family protein	6.24946	1.792	3.48742	7.69001e-06	yes
Csa07g046400_1	fatty acid biosynthesis 1	6.24331	3.59511	1.73661	0.000488464	yes
Csa01g020830_1	B-S glucosidase 44	6.23769	3.62043	1.72292	0.000553872	yes
Csa11g017980_1	S-adenosyl-L-methionine-dependent methyltransferases superfamily protein	6.23657	0.158549	39.3352	0.00143312	yes
Csa19g036120_1	beta-amylase 1	6.23626	3.80081	1.64077	9.89029e-05	yes
Csa02g059040_1	ubiquitin-conjugating enzyme 30	6.23461	3.7916	1.64432	0.000522019	yes
Csa06g040780_1	acetyl Co-enzyme a carboxylase carboxyltransferase alpha subunit	6.23281	3.47393	1.79416	0.00205472	yes
Csa04g051720_1	acetyl Co-enzyme a carboxylase carboxyltransferase alpha subunit	6.23109	3.67796	1.69417	0.00154532	yes
Csa03g060530_1	Class I glutamine amidotransferase-like superfamily protein	6.22999	3.78338	1.64668	0.00042255	yes
Csa16g041280_1	alcohol dehydrogenase 1	6.22025	0.779834	7.97638	0.0003056	yes
Csa06g022430_1	XH/XS domain-containing protein	6.21181	2.623	2.36821	2.77185e-06	yes
Csa13g056190_1	Ubiquitin-like superfamily protein	6.21175	3.77013	1.64762	0.0020917	yes
Csa17g094420_1	related to AP2 12	6.2088	3.27488	1.89589	0.000815227	yes
Csa11g090350_1	beta-galactosidase 4	6.20875	2.55085	2.43399	1.34927e-05	yes
Csa15g073730_1	plasma membrane intrinsic protein 2	6.20208	1.94476	3.18912	0.00311096	yes
Csa10g020210_1	leucoanthocyanidin dioxygenase	6.19328	0.166562	37.183	0.00178364	yes
Csa06g028810_1	Integrase-type DNA-binding superfamily protein	6.18463	0.674291	9.17205	0.000796016	yes
Csa09g088760_1	FAD-dependent oxidoreductase family protein	6.18111	2.59658	2.38048	0.00074797	yes
Csa13g018350_1	biotin carboxyl carrier protein 2	6.17685	2.2723	2.71832	0.0338677	yes
Csa15g027240_1	GroES-like zinc-binding alcohol dehydrogenase family protein	6.17267	4.11312	1.50073	0.000524567	yes
Csa16g002790_1	cytochrome p450 78a9	6.17042	0.644457	9.57461	0.000660533	yes
Csa07g052890_1	unknown protein	6.17006	3.32295	1.8568	0.00703117	yes
Csa20g081210_1	Plant invertase/pectin methylesterase inhibitor superfamily protein	6.1694	0.0359204	171.752	5.76411e-05	yes
Csa09g095490_1	SNARE-like superfamily protein	6.16102	1.16553	5.286	0.00488608	yes
Csa13g020590_1	NADH:cytochrome B5 reductase 1	6.16029	3.91438	1.57376	0.00892807	yes
Csa17g002390_1	subtilase family protein	6.15032	1.4323	4.29401	0.000445698	yes
Csa03g046760_1	RAB GTPASE HOMOLOG B18	6.14393	4.0847	1.50413	0.000487489	yes
Csa09g065990_1	Chalcone-flavanone isomerase family protein	6.14262	0.19491	31.5152	0.00211905	yes
Csa13g033940_1	glucoside glucohydrolase 2	6.14013	0.595215	10.3158	0.00301409	yes
Csa18g038720_1	annexin 2	6.13912	3.07961	1.99347	0.000173038	yes
Csa01g002220_1	Plant stearoyl-acyl-carrier-protein desaturase family protein	6.12898	1.95743	3.13114	0.000805529	yes
Csa11g093320_1	Haloacid dehalogenase-like hydrolase (HAD) superfamily protein	6.12724	3.34678	1.83079	0.00429055	yes
Csa18g018780_1	beta-xylosidase 1	6.12088	2.98145	2.05299	0.000127611	yes
Csa11g091230_1	xylose isomerase family protein	6.12068	3.38961	1.80572	7.67675e-05	yes
Csa17g085890_1	Tubulin/FtsZ family protein	6.11817	3.38497	1.80745	0.000346154	yes
Csa20g009880_1	peptidemethionine sulfoxide reductase 2	6.11183	0.0860314	71.0418	0.0238539	yes
Csa14g024860_1	dehydroascorbate reductase	6.10284	3.32023	1.83808	0.00412614	yes
Csa09g081220_1	NAD(P)-binding Rossmann-fold superfamily protein	6.10229	0.662606	9.20954	0.00130758	yes
Csa04g033770_1	XH/XS domain-containing protein	6.09638	2.26935	2.6864	0.00023255	yes
Csa03g023260_1	Major facilitator superfamily protein	6.09191	2.83224	2.15092	0.000281061	yes
Csa20g015510_1	annexin 7	6.08539	0.140936	43.1783	0.0306412	yes
Csa12g014620_1	early nodulin-like protein 15	6.08499	3.55208	1.71308	8.28257e-06	yes
Csa16g046250_1	FAD-dependent oxidoreductase family protein	6.08014	2.20979	2.75146	3.32959e-06	yes
Csa16g039110_1	HAD-superfamily hydrolase, subfamily IG, 5'-nucleotidase	6.08009	3.81886	1.59212	0.000830161	yes
Csa09g066040_1	Chalcone-flavanone isomerase family protein	6.07591	3.46005	1.75602	0.0026157	yes
Csa05g018520_1	Phosphotyrosine protein phosphatases superfamily protein	6.07429	2.90821	2.08867	0.00966794	yes
Csa05g016390_1	nodulin MtN21 /EamA-like transporter family protein	6.06582	2.45388	2.47193	0.000131513	yes
Csa03g015700_1	Phosphofructokinase family protein	6.06033	3.08416	1.96499	0.000490568	yes
Csa16g046910_1	Protein of unknown function (DUF2012)	6.05864	3.96476	1.52812	0.000382817	yes
Csa09g087090_1	unknown protein	6.05704	3.13305	1.93327	0.00576769	yes
Csa02g002310_1	Ubiquitin-like superfamily protein	6.05159	3.34204	1.81075	0.000947772	yes
Csa09g096350_1	glucose-6-phosphate/phosphate translocator 2	6.04802	2.99929	2.01648	0.00523996	yes
Csa07g063790_1	Bifunctional inhibitor/lipid-transfer protein/seed storage 2S albumin superfamily protein	6.04767	0.600297	10.0745	0.0111929	yes
Csa05g015510_1	acetyl Co-enzyme a carboxylase carboxyltransferase alpha subunit	6.04372	3.5998	1.6789	0.00143392	yes
Csa06g027230_1	vacuolar sorting receptor homolog 1	6.0433	2.43497	2.48188	0.0232403	yes
Csa08g007680_1	biotin carboxyl carrier protein 2	6.03408	2.48006	2.43304	0.00537789	yes
Csa07g002080_1	DNAJ heat shock family protein	6.02838	3.95479	1.52432	0.000892933	yes
Csa06g024370_1	centrin2	6.02634	3.96521	1.5198	0.00272498	yes
Csa18g025430_1	O-methyltransferase 1	6.01968	3.20029	1.88098	4.83168e-05	yes
Csa09g067680_1	delta 1-pyrroline-5-carboxylate synthase 2	6.01475	3.4334	1.75183	0.00037358	yes
Csa04g049080_1	Phosphotyrosine protein phosphatases superfamily protein	6.01164	3.13735	1.91615	0.000107372	yes
Csa05g023080_1	Caleosin-related family protein	6.00319	1.22321	4.90771	0.00201981	yes
Csa06g033250_1	seed imbibition 2	6.0015	1.9486	3.07991	1.15811e-05	yes
Csa14g025540_1	2-oxoglutarate (2OG) and Fe(II)-dependent oxygenase superfamily protein	5.99991	1.78633	3.3588	0.000416118	yes
Csa02g070660_1	aldehyde dehydrogenase 12A1	5.99983	3.20789	1.87033	0.000124148	yes
Csa11g015620_1	RING membrane-anchor 2	5.99523	3.21372	1.86551	0.00018564	yes
Csa04g052110_1	alanine:glyoxylate aminotransferase 3	5.9806	0.960219	6.22838	2.87222e-07	yes
Csa05g041410_1	ferredoxin 3	5.97842	1.36336	4.38506	0.00361359	yes
Csa06g020710_1	tubulin beta chain 3	5.97446	3.82671	1.56125	0.00242448	yes
Csa17g010000_1	Putative endonuclease or glycosyl hydrolase	5.97315	3.91831	1.52442	0.00101698	yes
Csa09g096660_1	Ubiquitin-like superfamily protein	5.97026	3.72363	1.60335	0.000442017	yes
Csa11g101180_1	Bifunctional inhibitor/lipid-transfer protein/seed storage 2S albumin superfamily protein	5.96255	3.22996	1.84601	0.000472743	yes
Csa00578s030_1	Nodulin MtN3 family protein	5.96189	2.94149	2.02682	0.000736842	yes
Csa20g024960_1	Cystatin/monellin superfamily protein	5.96181	3.84627	1.55003	0.00736224	yes
Csa17g025270_1	Major facilitator superfamily protein	5.95733	2.93935	2.02675	0.000212018	yes
Csa14g001250_1	subtilase family protein	5.95578	1.28447	4.63675	0.000190023	yes
Csa17g023240_1	Putative Protein	5.94916	3.93483	1.51192	0.00121945	yes
Csa07g065600_1	Reticulan like protein B3	5.94879	3.55161	1.67496	3.85454e-05	yes
Csa01g030170_1	beta-amylase 1	5.94834	2.72343	2.18413	0.003615	yes
Csa07g055090_1	early nodulin-like protein 14	5.94348	2.1041	2.82472	0.0107734	yes
Csa04g034100_1	membrane-associated progesterone binding protein 3	5.93639	3.13357	1.89445	0.00121623	yes
Csa01g027360_1	Pyruvate kinase family protein	5.93287	3.70282	1.60226	6.54696e-05	yes
Csa17g018610_1	allene oxide cyclase 4	5.93206	3.38684	1.7515	0.000805883	yes
Csa11g103550_1	Subtilase family protein	5.92406	2.0542	2.88387	0.00229007	yes
Csa02g076390_1	Dehydrin family protein	5.9188	3.0456	1.94339	0.0281761	yes
Csa16g047670_1	Protein of unknown function (DUF778)	5.91651	1.90439	3.10677	0.000273554	yes
Csa11g099380_1	aldehyde dehydrogenase 12A1	5.91465	3.36704	1.75663	0.00122033	yes
Csa03g055970_1	Tubulin/FtsZ family protein	5.91217	2.9288	2.01863	0.000700699	yes
Csa11g067950_1	Putative Protein	5.90928	3.57437	1.65324	0.00139811	yes
Csa07g021950_1	Sec14p-like phosphatidylinositol transfer family protein	5.90541	3.5226	1.67644	2.03678e-05	yes
Csa11g091750_1	temperature-induced lipocalin	5.90528	3.67882	1.60521	0.00316229	yes
Csa17g093920_1	NAD-dependent epimerase/dehydratase family protein	5.90049	3.05126	1.93379	0.000939966	yes
Csa02g037160_1	Protein of unknown function, DUF647	5.89979	2.55478	2.30932	0.00444116	yes
Csa12g023320_1	proton pump interactor 1	5.89753	3.63771	1.62122	0.00167157	yes
Csa19g024980_1	glutamine synthetase 1.3	5.89382	3.55617	1.65735	0.00394689	yes
Csa08g059340_1	Cystatin/monellin family protein	5.89356	2.58674	2.27837	0.00147763	yes
Csa09g064030_1	Integrase-type DNA-binding superfamily protein	5.89218	0.509584	11.5627	0.00502855	yes
Csa01g030470_1	Alcohol dehydrogenase transcription factor Myb/SANT-like family protein	5.88785	3.44678	1.70822	0.00128442	yes
Csa01g021330_1	Eukaryotic aspartyl protease family protein	5.88685	3.12005	1.88678	0.000782996	yes
Csa17g098500_1	Dormancy/auxin associated family protein	5.88638	2.85568	2.06128	0.000111047	yes
Csa01g031570_1	RING/U-box superfamily protein	5.88487	1.51266	3.89043	0.000640951	yes
Csa01g019650_1	lipoamide dehydrogenase 1	5.88469	1.48471	3.96353	0.000938772	yes
Csa15g005400_1	threonine aldolase 2	5.88168	3.25825	1.80517	1.85314e-05	yes
Csa20g082160_1	nuclear factor Y, subunit B6	5.87978	0.0370961	158.501	0.000139117	yes
Csa19g008370_1	Protein kinase superfamily protein	5.87953	3.15114	1.86584	0.0075868	yes
Csa17g016430_1	Aldolase superfamily protein	5.87116	2.72048	2.15813	0.000530884	yes
Csa03g033450_1	CBL-interacting protein kinase 23	5.87108	2.61178	2.24792	1.86077e-05	yes
Csa06g015520_1	Leucine-rich repeat (LRR) family protein	5.86784	3.80926	1.54041	0.000274994	yes
Csa14g061920_1	Single hybrid motif superfamily protein	5.85814	3.70789	1.57991	0.000666329	yes
Csa10g001430_1	glycine rich protein 2	5.85779	2.977	1.96768	0.000176203	yes
Csa03g060790_1	Chalcone-flavanone isomerase family protein	5.85633	3.48199	1.68189	0.000963319	yes
Csa16g051200_1	Argonaute family protein	5.85475	2.46874	2.37155	0.000393858	yes
Csa02g062170_1	xylose isomerase family protein	5.85099	2.65358	2.20494	0.000123878	yes
Csa17g050470_1	Transcription elongation factor (TFIIS) family protein	5.85007	3.74841	1.56068	0.00202179	yes
Csa08g053350_1	Ubiquitin-like superfamily protein	5.84571	3.85005	1.51835	7.6932e-05	yes
Csa17g092640_1	Peptidase S24/S26A/S26B/S26C family protein	5.83709	3.54531	1.64643	0.00519642	yes
Csa04g009080_1	Carbohydrate-binding X8 domain superfamily protein	5.83439	0.832972	7.0043	0.00221697	yes
Csa08g012270_1	aspartate aminotransferase 2	5.83414	3.30268	1.76649	0.000288573	yes
Csa15g073740_1	GCIP-interacting family protein	5.82083	3.80465	1.52993	0.00139143	yes
Csa09g084390_1	long chain acyl-CoA synthetase 9	5.8194	3.74356	1.55451	0.00105243	yes
Csa03g023370_1	dehydroascorbate reductase	5.8128	3.85888	1.50634	0.0101159	yes
Csa11g044500_1	Glucose-6-phosphate/phosphate translocator-related	5.81267	3.779	1.53815	0.000516958	yes
Csa16g046000_1	Protein kinase superfamily protein	5.81183	3.23927	1.79418	0.00020927	yes
Csa14g018490_1	methyl-CPG-binding domain 10	5.80475	3.70459	1.56691	0.00476224	yes
Csa06g012490_1	Protein of unknown function (DUF1336)	5.80123	2.73368	2.12213	5.75764e-06	yes
Csa11g104180_1	unknown protein	5.79706	0.570805	10.1559	0.00403755	yes
Csa11g092890_1	highly ABA-induced PP2C gene 1	5.79297	0.233892	24.7677	0.00640031	yes
Csa11g016630_1	proton pump interactor 1	5.7887	3.56942	1.62175	2.91789e-05	yes
Csa07g060710_1	MD-2-related lipid recognition domain-containing protein	5.78601	2.26175	2.5582	0.000243059	yes
Csa09g053280_1	centrin2	5.78487	3.6787	1.57253	0.000245108	yes
Csa12g034180_1	HSP70-interacting protein 1	5.78387	3.83209	1.50933	0.0144645	yes
Csa04g061150_1	trypsin inhibitor protein 1	5.77953	0.745257	7.75508	0.0153329	yes
Csa12g026300_1	Uncharacterised protein family (UPF0497)	5.77455	1.79468	3.21759	2.17511e-05	yes
Csa12g005110_1	beta-galactosidase 3	5.77383	2.71741	2.12476	0.001822	yes
Csa01g023870_1	Cell differentiation, Rcd1-like protein	5.77345	3.06239	1.88527	0.000509735	yes
Csa05g084970_1	alpha-xylosidase 1	5.77325	3.70897	1.55656	0.00023736	yes
Csa05g064640_1	Pectinacetylesterase family protein	5.76765	0.661837	8.71461	0.00575535	yes
Csa01g022420_1	Granulin repeat cysteine protease family protein	5.76373	0.262617	21.9473	8.25717e-05	yes
Csa12g061320_1	selenium-binding protein 1	5.76363	3.18666	1.80868	0.00391721	yes
Csa14g021700_1	alpha/beta-Hydrolases superfamily protein	5.76178	0.360836	15.9679	0.00996098	yes
Csa09g001120_1	Aldolase superfamily protein	5.7602	2.70044	2.13306	4.8997e-05	yes
Csa20g067250_1	casein kinase I-like 8	5.75847	2.97325	1.93676	0.00169149	yes
Csa02g035520_1	beta-xylosidase 1	5.74879	2.55887	2.24662	0.000750555	yes
Csa13g009500_1	peptidemethionine sulfoxide reductase 3	5.74825	0.814615	7.0564	0.00167162	yes
Csa05g002050_1	S-adenosylmethionine synthetase 1	5.7452	2.76323	2.07916	0.00187936	yes
Csa07g037660_1	Protein of unknown function DUF2359, transmembrane	5.74401	3.70269	1.55131	2.43623e-05	yes
Csa06g041070_1	Protein of unknown function, DUF538	5.73804	3.7593	1.52636	0.0307788	yes
Csa17g021490_1	XH/XS domain-containing protein	5.73621	2.98284	1.92307	0.000193619	yes
Csa16g015640_1	NAD(P)-binding Rossmann-fold superfamily protein	5.73561	3.33472	1.71997	0.0349564	yes
Csa13g006290_1	kow domain-containing transcription factor 1	5.73515	2.32012	2.47192	0.0123262	yes
Csa06g039080_1	Aldolase superfamily protein	5.73455	3.12808	1.83325	0.00499688	yes
Csa10g011200_1	myosin heavy chain-related	5.73015	3.71796	1.54121	0.000251125	yes
Csa03g015930_1	Flavin-binding monooxygenase family protein	5.72992	2.68472	2.13427	8.92989e-05	yes
Csa03g059760_1	lysophospholipase 2	5.72482	3.51767	1.62745	0.000881212	yes
Csa08g054420_1	myo-inositol-1-phosphate synthase 3	5.72381	0.791137	7.23491	1.48319e-05	yes
Csa05g056980_1	Pre-mRNA splicing Prp18-interacting factor	5.71513	3.57176	1.60009	1.63954e-07	yes
Csa17g079090_1	Stabilizer of iron transporter SufD / Polynucleotidyl transferase	5.7113	3.45772	1.65175	0.0044388	yes
Csa19g013970_1	SERINE CARBOXYPEPTIDASE-LIKE 49	5.7058	3.52788	1.61734	2.12817e-05	yes
Csa09g058880_1	acyl-CoA oxidase 4	5.70495	3.67578	1.55204	0.00239456	yes
Csa02g054720_1	ubiquitin conjugating enzyme 4	5.70325	3.48725	1.63545	4.76072e-05	yes
Csa11g089900_1	TCP-1/cpn60 chaperonin family protein	5.69695	1.14755	4.96444	0.00912926	yes
Csa04g035980_1	centrin2	5.69257	3.21448	1.77092	0.000204822	yes
Csa02g070390_1	BCL-2-associated athanogene 7	5.68891	3.56119	1.59748	0.00242514	yes
Csa19g039530_1	RING/U-box superfamily protein	5.68443	2.37888	2.38954	0.000580912	yes
Csa16g041780_1	long chain acyl-CoA synthetase 9	5.68261	3.7583	1.51202	0.000208148	yes
Csa10g003220_1	phosphoenolpyruvate carboxykinase 1	5.68125	2.91776	1.94713	0.0018969	yes
Csa06g013010_1	Methylenetetrahydrofolate reductase family protein	5.68084	1.5368	3.69653	0.00143331	yes
Csa07g050170_1	PDI-like 1-2	5.68032	3.20226	1.77385	0.000208958	yes
Csa11g012400_1	SOS3-interacting protein 3	5.67138	3.49785	1.62139	7.6466e-06	yes
Csa18g037700_1	Bifunctional inhibitor/lipid-transfer protein/seed storage 2S albumin superfamily protein	5.66972	3.7733	1.50259	0.000898375	yes
Csa07g007490_1	Dormancy/auxin associated family protein	5.66766	0.940725	6.02477	0.0269197	yes
Csa13g002440_1	NAD(P)-binding Rossmann-fold superfamily protein	5.66764	2.7635	2.0509	0.00605941	yes
Csa07g063200_1	O-methyltransferase 1	5.66696	3.13932	1.80515	0.00142675	yes
Csa17g034010_1	ribonuclease 3	5.66418	2.09012	2.70998	7.7311e-05	yes
Csa17g001410_1	secretion-associated RAS super family 2	5.66293	3.59438	1.5755	0.000437538	yes
Csa05g042040_1	Argonaute family protein	5.66172	2.40538	2.35378	0.00362634	yes
Csa07g038530_1	Protein of unknown function (DUF579)	5.6608	1.01812	5.56004	0.0043979	yes
Csa17g098200_1	nuclear factor Y, subunit C3	5.66013	2.89829	1.95292	0.00182916	yes
Csa03g033940_1	Sec14p-like phosphatidylinositol transfer family protein	5.65964	3.61463	1.56576	0.000890953	yes
Csa03g047400_1	triacylglycerol lipase-like 1	5.65939	1.01085	5.59865	0.0132334	yes
Csa08g044120_1	hydroxymethylglutaryl-CoA synthase / HMG-CoA synthase / 3-hydroxy-3-methylglutaryl coenzyme A synthase	5.6593	2.25035	2.51486	0.000710008	yes
Csa15g052810_1	fatA acyl-ACP thioesterase	5.65432	1.85976	3.04035	7.42725e-05	yes
Csa10g016510_1	S-adenosyl-L-methionine-dependent methyltransferases superfamily protein	5.6493	0.211586	26.6998	0.00245813	yes
Csa16g055250_1	Bifunctional inhibitor/lipid-transfer protein/seed storage 2S albumin superfamily protein	5.64833	0.505553	11.1726	0.0174756	yes
Csa06g049360_1	M1A0D8 (Uncharacterized protein)	5.6459	3.18511	1.7726	0.0211971	yes
Csa11g002360_1	cellulose synthase A2	5.64233	2.91762	1.93388	0.00252167	yes
Csa14g058760_1	Ergosterol biosynthesis ERG4/ERG24 family	5.63772	2.98397	1.88933	6.7426e-07	yes
Csa11g086120_1	O-methyltransferase 1	5.63727	3.13044	1.80079	0.00284129	yes
Csa18g026700_1	IAA carboxylmethyltransferase 1	5.63716	0.438573	12.8534	0.00577791	yes
Csa04g062280_1	beta glucosidase 15	5.63579	3.01871	1.86695	0.000973275	yes
Csa05g005830_1	beta glucosidase 15	5.63355	3.17069	1.77676	0.00250129	yes
Csa06g041200_1	alanine:glyoxylate aminotransferase 3	5.63217	1.19601	4.70915	0.0024349	yes
Csa06g005340_1	allene oxide cyclase 3	5.62867	0.730589	7.7043	0.0301051	yes
Csa09g051090_1	membrane-associated progesterone binding protein 3	5.62776	3.54985	1.58535	0.000904727	yes
Csa02g033690_1	Tetratricopeptide repeat (TPR)-like superfamily protein	5.62518	2.89852	1.94071	0.00563918	yes
Csa01g025800_1	Protein of unknown function (DUF581)	5.62496	2.60083	2.16275	0.00582471	yes
Csa03g048570_1	basic region/leucine zipper motif 60	5.61905	3.39753	1.65386	0.00307899	yes
Csa05g062070_1	drought-induced 19	5.61851	3.39402	1.65542	0.0036907	yes
Csa08g060200_1	kow domain-containing transcription factor 1	5.6135	2.51579	2.23131	0.00677606	yes
Csa13g018600_1	K-box region and MADS-box transcription factor family protein	5.6089	0.977583	5.73752	0.00503354	yes
Csa05g023900_1	Exostosin family protein	5.60849	1.24594	4.50142	3.21784e-05	yes
Csa14g013920_1	bifunctional nuclease i	5.60306	0.721324	7.76775	0.0077528	yes
Csa20g018790_1	Aldolase-type TIM barrel family protein	5.60101	3.08163	1.81755	0.00207676	yes
Csa05g081310_1	Rubber elongation factor protein (REF)	5.59707	2.92351	1.91451	0.000323234	yes
Csa04g053020_1	hydroxyproline-rich glycoprotein family protein	5.59596	2.12415	2.63445	0.000443286	yes
Csa05g008720_1	protodermal factor 1	5.59596	1.95159	2.86739	0.0207669	yes
Csa14g005900_1	potassium channel beta subunit 1	5.59208	2.78131	2.01059	0.00798219	yes
Csa11g017420_1	GDSL-like Lipase/Acylhydrolase superfamily protein	5.59181	3.34644	1.67097	0.00054778	yes
Csa06g011290_1	AIG2-like (avirulence induced gene) family protein	5.59091	0.552605	10.1174	0.0114064	yes
Csa07g046350_1	aldehyde dehydrogenase 10A8	5.59002	3.40711	1.64069	0.000747935	yes
Csa09g083810_1	alcohol dehydrogenase 1	5.58794	0.760074	7.35184	0.00807904	yes
Csa08g050220_1	sequence-specific DNA binding	5.58551	2.0272	2.75529	0.000655481	yes
Csa09g096790_1	Major facilitator superfamily protein	5.58028	2.83669	1.96718	0.00709405	yes
Csa19g016880_1	CTP synthase family protein	5.57324	2.44039	2.28375	0.00123362	yes
Csa20g015430_1	Thioesterase superfamily protein	5.5674	3.4908	1.59488	0.00141998	yes
Csa01g031960_1	unknown protein	5.56319	2.86004	1.94514	0.000691653	yes
Csa16g028580_1	alpha-xylosidase 1	5.55862	3.2248	1.72371	0.000784972	yes
Csa03g015790_1	Putative Protein	5.55637	1.74862	3.17757	0.0198545	yes
Csa07g060580_1	Argonaute family protein	5.5561	2.4158	2.2999	0.00016741	yes
Csa08g002350_1	Nucleotide-sugar transporter family protein	5.55462	2.21233	2.51075	1.50036e-05	yes
Csa12g016560_1	signal recognition particle receptor alpha subunit family protein	5.55407	3.35357	1.65616	0.000379138	yes
Csa10g036140_1	Endomembrane protein 70 protein family	5.55302	3.40827	1.62928	0.0285665	yes
Csa07g037530_1	Caleosin-related family protein	5.55068	2.24365	2.47395	0.00172557	yes
Csa11g041480_1	DNA-binding storekeeper protein-related transcriptional regulator	5.5505	2.18431	2.54108	5.65881e-05	yes
Csa03g002780_1	galacturonosyltransferase 5	5.55013	1.33759	4.14935	0.00076	yes
Csa11g012060_1	myosin heavy chain-related	5.54222	3.29634	1.68133	0.00126026	yes
Csa17g024540_1	Protein of unknown function (DUF962)	5.53566	3.64019	1.52071	0.000659208	yes
Csa13g007100_1	Cystatin/monellin family protein	5.52736	2.16938	2.54789	0.00010715	yes
Csa03g055160_1	unknown seed protein like 1	5.52318	0.265502	20.8028	0.00776178	yes
Csa17g016390_1	Flavin-binding monooxygenase family protein	5.51988	2.97747	1.85388	0.00248439	yes
Csa14g014870_1	Phosphofructokinase family protein	5.51643	2.91899	1.88984	0.00182151	yes
Csa07g063090_1	glucose-6-phosphate/phosphate translocator 2	5.5162	1.74342	3.16402	0.0075014	yes
Csa19g007270_1	acyl carrier protein 1	5.51612	1.547	3.56569	6.77126e-05	yes
Csa03g058540_1	O-fucosyltransferase family protein	5.51344	3.35575	1.64298	0.00211141	yes
Csa11g059900_1	ubiquitin conjugating enzyme 4	5.51251	3.43081	1.60677	6.63366e-05	yes
Csa20g006310_1	ubiquitin-conjugating enzyme 22	5.51108	3.59321	1.53375	0.00113119	yes
Csa07g050270_1	long chain acyl-CoA synthetase 9	5.50948	2.96472	1.85834	0.00690328	yes
Csa16g016160_1	XB3 ortholog 1 in Arabidopsis thaliana	5.50647	2.77901	1.98145	4.13816e-05	yes
Csa20g016660_1	Nucleotide-sugar transporter family protein	5.49141	2.55268	2.15123	0.00201058	yes
Csa19g026480_1	2-oxoglutarate (2OG) and Fe(II)-dependent oxygenase superfamily protein	5.49128	3.28777	1.67021	0.0141068	yes
Csa11g002190_1	Rer1 family protein	5.47731	2.36237	2.31856	0.000266675	yes
Csa08g053690_1	unknown protein	5.4705	1.02792	5.3219	0.00823697	yes
Csa11g074730_1	FKBP-type peptidyl-prolyl cis-trans isomerase family protein	5.46886	0.341481	16.0151	0.000124587	yes
Csa15g048800_1	beta-amylase 1	5.46786	2.30369	2.37353	7.28083e-05	yes
Csa09g077780_1	organic cation/carnitine transporter1	5.46151	0.180799	30.2077	0.00798123	yes
Csa06g001070_1	Aldolase superfamily protein	5.46108	2.90079	1.88262	0.00558024	yes
Csa07g057050_1	Protein of unknown function (DUF778)	5.45993	1.56227	3.49486	0.00379237	yes
Csa04g056050_1	trypsin inhibitor protein 1	5.45064	0.847452	6.4318	0.0103457	yes
Csa16g052850_1	SNARE-like superfamily protein	5.4494	0.502776	10.8386	0.00402468	yes
Csa09g050860_1	phosphofructokinase 2	5.44266	0.0810366	67.1631	6.89649e-05	yes
Csa01g002100_1	general regulatory factor 7	5.43993	3.49363	1.5571	0.0434675	yes
Csa03g006010_1	potassium channel beta subunit 1	5.43988	2.14496	2.53612	0.045967	yes
Csa02g031980_1	eukaryotic release factor 1-1	5.43907	3.31751	1.6395	0.0011064	yes
Csa15g084360_1	cytidine deaminase 1	5.43889	2.22907	2.43999	0.000303507	yes
Csa14g067350_1	branched-chain alpha-keto acid decarboxylase E1 beta subunit	5.43602	3.23285	1.6815	0.0107521	yes
Csa18g010510_1	casein kinase I-like 8	5.43291	3.26252	1.66525	0.00460436	yes
Csa11g073950_1	eukaryotic release factor 1-1	5.43276	3.56102	1.52562	0.000106877	yes
Csa13g011930_1	myo-inositol-1-phosphate synthase 3	5.42955	2.20076	2.46712	0.00486861	yes
Csa09g088440_1	alpha/beta-Hydrolases superfamily protein	5.42651	2.27247	2.38793	0.00231035	yes
Csa01g033090_1	GCIP-interacting family protein	5.42532	3.58871	1.51178	0.000583322	yes
Csa11g015520_1	RING/U-box superfamily protein	5.42378	1.38157	3.9258	0.000825757	yes
Csa15g076110_1	unknown protein	5.42234	2.60653	2.08029	4.01655e-06	yes
Csa02g072490_1	Glycosyl hydrolase family 35 protein	5.42127	1.42023	3.81718	0.00423027	yes
Csa16g052640_1	ATP-citrate lyase A-2	5.41856	3.40154	1.59297	4.95215e-05	yes
Csa15g023000_1	lipoamide dehydrogenase 1	5.41485	2.19904	2.46237	0.000392882	yes
Csa19g058280_1	Protein of unknown function (DUF677)	5.41044	2.53471	2.13454	0.00177156	yes
Csa10g004540_1	U2 snRNP auxilliary factor, large subunit, splicing factor	5.40881	3.31984	1.62924	0.00219378	yes
Csa15g059780_1	Phospholipase A2 family protein	5.40846	2.04266	2.64775	0.000635868	yes
Csa05g044720_1	ATP-citrate lyase A-2	5.40803	2.97963	1.815	0.000828608	yes
Csa03g056060_1	D-aminoacid aminotransferase-like PLP-dependent enzymes superfamily protein	5.40578	0.875714	6.17299	0.00346561	yes
Csa02g069750_1	TUDOR-SN protein 2	5.40575	3.58007	1.50996	0.00846868	yes
Csa01g029940_1	Uncharacterised protein family SERF	5.40308	3.19375	1.69176	0.00601426	yes
Csa16g045790_1	Endomembrane protein 70 protein family	5.40232	2.25776	2.39278	0.0103123	yes
Csa17g088200_1	Ergosterol biosynthesis ERG4/ERG24 family	5.40044	3.29915	1.63692	0.00148105	yes
Csa14g019000_1	XH/XS domain-containing protein	5.40015	2.77429	1.9465	0.000945565	yes
Csa11g003650_1	phosphoenolpyruvate carboxykinase 1	5.39931	2.81415	1.91863	0.000881794	yes
Csa05g017530_1	demeter-like 1	5.39699	2.52903	2.13401	0.000251591	yes
Csa17g034240_1	Mediator complex, subunit Med10	5.39093	3.28194	1.64261	0.00217563	yes
Csa02g020460_1	VIRB2-interacting protein 2	5.38827	2.62532	2.05242	1.33293e-05	yes
Csa20g071630_1	NAD(P)-binding Rossmann-fold superfamily protein	5.38718	0.167819	32.1012	0.00385918	yes
Csa20g072020_1	Molybdenum cofactor sulfurase family protein	5.38524	2.81796	1.91104	0.00082094	yes
Csa04g025830_1	serine carboxypeptidase-like 48	5.38522	3.51548	1.53186	0.00101277	yes
Csa20g006340_1	Cystatin/monellin family protein	5.38216	2.07128	2.59848	0.00240483	yes
Csa20g035780_1	Late embryogenesis abundant (LEA) hydroxyproline-rich glycoprotein family	5.38144	0.538898	9.98601	0.000176809	yes
Csa07g003910_1	peroxin 11E	5.37693	2.25357	2.38597	0.0100102	yes
Csa11g059250_1	glucose-6-phosphate dehydrogenase 6	5.37663	2.45135	2.19334	0.00305191	yes
Csa17g093600_1	Class I glutamine amidotransferase-like superfamily protein	5.37501	2.91379	1.84468	0.00131003	yes
Csa17g099290_1	Pectinacetylesterase family protein	5.36848	0.385535	13.9248	0.0026307	yes
Csa07g023720_1	nuclear factor Y, subunit C3	5.36837	3.24048	1.65666	0.00319662	yes
Csa13g017490_1	ADP-ribosylation factor A1F	5.36834	3.49893	1.53428	0.000196769	yes
Csa03g017410_1	DNA glycosylase superfamily protein	5.36785	0.362051	14.8262	0.00491895	yes
Csa19g028770_1	Cell differentiation, Rcd1-like protein	5.36741	2.97963	1.80137	0.000388459	yes
Csa09g005290_1	expansin A15	5.36437	2.60725	2.05749	0.000815596	yes
Csa04g059430_1	protodermal factor 1	5.3634	1.94201	2.76178	0.0187615	yes
Csa19g023890_1	lipoamide dehydrogenase 1	5.35918	1.6208	3.3065	0.000381965	yes
Csa11g098900_1	BCL-2-associated athanogene 7	5.35853	3.34918	1.59995	0.00117256	yes
Csa10g003580_1	Peroxidase superfamily protein	5.3574	1.67293	3.20241	0.00515062	yes
Csa14g025030_1	Thioredoxin superfamily protein	5.35693	3.05274	1.75479	0.00489711	yes
Csa06g004470_1	Carbohydrate-binding X8 domain superfamily protein	5.35225	1.01145	5.29163	0.00643964	yes
Csa13g016750_1	Glycosyl hydrolase family 38 protein	5.34953	3.46559	1.54361	0.000120867	yes
Csa14g034510_1	Protein of unknown function (DUF707)	5.3491	0.434899	12.2996	0.000931214	yes
Csa01g018100_1	NAC domain containing protein 2	5.34856	0.396253	13.4979	0.00120728	yes
Csa15g038070_1	FRIGIDA-like protein	5.3485	3.38032	1.58225	3.32616e-05	yes
Csa12g009460_1	cinnamyl alcohol dehydrogenase 5	5.34836	3.37102	1.58657	0.00372197	yes
Csa09g037080_1	serine carboxypeptidase-like 48	5.34747	3.3006	1.62015	0.00686015	yes
Csa09g011380_1	basic helix-loop-helix (bHLH) DNA-binding superfamily protein	5.34695	2.90139	1.84289	0.00182853	yes
Csa20g026940_1	Zinc finger C-x8-C-x5-C-x3-H type family protein	5.34582	1.75926	3.03868	0.0012952	yes
Csa17g050430_1	pinoresinol reductase 1	5.34427	2.7771	1.92441	0.00206793	yes
Csa16g056680_1	D111/G-patch domain-containing protein	5.33743	3.25067	1.64195	0.00282761	yes
Csa20g003810_1	D7LWS9 (Predicted protein)	5.33401	2.70478	1.97207	0.00300589	yes
Csa20g009730_1	unknown protein	5.32951	0.00333853	1596.37	4.35666e-05	yes
Csa15g024130_1	receptor-like kinase 902	5.32595	2.97679	1.78916	3.57316e-05	yes
Csa05g018910_1	poltergeist like 1	5.32456	0.9498	5.60598	9.39061e-06	yes
Csa03g028640_1	ribonuclease 3	5.32293	2.77186	1.92035	0.00180564	yes
Csa14g054450_1	Stabilizer of iron transporter SufD / Polynucleotidyl transferase	5.32256	3.33028	1.59823	0.00675949	yes
Csa14g064090_1	Chalcone-flavanone isomerase family protein	5.32145	2.57815	2.06406	0.00244102	yes
Csa11g009990_1	lysine-ketoglutarate reductase/saccharopine dehydrogenase bifunctional enzyme	5.3194	0.527359	10.0869	4.07062e-05	yes
Csa01g017520_1	Class I glutamine amidotransferase-like superfamily protein	5.31853	3.11427	1.70779	0.0010808	yes
Csa06g028750_1	GHMP kinase family protein	5.31353	2.45454	2.16478	1.54188e-05	yes
Csa18g008060_1	xylose isomerase family protein	5.31209	3.38953	1.56721	0.00384058	yes
Csa20g001070_1	Glycosyl hydrolase superfamily protein	5.30979	1.94053	2.73626	0.00921592	yes
Csa12g004780_1	U2 snRNP auxilliary factor, large subunit, splicing factor	5.30976	3.32275	1.598	0.00441445	yes
Csa03g011220_1	RmlC-like cupins superfamily protein	5.30722	2.96789	1.78822	0.00226654	yes
Csa10g025340_1	NOD26-like intrinsic protein 1	5.3071	2.39776	2.21336	7.73481e-06	yes
Csa09g045250_1	tubulin beta chain 3	5.30701	3.2056	1.65555	0.00538519	yes
Csa14g057360_1	Tubulin/FtsZ family protein	5.306	3.2041	1.656	0.00241164	yes
Csa05g060700_1	nuclear factor Y, subunit C3	5.30553	3.12622	1.69711	0.00417978	yes
Csa15g014430_1	Metallo-hydrolase/oxidoreductase superfamily protein	5.30529	3.15824	1.67983	0.00865319	yes
Csa09g069560_1	Eukaryotic rpb5 RNA polymerase subunit family protein	5.2996	3.40022	1.55861	0.0106439	yes
Csa14g024760_1	Major facilitator superfamily protein	5.29949	2.77252	1.91144	0.000349051	yes
Csa15g012900_1	SERINE CARBOXYPEPTIDASE-LIKE 49	5.29869	2.90376	1.82477	0.000885202	yes
Csa14g063820_1	Class I glutamine amidotransferase-like superfamily protein	5.29767	3.22186	1.64429	0.00143836	yes
Csa02g064780_1	highly ABA-induced PP2C gene 1	5.29541	0.225715	23.4607	0.000941262	yes
Csa15g041900_1	TPX2 (targeting protein for Xklp2) protein family	5.29472	1.84691	2.8668	0.000658842	yes
Csa07g007900_1	NAC domain containing protein 41	5.29376	3.39598	1.55883	0.00104402	yes
Csa14g002780_1	galacturonosyltransferase 5	5.29181	1.14831	4.60836	0.000767512	yes
Csa04g040400_1	Integrase-type DNA-binding superfamily protein	5.29123	0.334146	15.8351	0.0034337	yes
Csa03g060770_1	NAD-dependent epimerase/dehydratase family protein	5.2909	2.41311	2.19257	0.00033979	yes
Csa12g025070_1	GDSL-like Lipase/Acylhydrolase superfamily protein	5.28962	2.37761	2.22476	0.00129264	yes
Csa02g065620_1	Gibberellin-regulated family protein	5.28734	1.2178	4.34171	0.00589997	yes
Csa16g039290_1	basic leucine-zipper 44	5.28463	1.76745	2.98998	0.00131754	yes
Csa10g019010_1	trehalase 1	5.28391	0.992166	5.32564	0.000811864	yes
Csa20g015440_1	myo-inositol-1-phosphate synthase 3	5.28373	2.25265	2.34556	0.00621155	yes
Csa04g062740_1	Ribosomal protein L24e family protein	5.28199	3.28402	1.60839	0.00676634	yes
Csa04g052550_1	mevalonate diphosphate decarboxylase 1	5.27804	2.80989	1.87838	0.00212757	yes
Csa18g032620_1	lipid transfer protein 4	5.2772	2.74465	1.92272	0.00990521	yes
Csa14g064560_1	related to AP2 12	5.27697	3.00102	1.75839	0.00205965	yes
Csa02g072180_1	flavonol synthase 3	5.27576	1.17236	4.50011	0.00415035	yes
Csa12g025240_1	DEK domain-containing chromatin associated protein	5.27566	3.089	1.70788	0.00273966	yes
Csa11g071570_1	casein kinase I-like 8	5.27132	3.12405	1.68733	0.00249349	yes
Csa13g049030_1	hydroxymethylglutaryl-CoA synthase / HMG-CoA synthase / 3-hydroxy-3-methylglutaryl coenzyme A synthase	5.2642	1.82411	2.88589	0.00198528	yes
Csa13g009390_1	TUDOR-SN protein 1	5.26091	3.12747	1.68216	0.0100838	yes
Csa02g005750_1	AAA-type ATPase family protein	5.25884	3.29625	1.5954	0.00308306	yes
Csa18g039540_1	HAESA-like 2	5.25838	0.509103	10.3287	0.000372639	yes
Csa09g085750_1	Coatomer, alpha subunit	5.25834	2.84362	1.84917	0.0179902	yes
Csa18g002140_1	nuclear factor Y, subunit B6	5.25687	0.424905	12.3719	0.00475697	yes
Csa03g012010_1	syntaxin of plants 111	5.25355	2.40254	2.18667	0.00153749	yes
Csa03g019690_1	XH/XS domain-containing protein	5.25354	2.0837	2.52126	0.000337942	yes
Csa08g009380_1	glutathione S-transferase phi 12	5.25115	3.4026	1.54328	0.00681385	yes
Csa00789s010_1	Putative Protein	5.25037	0.579089	9.06659	6.93811e-05	yes
Csa12g008980_1	G-box binding factor 6	5.24598	2.50181	2.09687	0.00144022	yes
Csa03g062430_1	uridine kinase-like 3	5.24455	0.200405	26.1697	0.00167671	yes
Csa11g104800_1	sulfurtransferase 18	5.24248	1.26434	4.14641	0.0147188	yes
Csa00470s020_1	RNA-binding protein	5.24048	3.32932	1.57404	0.00151041	yes
Csa08g005290_1	Aldolase-type TIM barrel family protein	5.23908	2.49436	2.10037	0.000383909	yes
Csa09g072090_1	Protein of unknown function DUF2359, transmembrane	5.23554	3.24858	1.61164	1.07739e-05	yes
Csa10g010670_1	early nodulin-like protein 15	5.2351	2.45937	2.12864	0.00336928	yes
Csa04g047680_1	poltergeist like 1	5.23202	0.994408	5.26144	0.00345041	yes
Csa13g021980_1	Heavy metal transport/detoxification superfamily protein	5.23159	2.99442	1.74711	0.00344515	yes
Csa10g020400_1	methyl-CPG-binding domain 1	5.22487	2.08092	2.51085	0.00014551	yes
Csa15g038180_1	Protein of unknown function (DUF581)	5.21657	3.28772	1.58668	0.000965134	yes
Csa04g047060_1	FAD-binding Berberine family protein	5.21457	0.272173	19.159	1.03176e-05	yes
Csa02g065020_1	lipid transfer protein 4	5.21216	2.25704	2.30928	0.0194889	yes
Csa14g057450_1	D-aminoacid aminotransferase-like PLP-dependent enzymes superfamily protein	5.21202	1.09243	4.77104	0.0458185	yes
Csa03g061970_1	Protein of Unknown Function (DUF239)	5.20849	3.36241	1.54903	0.0064719	yes
Csa02g016240_1	hydroxymethylglutaryl-CoA synthase / HMG-CoA synthase / 3-hydroxy-3-methylglutaryl coenzyme A synthase	5.2031	2.16761	2.40039	0.00248427	yes
Csa09g098790_1	D111/G-patch domain-containing protein	5.20116	3.0792	1.68913	0.000123311	yes
Csa06g037290_1	Putative Protein	5.19905	0.810287	6.41631	0.00682138	yes
Csa17g026140_1	2-oxoglutarate (2OG) and Fe(II)-dependent oxygenase superfamily protein	5.19779	1.16311	4.46888	0.00152159	yes
Csa01g035680_1	Gibberellin-regulated family protein	5.1967	0.687599	7.55776	0.0144297	yes
Csa18g009200_1	NAD(P)-binding Rossmann-fold superfamily protein	5.1943	0.149492	34.7463	0.000185092	yes
Csa17g022270_1	p300/CBP acetyltransferase-related protein-related	5.18643	0.966347	5.36705	0.00520364	yes
Csa16g034260_1	Protein of unknown function (DUF579)	5.18534	1.14612	4.52426	0.0103406	yes
Csa12g014220_1	Putative Protein	5.18491	1.1322	4.57951	0.0104189	yes
Csa09g097830_1	phloem protein 2-A11	5.18431	2.7233	1.90369	0.00297353	yes
Csa17g026940_1	Nucleotide-sugar transporter family protein	5.18121	1.11927	4.62908	8.95766e-05	yes
Csa20g027080_1	Putative Protein	5.18038	0.0116617	444.221	5.07869e-05	yes
Csa09g062720_1	GHMP kinase family protein	5.17919	2.5824	2.00558	0.0042671	yes
Csa09g092160_1	Protein of unknown function (DUF1000)	5.17829	3.30755	1.5656	0.000799716	yes
Csa10g014880_1	CCT motif family protein	5.17102	1.11571	4.63475	0.00662979	yes
Csa20g058790_1	unknown protein	5.17057	2.5789	2.00495	0.000953913	yes
Csa10g013410_1	SNF7 family protein	5.16823	3.38897	1.52502	1.3454e-05	yes
Csa09g060030_1	GPCR-type G protein 2	5.16581	1.67542	3.08328	5.44318e-05	yes
Csa15g020000_1	Aluminium induced protein with YGL and LRDR motifs	5.16432	2.60613	1.9816	0.000666636	yes
Csa02g075370_1	WD-40 repeat family protein	5.16135	3.12399	1.65216	0.00387188	yes
Csa12g029410_1	arginosuccinate synthase family	5.16077	3.35753	1.53707	0.00583697	yes
Csa10g002640_1	unknown protein	5.15907	3.04608	1.69367	0.00194339	yes
Csa08g043550_1	Papain family cysteine protease	5.15849	0.380526	13.5562	0.0185777	yes
Csa01g007850_1	2-oxoacid dehydrogenases acyltransferase family protein	5.15821	2.1558	2.39272	0.00221471	yes
Csa16g054960_1	unknown protein	5.15474	0.955747	5.39342	0.00178599	yes
Csa02g070750_1	Galactosyltransferase family protein	5.15451	0.584115	8.82449	0.00438103	yes
Csa20g009630_1	START (StAR-related lipid-transfer) lipid-binding domain	5.14686	0.00328116	1568.61	1.94331e-05	yes
Csa06g027340_1	Ergosterol biosynthesis ERG4/ERG24 family	5.14392	3.0293	1.69806	0.00154373	yes
Csa14g001920_1	ORMDL family protein	5.14037	3.18712	1.61285	0.00279748	yes
Csa08g006840_1	formate dehydrogenase	5.13777	3.19658	1.60727	0.0026472	yes
Csa12g046730_1	SNARE associated Golgi protein family	5.13747	2.3696	2.16807	0.0203735	yes
Csa04g065470_1	Plant protein 1589 of unknown function	5.13703	1.6375	3.13712	0.000190977	yes
Csa16g053820_1	Ubiquitin-like superfamily protein	5.13602	3.31203	1.55072	0.000612479	yes
Csa05g014930_1	mevalonate diphosphate decarboxylase 1	5.13194	2.29972	2.23155	0.000432782	yes
Csa11g007480_1	coatomer gamma-2 subunit, putative / gamma-2 coat protein, putative / gamma-2 COP, putative	5.13012	3.35236	1.5303	0.00136118	yes
Csa20g005480_1	kow domain-containing transcription factor 1	5.12721	1.93208	2.65372	0.00906244	yes
Csa15g019400_1	Class I glutamine amidotransferase-like superfamily protein	5.12288	2.49615	2.05231	1.25194e-05	yes
Csa11g005870_1	aconitase 1	5.12232	3.28729	1.55822	0.00701039	yes
Csa04g046810_1	P-loop containing nucleoside triphosphate hydrolases superfamily protein	5.12113	2.86569	1.78705	0.00164599	yes
Csa20g080890_1	Putative Protein	5.12083	3.3363	1.53488	0.0016127	yes
Csa02g023010_1	isoamylase 3	5.11993	2.93722	1.74312	0.00409881	yes
Csa04g043230_1	ABA-responsive element binding protein 3	5.11841	2.56757	1.99349	0.00543152	yes
Csa19g004650_1	LOB domain-containing protein 41	5.11783	0.462299	11.0704	0.00700362	yes
Csa10g014480_1	Developmental regulator, ULTRAPETALA	5.11678	0.809086	6.32414	5.71075e-05	yes
Csa11g059080_1	unknown protein	5.11639	0.938432	5.45206	3.47805e-05	yes
Csa09g058290_1	RHO-related protein from plants 1	5.11402	2.04013	2.50671	0.00605707	yes
Csa06g037860_1	poltergeist like 1	5.11355	0.896453	5.7042	0.00048266	yes
Csa18g002090_1	Thiolase family protein	5.11035	2.78209	1.83688	0.00113631	yes
Csa20g009750_1	TUDOR-SN protein 1	5.11008	2.9837	1.71267	1.15497e-05	yes
Csa13g021050_1	glutamate dehydrogenase 1	5.10874	1.76902	2.88789	0.00943862	yes
Csa20g021040_1	aldose 1-epimerase family protein	5.10833	0.982031	5.2018	1.62838e-06	yes
Csa16g014270_1	WRKY DNA-binding protein 21	5.09916	1.34921	3.77937	8.74779e-05	yes
Csa02g051850_1	O-methyltransferase 1	5.09893	2.75415	1.85136	0.00416395	yes
Csa19g021970_1	Protein phosphatase 2C family protein	5.09537	1.95571	2.60538	0.00444305	yes
Csa09g072910_1	Protein of unknown function (DUF579)	5.09351	0.842804	6.04353	0.0123394	yes
Csa12g065480_1	early nodulin-like protein 19	5.09107	2.9595	1.72025	0.0131657	yes
Csa09g075610_1	Sec14p-like phosphatidylinositol transfer family protein	5.09006	2.89331	1.75925	0.00024295	yes
Csa03g014590_1	transmembrane nine 1	5.08944	3.1591	1.61104	0.00285948	yes
Csa02g015890_1	A20/AN1-like zinc finger family protein	5.07908	3.33739	1.52187	0.000871685	yes
Csa11g069910_1	Molybdenum cofactor sulfurase family protein	5.07782	2.97394	1.70744	0.00394568	yes
Csa05g087670_1	ubiquiting-conjugating enzyme 2	5.07396	2.41819	2.09825	0.000177243	yes
Csa12g046940_1	Protein of unknown function (DUF581)	5.0736	2.66203	1.90591	0.000158267	yes
Csa07g015630_1	XB3 ortholog 1 in Arabidopsis thaliana	5.07284	2.39717	2.11618	4.40239e-05	yes
Csa05g032070_1	WRKY DNA-binding protein 21	5.06962	1.48836	3.40618	0.000134591	yes
Csa09g097250_1	3-ketoacyl-acyl carrier protein synthase III	5.0686	3.27642	1.54699	0.00156344	yes
Csa20g012750_1	mitochondrial HSO70 2	5.06678	3.12925	1.61917	0.00718319	yes
Csa02g007450_1	sequence-specific DNA binding	5.06659	2.08301	2.43235	6.90798e-05	yes
Csa10g015330_1	proton pump interactor 1	5.06489	3.33042	1.5208	0.0003002	yes
Csa11g030110_1	Aldolase-type TIM barrel family protein	5.06412	0.208743	24.2601	0.00102972	yes
Csa12g030280_1	Protein of unknown function, DUF538	5.0618	2.49106	2.03198	8.34647e-05	yes
Csa19g053550_1	plasma membrane intrinsic protein 2	5.06145	0.709865	7.13016	0.000945778	yes
Csa06g051100_1	cyclin p4	5.06019	2.39201	2.11546	0.00156192	yes
Csa07g054590_1	FAD-dependent oxidoreductase family protein	5.05427	2.24275	2.2536	0.00670829	yes
[truncated: 18,664 more rows]

## Sheet: Cs-21 Vs Cs-Leaf
Table S4. Expression values of Camelina gene models and significant differential expression between camelina tissues. RPKM value assigned to each gene are shown with mapped reads (RPKM sheet). Differentially expressed genes between the comparing tissues using Log2 RPKM values as expression values are listed in Cs-14 Vs Cs-21, Cs-14 Vs Cs-Leaf, and Cs-21 Vs Cs-Leaf sheets. Log2 fold change (>1.5 o…
[truncated: 20,130 more rows]
