# Supplementary material for: Transcriptome profiling of Camelina sativa to identify genes involved in triacylglycerol biosynthesis and accumulation in the developing seeds
Source: Biotechnol Biofuels. 2016 Jul 4;9:136. doi: 10.1186/s13068-016-0555-5 (PMC4932711; doi:10.1186/s13068-016-0555-5)
Supplement: Supplementary file 5 — 10.1186/s13068-016-0555-5 List of Camelina genes involved in lipid metabolism. [file 13068_2016_555_MOESM5_ESM.xlsx]

## Sheet: Sheet1
Table S5. Transcript abundance for candidate genes for fatty acid biosynthesis, glycerolipids and glycerophospholipids biosynthesis, wax biosynthesis, and seed storage proteins. RPKM values were used to represent the expression level of camelina lipid genes. Cs-14, Camelina seeds at 10-15 days after flowering DAF; Cs-21,Camelina seeds at 16-21 DAF; Cs-Leaf, Camelina leaf. Some gene descriptions w…
Gene ID	Camelina designation	Cs-14	Cs-21	Cs-Leaf
Csa00382s080_1	HXXXD-type acyl-transferase family protein	1.52954	3.40946	28.5277
Csa00382s230_1	lipoxygenase 2	1.01491	1.18258	1.25484
Csa00382s240_1	lipoxygenase 2	0.00319655	0.0280619	51.0008
Csa00430s100_1	phosphorylcholine cytidylyltransferase2	2.48971	1.48871	1.24365
Csa00441s260_1	phospholipase A2-beta	0.786802	0.519338	4.58381
Csa00510s010_1	HXXXD-type acyl-transferase family protein	0.0250397	0	0
Csa00511s160_1	malonyl-CoA decarboxylase family protein	4.4027	3.84209	3.01455
Csa00532s200_1	Oleosin family protein	859.194	2471.76	0
Csa00532s220_1	phosphoenolpyruvate (pep)/phosphate translocator 2	0.0215697	0.0691913	4.16519
Csa00555s060_1	transferases, transferring acyl groups other than amino-acyl groups	2.06119	1.52629	1.10547
Csa00558s010_1	Acyl-CoA N-acyltransferases (NAT) superfamily protein	0.850016	0.909109	0.325667
Csa00578s050_1	Phosphoenolpyruvate carboxylase family protein	2.81096	1.90622	5.22678
Csa00579s070_1	O-acyltransferase (WSD1-like) family protein	0	0	0
Csa00579s080_1	O-acyltransferase (WSD1-like) family protein	0.74452	1.66064	0.0522193
Csa00765s010_1	transferases, transferring acyl groups other than amino-acyl groups	2.7915	2.64318	4.84749
Csa00780s010_1	phospholipase D beta 2	0.0419694	0.00792717	0.0531672
Csa00894s030_1	Phosphoinositide phosphatase family protein	10.345	7.52248	5.43409
Csa01579s020_1	phosphatidate cytidylyltransferase family protein	3.14605	3.18686	0.498317
Csa01622s010_1	acyl-activating enzyme 17	2.87562	14.2398	0.299438
Csa01694s010_1	phospholipase D beta 1	0.0234091	0.0205359	0.0278994
Csa01g002210_1	Plant stearoyl-acyl-carrier-protein desaturase family protein	0.362058	0.678781	0.0132872
Csa01g002210_1	Plant stearoyl-acyl-carrier-protein desaturase family protein	0.362058	0.678781	0.0132872
Csa01g002210_1	Plant stearoyl-acyl-carrier-protein desaturase family protein	0.362058	0.678781	0.0132872
Csa01g002220_1	Plant stearoyl-acyl-carrier-protein desaturase family protein	52.084	67.808	2.09079
Csa01g003020_1	lecithin:cholesterol acyltransferase 3	5.82648	5.7971	0.483098
Csa01g003210_1	non-specific phospholipase C3	0.0585888	0.378933	0.0777503
Csa01g003220_1	non-specific phospholipase C4	0.77558	3.84014	0.119516
Csa01g003230_1	non-specific phospholipase C5	0.35433	0.411383	0
Csa01g005030_1	Li-tolerant lipase 1	0.0799667	0	14.449
Csa01g005240_1	phosphoenolpyruvate carboxylase kinase 2	2.31896	4.32264	0.259246
Csa01g005700_1	Acyl-CoA N-acyltransferases (NAT) superfamily protein	0.0224848	0	0
Csa01g005810_1	acyl carrier protein 1	340.836	310.206	7.72038
Csa01g005990_1	GDSL-like Lipase/Acylhydrolase superfamily protein	3.3265	1.96308	16.6611
Csa01g006240_1	acyl-CoA binding protein 4	5.70925	5.0541	4.33558
Csa01g006360_1	Phospholipid/glycerol acyltransferase family protein	3.84496	5.8354	1.68677
Csa01g006520_1	phospholipase D P2	1.02093	2.23941	0.386463
Csa01g006930_1	long-chain acyl-CoA synthetase 6	24.346	20.965	10.9013
Csa01g007840_1	acyl-CoA dehydrogenase-related	3.23542	3.24065	1.57706
Csa01g008410_1	lipase class 3 family protein	3.00984	3.46714	0.980216
Csa01g009150_1	phospholipase C 2	8.97516	10.1601	19.0488
Csa01g009410_1	lipid transfer protein 6	3.28831	0.971674	2.237
Csa01g010760_1	GDSL-like Lipase/Acylhydrolase superfamily protein	0.0153469	0.0270303	0
Csa01g012210_1	fatty acid desaturase 7	8.89394	5.32408	100.348
Csa01g012210_1	fatty acid desaturase 7	8.89394	5.32408	100.348
Csa01g012370_1	glycerol-3-phosphate acyltransferase 5	0.161657	0	0
Csa01g012490_1	glycerol-3-phosphate acyltransferase 5	0.612714	1.74334	0
Csa01g013090_1	Jojoba acyl CoA reductase-related male sterility protein	0.0463502	0.143747	0
Csa01g013220_1	fatty acid desaturase 2	221.462	515.394	17.2026
Csa01g013220_1	fatty acid desaturase 2	221.462	515.394	17.2026
Csa01g016590_1	Mono-/di-acylglycerol lipase, N-terminal	1.13166	1.14165	0.676609
Csa01g016720_1	Phosphoinositide phosphatase family protein	9.48817	3.45255	2.54011
Csa01g016730_1	GDSL-like Lipase/Acylhydrolase superfamily protein	0.879546	2.02481	14.3575
Csa01g016750_1	GDSL-like Lipase/Acylhydrolase superfamily protein	3.57302	2.83238	1.78729
Csa01g017360_1	GDSL-like Lipase/Acylhydrolase superfamily protein	0	0	0
Csa01g017480_1	phosphoenolpyruvate carboxylase 3	0.449476	1.9017	0.0736707
Csa01g017510_1	Acyl-CoA N-acyltransferase with RING/FYVE/PHD-type zinc finger protein	4.60505	4.1217	0.984833
Csa01g017830_1	3-hydroxyacyl-CoA dehydrogenase family protein	2.08123	2.44634	5.70636
Csa01g018370_1	phospholipase D alpha 1	15.3457	11.2326	10.2454
Csa01g018440_1	phosphatidic acid phosphatase-related / PAP2-related (PDCT)	4.90084	5.63147	0.88222
Csa01g018460_1	fatty acid desaturase 5	3.58997	5.3958	57.9915
Csa01g018460_1	fatty acid desaturase 5	3.58997	5.3958	57.9915
Csa01g018480_1	Fatty acid desaturase family protein	0.0136793	0.236192	0
Csa01g018480_1	Fatty acid desaturase family protein	0.0136793	0.236192	0
Csa01g018830_1	Thioesterase superfamily protein	0.1021	0.054511	1.22935
Csa01g019100_1	GDSL-like Lipase/Acylhydrolase superfamily protein	3.85353	2.05568	92.3474
Csa01g019450_1	phospholipase D P1	2.22019	1.89734	0.723037
Csa01g019600_1	acyl-activating enzyme 7	0.440397	0.500728	4.20127
Csa01g021000_1	Phosphatidic acid phosphatase (PAP2) family protein	0	0	0
Csa01g021420_1	Oleosin family protein	7.58417	18.5949	0
Csa01g021440_1	Oleosin family protein	3.85639	8.17677	0
Csa01g021830_1	lysophosphatidyl acyltransferase 5	1.93623	0.477372	0.404582
Csa01g023380_1	trigalactosyldiacylglycerol2	5.67181	4.00201	18.0194
Csa01g024330_1	Glycolipid transfer protein (GLTP) family protein	0.178018	0.0926568	1.37978
Csa01g025160_1	PLAT/LH2 domain-containing lipoxygenase family protein	0.0069674	0	0
Csa01g025170_1	PLAT/LH2 domain-containing lipoxygenase family protein	0	0	0
Csa01g025180_1	PLAT/LH2 domain-containing lipoxygenase family protein	0	0	0
Csa01g025630_1	PLAT/LH2 domain-containing lipoxygenase family protein	1.27699	8.42738	1.49166
Csa01g025640_1	PLAT/LH2 domain-containing lipoxygenase family protein	0.0270626	0	0
Csa01g025810_1	Acyl-CoA N-acyltransferases (NAT) superfamily protein	0	0	0.0322019
Csa01g027990_1	fatty alcohol oxidase 3	21.0795	4.46018	3.94896
Csa01g028090_1	Cyclopropane-fatty-acyl-phospholipid synthase	0.13415	0.0115538	9.15769
Csa01g029630_1	HXXXD-type acyl-transferase family protein	1.39602	0.520424	0.253896
Csa01g031130_1	fatA acyl-ACP thioesterase	16.8196	25.8671	1.14539
Csa01g031830_1	Beta-ketoacyl synthase	4.56624	4.4549	4.88739
Csa01g033030_1	Arabidopsis phospholipase-like protein (PEARLI 4) family	1.09078	1.95607	1.64284
Csa01g034730_1	3-ketoacyl-CoA synthase 18	0	0	0
Csa01g034760_1	3-ketoacyl-CoA synthase 9	1.93839	7.32039	1.74276
Csa01g035750_1	3-ketoacyl-CoA synthase 8	0.00830395	0.0145782	0.344119
Csa01g035770_1	lipase 1	2.38406	3.52078	7.98889
Csa01g036440_1	GDSL-like Lipase/Acylhydrolase superfamily protein	0.374647	0.331606	6.41234
Csa01g036490_1	MBOAT (membrane bound O-acyl transferase) family protein	0	0	0
Csa01g036660_1	Acyl-CoA N-acyltransferases (NAT) superfamily protein	3.49594	2.44176	1.98406
Csa01g038290_1	Acyl-CoA N-acyltransferases (NAT) superfamily protein	1.42231	2.09166	3.63338
Csa01g038410_1	Phospholipase A2 family protein	6.02393	3.55244	1.44917
Csa01g040150_1	monogalactosyldiacylglycerol synthase type C	1.58787	0.659782	2.76963
Csa01g041860_1	diacylglycerol kinase 3	5.63034	1.40425	3.79479
Csa01g042250_1	GDSL-like Lipase/Acylhydrolase superfamily protein	0	0	0
Csa01g042270_1	GDSL-like Lipase/Acylhydrolase superfamily protein	0	0	0
Csa01g042590_1	membrane bound O-acyl transferase (MBOAT) family protein (DGAT1)	17.572	16.5876	1.18556
Csa01g044790_1	phospholipase A2-beta	0.150009	0.122181	3.07998
Csa02023s010_1	3-ketoacyl-CoA synthase 2	0.519413	1.47475	0.752697
Csa02238s010_1	PATATIN-like protein 9	2.92951	1.93687	2.60219
Csa02288s010_1	HXXXD-type acyl-transferase family protein	0.0183209	0	1.2685
Csa02484s010_1	HXXXD-type acyl-transferase family protein	0	0	1.16891
Csa02874s010_1	3-ketoacyl-CoA synthase 1	0.125559	0.0979104	0.798027
Csa02g001310_1	phospholipase D beta 2	0.806878	0.375061	0.192818
Csa02g001460_1	glycerol-3-phosphate acyltransferase 8	0.028211	0.0353333	1.67517
Csa02g001540_1	Acyl-CoA thioesterase family protein	1.21121	0.823491	1.57957
Csa02g001630_1	digalactosyl diacylglycerol deficient 2	0.976863	0.829112	1.13293
Csa02g002140_1	GDSL-like Lipase/Acylhydrolase superfamily protein	4.56608	13.701	0.107767
Csa02g005090_1	glycerol-3-phosphate acyltransferase 3	0.0481853	0.00713709	0.526492
Csa02g010990_1	malonyl-CoA decarboxylase family protein	0	0	0
Csa02g011080_1	fatty acid desaturase family protein	0	0	0
Csa02g011080_1	fatty acid desaturase family protein	0	0	0
Csa02g012830_1	malonyl-CoA decarboxylase family protein	7.42193	5.25572	2.65285
Csa02g014480_1	fatty acid desaturase family protein	0	0	0
Csa02g014480_1	fatty acid desaturase family protein	0	0	0
Csa02g016220_1	phospholipase D gamma 1	0.604709	0.490511	1.65584
Csa02g021730_1	GDSL-like Lipase/Acylhydrolase superfamily protein	0.505096	0.543083	4.90776
Csa02g024880_1	Phosphoenolpyruvate carboxylase family protein	6.65015	5.54999	1.9895
Csa02g026840_1	esterase/lipase/thioesterase family protein	11.724	6.94363	4.06837
Csa02g033710_1	peroxisomal 3-keto-acyl-CoA thiolase 2	17.2509	9.52049	2.74013
Csa02g033710_1	peroxisomal 3-keto-acyl-CoA thiolase 2	17.2509	9.52049	2.74013
Csa02g034800_1	Thioesterase superfamily protein	4.96971	5.36685	0.406134
Csa02g035180_1	3-ketoacyl-CoA synthase 21	0.117739	0.143579	0.0586799
Csa02g035360_1	fatty acid desaturase 8	0	0	0.513809
Csa02g035360_1	fatty acid desaturase 8	0	0	0.513809
Csa02g037180_1	HXXXD-type acyl-transferase family protein	1.55138	1.77741	7.29552
Csa02g041750_1	oleosin3	371.542	740.346	0
Csa02g043020_1	Diacylglycerol kinase family protein	6.56597	5.10553	3.5833
Csa02g044850_1	MBOAT (membrane bound O-acyl transferase) family protein	0.378623	0.214906	0.294142
Csa02g049060_1	acyl-CoA oxidase 2	0.480982	0.934847	0.535575
Csa02g049070_1	acyl-CoA oxidase 2	0.591444	0.614641	0.510386
Csa02g049700_1	O-acyltransferase (WSD1-like) family protein	0.0138853	0	0
Csa02g049710_1	O-acyltransferase (WSD1-like) family protein	0.0452402	0.0928106	0.0891098
Csa02g049780_1	acyl-CoA binding protein 1	9.32742	10.2069	4.72537
Csa02g055010_1	HXXXD-type acyl-transferase family protein	0.0592827	0	2.00374
Csa02g055550_1	GDSL-like Lipase/Acylhydrolase superfamily protein	0	0	0
Csa02g057190_1	PLAT/LH2 domain-containing lipoxygenase family protein	4.23217	4.92285	1.02556
Csa02g057440_1	GDSL-like Lipase/Acylhydrolase superfamily protein	1.27099	0.709059	1.10694
Csa02g057830_1	MBOAT (membrane bound O-acyl transferase) family protein	0	0	0
Csa02g057840_1	MBOAT (membrane bound O-acyl transferase) family protein	0.0615373	0.0542213	0
Csa02g057850_1	MBOAT (membrane bound O-acyl transferase) family protein	0.103671	0.00862926	0.0204948
Csa02g057860_1	MBOAT (membrane bound O-acyl transferase) family protein	0	0	0
Csa02g057870_1	MBOAT (membrane bound O-acyl transferase) family protein	1.28615	1.82463	0.0468232
Csa02g057880_1	MBOAT (membrane bound O-acyl transferase) family protein	0	0	0.0253656
Csa02g057890_1	MBOAT (membrane bound O-acyl transferase) family protein	0.166664	0.0100885	0.772137
Csa02g061640_1	phosphatidylserine decarboxylase 2	0	0	0.0435791
Csa02g062240_1	diacylglycerol kinase 4	0.36232	0.315082	0.0105275
Csa02g062400_1	HXXXD-type acyl-transferase family protein	3.6393	5.66522	1.64105
Csa02g064180_1	Phosphatidate cytidylyltransferase family protein	1.87978	1.32652	9.02415
Csa02g064320_1	phospholipase C1	0.56662	1.00195	2.27138
Csa02g064340_1	phosphatidylinositol-speciwc phospholipase C5	0.120366	0.122577	0.312401
Csa02g064350_1	phosphatidylinositol-speciwc phospholipase C4	4.92251	1.87279	0.863818
Csa02g064600_1	phosphoenolpyruvate carboxylase-related kinase 1	0.0932389	0.0999003	0.108921
Csa02g064670_1	phosphoenolpyruvate carboxylase-related kinase 1	0.0625101	0.0669088	0.0171845
Csa02g065010_1	lipid transfer protein 4	680.324	1.40514	2.30941
Csa02g065020_1	lipid transfer protein 4	30.3124	1.45966	2.9457
Csa02g065030_1	lipid transfer protein 3	0	0	0
Csa02g067240_1	Thioesterase superfamily protein	0.216944	0.124825	0.405824
Csa02g067560_1	glycerol-3-phosphate acyltransferase 9	11.9961	10.4994	6.38289
Csa02g068600_1	Oleosin family protein	5.35046	8.52742	0
Csa02g070080_1	PEBP (phosphatidylethanolamine-binding protein) family protein	0	0	0.22522
Csa02g071610_1	GDSL-like Lipase/Acylhydrolase superfamily protein	0	0	0
Csa02g071970_1	HXXXD-type acyl-transferase family protein	0.380606	1.48465	0
Csa02g072140_1	HXXXD-type acyl-transferase family protein	0	0.0584679	0
Csa02g072460_1	diacylglycerol kinase 2	2.25411	1.45997	0.497668
Csa02g072590_1	Acyl-CoA N-acyltransferase with RING/FYVE/PHD-type zinc finger domain	0	0	0
Csa02g073210_1	fatty acid amide hydrolase	10.7622	9.69586	4.94712
Csa02g073540_1	Lipase/lipooxygenase, PLAT/LH2 family protein	0	0	0.0574763
Csa02g073580_1	acyl-CoA oxidase 2	0	0.108837	0.0823206
Csa02g073590_1	acyl-CoA oxidase 2	3.68843	4.9868	2.74177
Csa02g074700_1	phosphoenolpyruvate carboxykinase 2	0.0176335	0	0
Csa02g075230_1	Acyl-CoA N-acyltransferases (NAT) superfamily protein	0	0	0.0124129
Csa02g075540_1	HXXXD-type acyl-transferase family protein	2.16331	1.93852	7.28399
Csa02g076340_1	Phosphatidic acid phosphatase (PAP2) family protein	0.947385	0.758085	7.5468
Csa02g076920_1	beta-hydroxyisobutyryl-CoA hydrolase 1	20.4233	14.4406	10.3822
Csa03324s010_1	fatty acyl-ACP thioesterases B	0	0.152363	0.18883
Csa03423s010_1	Phosphoinositide phosphatase family protein	0.166609	0.0369721	0.26917
Csa03799s010_1	phospholipase D beta 1	0.202384	0	0
Csa03847s010_1	beta-ketoacyl reductase 2	0	0	0
Csa03903s010_1	phosphoenolpyruvate carboxylase-related kinase 1	0	0.0245578	0.118534
Csa03g001510_1	Acyl-CoA thioesterase family protein	5.60863	4.89752	6.62835
Csa03g001630_1	glycerol-3-phosphate acyltransferase 4	1.28205	3.43021	2.37097
Csa03g001640_1	Phosphatidic acid phosphatase (PAP2) family protein	3.85262	3.78936	2.63959
Csa03g002110_1	3-ketoacyl-CoA synthase 1	0.118631	0.294871	1.78142
Csa03g002410_1	glycerol-3-phosphate acyltransferase 2	2.15359	0.576218	0.0941138
Csa03g004240_1	Acyl-CoA N-acyltransferases (NAT) superfamily protein	13.0735	8.73805	15.2066
Csa03g004490_1	HXXXD-type acyl-transferase family protein	0	0	0
Csa03g004620_1	HXXXD-type acyl-transferase family protein	0.0785566	0.314396	0
Csa03g004750_1	Acyl-CoA N-acyltransferases (NAT) superfamily protein	0.106164	0	0
Csa03g005050_1	cruciferin 2	134.184	840.109	0
Csa03g005200_1	phospholipid sterol acyl transferase 1	1.28404	0.744114	1.49049
Csa03g005450_1	3-ketoacyl-CoA synthase 2	0.0996659	0.207291	0.166312
Csa03g005460_1	3-ketoacyl-CoA synthase 2	1.32914	0.0384082	23.2941
Csa03g005530_1	Thioesterase superfamily protein	3.0653	2.64305	22.0367
Csa03g005960_1	lipoyltransferase 2	0.332232	0.452879	5.26087
Csa03g006040_1	peroxisomal 3-ketoacyl-CoA thiolase 4	10.42	8.70538	0.855695
Csa03g006040_1	peroxisomal 3-ketoacyl-CoA thiolase 4	10.42	8.70538	0.855695
Csa03g006770_1	Acyl-CoA N-acyltransferase with RING/FYVE/PHD-type zinc finger protein	5.38405	4.27128	0.971398
Csa03g007190_1	lipase class 3 family protein	0.998167	1.28455	0.691165
Csa03g008510_1	Fatty acid desaturase family protein	0.112933	0.106255	0
Csa03g008510_1	Fatty acid desaturase family protein	0.112933	0.106255	0
Csa03g008530_1	delta 9 desaturase 1	2.9443	0.329293	0.0270892
Csa03g008530_1	delta 9 desaturase 1	2.9443	0.329293	0.0270892
Csa03g009740_1	acyl-CoA oxidase 3	4.66278	9.08019	4.86505
Csa03g009750_1	acyl-CoA oxidase 6	0	0.0336956	0
Csa03g009800_1	Fatty acid desaturase family protein	4.05414	2.0188	0.0671401
Csa03g009800_1	Fatty acid desaturase family protein	4.05414	2.0188	0.0671401
Csa03g009940_1	glycerol-3-phosphate acyltransferase 1	1.75098	0.806791	1.16471
Csa03g010390_1	GDSL-like Lipase/Acylhydrolase superfamily protein	0	0	0
Csa03g010630_1	non-specific phospholipase C1	7.10206	7.88884	1.37635
Csa03g011180_1	3-ketoacyl-CoA synthase 3	0.0879547	0.104421	4.69054
Csa03g011960_1	fatty acyl-ACP thioesterases B	7.56376	7.25985	10.0099
Csa03g012100_1	phosphoenolpyruvate carboxylase kinase 1	13.7858	17.5313	12.4554
Csa03g012760_1	GDSL-like Lipase/Acylhydrolase superfamily protein	0.222006	0.0240773	0.140023
Csa03g016330_1	phosphoenolpyruvate carboxylase-related kinase 1	5.39797	4.58196	2.09535
Csa03g016400_1	MBOAT (membrane bound O-acyl transferase) family protein	5.92597	6.15434	2.6365
Csa03g016470_1	phosphoenolpyruvate carboxylase-related kinase 2	6.92193	6.85223	1.38436
Csa03g021120_1	Phosphoinositide phosphatase family protein	0.39171	0.485409	1.50125
Csa03g021200_1	lipoxygenase 3	0.588767	0.484018	0.503207
Csa03g021940_1	PEBP (phosphatidylethanolamine-binding protein) family protein	52.207	66.0172	0
Csa03g022160_1	Acyl-CoA N-acyltransferases (NAT) superfamily protein	3.51205	2.54995	0.545454
Csa03g023250_1	3-ketoacyl-CoA synthase 4	4.10825	1.51193	0.278996
Csa03g023640_1	trigalactosyldiacylglycerol 1	3.24471	2.77799	2.86219
Csa03g023970_1	GDSL-like Lipase/Acylhydrolase superfamily protein	0.00744418	0	0
Csa03g023980_1	GDSL-like Lipase/Acylhydrolase superfamily protein	0	0	0
Csa03g023990_1	GDSL-like Lipase/Acylhydrolase superfamily protein	0.0464335	0.0323836	0
Csa03g024380_1	acyl activating enzyme 1	2.12771	2.63369	1.41257
Csa03g025160_1	glycolipid transfer protein 2	0.0137937	0.0242158	0.117775
Csa03g025260_1	Phosphoenolpyruvate carboxylase family protein	1.4003	1.17171	1.04475
Csa03g025660_1	Acyl-CoA N-acyltransferases (NAT) superfamily protein	6.31224	6.43097	13.1071
Csa03g026470_1	Phosphoinositide phosphatase family protein	6.55274	5.73691	3.81862
Csa03g027170_1	Caleosin-related family protein	0	0	0
Csa03g027960_1	Acyl-CoA N-acyltransferases (NAT) superfamily protein	2.4862	2.00987	9.77117
Csa03g029320_1	Acyl-CoA N-acyltransferases (NAT) superfamily protein	1.57599	0.762878	7.91818
Csa03g029440_1	phosphoenolpyruvate carboxylase 4	0.656229	0.178528	0.0546402
Csa03g029640_1	3-ketoacyl-CoA synthase 5	0.372516	0.107614	0.524367
Csa03g030250_1	beta-ketoacyl reductase 2	0	0	0
Csa03g030260_1	beta-ketoacyl reductase 2	0	0	0.227629
Csa03g030270_1	beta-ketoacyl reductase 2	1.49177	2.27558	0.322158
Csa03g030310_1	HXXXD-type acyl-transferase family protein	0.448764	2.95836	0
Csa03g030850_1	HXXXD-type acyl-transferase family protein	0.0297053	0.00880289	0.0213073
Csa03g031920_1	GDSL-like Lipase/Acylhydrolase superfamily protein	7.26656	3.75428	0.189891
Csa03g031930_1	GDSL-like Lipase/Acylhydrolase superfamily protein	0.168594	0.243504	3.47353
Csa03g031940_1	GDSL-like Lipase/Acylhydrolase superfamily protein	0	0	0
Csa03g031970_1	GDSL-like Lipase/Acylhydrolase superfamily protein	0.0249024	0.0265045	0
Csa03g031990_1	GDSL-like Lipase/Acylhydrolase superfamily protein	2.0736	0.445917	6.12753
Csa03g032000_1	HXXXD-type acyl-transferase family protein	1.01628	0.902944	4.8683
Csa03g032760_1	GDSL-like Lipase/Acylhydrolase superfamily protein	0.00778404	0.0510156	5.22524
Csa03g032770_1	GDSL-like Lipase/Acylhydrolase superfamily protein	0.0486001	0.075075	38.2625
Csa03g033760_1	acyl-activating enzyme 14	0.0246575	0.0405991	0.056809
Csa03g033770_1	GDSL-like Lipase/Acylhydrolase superfamily protein	0.0370468	0	0.225523
Csa03g034980_1	GDSL-like Lipase/Acylhydrolase superfamily protein	0.532663	0.0738034	0.0734737
Csa03g036080_1	Cyclopropane-fatty-acyl-phospholipid synthase	2.12208	2.01825	2.33136
Csa03g036140_1	acyl-CoA-binding protein 6	112.722	89.7469	281.538
Csa03g036350_1	GDSL-like Lipase/Acylhydrolase superfamily protein	0	0	0
Csa03g036360_1	GDSL-like Lipase/Acylhydrolase superfamily protein	0	0	0
Csa03g036550_1	phospholipid/glycerol acyltransferase family protein	3.36692	1.27682	17.0916
Csa03g037160_1	Esterase/lipase/thioesterase family protein	0	0	0
Csa03g037520_1	Acyl transferase/acyl hydrolase/lysophospholipase superfamily protein	5.94988	5.37852	3.90119
Csa03g037980_1	HXXXD-type acyl-transferase family protein	2.54811	0.172292	0
Csa03g038040_1	GDSL-like Lipase/Acylhydrolase superfamily protein	0.271813	0.172188	14.0338
Csa03g038830_1	Thioesterase superfamily protein	0	0	0
Csa03g038850_1	Thioesterase superfamily protein	0	0	0
Csa03g039320_1	acetyl-CoA carboxylase 1	3.10864	2.8034	0.990466
Csa03g046720_1	Plant stearoyl-acyl-carrier-protein desaturase family protein	1.15239	0.333724	0
Csa03g047400_1	triacylglycerol lipase-like 1	39.3399	0.396235	0.689585
Csa03g051040_1	3beta-hydroxysteroid-dehydrogenase/decarboxylase isoform 1	9.47526	6.77126	3.22999
Csa03g053090_1	Thioesterase superfamily protein	7.02259	6.38854	9.12436
Csa03g053840_1	Oleosin family protein	10.0522	18.0229	0
Csa03g055300_1	long-chain acyl-CoA synthetase 2	6.97824	13.0157	4.80247
Csa03g055310_1	long-chain acyl-CoA synthetase 2	2.45689	4.49854	3.34079
Csa03g059200_1	Thioesterase superfamily protein	0	0	0
Csa03g059560_1	phospholipase D alpha 2	0.978098	0.696152	0.616458
Csa03g059760_1	lysophospholipase 2	40.9716	62.9239	9.75314
Csa03g059790_1	lysophospholipase 2 (MGAT1)	0.914034	1.15401	0.333461
Csa03g060560_1	phosphoenolpyruvate carboxylase 1	7.63508	8.08093	5.35748
Csa03g061230_1	GDSL-motif lipase 5	0.00975428	0.00861793	0.207268
Csa03g061240_1	GDSL-motif lipase 2	0	0.0560891	0
Csa03g061260_1	GDSL-motif lipase 3	0	0	0
Csa03g061270_1	GDSL-motif lipase 2	0.0241387	0	0
Csa03g061280_1	GDSL-like Lipase/Acylhydrolase superfamily protein	0.0628949	0.0158674	0
Csa03g061290_1	GDSL-like Lipase/Acylhydrolase superfamily protein	0	0	0.0478141
Csa03g061310_1	GDSL-like Lipase/Acylhydrolase superfamily protein	0.0282698	0.0248148	0.121257
Csa03g061750_1	phospholipase D alpha 4	0	0	0.0273648
Csa03g061870_1	Lipase/lipooxygenase, PLAT/LH2 family protein	5.04955	7.12042	1.59662
Csa03g061910_1	acyl-activating enzyme 18	4.15247	1.48072	1.29702
Csa04g002120_1	phosphatidic acid phosphatase 1	0.0119368	0	0.0523028
Csa04g008800_1	diacylglycerol kinase 3	8.22544	14.2936	0.964735
Csa04g009470_1	phosphoinositide 4-kinase gamma 7	6.23597	4.65609	1.65033
Csa04g009540_1	GDSL-like Lipase/Acylhydrolase superfamily protein	0.327544	0.866254	1.79459
Csa04g009740_1	phosphoenolpyruvate carboxylase 2	0.0570331	0.0600328	0.0168009
Csa04g011410_1	HXXXD-type acyl-transferase family protein	0.0370828	0	0
Csa04g011960_1	GDSL-like Lipase/Acylhydrolase superfamily protein	0.584292	0.807155	0.557088
Csa04g012500_1	Esterase/lipase/thioesterase family protein	0.0325346	0.00761044	0
Csa04g012530_1	Esterase/lipase/thioesterase family protein	0.0283877	0.123393	0.151482
Csa04g012540_1	Esterase/lipase/thioesterase family protein	1.28702	9.43167	0.263093
Csa04g012550_1	Esterase/lipase/thioesterase family protein	0.197554	0.395124	0.164492
Csa04g015780_1	oleosin 4	214.474	1235.83	0.0134504
Csa04g016130_1	GDSL-like Lipase/Acylhydrolase superfamily protein	0.0078957	0.0242503	0
Csa04g018090_1	PLAT/LH2 domain-containing lipoxygenase family protein	0	0	0
Csa04g018360_1	HXXXD-type acyl-transferase family protein	0	0	0
Csa04g018370_1	HXXXD-type acyl-transferase family protein	0	0	0
Csa04g018430_1	HXXXD-type acyl-transferase family protein	0	0.00639313	0
Csa04g019840_1	HXXXD-type acyl-transferase family protein	0.00937272	0.0247889	0
Csa04g019860_1	HXXXD-type acyl-transferase family protein	0.00945061	0	0.0106229
Csa04g019870_1	HXXXD-type acyl-transferase family protein	1.82069	2.70638	0.0369162
Csa04g019990_1	HXXXD-type acyl-transferase family protein	3.44114	0.810847	0.00651365
Csa04g020000_1	MBOAT (membrane bound O-acyl transferase) family protein	0	0	0
Csa04g022290_1	phospholipase A 2A	0	0	0
Csa04g022310_1	Phosphoinositide phosphatase family protein	3.56308	3.8792	1.02542
Csa04g024220_1	Jojoba acyl CoA reductase-related male sterility protein	0.0531531	0.331727	5.13512
Csa04g024660_1	Lecithin:cholesterol acyltransferase family protein	12.1105	19.96	0
Csa04g025850_1	phosphatidate cytidylyltransferase family protein	0.985412	0.764684	0.415666
Csa04g025980_1	lipoxygenase 2	0.031937	0.0222895	3.26766
Csa04g025990_1	lipoxygenase 2	0.0497861	0.034072	21.5622
Csa04g029230_1	PLAT/LH2 domain-containing lipoxygenase family protein	0	0	0
Csa04g030100_1	HXXXD-type acyl-transferase family protein	0	0	0
Csa04g030120_1	HXXXD-type acyl-transferase family protein	0	0	0
Csa04g030150_1	phosphatidylinositol-speciwc phospholipase C9	0	0	0
Csa04g033580_1	GDSL-like Lipase/Acylhydrolase superfamily protein	29.1805	3.9345	9.82537
Csa04g033750_1	non-specific phospholipase C6	8.82407	7.36708	7.79641
Csa04g034640_1	O-acyltransferase (WSD1-like) family protein	0.0271918	0.264107	0
Csa04g034650_1	O-acyltransferase (WSD1-like) family protein	0.243355	0.137411	0.465987
Csa04g035880_1	HXXXD-type acyl-transferase family protein	0	0	1.51976
Csa04g035910_1	HXXXD-type acyl-transferase family protein	0.0168228	0.0947774	9.3097
Csa04g035930_1	HXXXD-type acyl-transferase family protein	0.645664	0.666502	6.46244
Csa04g036050_1	GDSL-like Lipase/Acylhydrolase superfamily protein	0.0451257	0.279357	0
Csa04g036300_1	Phosphatidic acid phosphatase (PAP2) family protein	0	0	0
Csa04g036490_1	esterase/lipase/thioesterase family protein	3.66029	4.00123	10.1348
Csa04g036660_1	Phosphatidic acid phosphatase (PAP2) family protein	0.803913	0.307421	1.23927
Csa04g037250_1	Phosphoinositide phosphatase family protein	1.61215	0.74367	2.60521
Csa04g037310_1	diacylglycerol acyltransferase family (DGAT2)	9.42878	9.35396	2.85542
Csa04g037360_1	lipid transfer protein 12	0	0.0362228	0
Csa04g037370_1	lipid transfer protein 5	1.3335	5.32258	36.552
Csa04g037660_1	acyl-CoA oxidase 4	56.9448	78.6773	20.5822
Csa04g037780_1	acyl-CoA sterol acyl transferase 1	0.141704	0.242021	0.942408
Csa04g037980_1	3-ketoacyl-CoA synthase 15	0.0184347	0.0377461	0.029192
Csa04g039030_1	GDSL-like Lipase/Acylhydrolase superfamily protein	0.0905043	0.0820363	0.498213
Csa04g039710_1	Acyl-CoA N-acyltransferase with RING/FYVE/PHD-type zinc finger domain	1.06919	0.536294	0.420714
Csa04g040400_1	Integrase-type DNA-binding superfamily protein (Wrinkled 1)	31.6934	17.2317	0.164617
Csa04g041120_1	patatin-like protein 6	1.08604	1.94235	0.571321
Csa04g042310_1	Phosphoinositide-specific phospholipase C family protein	0.800373	0.874147	1.39884
Csa04g044820_1	Arabidopsis phospholipase-like protein (PEARLI 4) with TRAF-like domain	0.382573	0.340892	2.89838
Csa04g044840_1	Arabidopsis phospholipase-like protein (PEARLI 4) family	0	0	0
Csa04g044870_1	Arabidopsis phospholipase-like protein (PEARLI 4) family	0	0	0.0517205
Csa04g045020_1	Phosphatidic acid phosphatase (PAP2) family protein	2.78193	1.77282	2.38747
Csa04g046960_1	Glycolipid transfer protein (GLTP) family protein	7.53343	6.41341	9.56574
Csa04g049090_1	acyl-CoA oxidase 5	0.020042	0	0
Csa04g049800_1	GDSL-like Lipase/Acylhydrolase superfamily protein	0.0246921	0	0
Csa04g050270_1	Acyl-CoA N-acyltransferase with RING/FYVE/PHD-type zinc finger domain	4.64821	3.935	2.44672
Csa04g050780_1	lysine decarboxylase family protein	0.236372	0.0738113	0.016423
Csa04g051100_1	Acyl-CoA N-acyltransferase with RING/FYVE/PHD-type zinc finger domain	2.14133	2.18483	1.40535
Csa04g051330_1	phosphoribosylaminoimidazole carboxylase, putative / AIR carboxylase, putative	1.87496	1.0615	3.15128
Csa04g051790_1	glycerol-3-phosphate acyltransferase 6	0.620434	3.44739	5.26686
Csa04g051810_1	Acyl-CoA N-acyltransferases (NAT) superfamily protein	8.06656	6.91486	2.67775
Csa04g052330_1	lipid transfer protein 1	0.0796556	0.0699206	38.0482
Csa04g052350_1	lipid transfer protein 1	235.354	358.322	428.702
Csa04g052360_1	lipid transfer protein 1	0.0131385	0	0.145366
Csa04g052510_1	phosphorylethanolamine cytidylyltransferase 1	7.56303	4.65191	7.12438
Csa04g052950_1	O-acyltransferase (WSD1-like) family protein	0	0.00821171	0.231844
Csa04g052960_1	Acyl-CoA N-acyltransferases (NAT) superfamily protein	10.1982	9.12952	5.4589
Csa04g052990_1	Acyl-CoA N-acyltransferases (NAT) superfamily protein	4.33019	3.21256	4.44507
Csa04g053000_1	Acyl-CoA N-acyltransferases (NAT) superfamily protein	0.174818	0.0553571	0.0404187
Csa04g054160_1	HXXXD-type acyl-transferase family protein	1.67783	1.4987	0.535769
Csa04g054350_1	Phosphoinositide-specific phospholipase C family protein	0.00875514	0.00580757	0
Csa04g054540_1	HXXXD-type acyl-transferase family protein	1.64471	1.48023	1.60599
Csa04g055270_1	phosphoinositide 4-kinase gamma 1	0.2221	0.234506	0.0578884
Csa04g057500_1	phospholipase D beta 1	2.51766	1.89276	1.47927
Csa04g059180_1	phosphoenolpyruvate carboxylase 2	14.352	15.9038	49.2913
Csa04g060590_1	GDSL-like Lipase/Acylhydrolase superfamily protein	0	0	0
Csa04g061060_1	3-beta hydroxysteroid dehydrogenase/isomerase family protein	7.39175	4.6411	1.15527
Csa04g061470_1	Plant stearoyl-acyl-carrier-protein desaturase family protein	101.309	102.102	31.4228
Csa04g062460_1	mitochondrial acyl carrier protein 1	64.0566	66.9005	75.1696
Csa04g063050_1	cytidinediphosphate diacylglycerol synthase 4	1.27851	1.05201	1.50384
Csa04g065130_1	Diacylglycerol kinase family protein	3.62072	2.40585	10.6926
Csa04g065230_1	Fatty acid/sphingolipid desaturase	1.80232	1.97704	0.0866162
Csa04g065230_1	Fatty acid/sphingolipid desaturase	1.80232	1.97704	0.0866162
Csa04g065570_1	phosphoinositide 4-kinase gamma 4	7.6617	4.65855	2.86317
Csa04g065830_1	3-ketoacyl-CoA synthase 13	0.0575916	0	0
Csa05027s010_1	Patatin-like phospholipase family protein	0.349473	0.154013	0.256424
Csa05187s010_1	transferases, transferring acyl groups other than amino-acyl groups	0.144043	0.0564068	0.208831
Csa05g002440_1	3-ketoacyl-CoA synthase 13	0	0	0.0430232
Csa05g002680_1	phosphoinositide 4-kinase gamma 4	14.2582	8.82207	3.76631
Csa05g003010_1	Fatty acid/sphingolipid desaturase	4.55649	4.44525	0
Csa05g003010_1	Fatty acid/sphingolipid desaturase	4.55649	4.44525	0
Csa05g003100_1	Diacylglycerol kinase family protein	3.43888	2.01342	10.6218
Csa05g004120_1	cytidinediphosphate diacylglycerol synthase 4	1.51925	1.34798	3.1353
Csa05g005670_1	mitochondrial acyl carrier protein 1	62.7722	58.905	72.6798
Csa05g006090_1	phosphoinositide 4-kinase gamma 4	1.18893	0.605592	0.190484
Csa05g006640_1	Plant stearoyl-acyl-carrier-protein desaturase family protein	86.1383	97.571	37.5819
Csa05g007020_1	3-beta hydroxysteroid dehydrogenase/isomerase family protein	6.50827	5.09535	1.04675
Csa05g007280_1	Phosphoenolpyruvate carboxylase family protein	0.840065	0.958432	3.27646
Csa05g007470_1	GDSL-like Lipase/Acylhydrolase superfamily protein	0	0.0500712	0
Csa05g008980_1	phosphoenolpyruvate carboxylase 2	13.7938	9.54851	92.8339
Csa05g009530_1	phospholipase D beta 1	17.8475	8.19788	2.62477
Csa05g011810_1	phosphoinositide 4-kinase gamma 1	0.27404	0.207717	0.0480125
Csa05g012580_1	HXXXD-type acyl-transferase family protein	1.31058	1.12377	1.46873
Csa05g012750_1	Phosphoinositide-specific phospholipase C family protein	0.0478275	0	0
Csa05g012960_1	HXXXD-type acyl-transferase family protein	1.86718	4.83378	1.27969
Csa05g014070_1	PATATIN-like protein 6	3.01155	0.68666	0.444238
Csa05g014250_1	Acyl-CoA N-acyltransferases (NAT) superfamily protein	0	0	0
Csa05g014260_1	Acyl-CoA N-acyltransferases (NAT) superfamily protein	4.12013	3.4775	4.91048
Csa05g014280_1	Acyl-CoA N-acyltransferases (NAT) superfamily protein	0.121287	0.087708	0.351356
Csa05g014290_1	Acyl-CoA N-acyltransferases (NAT) superfamily protein	5.7194	6.2083	3.81128
Csa05g014300_1	O-acyltransferase (WSD1-like) family protein	1.24809	0.216506	0.0864343
Csa05g014310_1	O-acyltransferase (WSD1-like) family protein	0	0	0.0793488
Csa05g014710_1	phospholipase A 2A	0	0	0
Csa05g014720_1	phospholipase A 2A	0	0	0.0405807
Csa05g014730_1	lipid transfer protein 1	1.70242	3.29946	55.1838
Csa05g014740_1	lipid transfer protein 1	143.24	366.486	387.205
Csa05g014870_1	phosphorylethanolamine cytidylyltransferase 1	13.651	10.0393	13.9362
Csa05g015420_1	Acyl-CoA N-acyltransferases (NAT) superfamily protein	8.82549	9.2212	3.17967
Csa05g015440_1	glycerol-3-phosphate acyltransferase 6	0.487061	2.31652	5.43017
Csa05g015980_1	phosphoribosylaminoimidazole carboxylase, putative / AIR carboxylase, putative	2.77818	1.67705	3.88631
Csa05g016330_1	Acyl-CoA N-acyltransferase with RING/FYVE/PHD-type zinc finger domain	1.92748	1.84438	0.843247
Csa05g016640_1	lysine decarboxylase family protein	0.301553	0.198834	0.0149573
Csa05g017180_1	Acyl-CoA N-acyltransferase with RING/FYVE/PHD-type zinc finger domain	2.51644	2.16956	0.446249
Csa05g017190_1	Acyl-CoA N-acyltransferase with RING/FYVE/PHD-type zinc finger domain	2.80311	2.20511	3.54241
Csa05g017770_1	GDSL-like Lipase/Acylhydrolase superfamily protein	0.100931	0.0121417	0.029472
Csa05g018510_1	acyl-CoA oxidase 5	0.0306177	0.0287453	0
Csa05g020570_1	Glycolipid transfer protein (GLTP) family protein	2.75927	1.7769	4.60578
Csa05g022940_1	glycolipid transfer protein 1	31.808	24.5363	15.1733
Csa05g023080_1	Caleosin-related family protein	48.2568	50.9227	0.888284
Csa05g023090_1	Caleosin-related family protein	6.06678	3.43859	12.1837
Csa05g023410_1	peroxisomal 3-ketoacyl-CoA thiolase 3	55.8427	69.3729	28.3975
Csa05g023410_1	peroxisomal 3-ketoacyl-CoA thiolase 3	55.8427	69.3729	28.3975
Csa05g025750_1	phosphorylcholine cytidylyltransferase	6.79836	5.71438	3.6723
Csa05g026970_1	Acyl-CoA N-acyltransferases (NAT) superfamily protein	2.60598	1.23846	0.0846831
Csa05g026980_1	Acyl-CoA N-acyltransferases (NAT) superfamily protein	0	0.1148	0.134641
Csa05g029660_1	GDSL-like Lipase/Acylhydrolase superfamily protein	0.0104886	0	0
Csa05g029860_1	16:0delta9 desaturase 2	36.2613	65.9726	13.7033
Csa05g029860_1	16:0delta9 desaturase 2	36.2613	65.9726	13.7033
Csa05g031830_1	Thioesterase/thiol ester dehydrase-isomerase superfamily protein	3.17457	1.69658	1.29155
Csa05g032010_1	beta-hydroxyisobutyryl-CoA hydrolase 1	3.26123	5.52887	0.145896
Csa05g032170_1	GDSL-like Lipase/Acylhydrolase family protein	0	0	0
Csa05g033430_1	GDSL-like Lipase/Acylhydrolase family protein	0.0157662	0.0313747	0
Csa05g033550_1	GDSL-like Lipase/Acylhydrolase family protein	0.215235	0.135238	0.0276481
Csa05g033790_1	Acyl-CoA N-acyltransferases (NAT) superfamily protein	0.0155311	0.0102356	0.418485
Csa05g033930_1	fatty acid desaturase 3	74.8047	235.809	28.0536
Csa05g033930_1	fatty acid desaturase 3	74.8047	235.809	28.0536
Csa05g034070_1	Thioesterase superfamily protein	6.93559	7.00806	13.637
Csa05g034090_1	Thioesterase superfamily protein	3.98057	4.08056	13.6222
Csa05g034120_1	Thioesterase superfamily protein	0	0	0
Csa05g034470_1	Thioesterase superfamily protein	3.77855	3.46658	2.09638
Csa05g034540_1	Thioesterase superfamily protein	2.60305	1.98677	14.6748
Csa05g035870_1	3-ketoacyl-CoA synthase 12	0.148592	0.0189676	1.77866
Csa05g039870_1	Acyl-CoA N-acyltransferase with RING/FYVE/PHD-type zinc finger domain	4.03941	3.34329	1.97369
Csa05g044310_1	non-specific phospholipase C2	0.230389	0.427243	0.129413
Csa05g044600_1	3-ketoacyl-CoA synthase 11	0.817579	0.963986	0.188954
Csa05g052180_1	GDSL-like Lipase/Acylhydrolase superfamily protein	0.0421973	0.0134953	0
Csa05g052300_1	lipases	0.654371	0.350941	1.49204
Csa05g052330_1	GDSL-like Lipase/Acylhydrolase superfamily protein	0.0094222	0	0.0150728
Csa05g052380_1	GDSL-like Lipase/Acylhydrolase family protein	0	0	0.498096
Csa05g058130_1	acetyl-CoA carboxylase 1	4.85729	3.95117	2.59552
Csa05g058140_1	acetyl-CoA carboxylase 2	0	0	0
Csa05g058150_1	acetyl-CoA carboxylase 2	0.178842	0.0392749	0
Csa05g058160_1	acetyl-CoA carboxylase 1	2.82781	1.89258	1.91543
Csa05g059550_1	Esterase/lipase/thioesterase family protein	5.22182	3.68332	6.54892
Csa05g059570_1	acyl carrier protein 3	70.0725	53.3546	38.8454
Csa05g060650_1	GDSL-like Lipase/Acylhydrolase superfamily protein	0.164564	0.319689	0.61214
Csa05g060850_1	lipoxygenase 1	3.5687	8.01122	5.54008
Csa05g063490_1	GDSL-like Lipase/Acylhydrolase superfamily protein	0.372191	0.508173	0.690113
Csa05g064650_1	MBOAT (membrane bound O-acyl transferase) family protein	0.480798	0.232084	0.75722
Csa05g064660_1	MBOAT (membrane bound O-acyl transferase) family protein	0.41634	0.460711	0.447883
Csa05g064670_1	MBOAT (membrane bound O-acyl transferase) family protein	0.528789	0.579002	0.466668
Csa05g064680_1	MBOAT (membrane bound O-acyl transferase) family protein	1.24	1.05762	0.896801
Csa05g068550_1	mitochondrial acyl carrier protein 2	38.3916	25.4465	76.5162
Csa05g068720_1	HXXXD-type acyl-transferase family protein	0	0.00917032	3.79111
Csa05g068740_1	PEBP (phosphatidylethanolamine-binding protein) family protein	1.44999	0.819547	0.565276
Csa05g073570_1	acyl activating enzyme 12	0	0.00738574	1.31554
Csa05g073580_1	acyl activating enzyme 12	0	0	0.0277257
Csa05g076270_1	acyl carrier protein 3	195.639	118.99	45.0796
Csa05g081640_1	PLAT/LH2 domain-containing lipoxygenase family protein	0.961283	0.112424	0.69724
Csa05g081840_1	beta-ketoacyl reductase 1	0	0	0.0665714
Csa05g081960_1	GDSL-like Lipase/Acylhydrolase superfamily protein	0	0	0
Csa05g083570_1	Thioesterase superfamily protein	12.4052	9.44225	16.639
Csa05g084930_1	3-ketoacyl-CoA synthase 6	6.66891	0.842824	7.51092
Csa05g085300_1	phosphoenolpyruvate carboxylase 4	0	0.00549172	0
Csa05g092430_1	cytidinediphosphate diacylglycerol synthase 5	3.71819	2.49585	10.9728
Csa05g093120_1	Thioesterase superfamily protein	1.63203	1.35118	15.422
Csa05g093550_1	Phosphoenolpyruvate carboxylase family protein	1.67909	1.80506	1.19622
Csa05g093640_1	Fatty acid/sphingolipid desaturase	2.14284	0.2958	3.7954
Csa05g093640_1	Fatty acid/sphingolipid desaturase	2.14284	0.2958	3.7954
Csa05g094510_1	GDSL-like Lipase/Acylhydrolase superfamily protein	0	0	0.0241569
Csa05g095950_1	lipoxygenase 2	0	0	0
Csa06633s010_1	Arabidopsis phospholipase-like protein (PEARLI 4) with TRAF-like domain	0.329103	0.321672	0.466235
Csa06728s010_1	3-ketoacyl-CoA synthase 1	0.179725	0.257835	2.49769
Csa06874s010_1	GDSL-like Lipase/Acylhydrolase superfamily protein	0.0458024	0	0
Csa06997s010_1	phosphoenolpyruvate carboxylase-related kinase 1	0.0309495	0.0633033	0.132129
Csa06g001110_1	phosphatidic acid phosphatase 1	0	0.0247238	0.436827
Csa06g004790_1	phosphoinositide 4-kinase gamma 7	4.56766	4.08739	2.39159
Csa06g004840_1	GDSL-like Lipase/Acylhydrolase superfamily protein	1.67157	3.51598	0.310353
Csa06g004850_1	GDSL-like Lipase/Acylhydrolase superfamily protein	0	0	0
Csa06g005650_1	HXXXD-type acyl-transferase family protein	0.0342486	0.0248739	0
Csa06g006020_1	GDSL-like Lipase/Acylhydrolase superfamily protein	5.83326	4.43015	7.54482
Csa06g006610_1	Esterase/lipase/thioesterase family protein	0	0	0
Csa06g006630_1	Esterase/lipase/thioesterase family protein	0.187892	1.69508	0.1678
Csa06g006640_1	Esterase/lipase/thioesterase family protein	0.6628	1.82154	0.494877
Csa06g008780_1	oleosin 4	191.301	1106.17	0.272618
Csa06g009100_1	GDSL-like Lipase/Acylhydrolase superfamily protein	0	0	0
Csa06g010140_1	PLAT/LH2 domain-containing lipoxygenase family protein	0	0	0
Csa06g011400_1	HXXXD-type acyl-transferase family protein	0	0	0.0595466
Csa06g011440_1	HXXXD-type acyl-transferase family protein	0.159275	0.104597	0.172624
Csa06g012780_1	Arabidopsis phospholipase-like protein (PEARLI 4) with TRAF-like domain	0.0270309	0	0
Csa06g012880_1	HXXXD-type acyl-transferase family protein	6.33745	1.22057	0
Csa06g015280_1	phospholipase A 2A	0	0	0.0132017
Csa06g015300_1	Phosphoinositide phosphatase family protein	4.16205	3.6216	1.21971
Csa06g017120_1	Jojoba acyl CoA reductase-related male sterility protein	0	0.0823324	12.581
Csa06g018480_1	Lecithin:cholesterol acyltransferase family protein	7.27839	9.70972	0.00623089
Csa06g018740_1	phosphatidate cytidylyltransferase family protein	3.25435	2.79621	0.601445
Csa06g018860_1	lipoxygenase 2	1.36789	0.57008	5.8933
Csa06g018870_1	lipoxygenase 2	0.0433085	0.0123472	31.9713
Csa06g020980_1	HXXXD-type acyl-transferase family protein	0	0	0
Csa06g022250_1	GDSL-like Lipase/Acylhydrolase superfamily protein	6.07177	0.332413	6.57399
Csa06g022410_1	non-specific phospholipase C6	3.64834	3.70909	12.7236
Csa06g023150_1	O-acyltransferase (WSD1-like) family protein	0	0	0
Csa06g023160_1	O-acyltransferase (WSD1-like) family protein	0	0	0
Csa06g023170_1	O-acyltransferase (WSD1-like) family protein	0.313974	0.289597	0.773931
Csa06g024260_1	HXXXD-type acyl-transferase family protein	0	0	0
Csa06g024270_1	HXXXD-type acyl-transferase family protein	0	0	0
Csa06g024280_1	HXXXD-type acyl-transferase family protein	0	0	0.0605713
Csa06g024300_1	HXXXD-type acyl-transferase family protein	0.0275907	0.00349165	0.994911
Csa06g024320_1	HXXXD-type acyl-transferase family protein	0.765052	0.947989	0.926166
Csa06g024430_1	GDSL-like Lipase/Acylhydrolase superfamily protein	0.032173	0.0316357	0
Csa06g024440_1	GDSL-like Lipase/Acylhydrolase superfamily protein	0.0144517	0.0947985	0.0632071
Csa06g024800_1	Phosphoenolpyruvate carboxylase family protein	2.30727	2.25117	3.86878
Csa06g024860_1	esterase/lipase/thioesterase family protein	5.09241	3.89649	7.84308
Csa06g025030_1	Phosphatidic acid phosphatase (PAP2) family protein	7.11304	5.91857	5.46351
Csa06g025600_1	Phosphoinositide phosphatase family protein	0.0397791	0.0459017	0.0768757
Csa06g025650_1	diacylglycerol acyltransferase family (DGAT2)	14.9646	13.4927	5.12778
Csa06g025790_1	lipid transfer protein 12	0.855583	0.0952035	0
Csa06g025800_1	lipid transfer protein 5	4.81001	2.39402	205.757
Csa06g026040_1	acyl-CoA oxidase 4	30.1639	31.404	17.5264
Csa06g026190_1	acyl-CoA sterol acyl transferase 1	0.273935	0.0629593	1.23114
Csa06g026400_1	3-ketoacyl-CoA synthase 15	0	0.00840814	0.0101387
Csa06g027550_1	GDSL-like Lipase/Acylhydrolase superfamily protein	0.420453	0.709462	2.41017
Csa06g028130_1	Acyl-CoA N-acyltransferase with RING/FYVE/PHD-type zinc finger domain	0.14172	0.0472471	0.168546
Csa06g028140_1	Acyl-CoA N-acyltransferase with RING/FYVE/PHD-type zinc finger domain	2.34217	1.65647	0.602057
Csa06g028810_1	Integrase-type DNA-binding superfamily protein (Wrinkled 1)	53.8172	30.01	0.384188
Csa06g029450_1	patatin-like protein 6	1.07434	1.48893	0.421425
Csa06g030610_1	Phosphoinositide-specific phospholipase C family protein	0.295734	0.531534	0.331782
Csa06g033370_1	lysophosphatidyl acyltransferase 2	3.5355	1.77357	3.21762
Csa06g033390_1	lysophosphatidyl acyltransferase 2	1.2641	1.12618	0.696002
Csa06g033410_1	lysophosphatidyl acyltransferase 2	1.29649	0.983066	0.948858
Csa06g033430_1	lysophosphatidyl acyltransferase 2	9.84804	6.97826	5.52431
Csa06g034070_1	Arabidopsis phospholipase-like protein (PEARLI 4) with TRAF-like domain	0	0	0
Csa06g034100_1	Arabidopsis phospholipase-like protein (PEARLI 4) with TRAF-like domain	13.6231	9.62257	1.61362
Csa06g034110_1	Arabidopsis phospholipase-like protein (PEARLI 4) with TRAF-like domain	0	0	0
Csa06g034130_1	Arabidopsis phospholipase-like protein (PEARLI 4) family	0	0	0
Csa06g034160_1	Arabidopsis phospholipase-like protein (PEARLI 4) family	0	0	0.0279126
Csa06g034300_1	Phosphatidic acid phosphatase (PAP2) family protein	1.71953	1.62107	2.66604
Csa06g037170_1	Glycolipid transfer protein (GLTP) family protein	8.11186	6.66579	8.11292
Csa06g038260_1	acyl-CoA oxidase 5	0.763374	0.398342	0.0370271
Csa06g038930_1	GDSL-like Lipase/Acylhydrolase superfamily protein	0	0.0121417	0
Csa06g039360_1	Acyl-CoA N-acyltransferase with RING/FYVE/PHD-type zinc finger domain	6.50371	5.38493	3.68148
Csa06g039900_1	lysine decarboxylase family protein	0.731371	0.331187	0.0610471
Csa06g040250_1	Acyl-CoA N-acyltransferase with RING/FYVE/PHD-type zinc finger domain	1.91786	2.71302	1.32162
Csa06g040460_1	phosphoribosylaminoimidazole carboxylase, putative / AIR carboxylase, putative	1.85957	0.884357	4.00667
Csa06g040850_1	glycerol-3-phosphate acyltransferase 6	0.966409	3.45761	6.18847
Csa06g040880_1	Acyl-CoA N-acyltransferases (NAT) superfamily protein	9.15592	8.25064	2.82607
Csa06g041380_1	lipid transfer protein 1	0.0318625	0	39.8198
Csa06g041390_1	lipid transfer protein 1	0	0	0
Csa06g041400_1	lipid transfer protein 1	55.4869	74.4678	280.114
Csa06g041540_1	phosphorylethanolamine cytidylyltransferase 1	14.6912	11.0293	9.21876
Csa06g042930_1	O-acyltransferase (WSD1-like) family protein	0.00926748	0	0.17322
Csa06g042940_1	Acyl-CoA N-acyltransferases (NAT) superfamily protein	9.48661	9.82086	6.1951
Csa06g042970_1	Acyl-CoA N-acyltransferases (NAT) superfamily protein	7.36484	4.21662	5.57063
Csa06g042980_1	Acyl-CoA N-acyltransferases (NAT) superfamily protein	0	0	0
Csa06g043170_1	PATATIN-like protein 6	17.286	8.35729	3.76922
Csa06g044180_1	HXXXD-type acyl-transferase family protein	1.80844	1.67222	0.55001
Csa06g044410_1	Phosphoinositide-specific phospholipase C family protein	0.0130671	0	0
Csa06g044580_1	HXXXD-type acyl-transferase family protein	1.81886	1.71314	1.04695
Csa06g045310_1	phosphoinositide 4-kinase gamma 1	0.244225	0.218491	0.171889
Csa06g048050_1	phospholipase D beta 1	3.05096	2.32789	0.747601
Csa06g048740_1	phosphoenolpyruvate carboxylase 2	13.8789	11.0523	44.1503
Csa06g049180_1	GDSL-like Lipase/Acylhydrolase superfamily protein	0.036046	0.0141945	0
Csa06g049380_1	Phosphoenolpyruvate carboxylase family protein	0	0	0
Csa06g049650_1	3-beta hydroxysteroid dehydrogenase/isomerase family protein	5.81836	5.71993	1.75742
Csa06g050010_1	Plant stearoyl-acyl-carrier-protein desaturase family protein	140.955	138.757	47.0614
Csa06g050960_1	mitochondrial acyl carrier protein 1	51.503	52.5734	56.0458
Csa06g051540_1	cytidinediphosphate diacylglycerol synthase 4	1.74145	1.43627	2.84924
Csa06g052530_1	Diacylglycerol kinase family protein	1.1276	1.01563	3.66489
Csa06g052640_1	Fatty acid/sphingolipid desaturase	6.77237	6.33689	0.0612429
Csa06g052640_1	Fatty acid/sphingolipid desaturase	6.77237	6.33689	0.0612429
Csa06g053000_1	phosphoinositide 4-kinase gamma 4	14.2246	12.3271	4.72959
Csa06g053240_1	3-ketoacyl-CoA synthase 13	0	0.00713359	0
Csa07815s010_1	3-ketoacyl-CoA synthase 17	0	0	0
Csa07974s010_1	acyl-activating enzyme 17	0.0544167	0.255534	0
Csa07g001000_1	diacylglycerol kinase 5	0.0876976	0	0
Csa07g001420_1	PATATIN-like protein 9	3.57161	1.89081	2.41362
Csa07g002350_1	GDSL-like Lipase/Acylhydrolase superfamily protein	0.0119901	0	0
Csa07g003100_1	Fatty acid/sphingolipid desaturase	1.01554	0.324965	4.51364
Csa07g003100_1	Fatty acid/sphingolipid desaturase	1.01554	0.324965	4.51364
Csa07g003270_1	Phosphoenolpyruvate carboxylase family protein	2.99702	3.69455	3.89163
Csa07g003670_1	Thioesterase superfamily protein	3.2616	3.30333	11.2681
Csa07g004320_1	cytidinediphosphate diacylglycerol synthase 5	2.75174	2.08105	9.31184
Csa07g004540_1	Phosphoenolpyruvate carboxylase family protein	5.47072	6.40749	3.08288
Csa07g007910_1	glycolipid transfer protein 1	28.6944	23.4922	13.7534
Csa07g008020_1	Caleosin-related family protein	1.36628	1.04871	0.0780975
Csa07g008030_1	Caleosin-related family protein	12.2762	8.26154	0.542697
Csa07g008050_1	Caleosin-related family protein	0.160551	0.427758	0.466885
Csa07g008380_1	peroxisomal 3-ketoacyl-CoA thiolase 3	28.1425	34.1963	33.2917
Csa07g008380_1	peroxisomal 3-ketoacyl-CoA thiolase 3	28.1425	34.1963	33.2917
Csa07g008400_1	peroxisomal 3-ketoacyl-CoA thiolase 3	0.142154	0.101906	0.438588
Csa07g008400_1	peroxisomal 3-ketoacyl-CoA thiolase 3	0.142154	0.101906	0.438588
Csa07g010470_1	phosphorylcholine cytidylyltransferase	2.85688	2.08589	1.24272
Csa07g010690_1	Acyl-CoA N-acyltransferases (NAT) superfamily protein	0.345537	0.533532	0
Csa07g010700_1	Acyl-CoA N-acyltransferases (NAT) superfamily protein	0	0	0
Csa07g011310_1	GDSL-like Lipase/Acylhydrolase superfamily protein	0	0	0.209865
Csa07g011510_1	16:0delta9 desaturase 2	34.0785	70.2121	19.4025
Csa07g012330_1	Thioesterase/thiol ester dehydrase-isomerase superfamily protein	5.41661	3.80221	4.1199
Csa07g012400_1	beta-hydroxyisobutyryl-CoA hydrolase 1	0.0406108	0.0717912	4.21867
Csa07g012460_1	beta-hydroxyisobutyryl-CoA hydrolase 1	0.0397904	0.15708	0
Csa07g012860_1	GDSL-like Lipase/Acylhydrolase family protein	0.0150973	0	0
Csa07g012980_1	GDSL-like Lipase/Acylhydrolase family protein	0.285731	0.0575435	0
Csa07g013220_1	Acyl-CoA N-acyltransferases (NAT) superfamily protein	0.0367812	0	0.064906
Csa07g013360_1	fatty acid desaturase 3	88.84	309.015	24.5327
Csa07g013360_1	fatty acid desaturase 3	88.84	309.015	24.5327
Csa07g013490_1	Thioesterase superfamily protein	3.39323	2.90863	2.53482
Csa07g014800_1	Thioesterase superfamily protein	1.90686	1.84389	3.41764
Csa07g015890_1	3-ketoacyl-CoA synthase 12	0.147622	0	1.61037
Csa07g017640_1	GDSL-like Lipase/Acylhydrolase superfamily protein	4.65426	1.82101	0
Csa07g017780_1	lipases	1.92396	0.859781	2.33531
Csa07g017800_1	GDSL-like Lipase/Acylhydrolase superfamily protein	0	0	0
Csa07g017860_1	GDSL-like Lipase/Acylhydrolase family protein	0	0	0.193898
Csa07g017900_1	PLAT/LH2 domain-containing lipoxygenase family protein	0	0	0
Csa07g020880_1	O-acyltransferase (WSD1-like) family protein	0.00869775	0.0153193	0.0192306
Csa07g023440_1	Thioesterase superfamily protein	0	0	0
Csa07g023480_1	Esterase/lipase/thioesterase family protein	0.971997	1.15995	4.29633
Csa07g023510_1	acyl carrier protein 3	47.4598	29.9067	43.8489
Csa07g023540_1	acyl carrier protein 3	194.514	95.4117	32.346
Csa07g023680_1	GDSL-like Lipase/Acylhydrolase superfamily protein	0.87436	0.129739	0.123206
Csa07g023930_1	lipoxygenase 1	5.16044	7.492	5.07777
Csa07g026640_1	GDSL-like Lipase/Acylhydrolase superfamily protein	0.70697	0.90161	0.740766
Csa07g027760_1	MBOAT (membrane bound O-acyl transferase) family protein	3.70735	3.65171	1.20058
Csa07g028160_1	mitochondrial acyl carrier protein 2	32.2042	15.7873	70.3352
Csa07g028280_1	HXXXD-type acyl-transferase family protein	0	0.00851108	6.01347
Csa07g028300_1	PEBP (phosphatidylethanolamine-binding protein) family protein	10.2369	4.46393	0.0885586
Csa07g029810_1	acyl activating enzyme 12	0.00485442	0.00639852	0.0392351
Csa07g032970_1	PLAT/LH2 domain-containing lipoxygenase family protein	2.91919	0.839615	0.44524
Csa07g033170_1	beta-ketoacyl reductase 1	24.4286	25.7614	5.23655
Csa07g033290_1	GDSL-like Lipase/Acylhydrolase superfamily protein	0.0129494	0	0
Csa07g033880_1	Thioesterase superfamily protein	0.983197	1.28002	1.72532
Csa07g034210_1	3-ketoacyl-CoA synthase 6	5.41783	1.08859	7.9845
Csa07g037530_1	Caleosin-related family protein	36.9418	49.4663	2.84706
Csa07g037540_1	Caleosin-related family protein	0.697615	0.740277	0.0181397
Csa07g038030_1	GDSL-motif lipase/hydrolase 6	6.76436	2.20442	0
Csa07g038130_1	3-ketoacyl-CoA synthase 7	0.4675	0.181091	0.00969759
Csa07g038220_1	GDSL-like Lipase/Acylhydrolase superfamily protein	49.0627	8.17211	0.0128204
Csa07g038540_1	GDSL-like Lipase/Acylhydrolase superfamily protein	7.33977	2.24866	0
Csa07g038580_1	choline kinase 1	1.86097	2.71026	3.52512
Csa07g038980_1	Acyl-CoA N-acyltransferases (NAT) superfamily protein	4.86673	7.7662	40.5317
Csa07g039000_1	Acyl-CoA N-acyltransferases (NAT) superfamily protein	1.07237	0.939169	17.3755
Csa07g039070_1	O-acyltransferase (WSD1-like) family protein	0.0948665	0.00786976	0.369512
Csa07g039100_1	O-acyltransferase (WSD1-like) family protein	0	0	0
Csa07g039130_1	O-acyltransferase (WSD1-like) family protein	0	0.0157146	0.0114768
Csa07g039620_1	PLAT/LH2 domain-containing lipoxygenase family protein	0.0725576	0.00688217	0.0323118
Csa07g040800_1	GDSL-like Lipase/Acylhydrolase superfamily protein	0	0	0
Csa07g045860_1	GDSL-like Lipase/Acylhydrolase superfamily protein	4.4549	28.8141	0
Csa07g045870_1	GDSL-like Lipase/Acylhydrolase superfamily protein	0	0	0
Csa07g046450_1	lysophosphatidyl acyltransferase 4	0.708736	1.08532	2.63745
Csa07g047440_1	GDSL-like Lipase/Acylhydrolase superfamily protein	0	0	12.852
Csa07g047450_1	GDSL-like Lipase/Acylhydrolase superfamily protein	0	0	0
Csa07g050210_1	Acyl-CoA N-acyltransferases (NAT) superfamily protein	3.923	2.82877	1.58278
Csa07g050240_1	sulfoquinovosyldiacylglycerol 1	0.093213	0.0225219	0
Csa07g050270_1	long chain acyl-CoA synthetase 9	36.1503	21.5741	5.79889
Csa07g052280_1	Lipase/lipooxygenase, PLAT/LH2 family protein	0.379239	0.666995	11.1405
Csa07g052320_1	Thioesterase superfamily protein	19.8512	9.54942	17.7129
Csa07g053090_1	Acyl-CoA N-acyltransferases (NAT) superfamily protein	0.283338	0	0
Csa07g053620_1	GDSL-like Lipase/Acylhydrolase superfamily protein	4.33519	19.0237	0.0319059
Csa07g054550_1	GDSL-like Lipase/Acylhydrolase family protein	0.0547492	0.224376	0
Csa07g056820_1	phospholipase A 2A	0	0	0.010495
Csa07g056910_1	Oleosin family protein	0.132229	0.684589	0
Csa07g056920_1	Oleosin family protein	0.0332344	0.174567	0
Csa07g057200_1	3-ketoacyl-CoA synthase 10	9.51354	6.42945	10.7253
Csa07g057210_1	3beta-hydroxysteroid-dehydrogenase/decarboxylase isoform 2	3.61515	2.34132	2.98264
Csa07g057690_1	Phospholipid/glycerol acyltransferase family protein	1.62181	1.10189	1.22286
Csa07g058050_1	HXXXD-type acyl-transferase family protein	0	0	0
Csa07g058860_1	Phospholipid/glycerol acyltransferase family protein	4.87723	5.36931	2.96572
Csa07g058950_1	Acyl-CoA N-acyltransferases (NAT) superfamily protein	0.137384	0.309154	0.341827
Csa07g060190_1	3-ketoacyl-CoA synthase 11	1.28834	1.23812	0.300034
Csa07g060440_1	non-specific phospholipase C2	1.02002	2.40141	0.259812
Csa07g061410_1	Acyl-CoA N-acyltransferase with RING/FYVE/PHD-type zinc finger domain	3.11203	2.16276	0.936594
Csa07g062760_1	phosphoinositide binding	3.68472	3.52536	3.05655
Csa07g062940_1	phosphoinositide binding	2.85007	2.00622	0.454056
Csa07g063170_1	phospholipases	2.97412	2.39973	0.84512
Csa07g063740_1	CDP-diacylglycerol synthase 1	6.69497	6.32396	3.30393
Csa07g063910_1	3-ketoacyl-acyl carrier protein synthase III	3.22353	2.90014	2.60635
Csa07g064250_1	acyl-CoA synthetase 5	0	0	0
Csa07g064380_1	MBOAT (membrane bound O-acyl transferase) family protein	13.0315	9.27416	3.59974
Csa07g066010_1	phosphoinositide 4-kinase gamma 4	4.13958	1.5078	0.246653
Csa08064s010_1	3-ketoacyl-acyl carrier protein synthase I	0	0.0589308	0.0739773
Csa08242s010_1	Fatty acid desaturase family protein	0	0	0.060181
Csa08242s010_1	Fatty acid desaturase family protein	0	0	0.060181
Csa08389s010_1	Phospholipid/glycerol acyltransferase family protein	0	0	0.0460027
Csa08517s010_1	Acyl-ACP thioesterase	0	0	0
Csa08518s010_1	phosphatidic acid phosphatase 1	0.0386525	0	0.0405983
Csa08g001330_1	phospholipase D beta 2	0.234737	0.0853909	0.559649
Csa08g001490_1	glycerol-3-phosphate acyltransferase 8	0.0129306	0.0158754	4.19056
Csa08g001600_1	Acyl-CoA thioesterase family protein	1.66596	0.935654	3.03066
Csa08g001670_1	digalactosyl diacylglycerol deficient 2	1.50809	1.4605	1.55764
Csa08g002470_1	Acyl-CoA N-acyltransferases (NAT) superfamily protein	11.2577	7.5663	15.2716
Csa08g004600_1	O-acyltransferase (WSD1-like) family protein	0.16627	1.32586	0.759496
Csa08g005560_1	phospholipid:diacylglycerol acyltransferase	1.26359	0.837833	2.95625
Csa08g005740_1	Acyl-CoA N-acyltransferases (NAT) superfamily protein	18.2525	13.5831	22.4997
Csa08g006190_1	Myzus persicae-induced lipase 1	1.69891	2.14993	0.139687
Csa08g006480_1	GDSL-like Lipase/Acylhydrolase superfamily protein	15.735	14.3941	1.42909
Csa08g007850_1	GDSL-motif lipase 7	0.0212621	0.0112759	0
Csa08g008360_1	Plant stearoyl-acyl-carrier-protein desaturase family protein	10.509	15.7203	0.902488
Csa08g008370_1	Plant stearoyl-acyl-carrier-protein desaturase family protein	20.1877	33.4361	0.0286308
Csa08g008490_1	acyl activating enzyme 5	0.0112296	0.028097	0.458997
Csa08g008510_1	O-acyltransferase (WSD1-like) family protein	0.309464	0	0.436537
Csa08g008530_1	acyl activating enzyme 5	2.57097	1.69483	1.30782
Csa08g008910_1	long-chain acyl-CoA synthetase 6	0.260157	0.390534	0.162294
Csa08g008980_1	lipoyltransferase 2	0.0515606	0	0.199316
Csa08g009000_1	Acyl-CoA N-acyltransferases (NAT) superfamily protein	2.02544	2.19856	0.587763
Csa08g009750_1	HXXXD-type acyl-transferase family protein	0.231561	0.28952	0.39219
Csa08g010910_1	GDSL-like Lipase/Acylhydrolase superfamily protein	0	0	0.198998
Csa08g010970_1	acyl-CoA oxidase 5	0.116105	0.0387171	0
Csa08g013630_1	MBOAT (membrane bound O-acyl transferase) family protein	0	0	0.217676
Csa08g014240_1	monogalactosyldiacylglycerol synthase 2	0.566969	0.00835994	2.68325
Csa08g014620_1	Phosphoinositide phosphatase family protein	5.52589	3.6566	1.62942
Csa08g016120_1	GDSL-like Lipase/Acylhydrolase superfamily protein	2.5723	4.99943	0
Csa08g017410_1	acyl-activating enzyme 17	4.03722	19.2326	0.85171
Csa08g018210_1	HXXXD-type acyl-transferase family protein	16.4407	3.10849	14.513
Csa08g018480_1	phosphoinositide binding	0	0	0
Csa08g018530_1	Lipase class 3-related protein	0	0	0
Csa08g018550_1	Lipase class 3-related protein	0	0	0.2906
Csa08g018560_1	Lipase class 3-related protein	0	0	6.38284
Csa08g018570_1	Lipase class 3-related protein	0.219383	0.132697	0.392754
Csa08g018590_1	Lipase class 3-related protein	0.0340896	0	0.151434
Csa08g023030_1	phospholipase D alpha 3	0	0	0.0891597
Csa08g024000_1	GDSL lipase 1	0	0	0
Csa08g028070_1	acyl-CoA binding protein 5	0.0145841	0	0
Csa08g028100_1	long-chain acyl-CoA synthetase 7	2.0699	3.64357	4.74789
Csa08g028460_1	acyl carrier protein 5	4.91686	4.43612	0.0294847
Csa08g029900_1	HXXXD-type acyl-transferase family protein	2.63433	1.65007	2.41113
Csa08g032210_1	caleosin-related family protein	0	0.0525566	0
Csa08g038910_1	esterase/lipase/thioesterase family protein	11.8843	9.85119	4.6844
Csa08g042830_1	Phosphoenolpyruvate carboxylase family protein	3.69242	4.09094	1.04854
Csa08g042840_1	Phosphoenolpyruvate carboxylase family protein	2.83487	2.63419	1.33231
Csa08g043150_1	GDSL-like Lipase/Acylhydrolase superfamily protein	2.2666	2.66143	7.32483
Csa08g044130_1	phospholipase D gamma 2	0.317384	0.306077	1.34811
Csa08g044140_1	phospholipase D gamma 1	0.682241	0.620858	1.3398
Csa08g047360_1	malonyl-CoA decarboxylase family protein	6.51222	4.40467	3.62483
Csa08g048970_1	fatty acid desaturase family protein	0	0	0
Csa08g048970_1	fatty acid desaturase family protein	0	0	0
Csa08g049110_1	malonyl-CoA decarboxylase family protein	0	0	0
Csa08g049120_1	malonyl-CoA decarboxylase family protein	0	0	0
Csa08g049130_1	malonyl-CoA decarboxylase family protein	0	0	0
Csa08g049940_1	Acyl-CoA N-acyltransferases (NAT) superfamily protein	0	0	0
Csa08g052570_1	glycerol-3-phosphate acyltransferase 3	0.457555	0.0145109	0.220954
Csa08g053500_1	GDSL-like Lipase/Acylhydrolase superfamily protein	0.474944	3.23015	0.0351432
Csa08g054430_1	Thioesterase superfamily protein	41.085	17.0769	16.7789
Csa08g055830_1	GDSL-like Lipase/Acylhydrolase superfamily protein	7.96894	3.08529	0
Csa08g056520_1	diacylglycerol kinase1	6.42419	5.23757	1.11008
Csa08g056570_1	HXXXD-type acyl-transferase family protein	0	0	0
Csa08g056580_1	HXXXD-type acyl-transferase family protein	0	0	0.07557
Csa08g056590_1	HXXXD-type acyl-transferase family protein	0	0	0
Csa08g056790_1	Oleosin family protein	0	0	0
Csa08g057360_1	HXXXD-type acyl-transferase family protein	0	0	0.366832
Csa08g058450_1	glycerol-3-phosphate acyltransferase 7	0	0.0278857	0
Csa08g058890_1	fatty acid desaturase 8	0.731118	0.484331	41.207
Csa08g058890_1	fatty acid desaturase 8	0.731118	0.484331	41.207
Csa08g059940_1	3-ketoacyl-CoA synthase 19	3.49805	0.0463881	0.0899354
Csa08g060480_1	Patatin-like phospholipase family protein	0.688354	0.771966	0.281722
Csa08g060650_1	PEBP (phosphatidylethanolamine-binding protein) family protein	0	0	0.0250754
Csa08g060910_1	GDSL-like Lipase/Acylhydrolase superfamily protein	3.42906	1.81692	0.800163
Csa08g060930_1	GDSL-like Lipase/Acylhydrolase superfamily protein	0.0342235	0.035291	0
Csa08g060940_1	GDSL-like Lipase/Acylhydrolase superfamily protein	0.670845	0	0.191588
Csa08g061190_1	acylphosphatase family	10.4247	6.91625	12.7887
Csa08g061340_1	lysine decarboxylase family protein	0	0.0198179	0
Csa08g061580_1	Phosphatidic acid phosphatase (PAP2) family protein	1.18256	1.54284	1.31896
Csa08g061720_1	HXXXD-type acyl-transferase family protein	2.12906	0.401036	0.67077
Csa08g062840_1	HXXXD-type acyl-transferase family protein	0.196631	0.743817	0.170929
Csa08g062850_1	sulfoquinovosyldiacylglycerol 2	2.45058	2.906	16.3275
Csa08g062980_1	PEBP (phosphatidylethanolamine-binding protein) family protein	2.79321	70.0891	0
Csa09048s010_1	oleosin 2	42.3099	136.289	0
Csa09466s010_1	glycerol-3-phosphate acyltransferase 3	0.0761406	0	0
Csa09629s010_1	acyl-CoA synthetase 5	0	0	0
Csa09g001150_1	phosphatidic acid phosphatase 1	0.0452599	0.0265907	0.147415
Csa09g002440_1	Phosphatidic acid phosphatase (PAP2) family protein	4.46742	2.87276	2.7685
Csa09g006870_1	lipoxygenase 2	14.6144	7.22335	0.0231179
Csa09g007220_1	phosphoinositide 4-kinase gamma 7	12.3453	12.5327	2.89077
Csa09g007310_1	GDSL-like Lipase/Acylhydrolase superfamily protein	1.4209	3.6229	0.218793
Csa09g007320_1	GDSL-like Lipase/Acylhydrolase superfamily protein	0	0	0
Csa09g009340_1	HXXXD-type acyl-transferase family protein	0.0286588	0.00844601	0.00987526
Csa09g009790_1	GDSL-like Lipase/Acylhydrolase superfamily protein	9.78969	6.66934	7.92139
Csa09g011460_1	Esterase/lipase/thioesterase family protein	0	0	0.00979306
Csa09g011470_1	Esterase/lipase/thioesterase family protein	0	0	0
Csa09g011500_1	Esterase/lipase/thioesterase family protein	0.384954	2.71379	0.0738533
Csa09g011510_1	Esterase/lipase/thioesterase family protein	0.183238	0.397149	3.4328
Csa09g014800_1	oleosin 4	189.905	1041.48	0
Csa09g016140_1	GDSL-like Lipase/Acylhydrolase superfamily protein	0	0.0963756	0
Csa09g022520_1	HXXXD-type acyl-transferase family protein	0.00631757	0	0
Csa09g022560_1	HXXXD-type acyl-transferase family protein	0.0949963	0.0168487	0
Csa09g023070_1	Arabidopsis phospholipase-like protein (PEARLI 4) with TRAF-like domain	0.659292	0.538417	0
Csa09g023110_1	HXXXD-type acyl-transferase family protein	0	0	0
Csa09g023130_1	HXXXD-type acyl-transferase family protein	0	0	0
Csa09g023140_1	HXXXD-type acyl-transferase family protein	0	0	0
Csa09g023150_1	HXXXD-type acyl-transferase family protein	0.0639759	0.20767	0
Csa09g023180_1	HXXXD-type acyl-transferase family protein	0	0	0
Csa09g025280_1	HXXXD-type acyl-transferase family protein	0.205814	0	0
Csa09g030650_1	Phosphoinositide phosphatase family protein	3.3905	3.36849	1.37299
Csa09g034330_1	Jojoba acyl CoA reductase-related male sterility protein	0.269423	1.668	3.62333
Csa09g035780_1	Lecithin:cholesterol acyltransferase family protein	14.1559	38.299	0
Csa09g037090_1	phosphatidate cytidylyltransferase family protein	4.07459	3.8076	0.841264
Csa09g039570_1	malonyl-CoA decarboxylase family protein	1.64142	1.20749	0.0220732
Csa09g040890_1	HXXXD-type acyl-transferase family protein	0.0294982	0	6.74575
Csa09g040910_1	HXXXD-type acyl-transferase family protein	0	0	0.71975
Csa09g045520_1	HXXXD-type acyl-transferase family protein	0	0	0
Csa09g045550_1	HXXXD-type acyl-transferase family protein	0	0	0
Csa09g046600_1	phosphatidylinositol-speciwc phospholipase C9	0	0	0
Csa09g050500_1	GDSL-like Lipase/Acylhydrolase superfamily protein	6.06863	0.506742	13.6157
Csa09g050690_1	non-specific phospholipase C6	2.99335	3.0783	4.1495
Csa09g051590_1	O-acyltransferase (WSD1-like) family protein	0.0093198	0	0
Csa09g051600_1	O-acyltransferase (WSD1-like) family protein	0	0	0
Csa09g051610_1	O-acyltransferase (WSD1-like) family protein	0	0	0
Csa09g051620_1	O-acyltransferase (WSD1-like) family protein	0.11783	0.215835	1.56233
Csa09g051630_1	O-acyltransferase (WSD1-like) family protein	0.34914	1.05483	2.39171
Csa09g052100_1	PLAT/LH2 domain-containing lipoxygenase family protein	0	0	0
Csa09g053110_1	HXXXD-type acyl-transferase family protein	0.00964034	0	0
Csa09g053120_1	HXXXD-type acyl-transferase family protein	1.28974	1.10928	0.609292
Csa09g053150_1	HXXXD-type acyl-transferase family protein	0	0.0136618	2.95849
Csa09g053350_1	GDSL-like Lipase/Acylhydrolase superfamily protein	0	0.0459413	0.00768076
Csa09g056860_1	esterase/lipase/thioesterase family protein	7.46573	3.64205	12.4897
Csa09g056870_1	esterase/lipase/thioesterase family protein	19.5509	6.25271	0.940676
Csa09g058490_1	Phosphoinositide phosphatase family protein	10.7182	9.92493	8.14657
Csa09g058550_1	diacylglycerol acyltransferase family (DGAT2)	8.5287	9.22216	4.95577
Csa09g058630_1	lipid transfer protein 12	0	0	0
Csa09g058640_1	lipid transfer protein 5	1.32228	0.629631	299.113
Csa09g058880_1	acyl-CoA oxidase 4	40.4439	38.4394	11.2923
Csa09g059000_1	acyl-CoA sterol acyl transferase 1	0.103554	0.0265376	1.14622
Csa09g059200_1	3-ketoacyl-CoA synthase 15	0.0188887	0.0556196	0.0402728
Csa09g061370_1	GDSL-like Lipase/Acylhydrolase superfamily protein	0.0839152	0.0437146	1.17106
Csa09g062090_1	Acyl-CoA N-acyltransferase with RING/FYVE/PHD-type zinc finger domain	2.091	1.69604	0.670923
Csa09g064030_1	Integrase-type DNA-binding superfamily protein (Wrinkled 1)	44.9523	27.981	0.269465
Csa09g064730_1	patatin-like protein 6	0.576554	1.2126	0.705301
Csa09g068070_1	Phosphoinositide-specific phospholipase C family protein	0.705175	1.59628	0.566623
Csa09g070890_1	Arabidopsis phospholipase-like protein (PEARLI 4) with TRAF-like domain	0	0	0
Csa09g070910_1	Arabidopsis phospholipase-like protein (PEARLI 4) with TRAF-like domain	0.0352384	0.0860375	0.209544
Csa09g070940_1	Arabidopsis phospholipase-like protein (PEARLI 4) family	0.0370536	0	0
Csa09g070960_1	Arabidopsis phospholipase-like protein (PEARLI 4) family	0	0.0325056	0.0587055
Csa09g071100_1	Phosphatidic acid phosphatase (PAP2) family protein	1.76376	1.42093	2.80126
Csa09g071950_1	Caleosin-related family protein	62.182	67.0954	2.86125
Csa09g071960_1	Caleosin-related family protein	3.57427	21.7732	0.0670424
Csa09g072280_1	O-acyltransferase (WSD1-like) family protein	0	0	0.294324
Csa09g072450_1	GDSL-motif lipase/hydrolase 6	103.574	31.2395	0
Csa09g072540_1	3-ketoacyl-CoA synthase 7	0.252156	0.329759	0
Csa09g072620_1	GDSL-like Lipase/Acylhydrolase superfamily protein	34.7599	12.0119	0
Csa09g072920_1	GDSL-like Lipase/Acylhydrolase superfamily protein	17.3814	6.69547	0
Csa09g073950_1	choline kinase 1	0.232946	0.146106	0.664745
Csa09g075390_1	Acyl-CoA N-acyltransferases (NAT) superfamily protein	5.69469	6.83934	59.2012
Csa09g075460_1	O-acyltransferase (WSD1-like) family protein	0.0923347	0	0.214476
Csa09g075490_1	O-acyltransferase (WSD1-like) family protein	0.135154	0.00731773	18.0268
Csa09g075520_1	O-acyltransferase (WSD1-like) family protein	0	0	0
Csa09g075530_1	O-acyltransferase (WSD1-like) family protein	0	0.0095099	0.154904
Csa09g075550_1	O-acyltransferase (WSD1-like) family protein	0.013576	0.00719973	1.27405
Csa09g076110_1	PLAT/LH2 domain-containing lipoxygenase family protein	2.04437	0.193856	0.306559
Csa09g078150_1	GDSL-like Lipase/Acylhydrolase superfamily protein	0	0	0
Csa09g079050_1	GDSL-like Lipase/Acylhydrolase superfamily protein	11.0075	57.6084	0
Csa09g079600_1	lysophosphatidyl acyltransferase 4	1.23995	1.1939	1.37431
Csa09g080620_1	GDSL-like Lipase/Acylhydrolase superfamily protein	0.0139651	0.00622043	0.135233
Csa09g080630_1	GDSL-like Lipase/Acylhydrolase superfamily protein	0.0075869	0	11.1344
Csa09g084340_1	Acyl-CoA N-acyltransferases (NAT) superfamily protein	24.5859	28.9788	8.19414
Csa09g084390_1	long chain acyl-CoA synthetase 9	43.0897	32.4585	12.0381
Csa09g086500_1	Lipase/lipooxygenase, PLAT/LH2 family protein	3.55633	6.2103	38.5407
Csa09g086540_1	Thioesterase superfamily protein	15.8629	6.98968	8.61492
Csa09g087330_1	Acyl-CoA N-acyltransferases (NAT) superfamily protein	0.109302	0.0523132	0
Csa09g087800_1	GDSL-like Lipase/Acylhydrolase superfamily protein	4.67349	17.4997	0
Csa09g088290_1	HXXXD-type acyl-transferase family protein	0	0	0
Csa09g088730_1	GDSL-like Lipase/Acylhydrolase family protein	0	0.0242271	0
Csa09g092010_1	phospholipase A 2A	0	0	0.0326993
Csa09g092100_1	Oleosin family protein	6.79454	21.1519	0
Csa09g092370_1	3-ketoacyl-CoA synthase 10	14.3055	10.5201	12.7485
Csa09g092380_1	3beta-hydroxysteroid-dehydrogenase/decarboxylase isoform 2	2.64414	1.22157	1.45678
Csa09g092780_1	Phospholipid/glycerol acyltransferase family protein	1.21552	0.749241	0.766307
Csa09g093200_1	HXXXD-type acyl-transferase family protein	0	0	0
Csa09g094000_1	Phospholipid/glycerol acyltransferase family protein	2.96883	3.26374	1.77634
Csa09g094060_1	Acyl-CoA N-acyltransferases (NAT) superfamily protein	2.10689	0.0367392	1.57124
Csa09g096110_1	phosphoinositide binding	13.8878	8.8173	7.02366
Csa09g096240_1	phosphoinositide binding	3.24234	2.26391	0.494704
Csa09g096420_1	phospholipases	3.90768	2.97283	1.0493
Csa09g096460_1	Thioesterase superfamily protein	0	0	0.213963
Csa09g097070_1	CDP-diacylglycerol synthase 1	5.21578	5.32558	4.68579
Csa09g097250_1	3-ketoacyl-acyl carrier protein synthase III	28.007	20.3896	7.76166
Csa09g097610_1	acyl-CoA synthetase 5	0	0	0
Csa09g097760_1	MBOAT (membrane bound O-acyl transferase) family protein	9.20133	6.09625	3.32437
Csa09g099310_1	phosphoinositide 4-kinase gamma 4	1.65801	1.04203	0.531222
Csa10025s010_1	phosphoinositide binding	0	0.0413974	0.0521364
Csa10197s010_1	Patatin-like phospholipase family protein	0.100922	0.0779117	0
Csa10251s010_1	GDSL-like Lipase/Acylhydrolase family protein	0	0	0
Csa10596s010_1	diacylglycerol kinase 5	0.0999324	0.0880986	0.36978
Csa10876s010_1	HXXXD-type acyl-transferase family protein	0	0	0.716989
Csa10g001310_1	phospholipase C1	0.00809578	0.0188125	0.683717
Csa10g001330_1	probable CDP-diacylglycerol--inositol 3-phosphatidyltransferase 2	0.613252	0.588311	0.955237
Csa10g002400_1	Glycolipid transfer protein (GLTP) family protein	0.352901	0.298825	0.161564
Csa10g002470_1	Lipase/lipooxygenase, PLAT/LH2 family protein	15.131	13.9334	27.0116
Csa10g003220_1	phosphoenolpyruvate carboxykinase 1	39.9376	32.853	5.5319
Csa10g003540_1	Acyl-CoA N-acyltransferases (NAT) superfamily protein	0.0699808	0.0685267	0.0653958
Csa10g004090_1	PATATIN-like protein 4	8.05358	6.63338	0
Csa10g004100_1	Acyl transferase/acyl hydrolase/lysophospholipase superfamily protein	0.099663	0.566862	0.020756
Csa10g006270_1	phospholipase D delta	6.93405	6.90537	1.44164
Csa10g007060_1	Arabidopsis phospholipase-like protein (PEARLI 4) family	3.10913	7.3899	0.147368
Csa10g007610_1	3-ketoacyl-CoA synthase 18	11.8263	25.726	0
Csa10g007620_1	3-ketoacyl-CoA synthase 17	0.0481464	0.141372	0
Csa10g007950_1	3-ketoacyl-CoA synthase 16	0.198384	0.605901	0.636358
Csa10g008420_1	Jojoba acyl CoA reductase-related male sterility protein	0.0189412	0	24.7631
Csa10g009240_1	sulfoquinovosyldiacylglycerol 1	4.39639	2.72674	47.8223
Csa10g009580_1	phosphoinositide binding	0.0443878	0	0.0772717
Csa10g010580_1	HXXXD-type acyl-transferase family protein	0.037604	0.354952	0.0453117
Csa10g010740_1	monogalactosyl diacylglycerol synthase 1	7.36859	2.79306	23.0903
Csa10g011570_1	fatty acid desaturase 6	32.6788	29.274	207.789
Csa10g011570_1	fatty acid desaturase 6	32.6788	29.274	207.789
Csa10g011940_1	Phospholipid/glycerol acyltransferase family protein	4.37539	2.9581	15.6058
Csa10g012170_1	diacylglycerol kinase 7	0.513921	0.443138	0.637222
Csa10g012380_1	GDSL-like Lipase/Acylhydrolase superfamily protein	0.0810996	0.134097	1.23415
Csa10g012700_1	choline monooxygenase, putative (CMO-like)	2.6997	3.4818	1.1473
Csa10g012780_1	PATATIN-like protein 8	0.332942	0.118899	0.303494
Csa10g013020_1	Phospholipase A2 family protein	0	0	0
Csa10g013330_1	HXXXD-type acyl-transferase family protein	0	0	0
Csa10g013510_1	Phospholipase A2 family protein	10.3265	10.572	20.7588
Csa10g013780_1	GDSL-like Lipase/Acylhydrolase superfamily protein	0	0	19.6552
Csa10g013910_1	HXXXD-type acyl-transferase family protein	0.0123435	0	7.56272
Csa10g013920_1	L-tyrosine decarboxylase	0.694279	3.71962	0.854752
Csa10g013990_1	O-acyltransferase (WSD1-like) family protein	1.49788	2.04015	0
Csa10g014100_1	cruciferin 3	0.105165	0.825954	0.0680795
Csa10g014560_1	diacylglycerol kinase 6	0.973789	0	0
Csa10g014690_1	Acyl-CoA N-acyltransferases (NAT) superfamily protein	0.866608	0.835745	0.56334
Csa10g014720_1	Acyl-CoA N-acyltransferases (NAT) superfamily protein	0.224182	0.234094	1.16441
Csa10g014740_1	Acyl-CoA N-acyltransferases (NAT) superfamily protein	0.530359	0.270834	29.1411
Csa10g014990_1	acyl-CoA binding protein 2	7.16154	13.3578	1.47069
Csa10g015800_1	fatty acid desaturase A	0.0677968	0.0574588	3.61139
Csa10g015800_1	fatty acid desaturase A	0.0677968	0.0574588	3.61139
Csa10g016010_1	GDSL-like Lipase/Acylhydrolase superfamily protein	8.30464	6.78218	0.474683
Csa10g016030_1	Phosphatidate cytidylyltransferase family protein	0.0607426	0	0
Csa10g016940_1	phosphatidylserine decarboxylase 3	3.66905	2.2531	2.25274
Csa10g017440_1	diacylglycerol kinase 3	0.688962	0.535937	0.879758
Csa10g017840_1	oleosin 1	1284.16	3488.31	0
Csa10g018510_1	HXXXD-type acyl-transferase family protein	0	0	4.39292
Csa10g018810_1	acyl-CoA-binding domain 3	3.36057	1.6644	4.18169
Csa10g020660_1	Phosphatidic acid phosphatase (PAP2) family protein	0.660845	0.453553	2.02106
Csa10g020840_1	cytidinediphosphate diacylglycerol synthase 2	3.70487	3.82132	1.06583
Csa10g021850_1	Diacylglycerol kinase family protein	5.31116	5.1126	0.520041
Csa10g023210_1	Acyl-CoA N-acyltransferases (NAT) superfamily protein	2.11803	1.76815	12.3729
Csa10g025270_1	GDSL-like Lipase/Acylhydrolase superfamily protein	0.525307	0.719863	10.7176
Csa10g027370_1	transferases, transferring acyl groups	1.82055	1.45446	1.04142
Csa10g028750_1	acyl-CoA oxidase 1	12.2011	8.54013	4.51938
Csa10g028850_1	phosphatidylserine decarboxylase 1	1.82684	1.20112	1.1335
Csa10g029550_1	GDSL-like Lipase/Acylhydrolase superfamily protein	0	0	0
Csa10g029840_1	Mono-/di-acylglycerol lipase, N-terminal	2.95081	3.35008	1.07338
Csa10g030900_1	HXXXD-type acyl-transferase family protein	0	0	0
Csa10g031090_1	phosphorylcholine cytidylyltransferase2	5.44648	3.73856	9.38204
Csa10g031430_1	Acyl-CoA N-acyltransferase with RING/FYVE/PHD-type zinc finger protein	1.18197	1.11694	0.375419
Csa10g031940_1	acylaminoacyl-peptidase-related	10.7104	7.8841	6.74144
Csa10g032080_1	3-hydroxyacyl-CoA dehydratase 1	0.975208	3.68981	0
Csa10g032380_1	D7MHF9 (Lipase class 3 family protein)	0.524918	0.530525	0.650249
Csa10g032670_1	acyl-activating enzyme 15	29.3724	5.55047	11.1631
Csa10g032940_1	HXXXD-type acyl-transferase family protein	0.865144	2.40102	30.0866
Csa10g033300_1	triglyceride lipases	0.735161	0.803167	1.96465
Csa10g034800_1	Acyl-ACP thioesterase	11.0875	8.10229	4.99382
Csa10g038400_1	GDSL-like Lipase/Acylhydrolase superfamily protein	0	0	3.11455
Csa10g040780_1	O-acyltransferase (WSD1-like) family protein	0.0950751	0.367541	1.99579
Csa10g042400_1	phosphoenolpyruvate (pep)/phosphate translocator 2	0.0967977	0.0251427	1.05918
Csa10g042420_1	Oleosin family protein	847.561	2355.26	0.275965
Csa10g042790_1	transferases, transferring acyl groups other than amino-acyl groups	1.02136	1.02715	0.79856
Csa10g043130_1	HXXXD-type acyl-transferase family protein	0	0	0.363842
Csa10g045310_1	HXXXD-type acyl-transferase family protein	0.0737695	0.0814695	0.0784073
Csa10g045340_1	HXXXD-type acyl-transferase family protein	0	0	0
Csa10g045360_1	HXXXD-type acyl-transferase family protein	0.00630147	0.0193539	0.183952
Csa10g045370_1	HXXXD-type acyl-transferase family protein	0	0	0.378507
Csa10g045390_1	HXXXD-type acyl-transferase family protein	0.00670084	0	0.777628
Csa10g045400_1	HXXXD-type acyl-transferase family protein	0	0.00611608	1.90642
Csa10g047190_1	oleosin 2	259.074	824.925	0
Csa10g047590_1	HXXXD-type acyl-transferase family protein	0	0.0197488	0.0269538
Csa10g049520_1	GDSL lipase 1	0.190923	0.180361	0
Csa10g049570_1	HXXXD-type acyl-transferase family protein	20.5812	52.1776	0.0200984
Csa10g049580_1	HXXXD-type acyl-transferase family protein	0	0	0
Csa10g049660_1	Esterase/lipase/thioesterase family protein	5.64608	2.94032	0.896555
Csa10g049690_1	Esterase/lipase/thioesterase family protein	4.83564	0.96969	0.0450084
Csa10g051580_1	GDSL-like Lipase/Acylhydrolase superfamily protein	0	0.0158255	0
Csa11078s010_1	O-acyltransferase (WSD1-like) family protein	0	0	0
Csa11123s010_1	MBOAT (membrane bound O-acyl transferase) family protein	0	0	0
Csa11632s010_1	3-ketoacyl-CoA synthase 5	0	0	0
Csa11727s010_1	lipase 1	0.0611348	0	0
Csa11g001460_1	phospholipase C1	0	0.00692252	0.825573
Csa11g001480_1	probable CDP-diacylglycerol--inositol 3-phosphatidyltransferase 2	1.40413	2.20354	0.632417
Csa11g002710_1	Glycolipid transfer protein (GLTP) family protein	0	0	0
Csa11g002750_1	Lipase/lipooxygenase, PLAT/LH2 family protein	22.7452	12.1752	20.367
Csa11g002820_1	Glycolipid transfer protein (GLTP) family protein	0.0911319	0.252898	0.039223
Csa11g003650_1	phosphoenolpyruvate carboxykinase 1	33.9356	46.3429	4.99912
Csa11g003970_1	Acyl-CoA N-acyltransferases (NAT) superfamily protein	0.0982677	0.150702	0.0992161
Csa11g004600_1	PATATIN-like protein 4	39.9472	13.3403	0
Csa11g004610_1	Acyl transferase/acyl hydrolase/lysophospholipase superfamily protein	0.761189	4.3432	0.0217523
Csa11g005910_1	phospholipase D delta	7.7489	8.46108	3.51536
Csa11g006770_1	Arabidopsis phospholipase-like protein (PEARLI 4) family	3.1525	4.90618	0.314555
Csa11g007400_1	3-ketoacyl-CoA synthase 18	11.4521	22.7921	0
Csa11g007410_1	3-ketoacyl-CoA synthase 17	0.0337334	0.0216475	0
Csa11g008720_1	3-ketoacyl-CoA synthase 16	0.0723181	0.213318	0.0409731
Csa11g009270_1	Jojoba acyl CoA reductase-related male sterility protein	0.009773	0.00872254	8.78062
Csa11g010130_1	sulfoquinovosyldiacylglycerol 1	6.01787	3.53275	49.256
Csa11g010440_1	phosphoinositide binding	0.264933	0.0897276	0.10017
Csa11g011400_1	HXXXD-type acyl-transferase family protein	0.0219673	0	0
Csa11g011540_1	monogalactosyl diacylglycerol synthase 1	6.93364	2.84644	19.7027
Csa11g012410_1	fatty acid desaturase 6	11.0626	7.48321	122.632
Csa11g012410_1	fatty acid desaturase 6	11.0626	7.48321	122.632
Csa11g012790_1	Phospholipid/glycerol acyltransferase family protein	3.18826	2.53186	11.9901
Csa11g013060_1	diacylglycerol kinase 7	4.81546	3.76089	1.92144
Csa11g013290_1	GDSL-like Lipase/Acylhydrolase superfamily protein	0.022164	0.0251921	0.0909727
Csa11g013650_1	choline monooxygenase, putative (CMO-like)	3.20756	3.71494	1.13724
Csa11g013730_1	PATATIN-like protein 8	0.195908	0.122003	0.297412
Csa11g014030_1	Phospholipase A2 family protein	0	0	0.0221659
Csa11g014040_1	Phospholipase A2 family protein	0.0262729	0.0138431	0
Csa11g014270_1	HXXXD-type acyl-transferase family protein	0	0	0
Csa11g014490_1	Phospholipase A2 family protein	13.6839	21.2098	11.5512
Csa11g014740_1	GDSL-like Lipase/Acylhydrolase superfamily protein	0	0	15.9526
Csa11g014920_1	HXXXD-type acyl-transferase family protein	0	0	0.0392716
Csa11g014930_1	HXXXD-type acyl-transferase family protein	0.116363	0	2.17805
Csa11g014940_1	L-tyrosine decarboxylase	1.15001	0.952147	2.1104
Csa11g015010_1	O-acyltransferase (WSD1-like) family protein	5.7083	4.66877	0
Csa11g015780_1	diacylglycerol kinase 6	0.164996	0.0450964	0
Csa11g015930_1	Acyl-CoA N-acyltransferases (NAT) superfamily protein	3.59922	2.46719	29.2821
Csa11g016230_1	acyl-CoA binding protein 2	5.4556	10.0931	1.37731
Csa11g017130_1	fatty acid desaturase A	0.0356079	0.017868	6.66368
Csa11g017130_1	fatty acid desaturase A	0.0356079	0.017868	6.66368
Csa11g017420_1	GDSL-like Lipase/Acylhydrolase superfamily protein	37.995	19.2408	8.29919
Csa11g017440_1	Phosphatidate cytidylyltransferase family protein	0.153169	0.207341	0
Csa11g018420_1	phosphatidylserine decarboxylase 3	2.95082	2.6664	4.70884
Csa11g019460_1	oleosin 1	886.595	2357.8	0
Csa11g019530_1	acyl carrier protein 4	7.78855	1.96213	523.878
Csa11g020220_1	HXXXD-type acyl-transferase family protein	0	0	3.54548
Csa11g020530_1	acyl-CoA-binding domain 3	6.04646	2.64728	4.53645
Csa11g024860_1	Diacylglycerol kinase family protein	3.8609	3.56599	0.378132
Csa11g024900_1	phosphoenolpyruvate carboxylase 1	1.53603	1.51311	0.605221
Csa11g025850_1	PEBP (phosphatidylethanolamine-binding protein) family protein	1.06965	0	0.741811
Csa11g026260_1	Acyl-CoA N-acyltransferases (NAT) superfamily protein	2.84448	2.88865	14.5528
Csa11g028460_1	GDSL-like Lipase/Acylhydrolase superfamily protein	0.26127	0.256794	2.35175
Csa11g030630_1	transferases, transferring acyl groups	2.53153	2.11289	0.836976
Csa11g032960_1	acyl-CoA oxidase 1	13.5403	11.2989	5.34507
Csa11g033050_1	phosphatidylserine decarboxylase 1	1.429	1.21418	1.48685
Csa11g033820_1	GDSL-like Lipase/Acylhydrolase superfamily protein	0	0	0
Csa11g034080_1	Mono-/di-acylglycerol lipase, N-terminal	1.66547	2.35838	0.703193
Csa11g035210_1	HXXXD-type acyl-transferase family protein	0	0	0
Csa11g035240_1	HXXXD-type acyl-transferase family protein	0.178742	0.459362	0
Csa11g035440_1	phosphorylcholine cytidylyltransferase2	3.6175	2.57436	4.69747
Csa11g036940_1	Acyl-CoA N-acyltransferase with RING/FYVE/PHD-type zinc finger protein	3.59394	3.42413	0.41261
Csa11g038470_1	HXXXD-type acyl-transferase family protein	0	0	0
Csa11g038570_1	acylaminoacyl-peptidase-related	10.4991	8.03673	10.6541
Csa11g038690_1	3-hydroxyacyl-CoA dehydratase 1	0.197095	0.88945	0
Csa11g039990_1	triglyceride lipases	1.35638	1.60907	2.45248
Csa11g041510_1	triglyceride lipases	1.33928	1.58255	1.21623
Csa11g043130_1	Acyl-ACP thioesterase	15.5935	13.588	4.06601
Csa11g044470_1	GDSL-like Lipase/Acylhydrolase superfamily protein	0	0	0.163506
Csa11g050960_1	O-acyltransferase (WSD1-like) family protein	0	0.0450964	0
Csa11g050970_1	O-acyltransferase (WSD1-like) family protein	0.00650876	0	0.867842
Csa11g051970_1	HXXXD-type acyl-transferase family protein	0	0	0
Csa11g051980_1	HXXXD-type acyl-transferase family protein	0	0	0
Csa11g055170_1	HXXXD-type acyl-transferase family protein	0.00549934	0.00729578	0
Csa11g055180_1	HXXXD-type acyl-transferase family protein	0	0	0.0412531
Csa11g056110_1	Esterase/lipase/thioesterase family protein	0.0515825	0	0
Csa11g057650_1	oleosin 2	347.982	1247.51	0
Csa11g059590_1	HXXXD-type acyl-transferase family protein	22.684	60.5915	0.0597932
Csa11g059680_1	Esterase/lipase/thioesterase family protein	2.98974	1.00458	0.0428942
Csa11g059710_1	Esterase/lipase/thioesterase family protein	3.9352	1.25009	0.013287
Csa11g061650_1	GDSL-like Lipase/Acylhydrolase superfamily protein	0	0.0115538	0
Csa11g064070_1	mitochondrial acyl carrier protein 3	15.4781	3.29268	2.30789
Csa11g065710_1	3-ketoacyl-acyl carrier protein synthase I	61.9776	37.4077	41.717
Csa11g066090_1	GDSL-like Lipase/Acylhydrolase superfamily protein	0	0	1.27973
Csa11g066100_1	GDSL-like Lipase/Acylhydrolase superfamily protein	0.115074	0	8.48253
Csa11g066160_1	GDSL-like Lipase/Acylhydrolase superfamily protein	0	0	0.0144441
Csa11g066480_1	GDSL-like Lipase/Acylhydrolase superfamily protein	17.7844	14.2938	2.70322
Csa11g068500_1	acyl activating enzyme 5	0.478846	0.0415816	0.561662
Csa11g068510_1	O-acyltransferase (WSD1-like) family protein	0.0851887	0.04094	17.6862
Csa11g071140_1	3-ketoacyl-CoA synthase 20	4.45044	3.3147	4.66667
Csa11g072150_1	phosphatidic acid phosphohydrolase 2	7.87078	7.55362	1.27197
Csa11g072180_1	HXXXD-type acyl-transferase family protein	0.363713	2.20935	0
Csa11g074490_1	Thioesterase/thiol ester dehydrase-isomerase superfamily protein	1.54671	1.07651	4.86807
Csa11g077030_1	peroxisomal 3-keto-acyl-CoA thiolase 2	15.0923	6.67039	3.40175
Csa11g077030_1	peroxisomal 3-keto-acyl-CoA thiolase 2	15.0923	6.67039	3.40175
Csa11g077120_1	Thioesterase superfamily protein	1.45298	1.01971	0.259587
Csa11g078360_1	3-ketoacyl-CoA synthase 21	0.239213	0.217529	0.0563435
Csa11g082710_1	oleosin3	342.485	695.364	0
Csa11g082810_1	Diacylglycerol kinase family protein	3.479	2.9758	1.25712
Csa11g082940_1	long-chain-alcohol O-fatty-acyltransferase family protein / wax synthase family protein	0	0	0
Csa11g085210_1	O-acyltransferase (WSD1-like) family protein	0	0	0
Csa11g085220_1	O-acyltransferase (WSD1-like) family protein	0.105028	0.233072	0.028021
Csa11g085290_1	acyl-CoA binding protein 1	9.69621	12.2439	5.94619
Csa11g088170_1	GDSL-like Lipase/Acylhydrolase superfamily protein	16.2741	0.747798	4.36553
Csa11g088540_1	MBOAT (membrane bound O-acyl transferase) family protein	0	0	0
Csa11g088550_1	MBOAT (membrane bound O-acyl transferase) family protein	0	0	0
Csa11g088560_1	MBOAT (membrane bound O-acyl transferase) family protein	0.0926164	0.0667364	0.0730418
Csa11g088570_1	MBOAT (membrane bound O-acyl transferase) family protein	0.185758	0.0620084	0.956666
Csa11g089280_1	PLAT/LH2 domain-containing lipoxygenase family protein	0	0	0
Csa11g090750_1	phosphatidylserine decarboxylase 2	0	0	0.0527247
Csa11g091270_1	diacylglycerol kinase 4	0.294131	0.0637606	0.0209477
Csa11g091450_1	HXXXD-type acyl-transferase family protein	0.939345	2.76791	0.057138
Csa11g092280_1	Phosphatidate cytidylyltransferase family protein	2.57368	1.39487	5.1158
Csa11g092400_1	phospholipase C1	1.34848	0.342893	3.58461
Csa11g092420_1	phosphatidylinositol-speciwc phospholipase C5	0.167047	0.0759813	0.284611
Csa11g092430_1	phosphatidylinositol-speciwc phospholipase C4	11.2042	1.36892	0.897425
Csa11g092680_1	phosphoenolpyruvate carboxylase-related kinase 1	0.0727815	0.027453	0.0671379
Csa11g092780_1	phosphoenolpyruvate carboxylase-related kinase 1	0	0	0
Csa11g092790_1	phosphoenolpyruvate carboxylase-related kinase 1	0.110934	0	0.0402615
Csa11g093140_1	lipid transfer protein 4	1354.49	5.54416	0.15082
Csa11g093150_1	lipid transfer protein 4	557.601	1.50766	0.389086
Csa11g093160_1	lipid transfer protein 3	0	0	0
Csa11g094180_1	Thioesterase superfamily protein	0.229039	0.0721146	0.0774023
Csa11g094450_1	glycerol-3-phosphate acyltransferase 9	14.6957	12.0746	3.77938
Csa11g097450_1	Oleosin family protein	4.17424	11.0789	0
Csa11g098840_1	PEBP (phosphatidylethanolamine-binding protein) family protein	0	0	0
Csa11g100050_1	GDSL-like Lipase/Acylhydrolase superfamily protein	0	0	0
Csa11g100070_1	GDSL-like Lipase/Acylhydrolase superfamily protein	0	0	0
Csa11g100520_1	HXXXD-type acyl-transferase family protein	0.114797	0	0
Csa11g100530_1	HXXXD-type acyl-transferase family protein	0	0	0
Csa11g100840_1	diacylglycerol kinase 2	2.2716	1.86333	0.289251
Csa11g100990_1	Acyl-CoA N-acyltransferase with RING/FYVE/PHD-type zinc finger domain	0	0.0109174	0
Csa11g101570_1	fatty acid amide hydrolase	9.90273	8.08762	4.63133
Csa11g102300_1	acyl-CoA oxidase 2	4.70286	6.8488	3.042
Csa11g102340_1	Lipase/lipooxygenase, PLAT/LH2 family protein	0.0416257	0.0185758	0
Csa11g102910_1	phosphoenolpyruvate carboxykinase 2	0	0	0
Csa11g103420_1	Acyl-CoA N-acyltransferases (NAT) superfamily protein	0	0	0
Csa11g103780_1	HXXXD-type acyl-transferase family protein	2.73187	1.48327	3.27447
Csa11g103790_1	HXXXD-type acyl-transferase family protein	2.26349	2.54521	3.68109
Csa11g104540_1	Phosphatidic acid phosphatase (PAP2) family protein	1.08966	0.977326	11.7222
Csa11g104980_1	Phosphoinositide phosphatase family protein	0.184367	0.258728	0.309676
Csa11g105070_1	beta-hydroxyisobutyryl-CoA hydrolase 1	26.2427	16.7961	22.6793
Csa12476s010_1	GDSL-like Lipase/Acylhydrolase superfamily protein	0	0	0
Csa12574s010_1	phospholipase D alpha 3	0	0	0
Csa12588s010_1	glycerol-3-phosphate acyltransferase 6	0.028106	0.0372872	0.315391
Csa12864s010_1	3-ketoacyl-CoA synthase 10	0.0291838	0.0509158	1.28131
Csa12g001360_1	phospholipase C1	0.00530188	0.00698831	1.13508
Csa12g001380_1	probable CDP-diacylglycerol--inositol 3-phosphatidyltransferase 2	2.50884	2.33774	1.15951
Csa12g002510_1	Glycolipid transfer protein (GLTP) family protein	0.677195	1.6056	0.0611087
Csa12g002530_1	Glycolipid transfer protein (GLTP) family protein	0.431958	1.50287	0.0330752
Csa12g002610_1	Lipase/lipooxygenase, PLAT/LH2 family protein	22.2849	25.7319	127.351
Csa12g003490_1	phosphoenolpyruvate carboxykinase 1	61.3009	28.1227	6.60793
Csa12g003790_1	Acyl-CoA N-acyltransferases (NAT) superfamily protein	0.14358	0.0916911	0.266731
Csa12g004340_1	PATATIN-like protein 4	7.76623	4.20137	0
Csa12g004350_1	Acyl transferase/acyl hydrolase/lysophospholipase superfamily protein	0.0222348	0.673648	0
Csa12g007640_1	phospholipase D delta	11.6086	14.4189	2.39559
Csa12g008490_1	Arabidopsis phospholipase-like protein (PEARLI 4) family	2.65323	5.61118	0.810128
Csa12g009060_1	3-ketoacyl-CoA synthase 18	6.04796	13.1473	0
Csa12g009440_1	3-ketoacyl-CoA synthase 16	0.146091	0.167181	0.208849
Csa12g009950_1	Jojoba acyl CoA reductase-related male sterility protein	0.346164	0.25738	22.5437
Csa12g011830_1	sulfoquinovosyldiacylglycerol 1	5.61994	2.74463	56.8124
Csa12g013150_1	phosphoinositide binding	0.0140893	0.0418763	0.076421
Csa12g014100_1	HXXXD-type acyl-transferase family protein	0.00916027	0	0
Csa12g014560_1	monogalactosyl diacylglycerol synthase 1	17.6926	5.4668	43.9606
Csa12g016160_1	fatty acid desaturase 6	34.59	28.9823	140.277
Csa12g016160_1	fatty acid desaturase 6	34.59	28.9823	140.277
Csa12g016580_1	Phospholipid/glycerol acyltransferase family protein	5.28786	4.03477	20.2939
Csa12g016820_1	diacylglycerol kinase 7	2.11604	1.70916	2.97674
Csa12g017070_1	GDSL-like Lipase/Acylhydrolase superfamily protein	0.00648317	0	0.285434
Csa12g017360_1	choline monooxygenase, putative (CMO-like)	5.67874	6.19787	1.64424
Csa12g017460_1	PATATIN-like protein 8	0.114871	0.0308483	0.14338
Csa12g017920_1	Phospholipase A2 family protein	0.104557	0.152784	0.0809713
Csa12g017930_1	Phospholipase A2 family protein	0.229594	0.157145	0.0811729
Csa12g019230_1	HXXXD-type acyl-transferase family protein	0	0	0
Csa12g020390_1	Phospholipase A2 family protein	17.3261	26.3994	13.2573
Csa12g020620_1	GDSL-like Lipase/Acylhydrolase superfamily protein	0	0	19.803
Csa12g020770_1	HXXXD-type acyl-transferase family protein	0.625077	0.069641	1.03242
Csa12g020780_1	HXXXD-type acyl-transferase family protein	0	0	0.047356
Csa12g020790_1	HXXXD-type acyl-transferase family protein	0.103827	0.00601793	0.318868
Csa12g020800_1	L-tyrosine decarboxylase	0.0205301	0.0162611	0.0718568
Csa12g021990_1	cruciferin 3	416.639	1148.67	0
Csa12g022000_1	cruciferin 3	0.0354599	0	0
Csa12g022460_1	diacylglycerol kinase 6	0.424081	0.00934111	0
Csa12g022620_1	Acyl-CoA N-acyltransferases (NAT) superfamily protein	3.61398	1.79548	42.3794
Csa12g022880_1	acyl-CoA binding protein 2	8.48813	24.6745	2.88513
Csa12g024850_1	fatty acid desaturase A	0	0	0.584276
Csa12g024850_1	fatty acid desaturase A	0	0	0.584276
Csa12g025070_1	GDSL-like Lipase/Acylhydrolase superfamily protein	31.7317	15.8198	3.23342
Csa12g025090_1	Phosphatidate cytidylyltransferase family protein	0.0152388	0.0188965	0
Csa12g026120_1	phosphatidylserine decarboxylase 3	10.5265	5.46106	5.03509
Csa12g028090_1	oleosin 1	1081.58	2945.32	0
Csa12g028170_1	acyl carrier protein 4	5.74504	1.42775	316.99
Csa12g029840_1	HXXXD-type acyl-transferase family protein	0	0.0119864	1.81383
Csa12g030010_1	Phosphoenolpyruvate carboxylase family protein	0	0	0
Csa12g030050_1	Phosphoenolpyruvate carboxylase family protein	0	0	0
Csa12g030160_1	acyl-CoA-binding domain 3	3.33131	2.88501	1.86609
Csa12g034280_1	Phosphatidic acid phosphatase (PAP2) family protein	0.930878	0.453489	2.08541
Csa12g034570_1	cytidinediphosphate diacylglycerol synthase 2	1.14235	1.32543	0.334154
Csa12g036760_1	Diacylglycerol kinase family protein	8.45283	8.66434	0.45365
Csa12g038920_1	PEBP (phosphatidylethanolamine-binding protein) family protein	0	0	0.0792717
Csa12g039400_1	Acyl-CoA N-acyltransferases (NAT) superfamily protein	0.75983	0.860678	6.88391
Csa12g042760_1	GDSL-like Lipase/Acylhydrolase superfamily protein	0	0.00874594	0.609743
Csa12g045610_1	transferases, transferring acyl groups	2.61165	2.01034	0.90063
Csa12g050960_1	acyl-CoA oxidase 1	19.3799	12.7574	5.03189
Csa12g051070_1	phosphatidylserine decarboxylase 1	1.10865	0.816647	1.04674
Csa12g053030_1	GDSL-like Lipase/Acylhydrolase superfamily protein	0.00886497	0	0
Csa12g053410_1	Mono-/di-acylglycerol lipase, N-terminal	1.87067	2.21133	0.394557
Csa12g053420_1	Mono-/di-acylglycerol lipase, N-terminal	0.883712	1.08961	0.351918
Csa12g053430_1	Mono-/di-acylglycerol lipase, N-terminal	2.38177	2.6157	1.67011
Csa12g055500_1	HXXXD-type acyl-transferase family protein	0	0	0
Csa12g055540_1	HXXXD-type acyl-transferase family protein	0.159041	0.402468	0
Csa12g056720_1	Acyl-CoA N-acyltransferase with RING/FYVE/PHD-type zinc finger protein	5.62939	5.19726	0.862593
Csa12g057240_1	acylaminoacyl-peptidase-related	10.7165	8.67312	12.8826
Csa12g057390_1	3-hydroxyacyl-CoA dehydratase 1	0.384284	1.455	0
Csa12g057600_1	sulfoquinovosyldiacylglycerol 1	6.71267	6.95439	3.47109
Csa12g057830_1	triglyceride lipases	0.21004	0.169595	0.26949
Csa12g060050_1	acyl-activating enzyme 15	21.5904	6.13496	15.5178
Csa12g060240_1	Thioesterase superfamily protein	0	0	0
Csa12g061290_1	acyl-activating enzyme 15	7.13973	1.01873	2.14684
Csa12g061590_1	HXXXD-type acyl-transferase family protein	1.88662	4.63666	29.9843
Csa12g063010_1	triglyceride lipases	2.24577	2.81892	4.48177
Csa12g065690_1	Acyl-ACP thioesterase	11.6034	9.33474	5.26338
Csa12g067150_1	GDSL-like Lipase/Acylhydrolase superfamily protein	0	0	0.568281
Csa12g074630_1	O-acyltransferase (WSD1-like) family protein	0	0	0
Csa12g074640_1	O-acyltransferase (WSD1-like) family protein	0	0	0
Csa12g077430_1	Esterase/lipase/thioesterase family protein	3.62085	0.998896	0.027408
Csa12g077460_1	Esterase/lipase/thioesterase family protein	12.3054	4.67826	0.489415
Csa12g077540_1	HXXXD-type acyl-transferase family protein	15.7621	32.7666	0.0102324
Csa12g079570_1	oleosin 2	8.24181	26.902	0
Csa12g079630_1	GDSL-like Lipase/Acylhydrolase superfamily protein	0	0	0
Csa12g079830_1	HXXXD-type acyl-transferase family protein	0.00558944	0.00741531	1.09573
Csa12g081090_1	HXXXD-type acyl-transferase family protein	0	0	0
Csa12g081100_1	HXXXD-type acyl-transferase family protein	0	0	0.0765715
Csa12g081320_1	O-acyltransferase (WSD1-like) family protein	0.462205	0.309077	0.010224
Csa12g082320_1	HXXXD-type acyl-transferase family protein	0.132089	0.402085	0.417898
Csa12g082330_1	HXXXD-type acyl-transferase family protein	0.0283981	0.0408015	0.295313
Csa12g082340_1	HXXXD-type acyl-transferase family protein	0	0	0
Csa12g082350_1	HXXXD-type acyl-transferase family protein	0.0438488	0.148648	1.02584
Csa12g082370_1	HXXXD-type acyl-transferase family protein	0	0	0
Csa12g082380_1	HXXXD-type acyl-transferase family protein	0.0931542	0.510917	0.434112
Csa12g083720_1	HXXXD-type acyl-transferase family protein	0.0197772	0	0
Csa12g086620_1	HXXXD-type acyl-transferase family protein	0	0	0
Csa12g086670_1	HXXXD-type acyl-transferase family protein	0	0	0
Csa12g086680_1	HXXXD-type acyl-transferase family protein	0	0	0
Csa13236s010_1	diacylglycerol kinase 7	0	0	0.055602
Csa13635s010_1	phosphorylethanolamine cytidylyltransferase 1	2.51648	1.84299	1.87169
Csa13g001570_1	PEBP (phosphatidylethanolamine-binding protein) family protein	5.54391	49.2955	0.0698481
Csa13g001680_1	sulfoquinovosyldiacylglycerol 2	3.05605	7.5491	30.2901
Csa13g001690_1	HXXXD-type acyl-transferase family protein	0.211252	1.07081	0.219319
Csa13g002820_1	HXXXD-type acyl-transferase family protein	2.43878	0.315349	0.264605
Csa13g002980_1	Phosphatidic acid phosphatase (PAP2) family protein	3.33802	2.27641	2.85393
Csa13g003200_1	lysine decarboxylase family protein	0.027558	0.0242946	0.207377
Csa13g003330_1	acylphosphatase family	5.97592	4.2828	8.44617
Csa13g003580_1	GDSL-like Lipase/Acylhydrolase superfamily protein	0.0460772	0.0101956	1.85017
Csa13g003590_1	GDSL-like Lipase/Acylhydrolase superfamily protein	0.514489	0.0166141	1.23427
Csa13g003600_1	GDSL-like Lipase/Acylhydrolase superfamily protein	0.0514248	0.0229059	0
Csa13g003610_1	GDSL-like Lipase/Acylhydrolase superfamily protein	0.14467	0.244655	0
Csa13g003630_1	GDSL-like Lipase/Acylhydrolase superfamily protein	6.29118	14.8689	1.86674
Csa13g003900_1	GDSL-like Lipase/Acylhydrolase family protein	84.3215	33.9048	0.0340843
Csa13g003940_1	PEBP (phosphatidylethanolamine-binding protein) family protein	0	0	0.63682
Csa13g006100_1	Patatin-like phospholipase family protein	2.56366	2.41739	0.840795
Csa13g006520_1	3-ketoacyl-CoA synthase 19	1.22248	0.0146649	0.0697244
Csa13g007570_1	fatty acid desaturase 8	0.684506	0.182162	42.4189
Csa13g007570_1	fatty acid desaturase 8	0.684506	0.182162	42.4189
Csa13g008080_1	glycerol-3-phosphate acyltransferase 7	0.0260833	0.0949189	0
Csa13g009100_1	HXXXD-type acyl-transferase family protein	0	0	0.0214367
Csa13g009830_1	HXXXD-type acyl-transferase family protein	0	0	0
Csa13g009840_1	HXXXD-type acyl-transferase family protein	0.0170048	0.102709	0
Csa13g009890_1	diacylglycerol kinase1	6.842	4.77601	0.780484
Csa13g010540_1	GDSL-like Lipase/Acylhydrolase superfamily protein	7.93889	1.67055	0
Csa13g011920_1	Thioesterase superfamily protein	40.3354	17.2606	13.677
Csa13g014140_1	Acyl-CoA N-acyltransferases (NAT) superfamily protein	5.88252	4.2232	11.4673
Csa13g015280_1	O-acyltransferase (WSD1-like) family protein	0.255868	0.505102	0.0084227
Csa13g015290_1	O-acyltransferase (WSD1-like) family protein	0.169969	1.45433	0
Csa13g015300_1	O-acyltransferase (WSD1-like) family protein	0	0	0.0141455
Csa13g016300_1	phospholipid:diacylglycerol acyltransferase	3.00087	1.64132	5.74214
Csa13g016490_1	Acyl-CoA N-acyltransferases (NAT) superfamily protein	4.66758	3.039	13.1242
Csa13g016990_1	Myzus persicae-induced lipase 1	0.326528	0.374204	0.0128505
Csa13g017270_1	GDSL-like Lipase/Acylhydrolase superfamily protein	10.5939	6.74938	2.20071
Csa13g018510_1	GDSL-motif lipase 7	0.0431641	0	0.396572
Csa13g019040_1	Plant stearoyl-acyl-carrier-protein desaturase family protein	11.1839	10.3751	0.567037
Csa13g019050_1	Plant stearoyl-acyl-carrier-protein desaturase family protein	19.4208	15.8047	0.0527771
Csa13g019140_1	acyl activating enzyme 5	0.0452929	0.0506999	0.617248
Csa13g019150_1	O-acyltransferase (WSD1-like) family protein	0	0	0.426938
Csa13g019170_1	acyl activating enzyme 5	1.66872	0.821049	0.976992
Csa13g019590_1	lipoyltransferase 2	1.79358	1.25093	9.53322
Csa13g019610_1	Acyl-CoA N-acyltransferases (NAT) superfamily protein	7.56454	7.8819	2.13269
Csa13g019820_1	HXXXD-type acyl-transferase family protein	0	0.0165759	2.16216
Csa13g019910_1	HXXXD-type acyl-transferase family protein	0	0	1.41404
Csa13g020320_1	HXXXD-type acyl-transferase family protein	0.0924657	0.0083329	0.0153478
Csa13g021320_1	GDSL-like Lipase/Acylhydrolase superfamily protein	0	0	0.200615
Csa13g023360_1	monogalactosyldiacylglycerol synthase 2	0.366839	0.0107075	0.0200059
Csa13g024720_1	Phosphoinositide phosphatase family protein	6.16089	4.30547	1.49272
Csa13g027370_1	GDSL-like Lipase/Acylhydrolase superfamily protein	12.5421	11.3617	0
Csa13g027660_1	acyl-activating enzyme 17	10.2201	32.0865	0.474936
Csa13g028430_1	HXXXD-type acyl-transferase family protein	11.2741	1.49555	12.9069
Csa13g028460_1	HXXXD-type acyl-transferase family protein	0.0395789	0.00947689	2.64653
Csa13g028700_1	Lipase class 3-related protein	0	0	0
Csa13g028720_1	Lipase class 3-related protein	0	0	0.0139195
Csa13g028730_1	Lipase class 3-related protein	0	0	9.8357
Csa13g028750_1	Lipase class 3-related protein	0	0	0
Csa13g028770_1	Lipase class 3-related protein	0.0229905	0	4.74942
Csa13g028780_1	Lipase class 3-related protein	0.255153	0.103079	0
Csa13g031260_1	phospholipase D alpha 3	0.00883025	0.00469917	0.166075
Csa13g034190_1	GDSL lipase 1	0	0	0
Csa13g036250_1	acyl-CoA binding protein 5	0.098034	0.156782	0.0605049
Csa13g036280_1	long-chain acyl-CoA synthetase 7	2.25419	3.83354	5.86942
Csa13g036670_1	acyl carrier protein 5	28.9604	18.132	0
Csa13g037980_1	HXXXD-type acyl-transferase family protein	2.15002	0.776298	3.01715
Csa13g039230_1	caleosin-related family protein	0.314007	0.346444	0.0337252
Csa13g043380_1	HXXXD-type acyl-transferase family protein	0	0	0
Csa13g047090_1	esterase/lipase/thioesterase family protein	12.088	7.22228	4.55413
Csa13g047850_1	Phosphoenolpyruvate carboxylase family protein	7.75444	6.30925	1.70672
Csa13g048150_1	GDSL-like Lipase/Acylhydrolase superfamily protein	0	0	1.10649
Csa13g049040_1	phospholipase D gamma 1	0.80739	1.07737	2.75011
Csa13g052810_1	fatty acid desaturase family protein	0	0	0
Csa13g052810_1	fatty acid desaturase family protein	0	0	0
Csa13g052890_1	malonyl-CoA decarboxylase family protein	0	0	0
Csa13g052900_1	malonyl-CoA decarboxylase family protein	0	0	0
Csa13g052910_1	malonyl-CoA decarboxylase family protein	0	0	0
Csa13g055330_1	glycerol-3-phosphate acyltransferase 3	0.0384761	0.00448262	0.0491337
Csa13g056350_1	GDSL-like Lipase/Acylhydrolase superfamily protein	0	0.0278637	0.0169086
Csa13g056850_1	digalactosyl diacylglycerol deficient 2	3.12155	2.3695	2.92292
Csa13g056910_1	Acyl-CoA thioesterase family protein	1.46781	0.649393	1.4482
Csa13g057000_1	glycerol-3-phosphate acyltransferase 8	0.103962	0.274566	1.89694
Csa13g057160_1	phospholipase D beta 2	0.0620397	0.0503246	0.0717425
Csa14740s010_1	phosphatidic acid phosphatase-related / PAP2-related (PDCT)	0	0	0
Csa14g001390_1	Acyl-CoA thioesterase family protein	11.3871	10.0343	19.7901
Csa14g001560_1	glycerol-3-phosphate acyltransferase 4	1.09324	2.83318	3.89933
Csa14g002040_1	3-ketoacyl-CoA synthase 1	0.117659	0.197192	0.367973
Csa14g002450_1	glycerol-3-phosphate acyltransferase 2	3.40242	1.62122	0.361705
Csa14g004480_1	HXXXD-type acyl-transferase family protein	2.82116	3.48862	3.81658
Csa14g004570_1	HXXXD-type acyl-transferase family protein	0.283166	0.496672	0.0728423
Csa14g004700_1	Acyl-CoA N-acyltransferases (NAT) superfamily protein	1.64658	1.49278	1.36566
Csa14g004960_1	cruciferin 2	757.285	3564.28	0
Csa14g005040_1	HXXXD-type acyl-transferase family protein	0.092224	0.135335	0.0324644
Csa14g005130_1	phospholipid sterol acyl transferase 1	1.0574	0.836405	1.54648
Csa14g005360_1	3-ketoacyl-CoA synthase 2	0.465753	1.83609	0.455568
Csa14g005370_1	3-ketoacyl-CoA synthase 2	1.20208	0.103895	17.4203
Csa14g005440_1	Thioesterase superfamily protein	0.961827	0.600418	20.2537
Csa14g005850_1	lipoyltransferase 2	0.659279	0.635155	7.73511
Csa14g005930_1	peroxisomal 3-ketoacyl-CoA thiolase 4	7.55671	4.75954	0.891681
Csa14g005930_1	peroxisomal 3-ketoacyl-CoA thiolase 4	7.55671	4.75954	0.891681
Csa14g006680_1	Acyl-CoA N-acyltransferase with RING/FYVE/PHD-type zinc finger protein	5.82207	4.35433	0.904072
Csa14g006940_1	Acyl-CoA N-acyltransferase with RING/FYVE/PHD-type zinc finger protein	1.3692	1.58013	1.91779
Csa14g007130_1	lipase class 3 family protein	1.38084	1.23393	0.357358
Csa14g007470_1	delta 9 desaturase 1	3.03476	1.4771	0.724878
Csa14g007470_1	delta 9 desaturase 1	3.03476	1.4771	0.724878
Csa14g007490_1	Fatty acid desaturase family protein	0	0	0
Csa14g007490_1	Fatty acid desaturase family protein	0	0	0
Csa14g007700_1	acyl-CoA oxidase 3	3.24987	4.30307	2.06605
Csa14g007750_1	Fatty acid desaturase family protein	14.0363	7.72224	0.461839
Csa14g007750_1	Fatty acid desaturase family protein	14.0363	7.72224	0.461839
Csa14g007760_1	Fatty acid desaturase family protein	0	0.0488397	0.0900298
Csa14g007760_1	Fatty acid desaturase family protein	0	0.0488397	0.0900298
Csa14g007930_1	glycerol-3-phosphate acyltransferase 1	0.300644	0.688029	0.769208
Csa14g008390_1	GDSL-like Lipase/Acylhydrolase superfamily protein	0	0	0
Csa14g008640_1	non-specific phospholipase C1	15.2371	12.2205	2.47402
Csa14g009130_1	3-ketoacyl-CoA synthase 3	0.0230484	0.0383393	2.40306
Csa14g009990_1	fatty acyl-ACP thioesterases B	12.4657	9.25317	14.0936
Csa14g010150_1	phosphoenolpyruvate carboxylase kinase 1	15.0298	14.6608	9.09493
Csa14g010810_1	GDSL-like Lipase/Acylhydrolase superfamily protein	0.399024	0.0866088	0.525862
Csa14g015480_1	phosphoenolpyruvate carboxylase-related kinase 1	3.53256	2.42989	1.91236
Csa14g015560_1	MBOAT (membrane bound O-acyl transferase) family protein	12.8942	11.6326	8.53249
Csa14g015650_1	phosphoenolpyruvate carboxylase-related kinase 2	6.85213	6.01204	1.85532
Csa14g021590_1	Phosphoinositide phosphatase family protein	0.976349	1.15143	1.89001
Csa14g021690_1	lipoxygenase 3	1.3469	0.230851	1.70481
Csa14g023610_1	Acyl-CoA N-acyltransferases (NAT) superfamily protein	4.80647	3.73139	0.75352
Csa14g024750_1	3-ketoacyl-CoA synthase 4	2.23085	1.82754	0.148772
Csa14g025070_1	trigalactosyldiacylglycerol 1	10.8806	8.2105	26.46
Csa14g025390_1	GDSL-like Lipase/Acylhydrolase superfamily protein	0.0265519	0	0
Csa14g025400_1	GDSL-like Lipase/Acylhydrolase superfamily protein	0.00792334	0	0
Csa14g025420_1	GDSL-like Lipase/Acylhydrolase superfamily protein	0	0	0
Csa14g025770_1	acyl activating enzyme 1	6.65377	11.0582	2.50086
Csa14g026600_1	glycolipid transfer protein 2	0.0746764	0.144014	0.060002
Csa14g026690_1	Phosphoenolpyruvate carboxylase family protein	4.68099	2.96583	13.1303
Csa14g027020_1	Acyl-CoA N-acyltransferases (NAT) superfamily protein	5.77489	6.40829	4.55017
Csa14g027790_1	Phosphoinositide phosphatase family protein	2.65461	2.67244	1.42182
Csa14g030530_1	Caleosin-related family protein	0	0	0
Csa14g031120_1	Acyl-CoA N-acyltransferases (NAT) superfamily protein	2.76343	2.63121	5.60753
Csa14g032540_1	Acyl-CoA N-acyltransferases (NAT) superfamily protein	1.56296	4.13729	9.75493
Csa14g032550_1	Acyl-CoA N-acyltransferases (NAT) superfamily protein	0.973787	0.55912	2.7463
Csa14g032700_1	phosphoenolpyruvate carboxylase 4	1.12859	0.214643	0.108542
Csa14g033940_1	3-ketoacyl-CoA synthase 5	0.178036	0.0258224	0.280765
Csa14g034610_1	beta-ketoacyl reductase 2	0.021719	0	0.0224359
Csa14g034630_1	beta-ketoacyl reductase 2	2.38351	4.21008	0.594341
Csa14g034680_1	HXXXD-type acyl-transferase family protein	0.456562	3.81892	0
Csa14g034690_1	HXXXD-type acyl-transferase family protein	0	0	0.0117057
Csa14g035180_1	HXXXD-type acyl-transferase family protein	0.0102524	0.0719681	0.0109223
Csa14g036280_1	GDSL-like Lipase/Acylhydrolase superfamily protein	0.79228	1.0302	13.8813
Csa14g036290_1	GDSL-like Lipase/Acylhydrolase superfamily protein	0.138508	0.755076	4.26429
Csa14g036300_1	GDSL-like Lipase/Acylhydrolase superfamily protein	0	0	0.0333892
Csa14g036310_1	GDSL-like Lipase/Acylhydrolase superfamily protein	0	0	0.0622082
Csa14g036320_1	GDSL-like Lipase/Acylhydrolase superfamily protein	0.47443	4.03534	0.0408418
Csa14g036340_1	GDSL-like Lipase/Acylhydrolase superfamily protein	10.9987	6.27841	0.0209548
Csa14g036390_1	GDSL-like Lipase/Acylhydrolase superfamily protein	0	0	0
Csa14g036410_1	GDSL-like Lipase/Acylhydrolase superfamily protein	0.0594928	0.020393	1.27211
Csa14g036420_1	HXXXD-type acyl-transferase family protein	0.834947	0.861848	0.886611
Csa14g037210_1	GDSL-like Lipase/Acylhydrolase superfamily protein	0.0339909	0.0272794	52.5677
Csa14g037220_1	GDSL-like Lipase/Acylhydrolase superfamily protein	0.0363634	0.0425135	14.5215
Csa14g038270_1	acyl-activating enzyme 14	1.7475	0.715396	5.66883
Csa14g039500_1	HXXXD-type acyl-transferase family protein	0.0550075	0.172698	0.0970637
Csa14g039530_1	GDSL-like Lipase/Acylhydrolase superfamily protein	2.18626	0.127527	0.273075
Csa14g041770_1	acyl-CoA-binding protein 6	80.8367	70.2578	57.2631
Csa14g041910_1	GDSL-like Lipase/Acylhydrolase superfamily protein	0.0204202	0.00903686	6.90541
Csa14g042110_1	phospholipid/glycerol acyltransferase family protein	3.74576	1.44115	28.6222
Csa14g042830_1	Esterase/lipase/thioesterase family protein	0	0	0
Csa14g043220_1	Acyl transferase/acyl hydrolase/lysophospholipase superfamily protein	5.70582	6.48286	3.21449
Csa14g043720_1	GDSL-like Lipase/Acylhydrolase superfamily protein	0.224459	0.2941	10.0441
Csa14g044320_1	MBOAT (membrane bound O-acyl transferase) family protein	0	0	0
Csa14g044330_1	MBOAT (membrane bound O-acyl transferase) family protein	0	0	0
Csa14g046570_1	Thioesterase superfamily protein	0	0	0
Csa14g046590_1	Thioesterase superfamily protein	0	0	0
Csa14g047130_1	Jojoba acyl CoA reductase-related male sterility protein	0.0238969	0	0.462181
Csa14g047280_1	acetyl-CoA carboxylase 1	1.88972	1.26664	0.484783
Csa14g047290_1	acetyl-CoA carboxylase 2	2.82985	2.03618	1.75768
Csa14g048970_1	Plant stearoyl-acyl-carrier-protein desaturase family protein	58.4165	18.3052	0.0110563
Csa14g049770_1	triacylglycerol lipase-like 1	102.225	0.730547	0.576691
Csa14g051180_1	3beta-hydroxysteroid-dehydrogenase/decarboxylase isoform 1	8.92682	6.9688	3.03589
Csa14g055640_1	long-chain acyl-CoA synthetase 2	3.06972	6.8783	3.53751
Csa14g061840_1	phospholipase D alpha 2	0.596122	0.912603	0.421346
Csa14g062020_1	lysophospholipase 2	66.7086	89.2294	9.90079
Csa14g062050_1	lysophospholipase 2 (MGAT1)	0.0083629	0.0145904	0.0268547
Csa14g063850_1	phosphoenolpyruvate carboxylase 1	8.13021	7.66867	12.5841
Csa14g064570_1	GDSL-motif lipase 5	0.0359084	0.0288927	0.168711
Csa14g064580_1	GDSL lipase 1	0.00908622	0.0188965	0
Csa14g064590_1	GDSL-motif lipase 3	0	0	0
Csa14g064600_1	GDSL-like Lipase/Acylhydrolase superfamily protein	0.0377449	0.0166977	0
Csa14g064610_1	GDSL-like Lipase/Acylhydrolase superfamily protein	0	0	0
Csa14g064620_1	GDSL-like Lipase/Acylhydrolase superfamily protein	0	0	0
Csa14g064640_1	GDSL-like Lipase/Acylhydrolase superfamily protein	0.0463751	0.0500514	0.091966
Csa14g065060_1	phospholipase D alpha 4	0.200117	0.141136	0.262708
Csa14g066110_1	Lipase/lipooxygenase, PLAT/LH2 family protein	2.55394	3.87214	0.805912
Csa14g066150_1	acyl-activating enzyme 18	6.18359	2.845	4.54221
Csa15033s010_1	lysophospholipase 2	0	0	0.0881963
Csa15630s010_1	glycerol-3-phosphate acyltransferase 7	0	0	0
Csa15912s010_1	HXXXD-type acyl-transferase family protein	0	0	0.901867
Csa15g002290_1	Plant stearoyl-acyl-carrier-protein desaturase family protein	4.37751	20.0077	0.0470108
Csa15g002300_1	Plant stearoyl-acyl-carrier-protein desaturase family protein	88.9715	136.861	1.16531
Csa15g003110_1	lecithin:cholesterol acyltransferase 3	11.5363	15.7783	0.699832
Csa15g003290_1	non-specific phospholipase C3	0.335071	0.583798	0.170398
Csa15g003300_1	non-specific phospholipase C4	0.920493	4.99439	0.107324
Csa15g003310_1	non-specific phospholipase C5	0.00527925	0.0162143	0
Csa15g005200_1	Li-tolerant lipase 1	0.267656	0.0915852	39.143
Csa15g005410_1	phosphoenolpyruvate carboxylase kinase 2	3.04497	6.28845	0.656492
Csa15g005420_1	phosphoenolpyruvate carboxylase kinase 2	0.120271	0.106339	0.0905384
Csa15g005950_1	Acyl-CoA N-acyltransferases (NAT) superfamily protein	0.164393	0.187877	0
Csa15g006200_1	acyl carrier protein 1	64.5915	52.7589	1.3256
Csa15g006430_1	GDSL-like Lipase/Acylhydrolase superfamily protein	11.3305	2.10117	17.8411
Csa15g006690_1	acyl-CoA binding protein 4	13.4181	10.1335	4.98918
Csa15g006820_1	Phospholipid/glycerol acyltransferase family protein	0.360568	0.252885	0.124
Csa15g006830_1	Phospholipid/glycerol acyltransferase family protein	1.58615	1.98092	0.655067
Csa15g006990_1	phospholipase D P2	2.92805	4.88605	0.476329
Csa15g007500_1	long-chain acyl-CoA synthetase 6	14.4314	13.6789	5.06091
Csa15g008470_1	acyl-CoA dehydrogenase-related	11.7638	11.8517	7.19436
Csa15g009130_1	lipase class 3 family protein	4.04223	3.9606	1.49682
Csa15g009820_1	phospholipase C 2	5.0401	5.51276	12.5629
Csa15g010030_1	lipid transfer protein 6	4.10558	1.15871	2.95312
Csa15g011410_1	GDSL-like Lipase/Acylhydrolase superfamily protein	0.00961859	0.0200037	0
Csa15g014910_1	fatty acid desaturase 7	46.3951	21.0376	93.6396
Csa15g014910_1	fatty acid desaturase 7	46.3951	21.0376	93.6396
Csa15g015060_1	glycerol-3-phosphate acyltransferase 5	0	0	0
Csa15g015170_1	glycerol-3-phosphate acyltransferase 5	0.655187	1.5514	0
Csa15g015870_1	Jojoba acyl CoA reductase-related male sterility protein	0	0.00656912	0.0082197
Csa15g016000_1	fatty acid desaturase 2	88.9564	180.622	13.6843
Csa15g016000_1	fatty acid desaturase 2	88.9564	180.622	13.6843
Csa15g018370_1	Mono-/di-acylglycerol lipase, N-terminal	1.56439	1.14709	1.22798
Csa15g018520_1	Phosphoinositide phosphatase family protein	10.66	3.22204	2.6007
Csa15g018530_1	GDSL-like Lipase/Acylhydrolase superfamily protein	0.225677	1.19853	4.66351
Csa15g018560_1	GDSL-like Lipase/Acylhydrolase superfamily protein	2.40838	2.65332	2.07787
Csa15g019200_1	GDSL-like Lipase/Acylhydrolase superfamily protein	0.0124916	0	0
Csa15g019360_1	phosphoenolpyruvate carboxylase 3	0.650239	0.303693	0.259241
Csa15g019390_1	Acyl-CoA N-acyltransferase with RING/FYVE/PHD-type zinc finger protein	3.53544	4.00935	1.08551
Csa15g019770_1	3-hydroxyacyl-CoA dehydrogenase family protein	4.32615	6.63469	10.9262
Csa15g020340_1	PLAT/LH2 domain-containing lipoxygenase family protein	1.77405	1.40584	0.312982
Csa15g020390_1	phospholipase D alpha 1	18.1977	12.941	9.15833
Csa15g020460_1	phosphatidic acid phosphatase-related / PAP2-related (PDCT)	6.79079	10.7328	1.00643
Csa15g020490_1	fatty acid desaturase 5	13.4729	10.3253	87.0919
Csa15g020490_1	fatty acid desaturase 5	13.4729	10.3253	87.0919
Csa15g020510_1	Fatty acid desaturase family protein	0	0	0.0126309
Csa15g020510_1	Fatty acid desaturase family protein	0	0	0.0126309
Csa15g020520_1	fatty acid desaturase 5	0	0	0.0340354
Csa15g020520_1	fatty acid desaturase 5	0	0	0.0340354
Csa15g021030_1	Thioesterase superfamily protein	0.123222	0.162212	2.10009
Csa15g021260_1	GDSL-like Lipase/Acylhydrolase superfamily protein	5.0494	5.90045	68.4001
Csa15g021670_1	phospholipase D P1	2.6982	1.61398	0.924483
Csa15g022860_1	acyl-activating enzyme 7	6.00475	4.49515	29.7098
Csa15g024730_1	Phosphatidic acid phosphatase (PAP2) family protein	0.0212759	0.0185596	0
Csa15g025140_1	Oleosin family protein	7.98928	17.4623	0
Csa15g026520_1	lysophosphatidyl acyltransferase 5	2.69168	1.57647	0.885909
Csa15g030520_1	trigalactosyldiacylglycerol2	6.52418	4.29148	14.9939
Csa15g031630_1	Glycolipid transfer protein (GLTP) family protein	0.134022	0.0177418	0.824689
Csa15g036980_1	PLAT/LH2 domain-containing lipoxygenase family protein	0.854717	7.73362	0.458888
Csa15g036990_1	PLAT/LH2 domain-containing lipoxygenase family protein	0	0	0.00641021
Csa15g037020_1	PLAT/LH2 domain-containing lipoxygenase family protein	0	0.0406768	0
Csa15g038190_1	Acyl-CoA N-acyltransferases (NAT) superfamily protein	0.249147	0.234245	0.206062
Csa15g038210_1	Acyl-CoA N-acyltransferases (NAT) superfamily protein	0	0	0
Csa15g044410_1	HXXXD-type acyl-transferase family protein	5.34876	1.25375	0
Csa15g044540_1	fatty alcohol oxidase 3	9.25389	5.37501	1.50386
Csa15g044570_1	Cyclopropane-fatty-acyl-phospholipid synthase	0.891264	7.36936	0.0159615
Csa15g044590_1	Cyclopropane-fatty-acyl-phospholipid synthase	0	0	0
Csa15g044610_1	Cyclopropane-fatty-acyl-phospholipid synthase	0	0	0
Csa15g044630_1	Cyclopropane-fatty-acyl-phospholipid synthase	0.113598	0.0224038	9.23178
Csa15g047140_1	HXXXD-type acyl-transferase family protein	0.0195028	0.0444964	0.0374148
Csa15g049920_1	phosphoenolpyruvate carboxylase 2	1.3365	1.43623	1.25108
Csa15g051440_1	MBOAT (membrane bound O-acyl transferase) family protein	0.175044	1.15005	0.167292
Csa15g052810_1	fatA acyl-ACP thioesterase	39.3149	60.3158	1.87593
Csa15g055690_1	Beta-ketoacyl synthase	3.55605	3.4045	6.26509
Csa15g056760_1	GDSL-like Lipase/Acylhydrolase superfamily protein	0.458111	0.224066	2.79626
Csa15g056820_1	MBOAT (membrane bound O-acyl transferase) family protein	0	0	0.0618761
Csa15g057010_1	Acyl-CoA N-acyltransferases (NAT) superfamily protein	1.98104	1.86639	4.18995
Csa15g058680_1	Acyl-CoA N-acyltransferases (NAT) superfamily protein	2.54731	3.54923	4.87594
Csa15g059780_1	Phospholipase A2 family protein	34.0674	22.561	2.2825
Csa15g062040_1	monogalactosyldiacylglycerol synthase type C	0.301428	0.114696	2.22983
Csa15g064630_1	acyl-CoA oxidase 1	0.0190623	0	0.418589
Csa15g071180_1	3-ketoacyl-CoA synthase 8	0	0	0.412191
Csa15g071200_1	lipase 1	7.05947	8.37991	4.42923
Csa15g072100_1	3-ketoacyl-CoA synthase 9	3.60707	10.714	4.34467
Csa15g072130_1	3-ketoacyl-CoA synthase 18	0	0	0
Csa15g073790_1	Arabidopsis phospholipase-like protein (PEARLI 4) family	0.921915	0.682967	0.327091
Csa15g074060_1	Diacylglycerol kinase family protein	6.0591	6.79515	1.35799
Csa15g079450_1	diacylglycerol kinase 3	4.36285	1.32061	5.31237
Csa15g079770_1	GDSL-like Lipase/Acylhydrolase superfamily protein	0	0	0
Csa15g079790_1	GDSL-like Lipase/Acylhydrolase superfamily protein	0	0	0
Csa15g080950_1	diacylglycerol kinase 5	2.99859	2.10851	2.27233
Csa15g082310_1	phospholipase A2-beta	0	0	0
Csa15g084220_1	membrane bound O-acyl transferase (MBOAT) family protein (DGAT1)	12.3199	14.4605	1.15511
Csa16226s010_1	phospholipase D alpha 2	0.0433917	0.0757038	0.0673077
Csa16399s010_1	lipoxygenase 1	0.0320172	0.0422013	0.405836
Csa16559s010_1	phosphoenolpyruvate carboxylase 2	0.0550213	0	0.405409
Csa16896s010_1	Patatin-like phospholipase family protein	0.0326512	0.0430369	0.104849
Csa16g002370_1	GDSL-like Lipase/Acylhydrolase superfamily protein	0	0	0
Csa16g003160_1	3-ketoacyl-CoA synthase 2	1.85239	0.0621217	0.029898
Csa16g003180_1	Thioesterase superfamily protein	3.18727	3.61609	15.2521
Csa16g003520_1	Phosphoenolpyruvate carboxylase family protein	0.978619	0.948062	0.487675
Csa16g003620_1	Fatty acid/sphingolipid desaturase	1.31075	0.656693	2.175
Csa16g003620_1	Fatty acid/sphingolipid desaturase	1.31075	0.656693	2.175
Csa16g004280_1	cytidinediphosphate diacylglycerol synthase 5	2.24434	1.75033	8.86921
Csa16g007770_1	glycolipid transfer protein 1	40.5873	30.6297	19.5335
Csa16g007890_1	Caleosin-related family protein	24.5873	10.7764	0.0626586
Csa16g007900_1	Caleosin-related family protein	0	0	0
Csa16g007910_1	Caleosin-related family protein	0	0	0
Csa16g008170_1	peroxisomal 3-ketoacyl-CoA thiolase 3	30.143	43.1936	19.6021
Csa16g008170_1	peroxisomal 3-ketoacyl-CoA thiolase 3	30.143	43.1936	19.6021
Csa16g008180_1	peroxisomal 3-ketoacyl-CoA thiolase 3	13.7351	18.1136	10.8758
Csa16g008180_1	peroxisomal 3-ketoacyl-CoA thiolase 3	13.7351	18.1136	10.8758
Csa16g009200_1	phosphorylcholine cytidylyltransferase	16.3697	12.2376	8.91885
Csa16g009440_1	Acyl-CoA N-acyltransferases (NAT) superfamily protein	2.64333	1.15058	0.0184943
Csa16g009450_1	Acyl-CoA N-acyltransferases (NAT) superfamily protein	0	0	0
Csa16g012010_1	16:0delta9 desaturase 2	39.8277	61.3117	13.5737
Csa16g013090_1	Thioesterase/thiol ester dehydrase-isomerase superfamily protein	0.108789	0.0290236	0.0613205
Csa16g014170_1	beta-hydroxyisobutyryl-CoA hydrolase 1	0	0	0
Csa16g014220_1	beta-hydroxyisobutyryl-CoA hydrolase 1	0.0373129	0.141472	0.0116259
Csa16g014580_1	GDSL-like Lipase/Acylhydrolase family protein	0.00916047	0.0241485	0
Csa16g014680_1	GDSL-like Lipase/Acylhydrolase family protein	0	0	0
Csa16g014840_1	Acyl-CoA N-acyltransferases (NAT) superfamily protein	0	0	0
Csa16g014970_1	fatty acid desaturase 3	75.8766	227.959	6.42958
Csa16g014970_1	fatty acid desaturase 3	75.8766	227.959	6.42958
Csa16g015100_1	Thioesterase superfamily protein	0	0	0
Csa16g016450_1	3-ketoacyl-CoA synthase 12	0.0831096	0.06098	1.9632
Csa16g017970_1	GDSL-like Lipase/Acylhydrolase superfamily protein	0.0807538	0.240625	0.0278262
Csa16g018100_1	lipases	1.93131	0.502914	2.74985
Csa16g018150_1	GDSL-like Lipase/Acylhydrolase superfamily protein	0	0	0
Csa16g018210_1	GDSL-like Lipase/Acylhydrolase family protein	0	0	0.0811196
Csa16g018260_1	PLAT/LH2 domain-containing lipoxygenase family protein	0.00774125	0	0.0378515
Csa16g020230_1	Thioesterase superfamily protein	4.6985	4.83632	3.21403
Csa16g020300_1	Esterase/lipase/thioesterase family protein	2.18353	1.57393	3.14399
Csa16g020320_1	acyl carrier protein 3	70.3941	51.9317	58.9811
Csa16g020350_1	acyl carrier protein 3	309.815	172.412	52.0611
Csa16g020480_1	GDSL-like Lipase/Acylhydrolase superfamily protein	0.307567	0.57493	0.502132
Csa16g022760_1	PEBP (phosphatidylethanolamine-binding protein) family protein	6.93244	6.6029	0.029946
Csa16g022780_1	HXXXD-type acyl-transferase family protein	0.0263876	0.0341803	0.442405
Csa16g022880_1	mitochondrial acyl carrier protein 2	24.7865	13.5696	57.534
Csa16g023210_1	acyl activating enzyme 12	0.613426	0.31355	11.2438
Csa16g027400_1	PLAT/LH2 domain-containing lipoxygenase family protein	0.815209	0.14178	0.263175
Csa16g027640_1	beta-ketoacyl reductase 1	24.4583	27.337	25.0149
Csa16g027660_1	beta-ketoacyl reductase 1	15.8476	16.6553	7.86294
Csa16g027760_1	GDSL-like Lipase/Acylhydrolase superfamily protein	0	0	0
Csa16g028300_1	Thioesterase superfamily protein	5.54789	3.84569	10.9009
Csa16g028550_1	3-ketoacyl-CoA synthase 6	3.20459	1.0422	5.9999
Csa16g029070_1	phosphoenolpyruvate carboxylase 4	0	0	0
Csa16g030150_1	phosphoenolpyruvate carboxylase 4	0	0	0
Csa16g031080_1	acetyl-CoA carboxylase carboxyl transferase subunit beta	1.70295	1.1579	5.79067
Csa16g032260_1	Caleosin-related family protein	8.70869	14.8511	1.15098
Csa16g032620_1	O-acyltransferase (WSD1-like) family protein	0	0	1.06628
Csa16g032810_1	GDSL-motif lipase/hydrolase 6	123.174	29.0507	0
Csa16g032890_1	3-ketoacyl-CoA synthase 7	0.419694	0.197856	0.0461894
Csa16g033960_1	GDSL-like Lipase/Acylhydrolase superfamily protein	86.8309	18.4036	0.0227883
Csa16g034270_1	GDSL-like Lipase/Acylhydrolase superfamily protein	20.6413	7.45942	0.0113507
Csa16g034310_1	choline kinase 1	0.241375	0.424343	0.910696
Csa16g034690_1	Acyl-CoA N-acyltransferases (NAT) superfamily protein	8.79763	13.0178	29.7711
Csa16g034750_1	O-acyltransferase (WSD1-like) family protein	0.0226806	0	5.05725
Csa16g035210_1	PLAT/LH2 domain-containing lipoxygenase family protein	0.969977	0.0133439	0.151375
Csa16g036350_1	GDSL-like Lipase/Acylhydrolase superfamily protein	0	0	0
Csa16g038410_1	GDSL-like Lipase/Acylhydrolase superfamily protein	5.25118	35.6674	0
Csa16g038910_1	lysophosphatidyl acyltransferase 4	0.511997	0.520123	0.631089
Csa16g038920_1	lysophosphatidyl acyltransferase 4	0.875176	0.81046	2.86786
Csa16g040000_1	GDSL-like Lipase/Acylhydrolase superfamily protein	0.0640579	0	11.2006
Csa16g041730_1	Acyl-CoA N-acyltransferases (NAT) superfamily protein	12.2586	12.3156	6.10459
Csa16g041780_1	long chain acyl-CoA synthetase 9	39.9219	28.2923	12.2113
Csa16g043920_1	Lipase/lipooxygenase, PLAT/LH2 family protein	8.33228	12.1493	65.2105
Csa16g043960_1	Thioesterase superfamily protein	5.21366	1.70411	17.6223
Csa16g044760_1	Acyl-CoA N-acyltransferases (NAT) superfamily protein	0.158581	0	0
Csa16g045280_1	GDSL-like Lipase/Acylhydrolase superfamily protein	5.90787	21.4966	0.0209821
Csa16g045770_1	HXXXD-type acyl-transferase family protein	0	0	0
Csa16g046220_1	GDSL-like Lipase/Acylhydrolase family protein	0	0.0121529	0.0293083
Csa16g047430_1	phospholipase A 2A	1.17885	0.97965	1.422
Csa16g047510_1	Oleosin family protein	9.49703	21.1577	0
Csa16g047830_1	3-ketoacyl-CoA synthase 10	7.20688	4.98993	8.37499
Csa16g047840_1	3beta-hydroxysteroid-dehydrogenase/decarboxylase isoform 2	1.54681	0.829332	1.30826
Csa16g048240_1	Phospholipid/glycerol acyltransferase family protein	0.673199	0.466046	0.453907
Csa16g048570_1	HXXXD-type acyl-transferase family protein	0	0.00709082	0
Csa16g049390_1	Phospholipid/glycerol acyltransferase family protein	3.67583	4.87589	2.81378
Csa16g049510_1	Acyl-CoA N-acyltransferases (NAT) superfamily protein	1.21188	0.303828	3.63228
Csa16g050830_1	3-ketoacyl-CoA synthase 11	2.79004	3.57632	0.247535
Csa16g051040_1	non-specific phospholipase C2	0.315412	0.52593	0.0253967
Csa16g052090_1	Acyl-CoA N-acyltransferase with RING/FYVE/PHD-type zinc finger domain	5.71269	4.1531	2.1534
Csa16g053350_1	phosphoinositide binding	11.9362	11.0429	6.568
Csa16g053470_1	phosphoinositide binding	3.00651	1.81512	0.466123
Csa16g053630_1	phospholipases	5.82687	4.3635	1.32676
Csa16g055180_1	CDP-diacylglycerol synthase 1	4.34192	5.21525	4.95886
Csa16g055340_1	3-ketoacyl-acyl carrier protein synthase III	27.1079	19.4551	8.30213
Csa16g055640_1	acyl-CoA synthetase 5	0	0	0
Csa16g055780_1	MBOAT (membrane bound O-acyl transferase) family protein	12.623	8.55465	4.36759
Csa16g057210_1	phosphoinositide 4-kinase gamma 4	0.587366	0.496844	0.250718
Csa17164s010_1	GDSL-like Lipase/Acylhydrolase superfamily protein	0.0428282	0	0.134946
Csa17g001170_1	glycerol-3-phosphate acyltransferase 2	2.76982	1.40663	0.0653836
Csa17g001600_1	3-ketoacyl-CoA synthase 1	0.130993	0.39473	0.879377
Csa17g002080_1	glycerol-3-phosphate acyltransferase 4	2.10207	4.83548	3.49969
Csa17g002210_1	Acyl-CoA thioesterase family protein	10.8253	10.8342	8.30357
Csa17g002220_1	Acyl-CoA thioesterase family protein	5.79575	5.11233	7.5183
Csa17g005230_1	Acyl-CoA N-acyltransferases (NAT) superfamily protein	5.46842	3.71674	11.9348
Csa17g005470_1	HXXXD-type acyl-transferase family protein	0.110457	0.270081	0.881919
Csa17g005590_1	HXXXD-type acyl-transferase family protein	0.226641	0.428454	0.0112244
Csa17g005710_1	Acyl-CoA N-acyltransferases (NAT) superfamily protein	0.691187	0.487909	0.636303
Csa17g006950_1	cruciferin 2	1378.11	5842.58	0
Csa17g007020_1	HXXXD-type acyl-transferase family protein	0.0236069	0.138071	0.0306061
Csa17g007100_1	phospholipid sterol acyl transferase 1	0.0759321	0.0575726	0.172565
Csa17g007110_1	phospholipid sterol acyl transferase 1	0.727439	0.340345	0.97108
Csa17g007350_1	3-ketoacyl-CoA synthase 2	0.865915	2.98561	1.9288
Csa17g007360_1	3-ketoacyl-CoA synthase 2	0.0141829	0.0248858	1.62508
Csa17g007380_1	3-ketoacyl-CoA synthase 2	0.0380045	0.124858	0.0172129
Csa17g007890_1	lipoyltransferase 2	13.4188	3.82865	15.3485
Csa17g007970_1	peroxisomal 3-ketoacyl-CoA thiolase 4	1.42625	1.44675	0.131343
Csa17g007970_1	peroxisomal 3-ketoacyl-CoA thiolase 4	1.42625	1.44675	0.131343
Csa17g008730_1	Acyl-CoA N-acyltransferase with RING/FYVE/PHD-type zinc finger protein	6.20737	4.81804	0.963409
Csa17g009180_1	lipase class 3 family protein	1.45436	2.05755	0.570107
Csa17g009480_1	delta 9 desaturase 1	8.32403	1.33315	0.0371572
Csa17g009480_1	delta 9 desaturase 1	8.32403	1.33315	0.0371572
Csa17g009490_1	Fatty acid desaturase family protein	0	0	1.43518
Csa17g009490_1	Fatty acid desaturase family protein	0	0	1.43518
Csa17g009500_1	Fatty acid desaturase family protein	0.192057	0.0138014	0.0978313
Csa17g009500_1	Fatty acid desaturase family protein	0.192057	0.0138014	0.0978313
Csa17g009510_1	Fatty acid desaturase family protein	0	0	0
Csa17g009510_1	Fatty acid desaturase family protein	0	0	0
Csa17g009720_1	acyl-CoA oxidase 3	2.87926	5.04683	4.4267
Csa17g009740_1	Fatty acid desaturase family protein	0.420453	0.0502802	0.0745644
Csa17g009740_1	Fatty acid desaturase family protein	0.420453	0.0502802	0.0745644
Csa17g009750_1	Fatty acid desaturase family protein	0.128968	0.068856	0.0416486
Csa17g009750_1	Fatty acid desaturase family protein	0.128968	0.068856	0.0416486
Csa17g009910_1	glycerol-3-phosphate acyltransferase 1	0.71659	1.22145	3.64812
Csa17g010370_1	GDSL-like Lipase/Acylhydrolase superfamily protein	0	0	0
Csa17g010620_1	non-specific phospholipase C1	10.3619	9.84074	2.49145
Csa17g011150_1	3-ketoacyl-CoA synthase 3	0.0573542	0.0367757	3.21819
Csa17g011970_1	fatty acyl-ACP thioesterases B	15.7352	16.0247	11.9793
Csa17g012120_1	phosphoenolpyruvate carboxylase kinase 1	7.33387	7.56884	9.64989
Csa17g012880_1	GDSL-like Lipase/Acylhydrolase superfamily protein	0.157921	0.110725	0.113848
Csa17g016800_1	phosphoenolpyruvate carboxylase-related kinase 1	4.00152	3.26081	1.94568
Csa17g016850_1	MBOAT (membrane bound O-acyl transferase) family protein	8.76327	6.31668	2.95158
Csa17g016920_1	phosphoenolpyruvate carboxylase-related kinase 2	6.94058	6.57335	1.44537
Csa17g023060_1	Phosphoinositide phosphatase family protein	1.88257	2.0056	2.97239
Csa17g023140_1	lipoxygenase 3	1.44885	1.00403	0.999829
Csa17g023890_1	PEBP (phosphatidylethanolamine-binding protein) family protein	197.855	172.921	0
Csa17g024110_1	Acyl-CoA N-acyltransferases (NAT) superfamily protein	2.42014	2.64441	0.673166
Csa17g025260_1	3-ketoacyl-CoA synthase 4	4.76401	3.04859	0.229619
Csa17g025600_1	trigalactosyldiacylglycerol 1	5.51412	3.31278	20.8178
Csa17g025990_1	GDSL-like Lipase/Acylhydrolase superfamily protein	0.0221766	0	0
Csa17g026000_1	GDSL-like Lipase/Acylhydrolase superfamily protein	0.00376029	0.009945	0
Csa17g026010_1	GDSL-like Lipase/Acylhydrolase superfamily protein	0.217066	0.380978	0
Csa17g026020_1	GDSL-like Lipase/Acylhydrolase family protein	0	0	0
Csa17g026370_1	acyl activating enzyme 1	15.4529	18.1952	6.09592
Csa17g027290_1	glycolipid transfer protein 2	0.111474	0.401065	0.0143057
Csa17g028530_1	Acyl-CoA N-acyltransferases (NAT) superfamily protein	37.3907	50.5923	33.0464
Csa17g029530_1	Phosphoinositide phosphatase family protein	4.2377	3.72452	1.6052
Csa17g030380_1	Caleosin-related family protein	0	0	0
Csa17g031270_1	Acyl-CoA N-acyltransferases (NAT) superfamily protein	1.18939	0.5704	6.88035
Csa17g034700_1	Acyl-CoA N-acyltransferases (NAT) superfamily protein	1.23162	0.249497	2.67167
Csa17g034830_1	phosphoenolpyruvate carboxylase 4	0.861874	0.229854	0.181238
Csa17g035040_1	3-ketoacyl-CoA synthase 5	0.203204	0.0625884	0.37447
Csa17g035670_1	beta-ketoacyl reductase 2	0	0.103002	0.492873
Csa17g035700_1	beta-ketoacyl reductase 2	0	0	0.173964
Csa17g035710_1	beta-ketoacyl reductase 2	0	0.0207348	0
Csa17g035720_1	beta-ketoacyl reductase 2	1.5745	3.45229	0.657286
Csa17g035760_1	HXXXD-type acyl-transferase family protein	0.534378	3.60835	0
Csa17g035770_1	HXXXD-type acyl-transferase family protein	0.0270597	0.0356289	0
Csa17g037360_1	HXXXD-type acyl-transferase family protein	0.0660152	0.0307062	0.0216601
Csa17g039460_1	GDSL-like Lipase/Acylhydrolase superfamily protein	0	0	0.00935924
Csa17g039470_1	GDSL-like Lipase/Acylhydrolase superfamily protein	0.088502	0.0363125	10.4639
Csa17g039480_1	GDSL-like Lipase/Acylhydrolase superfamily protein	0	0	0
Csa17g039490_1	GDSL-like Lipase/Acylhydrolase superfamily protein	0	0	0
Csa17g039500_1	GDSL-like Lipase/Acylhydrolase superfamily protein	0.145698	1.97648	0
Csa17g039510_1	GDSL-like Lipase/Acylhydrolase superfamily protein	16.909	6.19801	0.0676932
Csa17g039520_1	GDSL-like Lipase/Acylhydrolase superfamily protein	2.14813	2.43991	0.171114
Csa17g039530_1	GDSL-like Lipase/Acylhydrolase superfamily protein	2.08088	2.48586	1.4077
Csa17g039550_1	GDSL-like Lipase/Acylhydrolase superfamily protein	0	0	0
Csa17g039580_1	GDSL-like Lipase/Acylhydrolase superfamily protein	0	0	0
Csa17g039590_1	GDSL-like Lipase/Acylhydrolase superfamily protein	0	0	0
Csa17g039600_1	GDSL-like Lipase/Acylhydrolase superfamily protein	0	0	0
Csa17g040600_1	GDSL-like Lipase/Acylhydrolase superfamily protein	0.383313	2.16652	0
Csa17g040620_1	GDSL-like Lipase/Acylhydrolase superfamily protein	0.950027	1.23543	2.21455
Csa17g040630_1	HXXXD-type acyl-transferase family protein	0.95411	1.12438	5.20438
Csa17g042510_1	GDSL-like Lipase/Acylhydrolase superfamily protein	0.0650093	0.0523439	25.1911
Csa17g042520_1	GDSL-like Lipase/Acylhydrolase superfamily protein	0.0283877	0.0505784	15.6986
Csa17g043760_1	acyl-activating enzyme 14	1.08185	0.565027	6.45628
Csa17g050040_1	acyl-CoA-binding protein 6	88.0037	81.5943	196.918
Csa17g050210_1	GDSL-like Lipase/Acylhydrolase superfamily protein	0	0.0178145	13.6102
Csa17g051550_1	phospholipid/glycerol acyltransferase family protein	2.10814	0.564432	15.0487
Csa17g053070_1	Esterase/lipase/thioesterase family protein	0	0	0.0601018
Csa17g053080_1	Esterase/lipase/thioesterase family protein	0	0	0.0251214
Csa17g055610_1	Acyl transferase/acyl hydrolase/lysophospholipase superfamily protein	1.4963	2.21737	2.05587
Csa17g057090_1	HXXXD-type acyl-transferase family protein	6.13589	0.824197	0
Csa17g058120_1	GDSL-like Lipase/Acylhydrolase superfamily protein	0.0537222	0.0786774	6.00337
Csa17g059490_1	phosphorylcholine cytidylyltransferase	1.28151	1.20567	1.16045
Csa17g059740_1	MBOAT (membrane bound O-acyl transferase) family protein	0	0	0
Csa17g059750_1	MBOAT (membrane bound O-acyl transferase) family protein	0	0	0
Csa17g059760_1	MBOAT (membrane bound O-acyl transferase) family protein	0	0	0
Csa17g059800_1	MBOAT (membrane bound O-acyl transferase) family protein	0	0	0
Csa17g061010_1	HXXXD-type acyl-transferase family protein	0.0111279	0	0.0237971
Csa17g061070_1	GDSL-like Lipase/Acylhydrolase superfamily protein	0.835461	0.0497716	1.05764
Csa17g063310_1	Thioesterase superfamily protein	0	0	0
Csa17g070600_1	Plant stearoyl-acyl-carrier-protein desaturase family protein	72.6623	35.7035	0.0321049
Csa17g071380_1	triacylglycerol lipase-like 1	1.20825	0.0580892	15.8884
Csa17g072810_1	3beta-hydroxysteroid-dehydrogenase/decarboxylase isoform 1	9.58412	6.5156	3.26824
Csa17g078910_1	Thioesterase superfamily protein	9.69489	5.52502	7.8472
Csa17g080630_1	Oleosin family protein	11.9957	29.1289	0
Csa17g083150_1	long-chain acyl-CoA synthetase 2	4.71244	14.9108	4.47166
Csa17g092150_1	Thioesterase superfamily protein	0	0	0
Csa17g092600_1	phospholipase D alpha 2	1.23616	1.70979	0.161869
Csa17g092830_1	lysophospholipase 2	152.666	158.044	9.55992
Csa17g092850_1	lysophospholipase 2 (MGAT1)	2.29919	5.40171	0.76111
Csa17g093650_1	phosphoenolpyruvate carboxylase 1	8.89513	9.79149	8.4109
Csa17g094430_1	GDSL-motif lipase 5	0.172714	0.123226	0.418936
Csa17g094450_1	GDSL lipase 1	0	0	0
Csa17g094460_1	GDSL-motif lipase 2	0	0	0
Csa17g094470_1	GDSL-motif lipase 3	0	0	0
Csa17g094480_1	GDSL lipase 1	0	0	0
Csa17g094490_1	GDSL-motif lipase 3	0	0.0279544	0
Csa17g094520_1	GDSL-like Lipase/Acylhydrolase superfamily protein	0	0	0
Csa17g094530_1	GDSL-like Lipase/Acylhydrolase superfamily protein	0	0	0.0477258
Csa17g094540_1	GDSL-like Lipase/Acylhydrolase superfamily protein	0.0789664	0.600834	0.337304
Csa17g094950_1	phospholipase D alpha 4	0.194638	0.176945	0.405032
Csa17g095100_1	Lipase/lipooxygenase, PLAT/LH2 family protein	10.3865	14.3642	1.76376
Csa17g095150_1	acyl-activating enzyme 18	4.6074	1.84936	2.87283
Csa17g098440_1	lipoxygenase 1	1.59599	1.98118	24.0076
Csa17g099130_1	GDSL-like Lipase/Acylhydrolase superfamily protein	1.2328	1.6301	0.295236
Csa17g099300_1	MBOAT (membrane bound O-acyl transferase) family protein	2.54724	2.08557	1.18427
Csa18558s010_1	glycerol-3-phosphate acyltransferase 6	0	0	0.233503
Csa18758s010_1	3-ketoacyl-CoA synthase 9	0.261514	0.6399	1.01317
Csa18g002190_1	mitochondrial acyl carrier protein 3	0.166709	0.140568	1.12415
Csa18g003740_1	3-ketoacyl-acyl carrier protein synthase I	96.6002	60.3448	48.3292
Csa18g005170_1	GDSL-like Lipase/Acylhydrolase superfamily protein	0	0	0
Csa18g005180_1	GDSL-like Lipase/Acylhydrolase superfamily protein	0.0116516	0	0.362472
Csa18g005230_1	GDSL-like Lipase/Acylhydrolase superfamily protein	0	0	0
Csa18g005550_1	GDSL-like Lipase/Acylhydrolase superfamily protein	6.95016	6.12646	2.72026
Csa18g008520_1	acyl activating enzyme 5	0.0287397	0	0.473503
Csa18g008530_1	O-acyltransferase (WSD1-like) family protein	0	0	0.259104
Csa18g008540_1	O-acyltransferase (WSD1-like) family protein	0	0	0
Csa18g010110_1	3-ketoacyl-CoA synthase 20	3.22089	4.84328	5.1079
Csa18g011070_1	phosphatidic acid phosphohydrolase 2	6.43695	5.50956	1.24752
Csa18g011100_1	HXXXD-type acyl-transferase family protein	3.08107	2.57756	0
Csa18g014440_1	Thioesterase/thiol ester dehydrase-isomerase superfamily protein	1.09968	0.848547	0.69486
Csa18g016090_1	peroxisomal 3-keto-acyl-CoA thiolase 2	12.1258	5.74948	1.1771
Csa18g016090_1	peroxisomal 3-keto-acyl-CoA thiolase 2	12.1258	5.74948	1.1771
Csa18g016210_1	Thioesterase superfamily protein	1.29337	0.892463	0.616768
Csa18g017450_1	3-ketoacyl-CoA synthase 21	0.197103	0.239507	0.113114
Csa18g022020_1	oleosin3	355.567	617.666	0
Csa18g022120_1	Diacylglycerol kinase family protein	7.1498	4.15368	2.63004
Csa18g022770_1	MBOAT (membrane bound O-acyl transferase) family protein	0.203716	0	0.0314235
Csa18g024400_1	O-acyltransferase (WSD1-like) family protein	0.0158124	0	0
Csa18g024410_1	O-acyltransferase (WSD1-like) family protein	0.093905	1.05707	0.0300122
Csa18g024490_1	acyl-CoA binding protein 1	7.50647	7.92734	4.04546
Csa18g024810_1	non-specific phospholipase C1	0.800953	0.393016	0.198576
Csa18g026360_1	GDSL-like Lipase/Acylhydrolase superfamily protein	1.28701	0.6216	2.88121
Csa18g026750_1	MBOAT (membrane bound O-acyl transferase) family protein	0	0	0
Csa18g026760_1	MBOAT (membrane bound O-acyl transferase) family protein	0	0	0
Csa18g026780_1	MBOAT (membrane bound O-acyl transferase) family protein	0	0	0
Csa18g026790_1	MBOAT (membrane bound O-acyl transferase) family protein	0.408578	0.518514	0.0762608
Csa18g026800_1	MBOAT (membrane bound O-acyl transferase) family protein	0.217037	0.255774	0
Csa18g026810_1	MBOAT (membrane bound O-acyl transferase) family protein	0.9527	1.08918	0
Csa18g026820_1	MBOAT (membrane bound O-acyl transferase) family protein	0.0120095	0.122476	0
Csa18g026830_1	MBOAT (membrane bound O-acyl transferase) family protein	0.424398	0.519423	0.517891
Csa18g030170_1	phosphatidylserine decarboxylase 2	0.0244295	0	0.10644
Csa18g030780_1	diacylglycerol kinase 4	0.0170672	0	0
Csa18g030940_1	HXXXD-type acyl-transferase family protein	2.5279	4.17462	2.24556
Csa18g031720_1	Phosphatidate cytidylyltransferase family protein	3.12301	2.38082	7.95472
Csa18g031850_1	phospholipase C1	1.18339	0.544674	6.93934
Csa18g031870_1	phosphatidylinositol-speciwc phospholipase C5	0.0219052	0.0106061	0.384129
Csa18g031880_1	phosphatidylinositol-speciwc phospholipase C4	3.51364	0.747948	0.395217
Csa18g032220_1	phosphoenolpyruvate carboxylase-related kinase 1	0	0	0
Csa18g032240_1	phosphoenolpyruvate carboxylase-related kinase 1	0.0149559	0	0
Csa18g032270_1	phosphoenolpyruvate carboxylase-related kinase 1	0	0	0.0115471
Csa18g032610_1	lipid transfer protein 4	1799.76	74.6464	3.22198
Csa18g032620_1	lipid transfer protein 4	31.5402	3.26821	4.71921
Csa18g032630_1	lipid transfer protein 3	0.0176038	0	0.0554673
Csa18g033650_1	Thioesterase superfamily protein	0.133376	0.0707425	0.146543
Csa18g033950_1	glycerol-3-phosphate acyltransferase 9	12.8646	13.8349	5.08168
Csa18g034960_1	Oleosin family protein	6.34758	13.5269	0
Csa18g035430_1	PEBP (phosphatidylethanolamine-binding protein) family protein	0	0	0.0296376
Csa18g036720_1	GDSL-like Lipase/Acylhydrolase superfamily protein	0	0.0128222	0
Csa18g037100_1	HXXXD-type acyl-transferase family protein	0.0216247	0.708486	0
Csa18g037360_1	diacylglycerol kinase 2	1.95365	1.3626	0.372268
Csa18g037490_1	Acyl-CoA N-acyltransferase with RING/FYVE/PHD-type zinc finger domain	0	0	0
Csa18g038060_1	fatty acid amide hydrolase	5.30181	4.7022	3.89844
Csa18g038810_1	acyl-CoA oxidase 2	2.82382	3.21972	3.75024
Csa18g038860_1	Lipase/lipooxygenase, PLAT/LH2 family protein	0.0500194	0.0439064	0
Csa18g038870_1	Lipase/lipooxygenase, PLAT/LH2 family protein	0.125367	0.0838631	0
Csa18g039490_1	phosphoenolpyruvate carboxykinase 2	0	0.00503288	0
Csa18g040010_1	Acyl-CoA N-acyltransferases (NAT) superfamily protein	0	0	0
Csa18g040360_1	HXXXD-type acyl-transferase family protein	0.353296	0.374525	0.264436
Csa18g042120_1	Phosphatidic acid phosphatase (PAP2) family protein	0.965498	0.553911	6.26283
Csa18g042500_1	Phosphoinositide phosphatase family protein	0.0736621	0.0325056	0.539146
Csa18g042580_1	beta-hydroxyisobutyryl-CoA hydrolase 1	8.96908	5.93967	6.41296
Csa19165s010_1	acetyl-CoA carboxylase 1	0	0.069445	0
Csa19277s010_1	3-ketoacyl-CoA synthase 13	0	0	0
Csa19510s010_1	PATATIN-like protein 9	0.310989	0.234958	0.357499
Csa19g001360_1	Oleosin family protein	621.311	1829.16	0.301952
Csa19g001380_1	phosphoenolpyruvate (pep)/phosphate translocator 2	0.391854	0.335847	11.3955
Csa19g004740_1	Plant stearoyl-acyl-carrier-protein desaturase family protein	0.484151	1.65809	0.0834187
Csa19g004750_1	Plant stearoyl-acyl-carrier-protein desaturase family protein	59.3565	67.5835	2.96418
Csa19g005470_1	lecithin:cholesterol acyltransferase 3	18.2541	16.4025	0.287639
Csa19g005650_1	non-specific phospholipase C4	0.145602	0.761241	0.00923253
Csa19g006470_1	Li-tolerant lipase 1	0.15425	0.0610302	30.3068
Csa19g006660_1	phosphoenolpyruvate carboxylase kinase 2	12.8445	17.1901	1.18046
Csa19g007150_1	Acyl-CoA N-acyltransferases (NAT) superfamily protein	0.687991	0.415344	0
Csa19g007270_1	acyl carrier protein 1	36.2564	30.3747	1.31856
Csa19g007460_1	diacylglycerol kinase 3	0.543114	1.27863	0.220081
Csa19g007490_1	GDSL-like Lipase/Acylhydrolase superfamily protein	0.545029	0.103439	8.29497
Csa19g007750_1	acyl-CoA binding protein 4	13.5471	10.433	4.98385
Csa19g007920_1	Phospholipid/glycerol acyltransferase family protein	2.30331	3.84577	0.630026
Csa19g008090_1	phospholipase D P2	1.19782	1.96461	0.791562
Csa19g008560_1	long-chain acyl-CoA synthetase 6	14.209	12.2707	6.46643
Csa19g010510_1	acyl-CoA dehydrogenase-related	7.66719	5.34155	4.15362
Csa19g011120_1	lipase class 3 family protein	2.9316	3.27236	0.917705
Csa19g011870_1	phospholipase C 2	1.91889	2.77307	12.0882
Csa19g012130_1	lipid transfer protein 6	13.7607	0.641118	2.89127
Csa19g013430_1	GDSL-like Lipase/Acylhydrolase superfamily protein	0.0131318	0.0513619	0.00822409
Csa19g015230_1	fatty acid desaturase 7	3.91574	2.40644	37.2864
Csa19g015230_1	fatty acid desaturase 7	3.91574	2.40644	37.2864
Csa19g015390_1	glycerol-3-phosphate acyltransferase 5	0.30304	0.0186873	0.0289047
Csa19g015530_1	glycerol-3-phosphate acyltransferase 5	0.325559	1.21422	0
Csa19g016150_1	Jojoba acyl CoA reductase-related male sterility protein	0.0303019	0.0112204	0
Csa19g016160_1	Jojoba acyl CoA reductase-related male sterility protein	0	0	0
Csa19g016350_1	fatty acid desaturase 2	15.6966	32.7855	1.70027
Csa19g016350_1	fatty acid desaturase 2	15.6966	32.7855	1.70027
Csa19g020680_1	Mono-/di-acylglycerol lipase, N-terminal	2.68054	2.18964	1.72101
Csa19g020840_1	Phosphoinositide phosphatase family protein	4.41851	2.58861	2.1696
Csa19g020850_1	Phosphoinositide phosphatase family protein	0.0859263	0	0.092688
Csa19g020860_1	GDSL-like Lipase/Acylhydrolase superfamily protein	3.38365	3.60226	2.47565
Csa19g020880_1	GDSL-like Lipase/Acylhydrolase superfamily protein	3.96061	5.19016	0.55614
Csa19g021480_1	GDSL-like Lipase/Acylhydrolase superfamily protein	0	0	0
Csa19g021620_1	phosphoenolpyruvate carboxylase 3	0.488162	0.908469	0.033257
Csa19g021650_1	Acyl-CoA N-acyltransferase with RING/FYVE/PHD-type zinc finger protein	3.9669	5.15524	1.27398
Csa19g022000_1	3-hydroxyacyl-CoA dehydrogenase family protein	7.34586	15.8102	13.4559
Csa19g022540_1	phospholipase D alpha 1	8.48863	6.09926	8.01862
Csa19g022610_1	phosphatidic acid phosphatase-related / PAP2-related (PDCT)	9.00171	13.3294	2.25398
Csa19g022620_1	phosphatidic acid phosphatase-related / PAP2-related (PDCT)	0.148668	0.0840846	0
Csa19g022640_1	fatty acid desaturase 5	2.74659	2.67956	52.8886
Csa19g022640_1	fatty acid desaturase 5	2.74659	2.67956	52.8886
Csa19g022670_1	Fatty acid desaturase family protein	0	0	0
Csa19g022670_1	Fatty acid desaturase family protein	0	0	0
Csa19g023050_1	Thioesterase superfamily protein	0.1021	0.144981	4.95111
Csa19g023250_1	GDSL-like Lipase/Acylhydrolase superfamily protein	3.18012	4.22537	85.0524
Csa19g023650_1	phospholipase D P1	2.1666	1.97543	0.774204
Csa19g023810_1	acyl-activating enzyme 7	3.65412	3.09246	12.4142
Csa19g024450_1	Cyclopropane-fatty-acyl-phospholipid synthase	0	0.0131719	0
Csa19g024920_1	diacylglycerol kinase 3	1.25372	1.35442	0.375156
Csa19g025550_1	Phosphatidic acid phosphatase (PAP2) family protein	0.010638	0	0
Csa19g026290_1	lysophosphatidyl acyltransferase 5	2.87845	0.759206	0.84065
Csa19g028170_1	trigalactosyldiacylglycerol2	5.8267	3.80161	20.4763
Csa19g029290_1	Glycolipid transfer protein (GLTP) family protein	0.0429425	0.0464059	1.12791
Csa19g031620_1	PLAT/LH2 domain-containing lipoxygenase family protein	0.700784	7.21662	0.34686
Csa19g031630_1	PLAT/LH2 domain-containing lipoxygenase family protein	0	0	0
Csa19g031800_1	Acyl-CoA N-acyltransferases (NAT) superfamily protein	0.433446	0.399841	0.373785
Csa19g033920_1	fatty alcohol oxidase 3	11.7442	4.1088	2.23948
Csa19g033960_1	Cyclopropane-fatty-acyl-phospholipid synthase	0.656201	8.55768	0
Csa19g033970_1	Cyclopropane-fatty-acyl-phospholipid synthase	0	0	0
Csa19g033980_1	Cyclopropane-fatty-acyl-phospholipid synthase	0.0535783	0.277139	0.0246518
Csa19g034010_1	Cyclopropane-fatty-acyl-phospholipid synthase	0.194477	0.015304	14.5827
Csa19g035580_1	HXXXD-type acyl-transferase family protein	3.88528	0.0677813	0.0818798
Csa19g037960_1	fatA acyl-ACP thioesterase	27.2723	46.3804	2.18762
Csa19g039770_1	Beta-ketoacyl synthase	0.545782	0.547582	1.83154
Csa19g039780_1	Beta-ketoacyl synthase	0.815709	0.738136	2.35273
Csa19g039840_1	GDSL-like Lipase/Acylhydrolase superfamily protein	0.21588	0.0860421	6.13319
Csa19g039890_1	MBOAT (membrane bound O-acyl transferase) family protein	0.128827	0	0.0125377
Csa19g040070_1	Acyl-CoA N-acyltransferases (NAT) superfamily protein	0.0659975	0.0460279	0.0859985
Csa19g040080_1	Acyl-CoA N-acyltransferases (NAT) superfamily protein	5.74725	3.67207	3.69506
Csa19g040790_1	Acyl-CoA N-acyltransferases (NAT) superfamily protein	2.03131	3.3272	4.54835
Csa19g040900_1	Phospholipase A2 family protein	21.8892	23.5492	6.73282
Csa19g042190_1	monogalactosyldiacylglycerol synthase type C	1.16676	0.6303	2.07023
Csa19g046290_1	3-ketoacyl-CoA synthase 8	0.0172842	0	0.628445
Csa19g046330_1	lipase 1	1.39674	1.62765	3.38289
Csa19g047650_1	diacylglycerol kinase 5	2.88737	2.0513	1.70992
Csa19g048040_1	phospholipase A2-beta	0	0	0
Csa19g049170_1	phospholipase A2-beta	0.322429	0.183891	1.12967
Csa19g050830_1	3-ketoacyl-CoA synthase 9	3.9654	12.1833	3.51776
Csa19g050870_1	3-ketoacyl-CoA synthase 18	0	0	0
Csa19g053620_1	Arabidopsis phospholipase-like protein (PEARLI 4) family	1.11348	1.02648	1.38302
Csa19g056070_1	GDSL-like Lipase/Acylhydrolase superfamily protein	0	0	0
Csa19g056080_1	GDSL-like Lipase/Acylhydrolase superfamily protein	0	0	0
Csa19g056100_1	GDSL-like Lipase/Acylhydrolase superfamily protein	0	0	0
Csa19g056110_1	GDSL-like Lipase/Acylhydrolase superfamily protein	0	0	0
Csa19g056370_1	membrane bound O-acyl transferase (MBOAT) family protein (DGAT1)	15.288	13.5101	0.624776
Csa19g058420_1	diacylglycerol kinase 3	3.2491	1.29839	2.23119
Csa20138s010_1	phosphoinositide 4-kinase gamma 4	0.0417439	0.201038	0.327812
Csa20670s010_1	acyl-CoA sterol acyl transferase 1	0	0	0
Csa20953s010_1	HXXXD-type acyl-transferase family protein	0.0960939	0.237985	0
Csa20g001790_1	PEBP (phosphatidylethanolamine-binding protein) family protein	25.4188	138.104	0.0148415
Csa20g001900_1	sulfoquinovosyldiacylglycerol 2	3.09112	4.30798	20.1036
Csa20g001910_1	HXXXD-type acyl-transferase family protein	0.127964	0.715234	0.300502
Csa20g002940_1	HXXXD-type acyl-transferase family protein	0.0901893	0.11343	1.26094
Csa20g003090_1	Phosphatidic acid phosphatase (PAP2) family protein	4.09929	3.76095	2.19482
Csa20g003280_1	lysine decarboxylase family protein	1.272	0.295163	0.127049
Csa20g003430_1	acylphosphatase family	4.3892	2.80692	11.5959
Csa20g003600_1	Arabidopsis phospholipase-like protein (PEARLI 4) family	0	0	0
Csa20g003660_1	GDSL-like Lipase/Acylhydrolase superfamily protein	1.64305	2.45897	2.57833
Csa20g003670_1	GDSL-like Lipase/Acylhydrolase superfamily protein	0.265639	1.85789	0
Csa20g003680_1	GDSL-like Lipase/Acylhydrolase superfamily protein	0.364669	0.94503	0.00760323
Csa20g003700_1	GDSL-like Lipase/Acylhydrolase superfamily protein	7.88556	3.96806	3.45933
Csa20g003980_1	GDSL-like Lipase/Acylhydrolase family protein	19.7264	4.03205	0
Csa20g005030_1	PEBP (phosphatidylethanolamine-binding protein) family protein	0	0	0.25076
Csa20g005210_1	Patatin-like phospholipase family protein	2.09703	2.14052	0.40659
Csa20g005730_1	3-ketoacyl-CoA synthase 19	5.85402	0.362244	0.191382
Csa20g006850_1	fatty acid desaturase 8	0.369479	0.415663	23.589
Csa20g006850_1	fatty acid desaturase 8	0.369479	0.415663	23.589
Csa20g008300_1	glycerol-3-phosphate acyltransferase 7	0.00901891	0.123428	0
Csa20g009440_1	HXXXD-type acyl-transferase family protein	0	0	0.518547
Csa20g010030_1	Oleosin family protein	0	0	0
Csa20g010230_1	HXXXD-type acyl-transferase family protein	0	0	0
Csa20g010240_1	HXXXD-type acyl-transferase family protein	0	0	2.01195
Csa20g010250_1	HXXXD-type acyl-transferase family protein	0.0258246	0.0373207	0.329521
Csa20g010310_1	diacylglycerol kinase1	10.5998	9.29278	0.646239
Csa20g011970_1	GDSL-like Lipase/Acylhydrolase superfamily protein	11.8131	3.58165	0
Csa20g015430_1	Thioesterase superfamily protein	37.035	15.8912	9.54465
Csa20g016150_1	MBOAT (membrane bound O-acyl transferase) family protein	0.0278293	0.0551413	0
Csa20g016810_1	Acyl-CoA N-acyltransferases (NAT) superfamily protein	13.8898	11.0268	23.3133
Csa20g018060_1	O-acyltransferase (WSD1-like) family protein	0.00990321	0.109075	0
Csa20g018070_1	O-acyltransferase (WSD1-like) family protein	0.345545	0.436917	0.407387
Csa20g019000_1	phospholipid:diacylglycerol acyltransferase	1.90913	1.27529	3.59897
Csa20g019170_1	Acyl-CoA N-acyltransferases (NAT) superfamily protein	7.97113	6.46168	12.3741
Csa20g020640_1	Myzus persicae-induced lipase 1	1.56459	1.10474	0.0944405
Csa20g020990_1	GDSL-like Lipase/Acylhydrolase superfamily protein	12.1822	9.35162	1.21292
Csa20g023220_1	GDSL-motif lipase 7	0	0.0316284	0.151672
Csa20g023910_1	Plant stearoyl-acyl-carrier-protein desaturase family protein	13.9519	14.3649	1.48911
Csa20g023920_1	Plant stearoyl-acyl-carrier-protein desaturase family protein	11.5969	11.756	2.20788
Csa20g024040_1	acyl activating enzyme 5	0.0153707	0.00679002	0.795119
Csa20g024050_1	O-acyltransferase (WSD1-like) family protein	0.0138446	0.00332998	4.693
Csa20g024140_1	acyl activating enzyme 5	0.005634	0.00742608	0.350387
Csa20g024150_1	O-acyltransferase (WSD1-like) family protein	0.00953075	0	1.58919
Csa20g024170_1	O-acyltransferase (WSD1-like) family protein	0	0	0
Csa20g024180_1	O-acyltransferase (WSD1-like) family protein	0	0	0
Csa20g024190_1	O-acyltransferase (WSD1-like) family protein	0	0	0.0206343
Csa20g024210_1	acyl activating enzyme 5	3.22847	3.51988	0.610503
Csa20g024700_1	lipoyltransferase 2	0.656776	0.968521	0.0867645
Csa20g024720_1	Acyl-CoA N-acyltransferases (NAT) superfamily protein	8.14528	7.89485	1.97777
Csa20g025150_1	HXXXD-type acyl-transferase family protein	0.179927	0.0378961	1.05918
Csa20g025710_1	HXXXD-type acyl-transferase family protein	2.12447	0.273697	0.821308
Csa20g026790_1	GDSL-like Lipase/Acylhydrolase superfamily protein	0	0	0.0731182
Csa20g032280_1	Thioesterase superfamily protein	0	0	0
Csa20g032360_1	monogalactosyldiacylglycerol synthase 2	0.229474	0.020812	0.459585
Csa20g032790_1	Phosphoinositide phosphatase family protein	6.77447	4.83748	1.89365
Csa20g037590_1	GDSL-like Lipase/Acylhydrolase superfamily protein	4.58307	3.51007	0
Csa20g037970_1	acyl-activating enzyme 17	15.313	35.7516	2.44939
Csa20g038960_1	GDSL-like Lipase/Acylhydrolase superfamily protein	5.59475	7.57961	0
Csa20g039090_1	HXXXD-type acyl-transferase family protein	17.2299	4.36564	8.79612
Csa20g039150_1	HXXXD-type acyl-transferase family protein	0	0	0
Csa20g039180_1	HXXXD-type acyl-transferase family protein	0	0	0.636811
Csa20g039190_1	HXXXD-type acyl-transferase family protein	0	0	0.0428238
Csa20g039470_1	Lipase class 3-related protein	0	0	0
Csa20g039490_1	Lipase class 3-related protein	0	0	0
Csa20g039500_1	Lipase class 3-related protein	0	0	0.242045
Csa20g039520_1	Lipase class 3-related protein	0	0	0.027355
Csa20g039530_1	Lipase class 3-related protein	0	0	0
Csa20g039550_1	Lipase class 3-related protein	0	0.00857907	7.82572
Csa20g039580_1	Lipase class 3-related protein	1.27116	0.532453	0.135875
Csa20g041260_1	Thioesterase/thiol ester dehydrase-isomerase superfamily protein	1.66279	0.801991	1.75292
Csa20g046250_1	Thioesterase superfamily protein	0	0	0
Csa20g048720_1	phospholipase D alpha 3	0.00493436	0	0.125307
Csa20g051560_1	GDSL lipase 1	0	0	0
Csa20g055560_1	acyl-CoA binding protein 5	5.00854	4.28933	0.179752
Csa20g055600_1	long-chain acyl-CoA synthetase 7	3.94002	9.00475	6.84361
Csa20g057460_1	HXXXD-type acyl-transferase family protein	2.15459	0.670677	2.04621
Csa20g058850_1	caleosin-related family protein	0	0.0589686	0
Csa20g066620_1	HXXXD-type acyl-transferase family protein	2.00186	1.46483	0.041741
Csa20g066660_1	phosphatidic acid phosphohydrolase 2	5.81341	6.10479	1.148
Csa20g068670_1	3-ketoacyl-CoA synthase 20	1.86856	2.8338	5.51738
Csa20g073440_1	O-acyltransferase (WSD1-like) family protein	0	0	17.2049
Csa20g073450_1	O-acyltransferase (WSD1-like) family protein	0.0169694	0.0151454	0.277513
Csa20g073460_1	acyl activating enzyme 5	0.0084995	0	0.0455427
Csa20g077510_1	GDSL-like Lipase/Acylhydrolase superfamily protein	9.66863	9.64363	0.679665
Csa20g077850_1	GDSL-like Lipase/Acylhydrolase superfamily protein	0.00870124	0	0
Csa20g077920_1	GDSL-like Lipase/Acylhydrolase superfamily protein	0.0108595	0	1.59057
Csa20g077940_1	GDSL-like Lipase/Acylhydrolase superfamily protein	0	0	3.47126
Csa20g079430_1	3-ketoacyl-acyl carrier protein synthase I	66.8783	54.5479	40.6634
Csa20g082110_1	mitochondrial acyl carrier protein 3	0.265711	0.152794	0.555913
Csa21961s010_1	PEBP (phosphatidylethanolamine-binding protein) family protein	0	0	0
Csa22442s010_1	triacylglycerol lipase-like 1	0	0	0
Csa22543s010_1	GDSL-like Lipase/Acylhydrolase superfamily protein	0	0	0.126306
Csa23699s010_1	Plant stearoyl-acyl-carrier-protein desaturase family protein	0	0	0
Csa24110s010_1	3-ketoacyl-CoA synthase 10	0.0400539	0.0698804	0.254825
Csa24659s010_1	Acyl-CoA N-acyltransferases (NAT) superfamily protein	0.156189	0	2.68373
Csa24700s010_1	3-ketoacyl-CoA synthase 6	0.101848	0	1.02081
Csa25580s010_1	Acyl-CoA N-acyltransferases (NAT) superfamily protein	0.126837	0.0557273	0.200851
[truncated: 15 more rows]
