# Supplementary material for: Transcriptome profiling of Camelina sativa to identify genes involved in triacylglycerol biosynthesis and accumulation in the developing seeds
Source: Biotechnol Biofuels. 2016 Jul 4;9:136. doi: 10.1186/s13068-016-0555-5 (PMC4932711; doi:10.1186/s13068-016-0555-5)
Supplement: Supplementary file 6 — 10.1186/s13068-016-0555-5 GO information for the DEGs differentially regulated in Cs-14. [file 13068_2016_555_MOESM6_ESM.xlsx]

## Sheet: Biological Process
Table S6. GO classification and KEGG metabolic pathways for differentially expressed genes up regulated in Cs-14 (10-15 DAF): Gene ontology distribution of the transcripts into biological process, molecular function, cellular component, and metabolic pathways . The number of transcripts encoded for each category is represented as well as the GO level for each category.
LevelGO	Term(Acc)	Term(Name)	number of Sequences
2	GO:0008152	metabolic process	1903
2	GO:0009987	cellular process	1863
3	GO:0071704	organic substance metabolic process	1582
2	GO:0044699	single-organism process	1504
3	GO:0044237	cellular metabolic process	1501
3	GO:0044238	primary metabolic process	1475
3	GO:0044763	single-organism cellular process	1253
4	GO:0043170	macromolecule metabolic process	1181
5	GO:0044260	cellular macromolecule metabolic process	1098
2	GO:0065007	biological regulation	1030
3	GO:0009058	biosynthetic process	1006
4	GO:1901576	organic substance biosynthetic process	979
4	GO:1901360	organic cyclic compound metabolic process	977
3	GO:0006807	nitrogen compound metabolic process	966
3	GO:0050789	regulation of biological process	954
4	GO:0006725	cellular aromatic compound metabolic process	939
4	GO:0044249	cellular biosynthetic process	919
4	GO:0046483	heterocycle metabolic process	915
4	GO:0034641	cellular nitrogen compound metabolic process	907
2	GO:0050896	response to stimulus	905
5	GO:0006139	nucleobase-containing compound metabolic process	850
4	GO:0050794	regulation of cellular process	778
6	GO:0090304	nucleic acid metabolic process	750
2	GO:0071840	cellular component organization or biogenesis	732
2	GO:0032502	developmental process	720
3	GO:0048856	anatomical structure development	696
2	GO:0032501	multicellular organismal process	694
3	GO:0016043	cellular component organization	674
3	GO:0044707	single-multicellular organism process	671
5	GO:0009059	macromolecule biosynthetic process	670
4	GO:0007275	multicellular organismal development	659
4	GO:0019222	regulation of metabolic process	658
6	GO:0034645	cellular macromolecule biosynthetic process	651
3	GO:0044710	single-organism metabolic process	650
5	GO:0048731	system development	577
5	GO:0019538	protein metabolic process	571
3	GO:0044767	single-organism developmental process	569
5	GO:0010467	gene expression	566
5	GO:0060255	regulation of macromolecule metabolic process	564
3	GO:0006950	response to stress	543
5	GO:1901362	organic cyclic compound biosynthetic process	535
5	GO:0080090	regulation of primary metabolic process	529
6	GO:0044267	cellular protein metabolic process	526
4	GO:0006996	organelle organization	523
5	GO:0031323	regulation of cellular metabolic process	523
5	GO:0019438	aromatic compound biosynthetic process	496
5	GO:0043412	macromolecule modification	487
6	GO:0010468	regulation of gene expression	486
3	GO:0042221	response to chemical stimulus	485
5	GO:0018130	heterocycle biosynthetic process	482
5	GO:0009889	regulation of biosynthetic process	473
2	GO:0000003	reproduction	472
5	GO:0044271	cellular nitrogen compound biosynthetic process	471
5	GO:0051171	regulation of nitrogen compound metabolic process	463
6	GO:0031326	regulation of cellular biosynthetic process	460
6	GO:0019219	regulation of nucleobase-containing compound metabolic process	459
7	GO:0016070	RNA metabolic process	459
4	GO:0006793	phosphorus metabolic process	459
7	GO:2000112	regulation of cellular macromolecule biosynthetic process	449
6	GO:0010556	regulation of macromolecule biosynthetic process	449
5	GO:0009791	post-embryonic development	447
5	GO:0006796	phosphate-containing compound metabolic process	445
3	GO:0022414	reproductive process	435
2	GO:0051179	localization	431
7	GO:0006464	cellular protein modification process	429
6	GO:0036211	protein modification process	429
4	GO:0051716	cellular response to stimulus	424
6	GO:0034654	nucleobase-containing compound biosynthetic process	420
4	GO:0003006	developmental process involved in reproduction	419
7	GO:0006259	DNA metabolic process	417
6	GO:0048513	organ development	415
3	GO:0051234	establishment of localization	406
4	GO:0044281	small molecule metabolic process	401
4	GO:0006810	transport	393
4	GO:0007049	cell cycle	379
6	GO:0061458	reproductive system development	378
7	GO:0048608	reproductive structure development	378
8	GO:0032774	RNA biosynthetic process	367
9	GO:0006351	transcription, DNA-dependent	366
4	GO:0009653	anatomical structure morphogenesis	364
10	GO:0006355	regulation of transcription, DNA-dependent	361
9	GO:2001141	regulation of RNA biosynthetic process	361
8	GO:0051252	regulation of RNA metabolic process	361
6	GO:0048367	shoot system development	357
3	GO:0009628	response to abiotic stimulus	356
4	GO:0010033	response to organic substance	355
5	GO:0044765	single-organism transport	349
5	GO:0051276	chromosome organization	315
5	GO:0022402	cell cycle process	310
4	GO:1901700	response to oxygen-containing compound	306
4	GO:0048519	negative regulation of biological process	281
4	GO:0007154	cell communication	281
6	GO:0006325	chromatin organization	273
3	GO:0009056	catabolic process	269
3	GO:0044085	cellular component biogenesis	268
8	GO:0009908	flower development	261
5	GO:0000278	mitotic cell cycle	254
8	GO:0006260	DNA replication	253
4	GO:1901564	organonitrogen compound metabolic process	252
4	GO:0005975	carbohydrate metabolic process	249
3	GO:0032259	methylation	243
4	GO:0044711	single-organism biosynthetic process	242
4	GO:1901575	organic substance catabolic process	238
2	GO:0051704	multi-organism process	237
6	GO:0016310	phosphorylation	233
4	GO:0009888	tissue development	233
6	GO:0043436	oxoacid metabolic process	233
2	GO:0023052	signaling	233
3	GO:0044700	single organism signaling	233
5	GO:0006082	organic acid metabolic process	233
7	GO:0016568	chromatin modification	229
7	GO:0019752	carboxylic acid metabolic process	227
8	GO:0016569	covalent chromatin modification	223
5	GO:0033554	cellular response to stress	223
5	GO:0007165	signal transduction	221
7	GO:0048827	phyllome development	220
4	GO:0048869	cellular developmental process	219
6	GO:0043414	macromolecule methylation	217
4	GO:0050793	regulation of developmental process	216
9	GO:0016570	histone modification	212
7	GO:0040029	regulation of gene expression, epigenetic	212
5	GO:0009892	negative regulation of metabolic process	209
3	GO:0009719	response to endogenous stimulus	208
3	GO:0009607	response to biotic stimulus	206
6	GO:0010605	negative regulation of macromolecule metabolic process	206
5	GO:0071702	organic substance transport	205
8	GO:0006468	protein phosphorylation	204
5	GO:0044283	small molecule biosynthetic process	203
4	GO:0051301	cell division	202
5	GO:0051726	regulation of cell cycle	199
4	GO:0051707	response to other organism	199
4	GO:0022607	cellular component assembly	199
4	GO:0006952	defense response	196
5	GO:0009725	response to hormone stimulus	195
5	GO:0019637	organophosphate metabolic process	194
3	GO:0065008	regulation of biological quality	191
4	GO:0006629	lipid metabolic process	189
4	GO:0051239	regulation of multicellular organismal process	189
5	GO:0048523	negative regulation of cellular process	189
4	GO:0007017	microtubule-based process	188
5	GO:2000026	regulation of multicellular organismal development	188
3	GO:0008283	cell proliferation	184
4	GO:0055114	oxidation-reduction process	184
9	GO:0006261	DNA-dependent DNA replication	184
5	GO:0007010	cytoskeleton organization	184
7	GO:0010629	negative regulation of gene expression	184
5	GO:0070887	cellular response to chemical stimulus	184
4	GO:0044248	cellular catabolic process	180
4	GO:0043933	macromolecular complex subunit organization	177
4	GO:0010035	response to inorganic substance	177
10	GO:0016571	histone methylation	176
9	GO:0006479	protein methylation	176
8	GO:0008213	protein alkylation	176
7	GO:0048569	post-embryonic organ development	176
4	GO:1901135	carbohydrate derivative metabolic process	173
6	GO:0000910	cytokinesis	173
8	GO:0016458	gene silencing	172
7	GO:0009887	organ morphogenesis	171
11	GO:0034968	histone lysine methylation	170
5	GO:0065003	macromolecular complex assembly	168
9	GO:0000911	cytokinesis by cell plate formation	167
7	GO:0000281	mitotic cytokinesis	167
7	GO:0032506	cytokinetic process	167
8	GO:1902410	mitotic cytokinetic process	167
5	GO:0030154	cell differentiation	165
9	GO:0048437	floral organ development	165
4	GO:0009314	response to radiation	165
5	GO:0071822	protein complex subunit organization	164
6	GO:0009886	post-embryonic morphogenesis	163
6	GO:0071310	cellular response to organic substance	162
6	GO:0006811	ion transport	161
5	GO:0044723	single-organism carbohydrate metabolic process	159
6	GO:0006461	protein complex assembly	157
8	GO:0046394	carboxylic acid biosynthetic process	157
6	GO:0016053	organic acid biosynthetic process	157
4	GO:0070271	protein complex biogenesis	157
12	GO:0051567	histone H3-K9 methylation	151
6	GO:0055086	nucleobase-containing small molecule metabolic process	151
6	GO:0000226	microtubule cytoskeleton organization	150
6	GO:0031324	negative regulation of cellular metabolic process	150
4	GO:0051641	cellular localization	148
8	GO:0051052	regulation of DNA metabolic process	148
10	GO:0006306	DNA methylation	147
9	GO:0006305	DNA alkylation	147
9	GO:0044728	DNA methylation or demethylation	147
8	GO:0006304	DNA modification	147
9	GO:0048438	floral whorl development	146
7	GO:0006753	nucleoside phosphate metabolic process	146
4	GO:0071554	cell wall organization or biogenesis	145
5	GO:0008610	lipid biosynthetic process	144
5	GO:0048646	anatomical structure formation involved in morphogenesis	143
8	GO:0009117	nucleotide metabolic process	142
3	GO:0033036	macromolecule localization	142
5	GO:1901566	organonitrogen compound biosynthetic process	142
8	GO:0010154	fruit development	141
2	GO:0040007	growth	140
9	GO:0048316	seed development	139
4	GO:0048518	positive regulation of biological process	139
8	GO:0032787	monocarboxylic acid metabolic process	138
6	GO:0009890	negative regulation of biosynthetic process	138
8	GO:0008544	epidermis development	136
7	GO:0031327	negative regulation of cellular biosynthetic process	136
7	GO:0043588	skin development	136
7	GO:0010558	negative regulation of macromolecule biosynthetic process	135
6	GO:0051172	negative regulation of nitrogen compound metabolic process	135
7	GO:0045934	negative regulation of nucleobase-containing compound metabolic process	135
8	GO:2000113	negative regulation of cellular macromolecule biosynthetic process	135
9	GO:0006275	regulation of DNA replication	134
5	GO:0044255	cellular lipid metabolic process	134
6	GO:0048580	regulation of post-embryonic development	132
5	GO:0051649	establishment of localization in cell	132
5	GO:0009416	response to light stimulus	131
3	GO:0048610	cellular process involved in reproduction	128
7	GO:0048831	regulation of shoot system development	127
4	GO:2000241	regulation of reproductive process	127
11	GO:0045892	negative regulation of transcription, DNA-dependent	126
9	GO:0051253	negative regulation of RNA metabolic process	126
5	GO:0005976	polysaccharide metabolic process	123
9	GO:0009909	regulation of flower development	122
8	GO:0006520	cellular amino acid metabolic process	122
4	GO:0048589	developmental growth	121
6	GO:0034622	cellular macromolecular complex assembly	121
5	GO:0048522	positive regulation of cellular process	119
6	GO:0046907	intracellular transport	117
6	GO:0090407	organophosphate biosynthetic process	117
6	GO:1901701	cellular response to oxygen-containing compound	116
9	GO:0031047	gene silencing by RNA	114
8	GO:0045814	negative regulation of gene expression, epigenetic	114
12	GO:0006342	chromatin silencing	113
5	GO:0014070	response to organic cyclic compound	111
8	GO:0048645	organ formation	111
4	GO:0019748	secondary metabolic process	108
10	GO:0048444	floral organ morphogenesis	108
8	GO:0048563	post-embryonic organ morphogenesis	108
6	GO:0010564	regulation of cell cycle process	107
5	GO:0044262	cellular carbohydrate metabolic process	106
5	GO:0048229	gametophyte development	105
11	GO:0048449	floral organ formation	104
6	GO:0006974	response to DNA damage stimulus	104
7	GO:0006812	cation transport	104
7	GO:0010016	shoot system morphogenesis	104
5	GO:0071705	nitrogen compound transport	104
6	GO:0016051	carbohydrate biosynthetic process	103
4	GO:0006970	response to osmotic stress	103
2	GO:0002376	immune system process	103
6	GO:0055085	transmembrane transport	102
5	GO:0070727	cellular macromolecule localization	102
5	GO:0032989	cellular component morphogenesis	101
7	GO:0032870	cellular response to hormone stimulus	100
4	GO:0008104	protein localization	100
4	GO:0071495	cellular response to endogenous stimulus	100
5	GO:0009790	embryo development	98
4	GO:0045229	external encapsulating structure organization	98
5	GO:0033993	response to lipid	97
6	GO:0034613	cellular protein localization	97
7	GO:0006886	intracellular protein transport	96
3	GO:0065009	regulation of molecular function	96
6	GO:0015031	protein transport	96
5	GO:0045184	establishment of protein localization	96
6	GO:0000902	cell morphogenesis	95
4	GO:1901657	glycosyl compound metabolic process	95
5	GO:1901565	organonitrogen compound catabolic process	95
8	GO:0009755	hormone-mediated signaling pathway	94
5	GO:0009651	response to salt stress	93
10	GO:0009793	embryo development ending in seed dormancy	93
5	GO:0045087	innate immune response	93
5	GO:0050790	regulation of catalytic activity	93
3	GO:0006955	immune response	93
5	GO:0071555	cell wall organization	92
4	GO:0016049	cell growth	92
3	GO:0009605	response to external stimulus	92
8	GO:0006396	RNA processing	91
6	GO:0007346	regulation of mitotic cell cycle	91
9	GO:1901605	alpha-amino acid metabolic process	91
7	GO:1901987	regulation of cell cycle phase transition	90
6	GO:0044770	cell cycle phase transition	90
8	GO:1901990	regulation of mitotic cell cycle phase transition	90
7	GO:0044772	mitotic cell cycle phase transition	90
8	GO:0048366	leaf development	89
9	GO:0072330	monocarboxylic acid biosynthetic process	89
4	GO:1901615	organic hydroxy compound metabolic process	89
5	GO:0048285	organelle fission	89
6	GO:0044264	cellular polysaccharide metabolic process	89
6	GO:0000280	nuclear division	88
7	GO:0048507	meristem development	88
5	GO:1901361	organic cyclic compound catabolic process	88
8	GO:0071103	DNA conformation change	88
6	GO:0006508	proteolysis	87
8	GO:0006281	DNA repair	87
4	GO:0009266	response to temperature stimulus	87
7	GO:0006820	anion transport	87
5	GO:0009893	positive regulation of metabolic process	87
10	GO:0006270	DNA replication initiation	86
4	GO:0006790	sulfur compound metabolic process	86
5	GO:0019439	aromatic compound catabolic process	86
5	GO:0016052	carbohydrate catabolic process	85
5	GO:0046700	heterocycle catabolic process	85
5	GO:0009057	macromolecule catabolic process	85
8	GO:0006605	protein targeting	84
5	GO:0044270	cellular nitrogen compound catabolic process	83
4	GO:0010817	regulation of hormone levels	82
4	GO:0051186	cofactor metabolic process	82
4	GO:0048583	regulation of response to stimulus	82
8	GO:0006310	DNA recombination	80
5	GO:0097305	response to alcohol	80
6	GO:0009891	positive regulation of biosynthetic process	80
5	GO:0009617	response to bacterium	79
8	GO:0030001	metal ion transport	79
9	GO:0008652	cellular amino acid biosynthetic process	78
9	GO:0009913	epidermal cell differentiation	78
5	GO:0060429	epithelium development	78
5	GO:0060560	developmental growth involved in morphogenesis	78
6	GO:0030855	epithelial cell differentiation	78
6	GO:0048468	cell development	77
5	GO:1901137	carbohydrate derivative biosynthetic process	77
4	GO:1901698	response to nitrogen compound	77
4	GO:0051128	regulation of cellular component organization	77
11	GO:0048441	petal development	76
10	GO:0048465	corolla development	76
6	GO:0010604	positive regulation of macromolecule metabolic process	75
6	GO:0031325	positive regulation of cellular metabolic process	75
5	GO:0009409	response to cold	74
9	GO:0010389	regulation of G2/M transition of mitotic cell cycle	73
6	GO:0009414	response to water deprivation	73
7	GO:0000271	polysaccharide biosynthetic process	73
5	GO:0044272	sulfur compound biosynthetic process	73
12	GO:0048446	petal morphogenesis	73
4	GO:0061024	membrane organization	73
5	GO:0009415	response to water stimulus	73
8	GO:0000086	G2/M transition of mitotic cell cycle	73
5	GO:0071669	plant-type cell wall organization or biogenesis	73
7	GO:0009826	unidimensional cell growth	72
7	GO:0006073	cellular glucan metabolic process	72
6	GO:0044042	glucan metabolic process	72
7	GO:0048364	root development	71
6	GO:0022622	root system development	71
4	GO:0040008	regulation of growth	71
13	GO:0048453	sepal formation	70
13	GO:0048451	petal formation	70
5	GO:0048638	regulation of developmental growth	70
11	GO:0048442	sepal development	70
7	GO:0031328	positive regulation of cellular biosynthetic process	70
5	GO:0051321	meiotic cell cycle	70
10	GO:0048464	flower calyx development	70
12	GO:0048447	sepal morphogenesis	70
4	GO:0044712	single-organism catabolic process	69
7	GO:0071407	cellular response to organic cyclic compound	69
6	GO:0019693	ribose phosphate metabolic process	69
9	GO:0009259	ribonucleotide metabolic process	69
5	GO:1901617	organic hydroxy compound biosynthetic process	69
7	GO:0010557	positive regulation of macromolecule biosynthetic process	69
7	GO:0016482	cytoplasmic transport	69
4	GO:0042592	homeostatic process	68
4	GO:0044702	single organism reproductive process	68
7	GO:0043623	cellular protein complex assembly	68
6	GO:0009737	response to abscisic acid stimulus	67
5	GO:0010038	response to metal ion	67
5	GO:0044802	single-organism membrane organization	67
4	GO:0006979	response to oxidative stress	65
10	GO:1901607	alpha-amino acid biosynthetic process	65
9	GO:0010374	stomatal complex development	65
6	GO:0051173	positive regulation of nitrogen compound metabolic process	65
7	GO:0045935	positive regulation of nucleobase-containing compound metabolic process	65
11	GO:0045893	positive regulation of transcription, DNA-dependent	64
6	GO:0009555	pollen development	64
8	GO:0010073	meristem maintenance	64
7	GO:0010628	positive regulation of gene expression	64
9	GO:0051254	positive regulation of RNA metabolic process	64
7	GO:0008299	isoprenoid biosynthetic process	63
3	GO:0032504	multicellular organism reproduction	63
5	GO:0006732	coenzyme metabolic process	63
9	GO:0006323	DNA packaging	63
5	GO:0072521	purine-containing compound metabolic process	63
5	GO:0009743	response to carbohydrate stimulus	63
6	GO:0006720	isoprenoid metabolic process	63
5	GO:0007389	pattern specification process	62
6	GO:0051246	regulation of protein metabolic process	62
10	GO:0016572	histone phosphorylation	61
6	GO:0007126	meiosis	61
5	GO:0033043	regulation of organelle organization	61
7	GO:0032268	regulation of cellular protein metabolic process	61
5	GO:0080134	regulation of response to stress	61
4	GO:0042440	pigment metabolic process	61
13	GO:0006346	methylation-dependent chromatin silencing	60
6	GO:0031347	regulation of defense response	60
9	GO:0006163	purine nucleotide metabolic process	60
5	GO:0042445	hormone metabolic process	60
7	GO:0034637	cellular carbohydrate biosynthetic process	60
8	GO:0009119	ribonucleoside metabolic process	60
4	GO:0048609	multicellular organismal reproductive process	60
7	GO:0009116	nucleoside metabolic process	60
7	GO:0006333	chromatin assembly or disassembly	59
6	GO:0006644	phospholipid metabolic process	59
6	GO:0005996	monosaccharide metabolic process	59
6	GO:0034655	nucleobase-containing compound catabolic process	59
11	GO:0042023	DNA endoreduplication	57
7	GO:0007067	mitosis	57
8	GO:0048509	regulation of meristem development	57
10	GO:0044786	cell cycle DNA replication	57
8	GO:0042278	purine nucleoside metabolic process	57
8	GO:0009141	nucleoside triphosphate metabolic process	57
10	GO:0009069	serine family amino acid metabolic process	57
10	GO:0009150	purine ribonucleotide metabolic process	57
8	GO:0033692	cellular polysaccharide biosynthetic process	57
7	GO:0019318	hexose metabolic process	57
9	GO:0046128	purine ribonucleoside metabolic process	57
4	GO:0015979	photosynthesis	56
8	GO:0010015	root morphogenesis	56
9	GO:0006631	fatty acid metabolic process	56
8	GO:1901293	nucleoside phosphate biosynthetic process	56
5	GO:1901658	glycosyl compound catabolic process	56
4	GO:0006091	generation of precursor metabolites and energy	56
5	GO:1901136	carbohydrate derivative catabolic process	56
9	GO:0009165	nucleotide biosynthetic process	55
6	GO:0009664	plant-type cell wall organization	55
5	GO:0009657	plastid organization	55
8	GO:0034660	ncRNA metabolic process	55
5	GO:0070925	organelle assembly	55
6	GO:0044724	single-organism carbohydrate catabolic process	55
6	GO:0009814	defense response, incompatible interaction	55
9	GO:0009199	ribonucleoside triphosphate metabolic process	55
8	GO:0009164	nucleoside catabolic process	55
10	GO:0009205	purine ribonucleoside triphosphate metabolic process	55
9	GO:0009144	purine nucleoside triphosphate metabolic process	55
9	GO:0042454	ribonucleoside catabolic process	55
9	GO:0000096	sulfur amino acid metabolic process	54
7	GO:0008654	phospholipid biosynthetic process	54
5	GO:0046148	pigment biosynthetic process	54
7	GO:0010608	posttranscriptional regulation of gene expression	54
4	GO:0006928	cellular component movement	54
5	GO:0044550	secondary metabolite biosynthetic process	54
13	GO:0031048	chromatin silencing by small RNA	53
8	GO:0051225	spindle assembly	53
6	GO:0044036	cell wall macromolecule metabolic process	53
5	GO:0006066	alcohol metabolic process	53
6	GO:0042446	hormone biosynthetic process	53
4	GO:0044092	negative regulation of molecular function	53
7	GO:0007051	spindle organization	53
6	GO:0046434	organophosphate catabolic process	53
6	GO:0043086	negative regulation of catalytic activity	52
7	GO:0006412	translation	52
8	GO:0072594	establishment of protein localization to organelle	52
6	GO:0072523	purine-containing compound catabolic process	52
9	GO:0009166	nucleotide catabolic process	52
10	GO:0009261	ribonucleotide catabolic process	52
9	GO:0006152	purine nucleoside catabolic process	52
8	GO:1901292	nucleoside phosphate catabolic process	52
7	GO:0033365	protein localization to organelle	52
11	GO:0009154	purine ribonucleotide catabolic process	52
10	GO:0046130	purine ribonucleoside catabolic process	52
10	GO:0006195	purine nucleotide catabolic process	52
9	GO:0009143	nucleoside triphosphate catabolic process	51
11	GO:0009207	purine ribonucleoside triphosphate catabolic process	51
10	GO:0009146	purine nucleoside triphosphate catabolic process	51
8	GO:0035266	meristem growth	51
10	GO:0009203	ribonucleoside triphosphate catabolic process	51
9	GO:0010075	regulation of meristem growth	50
8	GO:0006006	glucose metabolic process	50
7	GO:0019220	regulation of phosphate metabolic process	50
6	GO:0051174	regulation of phosphorus metabolic process	50
6	GO:0046686	response to cadmium ion	49
7	GO:0009627	systemic acquired resistance	49
5	GO:0009620	response to fungus	49
9	GO:0006302	double-strand break repair	49
6	GO:0009639	response to red or far red light	49
5	GO:0042546	cell wall biogenesis	49
8	GO:0015711	organic anion transport	49
10	GO:0000097	sulfur amino acid biosynthetic process	49
10	GO:0031497	chromatin assembly	49
6	GO:0009753	response to jasmonic acid stimulus	48
7	GO:0071396	cellular response to lipid	47
4	GO:0022613	ribonucleoprotein complex biogenesis	47
7	GO:0048588	developmental cell growth	47
8	GO:0031399	regulation of protein modification process	47
11	GO:0009070	serine family amino acid biosynthetic process	47
4	GO:0009991	response to extracellular stimulus	47
8	GO:0010228	vegetative to reproductive phase transition of meristem	46
6	GO:0042742	defense response to bacterium	46
4	GO:0008219	cell death	46
11	GO:0010054	trichoblast differentiation	46
4	GO:0030029	actin filament-based process	46
10	GO:0010053	root epidermal cell differentiation	46
7	GO:0065004	protein-DNA complex assembly	46
3	GO:0016265	death	46
5	GO:0071824	protein-DNA complex subunit organization	46
8	GO:0070647	protein modification by small protein conjugation or removal	46
4	GO:0009611	response to wounding	45
8	GO:0009933	meristem structural organization	45
6	GO:0009751	response to salicylic acid stimulus	45
4	GO:0007059	chromosome segregation	45
7	GO:0000904	cell morphogenesis involved in differentiation	45
5	GO:0048532	anatomical structure arrangement	45
6	GO:0044265	cellular macromolecule catabolic process	45
5	GO:0031668	cellular response to extracellular stimulus	45
6	GO:0003002	regionalization	45
5	GO:0048878	chemical homeostasis	45
4	GO:0071496	cellular response to external stimulus	45
5	GO:0007018	microtubule-based movement	44
12	GO:0019344	cysteine biosynthetic process	44
6	GO:0009411	response to UV	44
4	GO:0006081	cellular aldehyde metabolic process	44
6	GO:0015849	organic acid transport	44
9	GO:0046942	carboxylic acid transport	44
11	GO:0006534	cysteine metabolic process	44
5	GO:0044282	small molecule catabolic process	44
6	GO:0046165	alcohol biosynthetic process	44
5	GO:0009308	amine metabolic process	43
11	GO:0006334	nucleosome assembly	42
10	GO:0010103	stomatal complex morphogenesis	42
8	GO:0009932	cell tip growth	42
6	GO:0009553	embryo sac development	42
7	GO:0034728	nucleosome organization	42
6	GO:0030163	protein catabolic process	42
9	GO:0009965	leaf morphogenesis	41
10	GO:0006633	fatty acid biosynthetic process	41
8	GO:0005982	starch metabolic process	41
5	GO:0042254	ribosome biogenesis	41
7	GO:0044257	cellular protein catabolic process	41
9	GO:0006007	glucose catabolic process	40
9	GO:0009250	glucan biosynthetic process	40
8	GO:0051603	proteolysis involved in cellular protein catabolic process	40
5	GO:0051188	cofactor biosynthetic process	40
4	GO:0021700	developmental maturation	40
7	GO:0046365	monosaccharide catabolic process	40
8	GO:0019320	hexose catabolic process	40
13	GO:0048765	root hair cell differentiation	39
6	GO:0000272	polysaccharide catabolic process	39
6	GO:0035556	intracellular signal transduction	39
7	GO:0019760	glucosinolate metabolic process	39
8	GO:0015698	inorganic anion transport	39
8	GO:0046395	carboxylic acid catabolic process	39
5	GO:0019725	cellular homeostasis	39
12	GO:0048764	trichoblast maturation	39
5	GO:0022603	regulation of anatomical structure morphogenesis	39
5	GO:0016143	S-glycoside metabolic process	39
6	GO:0016054	organic acid catabolic process	39
6	GO:0019757	glycosinolate metabolic process	39
5	GO:0012501	programmed cell death	39
7	GO:0048469	cell maturation	39
4	GO:0009812	flavonoid metabolic process	39
9	GO:0009072	aromatic amino acid family metabolic process	38
9	GO:0016441	posttranscriptional gene silencing	38
5	GO:0010941	regulation of cell death	38
9	GO:0034470	ncRNA processing	38
10	GO:0000724	double-strand break repair via homologous recombination	37
5	GO:0042127	regulation of cell proliferation	37
6	GO:0009832	plant-type cell wall biogenesis	37
5	GO:0019684	photosynthesis, light reaction	37
6	GO:0043067	regulation of programmed cell death	37
9	GO:0000041	transition metal ion transport	37
7	GO:0015994	chlorophyll metabolic process	37
4	GO:0010876	lipid localization	37
5	GO:0033013	tetrapyrrole metabolic process	37
9	GO:0032446	protein modification by small protein conjugation	37
9	GO:0000725	recombinational repair	37
6	GO:0006778	porphyrin-containing compound metabolic process	37
6	GO:0045165	cell fate commitment	37
10	GO:0016567	protein ubiquitination	36
6	GO:0009735	response to cytokinin stimulus	36
7	GO:0001708	cell fate specification	36
9	GO:0009863	salicylic acid mediated signaling pathway	36
7	GO:0007127	meiosis I	36
5	GO:0009698	phenylpropanoid metabolic process	36
11	GO:0048440	carpel development	36
6	GO:0030036	actin cytoskeleton organization	36
7	GO:0034220	ion transmembrane transport	36
10	GO:0035194	posttranscriptional gene silencing by RNA	36
8	GO:0016114	terpenoid biosynthetic process	36
7	GO:0006721	terpenoid metabolic process	36
9	GO:0009161	ribonucleoside monophosphate metabolic process	36
8	GO:0009123	nucleoside monophosphate metabolic process	36
4	GO:0072593	reactive oxygen species metabolic process	36
5	GO:0048585	negative regulation of response to stimulus	36
10	GO:0009167	purine ribonucleoside monophosphate metabolic process	36
8	GO:0071446	cellular response to salicylic acid stimulus	36
9	GO:0009126	purine nucleoside monophosphate metabolic process	36
6	GO:0050801	ion homeostasis	36
10	GO:0048467	gynoecium development	36
10	GO:0019288	isopentenyl diphosphate biosynthetic process, methylerythritol 4-phosphate pathway	35
6	GO:0042545	cell wall modification	35
11	GO:0016246	RNA interference	35
5	GO:0000302	response to reactive oxygen species	35
6	GO:0019682	glyceraldehyde-3-phosphate metabolic process	35
7	GO:0046490	isopentenyl diphosphate metabolic process	35
11	GO:0046034	ATP metabolic process	35
8	GO:0009240	isopentenyl diphosphate biosynthetic process	35
6	GO:0046486	glycerolipid metabolic process	35
5	GO:1901659	glycosyl compound biosynthetic process	35
3	GO:0019953	sexual reproduction	35
6	GO:0034754	cellular hormone metabolic process	35
9	GO:0006090	pyruvate metabolic process	35
9	GO:0016072	rRNA metabolic process	35
7	GO:0010383	cell wall polysaccharide metabolic process	35
10	GO:0006364	rRNA processing	34
9	GO:0006612	protein targeting to membrane	34
6	GO:0009723	response to ethylene stimulus	34
5	GO:0009813	flavonoid biosynthetic process	34
5	GO:0010212	response to ionizing radiation	34
7	GO:0006576	cellular biogenic amine metabolic process	34
5	GO:0042743	hydrogen peroxide metabolic process	34
6	GO:0044106	cellular amine metabolic process	34
5	GO:0031667	response to nutrient levels	34
7	GO:0072657	protein localization to membrane	34
8	GO:0090150	establishment of protein localization to membrane	34
6	GO:0010638	positive regulation of organelle organization	33
7	GO:0009626	plant-type hypersensitive response	33
5	GO:0008202	steroid metabolic process	33
7	GO:0009746	response to hexose stimulus	33
6	GO:0034284	response to monosaccharide stimulus	33
7	GO:0055080	cation homeostasis	33
6	GO:0034050	host programmed cell death induced by symbiont	33
7	GO:0006650	glycerophospholipid metabolic process	33
5	GO:0051130	positive regulation of cellular component organization	33
8	GO:0015995	chlorophyll biosynthetic process	32
9	GO:0015706	nitrate transport	32
10	GO:0006865	amino acid transport	32
8	GO:0006913	nucleocytoplasmic transport	32
4	GO:0002682	regulation of immune system process	32
6	GO:0033014	tetrapyrrole biosynthetic process	32
5	GO:0050776	regulation of immune response	32
7	GO:0051169	nuclear transport	32
6	GO:0080135	regulation of cellular response to stress	32
7	GO:0045088	regulation of innate immune response	32
6	GO:0031669	cellular response to nutrient levels	32
7	GO:0006779	porphyrin-containing compound biosynthetic process	32
8	GO:0010363	regulation of plant-type hypersensitive response	31
7	GO:0009855	determination of bilateral symmetry	31
7	GO:0009744	response to sucrose stimulus	31
12	GO:0006200	ATP catabolic process	31
6	GO:0034976	response to endoplasmic reticulum stress	31
8	GO:0051258	protein polymerization	31
11	GO:0048443	stamen development	31
6	GO:0016311	dephosphorylation	31
7	GO:0009561	megagametogenesis	31
6	GO:0006733	oxidoreduction coenzyme metabolic process	31
6	GO:0009850	auxin metabolic process	31
5	GO:0042430	indole-containing compound metabolic process	31
6	GO:0034285	response to disaccharide stimulus	31
6	GO:0009311	oligosaccharide metabolic process	31
6	GO:0009799	specification of symmetry	31
11	GO:0009169	purine ribonucleoside monophosphate catabolic process	31
10	GO:0048466	androecium development	31
10	GO:0009128	purine nucleoside monophosphate catabolic process	31
10	GO:0009158	ribonucleoside monophosphate catabolic process	31
7	GO:0097306	cellular response to alcohol	31
9	GO:0009125	nucleoside monophosphate catabolic process	31
8	GO:0019761	glucosinolate biosynthetic process	30
5	GO:0010167	response to nitrate	30
6	GO:0009733	response to auxin stimulus	30
6	GO:0009658	chloroplast organization	30
7	GO:0045017	glycerolipid biosynthetic process	30
7	GO:0019758	glycosinolate biosynthetic process	30
5	GO:0032535	regulation of cellular component size	30
4	GO:0090066	regulation of anatomical structure size	30
9	GO:0009063	cellular amino acid catabolic process	30
6	GO:0006694	steroid biosynthetic process	30
6	GO:0016144	S-glycoside biosynthetic process	30
7	GO:0009267	cellular response to starvation	30
6	GO:0042594	response to starvation	30
7	GO:0005984	disaccharide metabolic process	30
6	GO:0010583	response to cyclopentenone	29
8	GO:0009750	response to fructose stimulus	29
13	GO:0048481	ovule development	29
6	GO:0006869	lipid transport	29
9	GO:0010498	proteasomal protein catabolic process	29
10	GO:0006511	ubiquitin-dependent protein catabolic process	29
6	GO:0009739	response to gibberellin stimulus	29
9	GO:0019941	modification-dependent protein catabolic process	29
9	GO:0043549	regulation of kinase activity	29
6	GO:0051338	regulation of transferase activity	29
7	GO:0043632	modification-dependent macromolecule catabolic process	29
9	GO:0001932	regulation of protein phosphorylation	29
12	GO:0035670	plant-type ovary development	29
10	GO:0045859	regulation of protein kinase activity	29
8	GO:0042325	regulation of phosphorylation	29
7	GO:0010027	thylakoid membrane organization	28
6	GO:0050832	defense response to fungus	28
6	GO:0033044	regulation of chromosome organization	28
9	GO:0070838	divalent metal ion transport	28
8	GO:0015672	monovalent inorganic cation transport	28
3	GO:0044706	multi-multicellular organism process	28
10	GO:1901606	alpha-amino acid catabolic process	28
6	GO:0009310	amine catabolic process	28
5	GO:0035966	response to topologically incorrect protein	28
8	GO:0046474	glycerophospholipid biosynthetic process	28
7	GO:0009851	auxin biosynthetic process	28
6	GO:0055082	cellular chemical homeostasis	28
6	GO:0009668	plastid membrane organization	28
8	GO:0072511	divalent inorganic cation transport	28
7	GO:0045488	pectin metabolic process	28
4	GO:0044703	multi-organism reproductive process	28
8	GO:0042402	cellular biogenic amine catabolic process	28
5	GO:0009856	pollination	28
6	GO:0010393	galacturonan metabolic process	28
6	GO:0009407	toxin catabolic process	27
6	GO:0010332	response to gamma radiation	27
14	GO:0048767	root hair elongation	27
10	GO:0006826	iron ion transport	27
7	GO:0009845	seed germination	27
5	GO:0016192	vesicle-mediated transport	27
5	GO:0007276	gamete generation	27
6	GO:1901699	cellular response to nitrogen compound	27
5	GO:0072524	pyridine-containing compound metabolic process	27
3	GO:0002252	immune effector process	27
5	GO:0009404	toxin metabolic process	27
6	GO:0090351	seedling development	27
8	GO:0016071	mRNA metabolic process	27
5	GO:0090487	secondary metabolite catabolic process	27
13	GO:0006098	pentose-phosphate shunt	26
10	GO:0009684	indoleacetic acid biosynthetic process	26
7	GO:0031348	negative regulation of defense response	26
9	GO:0010014	meristem initiation	26
5	GO:0009825	multidimensional cell growth	26
5	GO:0006972	hyperosmotic response	26
10	GO:0010026	trichome differentiation	26
5	GO:0051640	organelle localization	26
7	GO:0006873	cellular ion homeostasis	26
9	GO:0009683	indoleacetic acid metabolic process	26
7	GO:0017038	protein import	26
6	GO:0042435	indole-containing compound biosynthetic process	26
11	GO:0071900	regulation of protein serine/threonine kinase activity	26
12	GO:0006740	NADPH regeneration	26
8	GO:0009451	RNA modification	26
9	GO:0019362	pyridine nucleotide metabolic process	26
10	GO:0046496	nicotinamide nucleotide metabolic process	26
11	GO:0006739	NADP metabolic process	26
10	GO:0019252	starch biosynthetic process	25
10	GO:0007131	reciprocal meiotic recombination	25
12	GO:0000079	regulation of cyclin-dependent protein serine/threonine kinase activity	25
8	GO:0030003	cellular cation homeostasis	25
7	GO:0090305	nucleic acid phosphodiester bond hydrolysis	25
10	GO:0070918	production of small RNA involved in gene silencing by RNA	25
8	GO:0071359	cellular response to dsRNA	25
9	GO:0031050	dsRNA fragmentation	25
6	GO:0042886	amide transport	25
8	GO:0010410	hemicellulose metabolic process	25
9	GO:0035825	reciprocal DNA recombination	25
6	GO:0043331	response to dsRNA	25
4	GO:0032879	regulation of localization	25
4	GO:0080167	response to karrikin	24
12	GO:0030422	production of siRNA involved in RNA interference	24
6	GO:0009699	phenylpropanoid biosynthetic process	24
7	GO:0022604	regulation of cell morphogenesis	24
6	GO:0009798	axis specification	24
5	GO:0009624	response to nematode	23
10	GO:0009862	systemic acquired resistance, salicylic acid mediated signaling pathway	23
7	GO:0006084	acetyl-CoA metabolic process	23
7	GO:0016126	sterol biosynthetic process	23
13	GO:0010267	production of ta-siRNAs involved in RNA interference	23
9	GO:0009867	jasmonic acid mediated signaling pathway	23
9	GO:0046777	protein autophosphorylation	23
12	GO:0035196	production of miRNAs involved in gene silencing by miRNA	23
10	GO:0006606	protein import into nucleus	23
10	GO:0010431	seed maturation	23
5	GO:0009615	response to virus	23
8	GO:0071215	cellular response to abscisic acid stimulus	23
6	GO:0007166	cell surface receptor signaling pathway	23
5	GO:0001558	regulation of cell growth	23
5	GO:0010243	response to organonitrogen compound	23
9	GO:0051170	nuclear import	23
11	GO:0035195	gene silencing by miRNA	23
4	GO:0035383	thioester metabolic process	23
8	GO:0071395	cellular response to jasmonic acid stimulus	23
9	GO:0044744	protein targeting to nucleus	23
6	GO:0016125	sterol metabolic process	23
8	GO:0034504	protein localization to nucleus	23
5	GO:0051093	negative regulation of developmental process	23
6	GO:0006637	acyl-CoA metabolic process	23
5	GO:0051049	regulation of transport	23
5	GO:0006997	nucleus organization	23
6	GO:0010200	response to chitin	22
10	GO:0016117	carotenoid biosynthetic process	22
9	GO:0043481	anthocyanin accumulation in tissues in response to UV light	22
7	GO:0009640	photomorphogenesis	22
11	GO:0010090	trichome morphogenesis	22
9	GO:0009738	abscisic acid mediated signaling pathway	22
8	GO:0051510	regulation of unidimensional cell growth	22
6	GO:0043085	positive regulation of catalytic activity	22
6	GO:0051607	defense response to virus	22
9	GO:0009694	jasmonic acid metabolic process	22
9	GO:0030041	actin filament polymerization	22
6	GO:0045786	negative regulation of cell cycle	22
6	GO:0048868	pollen tube development	22
6	GO:2000377	regulation of reactive oxygen species metabolic process	22
5	GO:0071214	cellular response to abiotic stimulus	22
9	GO:0016116	carotenoid metabolic process	22
4	GO:0044093	positive regulation of molecular function	22
8	GO:0043479	pigment accumulation in tissues in response to UV light	22
4	GO:0043476	pigment accumulation	22
8	GO:0016108	tetraterpenoid metabolic process	22
8	GO:0008154	actin polymerization or depolymerization	22
5	GO:0043480	pigment accumulation in tissues	22
7	GO:0007015	actin filament organization	22
7	GO:0043478	pigment accumulation in response to UV light	22
8	GO:0055065	metal ion homeostasis	22
6	GO:0042436	indole-containing compound catabolic process	22
9	GO:0016109	tetraterpenoid biosynthetic process	22
3	GO:0043473	pigmentation	22
7	GO:0006833	water transport	21
7	GO:0010310	regulation of hydrogen peroxide metabolic process	21
11	GO:0006569	tryptophan catabolic process	21
10	GO:0010440	stomatal lineage progression	21
9	GO:0009944	polarity specification of adaxial/abaxial axis	21
7	GO:0010218	response to far red light	21
7	GO:0010051	xylem and phloem pattern formation	21
3	GO:0007623	circadian rhythm	21
7	GO:0045132	meiotic chromosome segregation	21
6	GO:0042542	response to hydrogen peroxide	21
8	GO:0006470	protein dephosphorylation	21
9	GO:0030243	cellulose metabolic process	21
9	GO:0045491	xylan metabolic process	21
9	GO:0032392	DNA geometric change	21
6	GO:0042044	fluid transport	21
9	GO:0046218	indolalkylamine catabolic process	21
2	GO:0048511	rhythmic process	21
10	GO:1901068	guanosine-containing compound metabolic process	21
8	GO:0006586	indolalkylamine metabolic process	21
7	GO:0065001	specification of axis polarity	21
8	GO:0009943	adaxial/abaxial axis specification	21
10	GO:0006568	tryptophan metabolic process	21
10	GO:0009074	aromatic amino acid family catabolic process	21
7	GO:0009955	adaxial/abaxial pattern specification	21
8	GO:0051273	beta-glucan metabolic process	21
9	GO:0009860	pollen tube growth	20
8	GO:0000023	maltose metabolic process	20
12	GO:0006184	GTP catabolic process	20
12	GO:0048653	anther development	20
10	GO:0032508	DNA duplex unwinding	20
9	GO:0006399	tRNA metabolic process	20
5	GO:0010087	phloem or xylem histogenesis	20
7	GO:0016131	brassinosteroid metabolic process	20
6	GO:0009966	regulation of signal transduction	20
5	GO:0010646	regulation of cell communication	20
11	GO:0046039	GTP metabolic process	20
6	GO:0016128	phytosteroid metabolic process	20
9	GO:0055076	transition metal ion homeostasis	20
8	GO:0018193	peptidyl-amino acid modification	20
11	GO:1901069	guanosine-containing compound catabolic process	20
4	GO:0023051	regulation of signaling	20
8	GO:0006857	oligopeptide transport	19
8	GO:0010207	photosystem II assembly	19
7	GO:0006457	protein folding	19
11	GO:0043161	proteasomal ubiquitin-dependent protein catabolic process	19
8	GO:0071370	cellular response to gibberellin stimulus	19
10	GO:0030833	regulation of actin filament polymerization	19
7	GO:0043254	regulation of protein complex assembly	19
5	GO:0032970	regulation of actin filament-based process	19
3	GO:0044419	interspecies interaction between organisms	19
4	GO:0044403	symbiosis, encompassing mutualism through parasitism	19
9	GO:0032271	regulation of protein polymerization	19
7	GO:0032956	regulation of actin cytoskeleton organization	19
7	GO:0015833	peptide transport	19
8	GO:0030832	regulation of actin filament length	19
6	GO:0051493	regulation of cytoskeleton organization	19
4	GO:0044087	regulation of cellular component biogenesis	19
9	GO:0008064	regulation of actin polymerization or depolymerization	19
7	GO:0010114	response to red light	18
6	GO:0001666	response to hypoxia	18
8	GO:0045490	pectin catabolic process	18
9	GO:0016444	somatic cell DNA recombination	18
12	GO:0045010	actin nucleation	18
6	GO:0042538	hyperosmotic salinity response	18
8	GO:0007169	transmembrane receptor protein tyrosine kinase signaling pathway	18
6	GO:0007062	sister chromatid cohesion	18
10	GO:0009695	jasmonic acid biosynthetic process	18
8	GO:0016132	brassinosteroid biosynthetic process	18
6	GO:0009637	response to blue light	18
6	GO:0000160	phosphorelay signal transduction system	18
7	GO:0043269	regulation of ion transport	18
7	GO:0046390	ribose phosphate biosynthetic process	18
10	GO:0090329	regulation of DNA-dependent DNA replication	18
7	GO:0007167	enzyme linked receptor protein signaling pathway	18
7	GO:0070192	chromosome organization involved in meiosis	18
11	GO:0030838	positive regulation of actin filament polymerization	18
4	GO:0070482	response to oxygen levels	18
7	GO:0051495	positive regulation of cytoskeleton organization	18
5	GO:0036293	response to decreased oxygen levels	18
7	GO:0016129	phytosteroid biosynthetic process	18
8	GO:0031334	positive regulation of protein complex assembly	18
10	GO:0009260	ribonucleotide biosynthetic process	18
10	GO:0032273	positive regulation of protein polymerization	18
6	GO:0010089	xylem development	17
8	GO:0010106	cellular response to iron ion starvation	17
8	GO:0007129	synapsis	17
6	GO:0019216	regulation of lipid metabolic process	17
6	GO:0015931	nucleobase-containing compound transport	17
6	GO:0009962	regulation of flavonoid biosynthetic process	17
6	GO:0009642	response to light intensity	17
4	GO:0022412	cellular process involved in reproduction in multicellular organism	17
6	GO:0070085	glycosylation	17
5	GO:0051701	interaction with host	17
4	GO:0035821	modification of morphology or physiology of other organism	17
6	GO:0051656	establishment of organelle localization	17
9	GO:0048439	flower morphogenesis	16
10	GO:0009957	epidermal cell fate specification	16
5	GO:0007267	cell-cell signaling	16
9	GO:0006655	phosphatidylglycerol biosynthetic process	16
9	GO:0016556	mRNA modification	16
10	GO:0009740	gibberellic acid mediated signaling pathway	16
11	GO:0048825	cotyledon development	16
7	GO:0010224	response to UV-B	16
4	GO:0007155	cell adhesion	16
10	GO:0006816	calcium ion transport	16
9	GO:0070646	protein modification by small protein removal	16
8	GO:0007088	regulation of mitosis	16
5	GO:0072527	pyrimidine-containing compound metabolic process	16
8	GO:0046471	phosphatidylglycerol metabolic process	16
5	GO:0007005	mitochondrion organization	16
2	GO:0022610	biological adhesion	16
7	GO:0051783	regulation of nuclear division	16
9	GO:0010476	gibberellin mediated signaling pathway	16
8	GO:0009616	virus induced gene silencing	15
11	GO:0010162	seed dormancy process	15
6	GO:0007000	nucleolus organization	15
11	GO:0006268	DNA unwinding involved in DNA replication	15
8	GO:0009926	auxin polar transport	15
6	GO:0009741	response to brassinosteroid stimulus	15
9	GO:0030071	regulation of mitotic metaphase/anaphase transition	15
7	GO:0006839	mitochondrial transport	15
9	GO:0009696	salicylic acid metabolic process	15
11	GO:0032776	DNA methylation on cytosine	15
6	GO:0006984	ER-nucleus signaling pathway	15
7	GO:0010948	negative regulation of cell cycle process	15
7	GO:0060918	auxin transport	15
8	GO:0032269	negative regulation of cellular protein metabolic process	15
6	GO:0044003	modification by symbiont of host morphology or physiology	15
5	GO:0051817	modification of morphology or physiology of other organism involved in symbiotic interaction	15
7	GO:0044784	metaphase/anaphase transition of cell cycle	15
3	GO:0022611	dormancy process	15
6	GO:0009914	hormone transport	15
8	GO:0035303	regulation of dephosphorylation	15
8	GO:0007091	metaphase/anaphase transition of mitotic cell cycle	15
5	GO:0042537	benzene-containing compound metabolic process	15
7	GO:0051248	negative regulation of protein metabolic process	15
6	GO:0045595	regulation of cell differentiation	15
6	GO:0052249	modulation of RNA levels in other organism involved in symbiotic interaction	15
8	GO:1902099	regulation of metaphase/anaphase transition of cell cycle	15
7	GO:0052018	modulation by symbiont of RNA levels in host	15
7	GO:0046364	monosaccharide biosynthetic process	15
5	GO:0046283	anthocyanin-containing compound metabolic process	15
11	GO:0042991	transcription factor import into nucleus	14
9	GO:0035304	regulation of protein dephosphorylation	14
9	GO:0030968	endoplasmic reticulum unfolded protein response	14
7	GO:0006863	purine nucleobase transport	14
6	GO:0051788	response to misfolded protein	14
8	GO:0009902	chloroplast relocation	14
5	GO:0042335	cuticle development	14
8	GO:0043248	proteasome assembly	14
9	GO:0010182	sugar mediated signaling pathway	14
10	GO:0010214	seed coat development	14
10	GO:0045492	xylan biosynthetic process	14
10	GO:0010413	glucuronoxylan metabolic process	14
9	GO:0006875	cellular metal ion homeostasis	14
8	GO:0006417	regulation of translation	14
9	GO:0008380	RNA splicing	14
8	GO:0019319	hexose biosynthetic process	14
10	GO:0030261	chromosome condensation	14
8	GO:0000070	mitotic sister chromatid segregation	14
7	GO:0035967	cellular response to topologically incorrect protein	14
7	GO:0044275	cellular carbohydrate catabolic process	14
8	GO:0034620	cellular response to unfolded protein	14
9	GO:0070592	cell wall polysaccharide biosynthetic process	14
6	GO:0006986	response to unfolded protein	14
7	GO:0071322	cellular response to carbohydrate stimulus	14
3	GO:0044764	multi-organism cellular process	14
6	GO:0015851	nucleobase transport	14
7	GO:0051667	establishment of plastid localization	14
6	GO:0000819	sister chromatid segregation	14
8	GO:0044038	cell wall macromolecule biosynthetic process	14
7	GO:0070589	cellular component macromolecule biosynthetic process	14
6	GO:0051644	plastid localization	14
8	GO:0009756	carbohydrate mediated signaling	14
11	GO:0031408	oxylipin biosynthetic process	13
7	GO:0009644	response to high light intensity	13
8	GO:0042631	cellular response to water deprivation	13
11	GO:0007076	mitotic chromosome condensation	13
9	GO:0019375	galactolipid biosynthetic process	13
5	GO:0009294	DNA mediated transformation	13
5	GO:0007030	Golgi organization	13
10	GO:0045036	protein targeting to chloroplast	13
11	GO:0006636	unsaturated fatty acid biosynthetic process	13
10	GO:0009697	salicylic acid biosynthetic process	13
12	GO:0032875	regulation of DNA endoreduplication	13
7	GO:0009827	plant-type cell wall modification	13
5	GO:0006766	vitamin metabolic process	13
6	GO:0009108	coenzyme biosynthetic process	13
9	GO:0009225	nucleotide-sugar metabolic process	13
10	GO:0006221	pyrimidine nucleotide biosynthetic process	13
5	GO:0022900	electron transport chain	13
4	GO:0009292	genetic transfer	13
10	GO:0031407	oxylipin metabolic process	13
7	GO:0071462	cellular response to water stimulus	13
7	GO:0045596	negative regulation of cell differentiation	13
6	GO:0006643	membrane lipid metabolic process	13
3	GO:0051606	detection of stimulus	13
9	GO:0072596	establishment of protein localization to chloroplast	13
9	GO:0006575	cellular modified amino acid metabolic process	13
6	GO:0006818	hydrogen transport	13
7	GO:0006664	glycolipid metabolic process	13
9	GO:0015992	proton transport	13
6	GO:0072528	pyrimidine-containing compound biosynthetic process	13
10	GO:0033559	unsaturated fatty acid metabolic process	13
8	GO:0019374	galactolipid metabolic process	13
8	GO:0009247	glycolipid biosynthetic process	13
9	GO:0031400	negative regulation of protein modification process	13
8	GO:0043648	dicarboxylic acid metabolic process	13
9	GO:0006220	pyrimidine nucleotide metabolic process	13
8	GO:0072598	protein localization to chloroplast	13
7	GO:0046467	membrane lipid biosynthetic process	13
11	GO:0009220	pyrimidine ribonucleotide biosynthetic process	12
6	GO:0006949	syncytium formation	12
8	GO:0006486	protein glycosylation	12
10	GO:0006626	protein targeting to mitochondrion	12
6	GO:0008361	regulation of cell size	12
6	GO:0016226	iron-sulfur cluster assembly	12
8	GO:0000165	MAPK cascade	12
9	GO:0009736	cytokinin mediated signaling pathway	12
10	GO:0009073	aromatic amino acid family biosynthetic process	12
8	GO:0009749	response to glucose stimulus	12
4	GO:0007568	aging	12
4	GO:0043900	regulation of multi-organism process	12
5	GO:0016042	lipid catabolic process	12
9	GO:0051168	nuclear export	12
5	GO:0031163	metallo-sulfur cluster assembly	12
6	GO:0015893	drug transport	12
6	GO:0000075	cell cycle checkpoint	12
5	GO:0042180	cellular ketone metabolic process	12
10	GO:0009218	pyrimidine ribonucleotide metabolic process	12
4	GO:0009606	tropism	12
7	GO:0046890	regulation of lipid biosynthetic process	12
7	GO:0007243	intracellular protein kinase cascade	12
9	GO:0072655	establishment of protein localization to mitochondrion	12
6	GO:0009100	glycoprotein metabolic process	12
8	GO:1901988	negative regulation of cell cycle phase transition	12
7	GO:0043413	macromolecule glycosylation	12
5	GO:0060249	anatomical structure homeostasis	12
8	GO:0070585	protein localization to mitochondrion	12
7	GO:0019932	second-messenger-mediated signaling	12
9	GO:1901991	negative regulation of mitotic cell cycle phase transition	12
6	GO:0032200	telomere organization	12
6	GO:0009767	photosynthetic electron transport chain	12
4	GO:0042493	response to drug	12
7	GO:0009101	glycoprotein biosynthetic process	12
8	GO:0071368	cellular response to cytokinin stimulus	12
8	GO:0000723	telomere maintenance	12
6	GO:0019751	polyol metabolic process	12
6	GO:0045454	cell redox homeostasis	11
7	GO:0006855	drug transmembrane transport	11
10	GO:0042793	transcription from plastid promoter	11
10	GO:0006096	glycolysis	11
7	GO:0009269	response to desiccation	11
8	GO:0009560	embryo sac egg cell differentiation	11
9	GO:0032204	regulation of telomere maintenance	11
10	GO:0000914	phragmoplast assembly	11
8	GO:0019722	calcium-mediated signaling	11
9	GO:0043247	telomere maintenance in response to DNA damage	11
11	GO:0043090	amino acid import	11
9	GO:0009873	ethylene mediated signaling pathway	11
8	GO:0048528	post-embryonic root development	11
8	GO:0006338	chromatin remodeling	11
11	GO:0006563	L-serine metabolic process	11
11	GO:0006544	glycine metabolic process	11
7	GO:0048193	Golgi vesicle transport	11
6	GO:0009808	lignin metabolic process	11
8	GO:0019827	stem cell maintenance	11
11	GO:0006418	tRNA aminoacylation for protein translation	11
6	GO:0007292	female gamete generation	11
10	GO:0043039	tRNA aminoacylation	11
7	GO:0051247	positive regulation of protein metabolic process	11
10	GO:0009064	glutamine family amino acid metabolic process	11
9	GO:1902407	assembly of actomyosin apparatus involved in mitotic cytokinesis	11
10	GO:0009066	aspartate family amino acid metabolic process	11
6	GO:0072522	purine-containing compound biosynthetic process	11
6	GO:0051336	regulation of hydrolase activity	11
10	GO:0046916	cellular transition metal ion homeostasis	11
9	GO:0043038	amino acid activation	11
7	GO:0034614	cellular response to reactive oxygen species	11
11	GO:0009067	aspartate family amino acid biosynthetic process	11
8	GO:0000912	assembly of actomyosin apparatus involved in cytokinesis	11
8	GO:2000280	regulation of root development	11
8	GO:0071369	cellular response to ethylene stimulus	11
6	GO:0034599	cellular response to oxidative stress	11
5	GO:0032844	regulation of homeostatic process	11
6	GO:0048863	stem cell differentiation	11
7	GO:0031032	actomyosin structure organization	11
7	GO:0048864	stem cell development	11
5	GO:0030048	actin filament-based movement	10
6	GO:0010039	response to iron ion	10
9	GO:0006094	gluconeogenesis	10
7	GO:0009963	positive regulation of flavonoid biosynthetic process	10
9	GO:0009934	regulation of meristem structural organization	10
8	GO:0016036	cellular response to phosphate starvation	10
12	GO:0010424	DNA methylation on cytosine within a CG sequence	10
10	GO:0019243	methylglyoxal catabolic process to D-lactate	10
6	GO:0009718	anthocyanin-containing compound biosynthetic process	10
10	GO:0000038	very long-chain fatty acid metabolic process	10
7	GO:0007140	male meiosis	10
10	GO:0055072	iron ion homeostasis	10
4	GO:0009612	response to mechanical stimulus	10
6	GO:0045333	cellular respiration	10
9	GO:0010074	maintenance of meristem identity	10
9	GO:0060968	regulation of gene silencing	10
8	GO:0070301	cellular response to hydrogen peroxide	10
8	GO:0031365	N-terminal protein amino acid modification	10
6	GO:0044242	cellular lipid catabolic process	10
12	GO:0071901	negative regulation of protein serine/threonine kinase activity	10
8	GO:0071365	cellular response to auxin stimulus	10
7	GO:0010563	negative regulation of phosphorus metabolic process	10
8	GO:0046488	phosphatidylinositol metabolic process	10
9	GO:0042326	negative regulation of phosphorylation	10
4	GO:0010191	mucilage metabolic process	10
10	GO:0033673	negative regulation of kinase activity	10
7	GO:0048581	negative regulation of post-embryonic development	10
5	GO:0009894	regulation of catabolic process	10
9	GO:0006089	lactate metabolic process	10
6	GO:0046189	phenol-containing compound biosynthetic process	10
11	GO:0006469	negative regulation of protein kinase activity	10
7	GO:0051348	negative regulation of transferase activity	10
5	GO:0051129	negative regulation of cellular component organization	10
5	GO:0009438	methylglyoxal metabolic process	10
5	GO:0043455	regulation of secondary metabolic process	10
5	GO:0023057	negative regulation of signaling	10
8	GO:0032270	positive regulation of cellular protein metabolic process	10
10	GO:0045841	negative regulation of mitotic metaphase/anaphase transition	10
9	GO:1902100	negative regulation of metaphase/anaphase transition of cell cycle	10
10	GO:0001933	negative regulation of protein phosphorylation	10
4	GO:0009629	response to gravity	10
6	GO:0010639	negative regulation of organelle organization	10
9	GO:0045839	negative regulation of mitosis	10
5	GO:0015980	energy derivation by oxidation of organic compounds	10
8	GO:0045936	negative regulation of phosphate metabolic process	10
7	GO:0009968	negative regulation of signal transduction	10
6	GO:0010648	negative regulation of cell communication	10
9	GO:0051053	negative regulation of DNA metabolic process	10
5	GO:0051241	negative regulation of multicellular organismal process	10
5	GO:0018958	phenol-containing compound metabolic process	10
6	GO:0051596	methylglyoxal catabolic process	10
5	GO:0046185	aldehyde catabolic process	10
8	GO:0051784	negative regulation of nuclear division	10
10	GO:0009910	negative regulation of flower development	9
13	GO:0045736	negative regulation of cyclin-dependent protein serine/threonine kinase activity	9
8	GO:0052546	cell wall pectin metabolic process	9
5	GO:0061025	membrane fusion	9
10	GO:0010155	regulation of proton transport	9
8	GO:0042138	meiotic DNA double-strand break formation	9
7	GO:0009773	photosynthetic electron transport in photosystem I	9
11	GO:0030244	cellulose biosynthetic process	9
12	GO:0006546	glycine catabolic process	9
10	GO:0052541	plant-type cell wall cellulose metabolic process	9
11	GO:0010388	cullin deneddylation	9
10	GO:0009062	fatty acid catabolic process	9
9	GO:0001510	RNA methylation	9
6	GO:0009567	double fertilization forming a zygote and endosperm	9
9	GO:0010411	xyloglucan metabolic process	9
5	GO:0009630	gravitropism	9
7	GO:0010023	proanthocyanidin biosynthetic process	9
10	GO:0006164	purine nucleotide biosynthetic process	9
7	GO:0009690	cytokinin metabolic process	9
8	GO:0050658	RNA transport	9
6	GO:0031329	regulation of cellular catabolic process	9
5	GO:0051236	establishment of RNA localization	9
11	GO:0009071	serine family amino acid catabolic process	9
10	GO:0007093	mitotic cell cycle checkpoint	9
7	GO:0050657	nucleic acid transport	9
6	GO:0030258	lipid modification	9
10	GO:0051274	beta-glucan biosynthetic process	9
7	GO:0071482	cellular response to light stimulus	9
5	GO:2000242	negative regulation of reproductive process	9
6	GO:0071478	cellular response to radiation	9
10	GO:0000338	protein deneddylation	9
4	GO:0006403	RNA localization	9
6	GO:0007349	cellularization	9
9	GO:0006397	mRNA processing	9
10	GO:0006405	RNA export from nucleus	9
9	GO:0072329	monocarboxylic acid catabolic process	9
5	GO:0009566	fertilization	9
7	GO:0043069	negative regulation of programmed cell death	8
5	GO:0009408	response to heat	8
12	GO:0090116	C-5 methylation of cytosine	8
5	GO:0019915	lipid storage	8
7	GO:0007020	microtubule nucleation	8
7	GO:0009556	microsporogenesis	8
8	GO:0006888	ER to Golgi vesicle-mediated transport	8
11	GO:0006406	mRNA export from nucleus	8
6	GO:0050826	response to freezing	8
10	GO:0006499	N-terminal protein myristoylation	8
10	GO:0009742	brassinosteroid mediated signaling pathway	8
9	GO:0042744	hydrogen peroxide catabolic process	8
5	GO:0051302	regulation of cell division	8
9	GO:0009734	auxin mediated signaling pathway	8
9	GO:0006301	postreplication repair	8
10	GO:0009686	gibberellin biosynthetic process	8
9	GO:0048527	lateral root development	8
11	GO:0031507	heterochromatin assembly	8
6	GO:0030865	cortical cytoskeleton organization	8
7	GO:0055046	microgametogenesis	8
12	GO:0000398	mRNA splicing, via spliceosome	8
6	GO:0015748	organophosphate ester transport	8
6	GO:0051445	regulation of meiotic cell cycle	8
6	GO:0009648	photoperiodism	8
6	GO:0000741	karyogamy	8
9	GO:0010449	root meristem growth	8
6	GO:0009110	vitamin biosynthetic process	8
8	GO:0006497	protein lipidation	8
8	GO:0071367	cellular response to brassinosteroid stimulus	8
8	GO:0006595	polyamine metabolic process	8
6	GO:0048545	response to steroid hormone stimulus	8
5	GO:0048284	organelle fusion	8
7	GO:0070828	heterochromatin organization	8
6	GO:0060548	negative regulation of cell death	8
8	GO:0043543	protein acylation	8
4	GO:0033037	polysaccharide localization	8
9	GO:0043401	steroid hormone mediated signaling pathway	8
11	GO:0000377	RNA splicing, via transesterification reactions with bulged adenosine as nucleophile	8
4	GO:0009581	detection of external stimulus	8
6	GO:0042157	lipoprotein metabolic process	8
9	GO:0009685	gibberellin metabolic process	8
10	GO:0000375	RNA splicing, via transesterification reactions	8
6	GO:0048236	plant-type spore development	8
5	GO:0052545	callose localization	8
7	GO:0042158	lipoprotein biosynthetic process	8
9	GO:0051028	mRNA transport	8
8	GO:0016101	diterpenoid metabolic process	8
9	GO:0018377	protein myristoylation	8
9	GO:0006498	N-terminal protein lipidation	8
9	GO:0016102	diterpenoid biosynthetic process	8
8	GO:0071383	cellular response to steroid hormone stimulus	8
9	GO:0010197	polar nucleus fusion	7
4	GO:0010025	wax biosynthetic process	7
9	GO:0010150	leaf senescence	7
6	GO:0010043	response to zinc ion	7
10	GO:0016579	protein deubiquitination	7
10	GO:0010082	regulation of root meristem growth	7
11	GO:0010216	maintenance of DNA methylation	7
9	GO:0006598	polyamine catabolic process	7
11	GO:0010417	glucuronoxylan biosynthetic process	7
12	GO:0007094	mitotic spindle assembly checkpoint	7
10	GO:0042398	cellular modified amino acid biosynthetic process	7
6	GO:0002237	response to molecule of bacterial origin	7
7	GO:0080170	hydrogen peroxide transmembrane transport	7
8	GO:0009691	cytokinin biosynthetic process	7
9	GO:0048573	photoperiodism, flowering	7
6	GO:0009765	photosynthesis, light harvesting	7
5	GO:0009625	response to insect	7
8	GO:0010029	regulation of seed germination	7
5	GO:0010192	mucilage biosynthetic process	7
11	GO:2000104	negative regulation of DNA-dependent DNA replication	7
6	GO:0052542	defense response by callose deposition	7
8	GO:0005985	sucrose metabolic process	7
7	GO:0007264	small GTPase mediated signal transduction	7
7	GO:0031122	cytoplasmic microtubule organization	7
11	GO:0006536	glutamate metabolic process	7
9	GO:0046470	phosphatidylcholine metabolic process	7
6	GO:2000762	regulation of phenylpropanoid metabolic process	7
9	GO:0006813	potassium ion transport	7
7	GO:0010208	pollen wall assembly	7
7	GO:1900140	regulation of seedling development	7
7	GO:0010260	organ senescence	7
6	GO:0010927	cellular component assembly involved in morphogenesis	7
7	GO:2001252	positive regulation of chromosome organization	7
10	GO:0008156	negative regulation of DNA replication	7
8	GO:0042439	ethanolamine-containing compound metabolic process	7
8	GO:0009559	embryo sac central cell differentiation	7
5	GO:0002831	regulation of response to biotic stimulus	7
9	GO:0045682	regulation of epidermis development	7
11	GO:0071174	mitotic spindle checkpoint	7
3	GO:0010166	wax metabolic process	7
6	GO:0009875	pollen-pistil interaction	7
8	GO:0071173	spindle assembly checkpoint	7
4	GO:0009582	detection of abiotic stimulus	7
7	GO:0031577	spindle checkpoint	7
10	GO:0006835	dicarboxylic acid transport	7
5	GO:0048584	positive regulation of response to stimulus	7
7	GO:0046173	polyol biosynthetic process	7
5	GO:0051094	positive regulation of developmental process	7
5	GO:0071826	ribonucleoprotein complex subunit organization	7
7	GO:1902275	regulation of chromatin organization	7
6	GO:0010565	regulation of cellular ketone metabolic process	7
7	GO:0022618	ribonucleoprotein complex assembly	7
13	GO:0031935	regulation of chromatin silencing	7
7	GO:0043647	inositol phosphate metabolic process	7
10	GO:0045493	xylan catabolic process	6
9	GO:0006265	DNA topological change	6
6	GO:0051646	mitochondrion localization	6
9	GO:0045727	positive regulation of translation	6
10	GO:0006656	phosphatidylcholine biosynthetic process	6
8	GO:0010584	pollen exine formation	6
11	GO:0071421	manganese ion transmembrane transport	6
8	GO:0006349	regulation of gene expression by genetic imprinting	6
10	GO:0010492	maintenance of shoot apical meristem identity	6
13	GO:0006535	cysteine biosynthetic process from serine	6
5	GO:0030010	establishment of cell polarity	6
9	GO:0010264	myo-inositol hexakisphosphate biosynthetic process	6
12	GO:0009086	methionine biosynthetic process	6
9	GO:0006661	phosphatidylinositol biosynthetic process	6
8	GO:0018298	protein-chromophore linkage	6
6	GO:0051645	Golgi localization	6
6	GO:0060151	peroxisome localization	6
12	GO:0009088	threonine biosynthetic process	6
7	GO:0009834	secondary cell wall biogenesis	6
15	GO:0090309	positive regulation of methylation-dependent chromatin silencing	6
7	GO:0048544	recognition of pollen	6
7	GO:0009809	lignin biosynthetic process	6
6	GO:0045787	positive regulation of cell cycle	6
6	GO:0031537	regulation of anthocyanin metabolic process	6
11	GO:0048359	mucilage metabolic process involved in seed coat development	6
12	GO:0010093	specification of floral organ identity	6
10	GO:0055071	manganese ion homeostasis	6
12	GO:0015743	malate transport	6
15	GO:0043547	positive regulation of GTPase activity	6
11	GO:0015740	C4-dicarboxylate transport	6
4	GO:0008037	cell recognition	6
10	GO:0009226	nucleotide-sugar biosynthetic process	6
9	GO:0006140	regulation of nucleotide metabolic process	6
9	GO:0010092	specification of organ identity	6
11	GO:0009152	purine ribonucleotide biosynthetic process	6
7	GO:0042364	water-soluble vitamin biosynthetic process	6
14	GO:0031937	positive regulation of chromatin silencing	6
14	GO:0090308	regulation of methylation-dependent chromatin silencing	6
10	GO:1900542	regulation of purine nucleotide metabolic process	6
9	GO:0009142	nucleoside triphosphate biosynthetic process	6
8	GO:0033517	myo-inositol hexakisphosphate metabolic process	6
7	GO:0051345	positive regulation of hydrolase activity	6
8	GO:0009118	regulation of nucleoside metabolic process	6
11	GO:0006555	methionine metabolic process	6
6	GO:0048232	male gamete generation	6
10	GO:0006828	manganese ion transport	6
5	GO:0009900	dehiscence	6
4	GO:0007163	establishment or maintenance of cell polarity	6
6	GO:0006767	water-soluble vitamin metabolic process	6
11	GO:0006566	threonine metabolic process	6
14	GO:0043087	regulation of GTPase activity	6
7	GO:0046885	regulation of hormone biosynthetic process	6
5	GO:0043094	cellular metabolic compound salvage	6
11	GO:0009084	glutamine family amino acid biosynthetic process	6
5	GO:0051240	positive regulation of multicellular organismal process	6
11	GO:0006560	proline metabolic process	6
11	GO:0033121	regulation of purine nucleotide catabolic process	6
10	GO:0030811	regulation of nucleotide catabolic process	6
8	GO:0032958	inositol phosphate biosynthetic process	6
10	GO:0015718	monocarboxylic acid transport	6
6	GO:0032350	regulation of hormone metabolic process	6
6	GO:1900376	regulation of secondary metabolite biosynthetic process	6
13	GO:0033124	regulation of GTP catabolic process	6
6	GO:0071514	genetic imprinting	6
13	GO:0009089	lysine biosynthetic process via diaminopimelate	5
11	GO:0006879	cellular iron ion homeostasis	5
9	GO:0006782	protoporphyrinogen IX biosynthetic process	5
10	GO:0009960	endosperm development	5
11	GO:0010069	zygote asymmetric cytokinesis in embryo sac	5
7	GO:0010342	endosperm cellularization	5
8	GO:0048235	pollen sperm cell differentiation	5
6	GO:0009610	response to symbiotic fungus	5
6	GO:0070417	cellular response to cold	5
6	GO:0009958	positive gravitropism	5
6	GO:0009853	photorespiration	5
6	GO:0010193	response to ozone	5
5	GO:0002679	respiratory burst involved in defense response	5
7	GO:0023014	signal transduction by phosphorylation	5
11	GO:0070574	cadmium ion transmembrane transport	5
8	GO:2000029	regulation of proanthocyanidin biosynthetic process	5
6	GO:0010252	auxin homeostasis	5
6	GO:0010048	vernalization response	5
7	GO:0007050	cell cycle arrest	5
10	GO:0045332	phospholipid translocation	5
11	GO:0010262	somatic embryogenesis	5
9	GO:0005983	starch catabolic process	5
7	GO:0009817	defense response to fungus, incompatible interaction	5
6	GO:0050665	hydrogen peroxide biosynthetic process	5
8	GO:0043622	cortical microtubule organization	5
13	GO:0000387	spliceosomal snRNP assembly	5
10	GO:0016926	protein desumoylation	5
4	GO:0009410	response to xenobiotic stimulus	5
7	GO:0040020	regulation of meiosis	5
17	GO:0032321	positive regulation of Rho GTPase activity	5
10	GO:0009106	lipoate metabolic process	5
9	GO:0006814	sodium ion transport	5
4	GO:0015977	carbon fixation	5
9	GO:0010017	red or far-red light signaling pathway	5
7	GO:0007135	meiosis II	5
7	GO:0034440	lipid oxidation	5
7	GO:0071668	plant-type cell wall assembly	5
7	GO:0042547	cell wall modification involved in multidimensional cell growth	5
13	GO:0048658	anther wall tapetum development	5
8	GO:0044070	regulation of anion transport	5
12	GO:0031145	anaphase-promoting complex-dependent proteasomal ubiquitin-dependent protein catabolic process	5
8	GO:0090501	RNA phosphodiester bond hydrolysis	5
6	GO:1901401	regulation of tetrapyrrole metabolic process	5
8	GO:0052543	callose deposition in cell wall	5
12	GO:0009085	lysine biosynthetic process	5
7	GO:0009313	oligosaccharide catabolic process	5
8	GO:0007265	Ras protein signal transduction	5
7	GO:0052386	cell wall thickening	5
11	GO:0006553	lysine metabolic process	5
16	GO:0032320	positive regulation of Ras GTPase activity	5
8	GO:0071489	cellular response to red or far red light	5
7	GO:0034204	lipid translocation	5
6	GO:0097035	regulation of membrane lipid distribution	5
7	GO:1901663	quinone biosynthetic process	5
2	GO:0040011	locomotion	5
9	GO:0009124	nucleoside monophosphate biosynthetic process	5
8	GO:0006783	heme biosynthetic process	5
9	GO:0007266	Rho protein signal transduction	5
9	GO:0042451	purine nucleoside biosynthetic process	5
10	GO:0035023	regulation of Rho protein signal transduction	5
6	GO:1901419	regulation of response to alcohol	5
15	GO:0032318	regulation of Ras GTPase activity	5
7	GO:0009251	glucan catabolic process	5
5	GO:0048729	tissue morphogenesis	5
5	GO:0008356	asymmetric cell division	5
8	GO:0044247	cellular polysaccharide catabolic process	5
7	GO:0046501	protoporphyrinogen IX metabolic process	5
9	GO:0018208	peptidyl-proline modification	5
6	GO:0042181	ketone biosynthetic process	5
5	GO:0042375	quinone cofactor metabolic process	5
9	GO:0046451	diaminopimelate metabolic process	5
10	GO:0009127	purine nucleoside monophosphate biosynthetic process	5
6	GO:1901661	quinone metabolic process	5
11	GO:0009168	purine ribonucleoside monophosphate biosynthetic process	5
5	GO:1901616	organic hydroxy compound catabolic process	5
9	GO:0042455	ribonucleoside biosynthetic process	5
5	GO:0009608	response to symbiont	5
16	GO:0032319	regulation of Rho GTPase activity	5
6	GO:0070726	cell wall assembly	5
6	GO:0010070	zygote asymmetric cell division	5
7	GO:0046174	polyol catabolic process	5
9	GO:0015914	phospholipid transport	5
8	GO:0046352	disaccharide catabolic process	5
8	GO:0051056	regulation of small GTPase mediated signal transduction	5
9	GO:0046578	regulation of Ras protein signal transduction	5
10	GO:0015691	cadmium ion transport	5
7	GO:0048582	positive regulation of post-embryonic development	5
10	GO:0046129	purine ribonucleoside biosynthetic process	5
10	GO:0009156	ribonucleoside monophosphate biosynthetic process	5
6	GO:0046164	alcohol catabolic process	5
4	GO:0045730	respiratory burst	5
10	GO:0009787	regulation of abscisic acid mediated signaling pathway	5
7	GO:0045426	quinone cofactor biosynthetic process	5
7	GO:0042168	heme metabolic process	5
8	GO:0009163	nucleoside biosynthetic process	5
11	GO:0070588	calcium ion transmembrane transport	4
9	GO:0045226	extracellular polysaccharide biosynthetic process	4
12	GO:0015824	proline transport	4
9	GO:0010951	negative regulation of endopeptidase activity	4
11	GO:0071805	potassium ion transmembrane transport	4
11	GO:0010105	negative regulation of ethylene mediated signaling pathway	4
9	GO:2000012	regulation of auxin polar transport	4
7	GO:0009772	photosynthetic electron transport in photosystem II	4
9	GO:0048730	epidermis morphogenesis	4
7	GO:0010183	pollen tube guidance	4
9	GO:0006284	base-excision repair	4
10	GO:0000394	RNA splicing, via endonucleolytic cleavage and ligation	4
9	GO:0019853	L-ascorbic acid biosynthetic process	4
13	GO:0071423	malate transmembrane transport	4
6	GO:0009631	cold acclimation	4
11	GO:0010052	guard cell differentiation	4
8	GO:0080022	primary root development	4
9	GO:0006817	phosphate ion transport	4
9	GO:0052544	defense response by callose deposition in cell wall	4
8	GO:0009558	embryo sac cellularization	4
11	GO:0010253	UDP-rhamnose biosynthetic process	4
6	GO:0008284	positive regulation of cell proliferation	4
12	GO:0006561	proline biosynthetic process	4
10	GO:0000413	protein peptidyl-prolyl isomerization	4
12	GO:0031508	centromeric heterochromatin assembly	4
8	GO:0042372	phylloquinone biosynthetic process	4
11	GO:0003333	amino acid transmembrane transport	4
10	GO:0080001	mucilage extrusion from seed coat	4
13	GO:0015986	ATP synthesis coupled proton transport	4
12	GO:0019676	ammonia assimilation cycle	4
8	GO:0019310	inositol catabolic process	4
8	GO:0006099	tricarboxylic acid cycle	4
9	GO:0010380	regulation of chlorophyll biosynthetic process	4
8	GO:0042343	indole glucosinolate metabolic process	4
4	GO:0042752	regulation of circadian rhythm	4
10	GO:0010422	regulation of brassinosteroid biosynthetic process	4
8	GO:0006413	translational initiation	4
4	GO:0001101	response to acid	4
5	GO:0006730	one-carbon metabolic process	4
8	GO:0051307	meiotic chromosome separation	4
7	GO:0007186	G-protein coupled receptor signaling pathway	4
9	GO:0006298	mismatch repair	4
10	GO:0055069	zinc ion homeostasis	4
10	GO:0008033	tRNA processing	4
6	GO:0009880	embryonic pattern specification	4
10	GO:0010102	lateral root morphogenesis	4
7	GO:0046379	extracellular polysaccharide metabolic process	4
7	GO:1901463	regulation of tetrapyrrole biosynthetic process	4
9	GO:0010101	post-embryonic root morphogenesis	4
9	GO:0031401	positive regulation of protein modification process	4
10	GO:0019217	regulation of fatty acid metabolic process	4
7	GO:0071806	protein transmembrane transport	4
6	GO:0048859	formation of anatomical boundary	4
5	GO:0044273	sulfur compound catabolic process	4
7	GO:0006020	inositol metabolic process	4
10	GO:0010104	regulation of ethylene mediated signaling pathway	4
10	GO:0071804	cellular potassium ion transport	4
4	GO:0042330	taxis	4
8	GO:0042401	cellular biogenic amine biosynthetic process	4
11	GO:0009206	purine ribonucleoside triphosphate biosynthetic process	4
6	GO:0051193	regulation of cofactor metabolic process	4
7	GO:0052547	regulation of peptidase activity	4
6	GO:0051304	chromosome separation	4
8	GO:0065002	intracellular protein transmembrane transport	4
10	GO:0033478	UDP-rhamnose metabolic process	4
6	GO:0048598	embryonic morphogenesis	4
10	GO:0009201	ribonucleoside triphosphate biosynthetic process	4
8	GO:0019852	L-ascorbic acid metabolic process	4
7	GO:0009312	oligosaccharide biosynthetic process	4
10	GO:0015985	energy coupled proton transport, down electrochemical gradient	4
7	GO:0030856	regulation of epithelial cell differentiation	4
9	GO:0090030	regulation of steroid hormone biosynthetic process	4
7	GO:0070297	regulation of phosphorelay signal transduction system	4
8	GO:0052482	defense response by cell wall thickening	4
8	GO:0050810	regulation of steroid biosynthetic process	4
8	GO:0070298	negative regulation of phosphorelay signal transduction system	4
8	GO:0005991	trehalose metabolic process	4
6	GO:0051181	cofactor transport	4
10	GO:0009145	purine nucleoside triphosphate biosynthetic process	4
6	GO:0051180	vitamin transport	4
12	GO:0006754	ATP biosynthetic process	4
8	GO:0072507	divalent inorganic cation homeostasis	4
9	GO:0031055	chromatin remodeling at centromere	4
12	GO:0010057	trichoblast fate specification	4
12	GO:0048445	carpel morphogenesis	4
9	GO:2000067	regulation of root morphogenesis	4
5	GO:0043603	cellular amide metabolic process	4
7	GO:0031570	DNA integrity checkpoint	4
13	GO:0010061	regulation of trichoblast fate specification	4
8	GO:0043589	skin morphogenesis	4
6	GO:0006518	peptide metabolic process	4
11	GO:0042304	regulation of fatty acid biosynthetic process	4
8	GO:0090056	regulation of chlorophyll metabolic process	4
7	GO:0010453	regulation of cell fate commitment	4
7	GO:0019218	regulation of steroid metabolic process	4
7	GO:0009060	aerobic respiration	4
8	GO:0042659	regulation of cell fate specification	4
5	GO:0006935	chemotaxis	4
10	GO:0045604	regulation of epidermal cell differentiation	4
8	GO:0010466	negative regulation of peptidase activity	4
6	GO:0008643	carbohydrate transport	4
8	GO:0034508	centromere complex assembly	4
7	GO:0051346	negative regulation of hydrolase activity	4
11	GO:0006541	glutamine metabolic process	4
6	GO:0050918	positive chemotaxis	4
8	GO:0046889	positive regulation of lipid biosynthetic process	4
7	GO:0042374	phylloquinone metabolic process	4
5	GO:0051187	cofactor catabolic process	4
8	GO:0052548	regulation of endopeptidase activity	4
7	GO:0042176	regulation of protein catabolic process	4
6	GO:0009309	amine biosynthetic process	4
9	GO:0010160	formation of organ boundary	4
11	GO:0015804	neutral amino acid transport	4
7	GO:0045834	positive regulation of lipid metabolic process	4
11	GO:0034755	iron ion transmembrane transport	3
9	GO:0015770	sucrose transport	3
11	GO:0045860	positive regulation of protein kinase activity	3
9	GO:0031425	chloroplast RNA processing	3
11	GO:0009789	positive regulation of abscisic acid mediated signaling pathway	3
8	GO:0043570	maintenance of DNA repeat elements	3
6	GO:0008285	negative regulation of cell proliferation	3
11	GO:0009097	isoleucine biosynthetic process	3
13	GO:0009901	anther dehiscence	3
10	GO:0033356	UDP-L-arabinose metabolic process	3
7	GO:0009693	ethylene biosynthetic process	3
10	GO:0080055	low affinity nitrate transport	3
11	GO:0015878	biotin transport	3
9	GO:0006312	mitotic recombination	3
7	GO:0009805	coumarin biosynthetic process	3
8	GO:0009831	plant-type cell wall modification involved in multidimensional cell growth	3
8	GO:0071918	urea transmembrane transport	3
6	GO:0010555	response to mannitol stimulus	3
6	GO:0010143	cutin biosynthetic process	3
12	GO:0009972	cytidine deamination	3
13	GO:1902356	oxaloacetate(2-) transmembrane transport	3
9	GO:0005993	trehalose catabolic process	3
13	GO:0010480	microsporocyte differentiation	3
9	GO:0009186	deoxyribonucleoside diphosphate metabolic process	3
5	GO:0032880	regulation of protein localization	3
7	GO:0010345	suberin biosynthetic process	3
11	GO:0000712	resolution of meiotic recombination intermediates	3
12	GO:0048354	mucilage biosynthetic process involved in seed coat development	3
5	GO:0080027	response to herbivore	3
11	GO:0009971	anastral spindle assembly involved in male meiosis	3
9	GO:0060772	leaf phyllotactic patterning	3
12	GO:0045723	positive regulation of fatty acid biosynthetic process	3
7	GO:0080175	phragmoplast microtubule organization	3
10	GO:0051085	chaperone mediated protein folding requiring cofactor	3
6	GO:0006662	glycerol ether metabolic process	3
8	GO:0007205	protein kinase C-activating G-protein coupled receptor signaling pathway	3
7	GO:0001578	microtubule bundle formation	3
6	GO:0010050	vegetative phase change	3
17	GO:0010234	anther wall tapetum cell fate specification	3
8	GO:0048363	mucilage pectin metabolic process	3
6	GO:0009821	alkaloid biosynthetic process	3
11	GO:0010376	stomatal complex formation	3
10	GO:0019745	pentacyclic triterpenoid biosynthetic process	3
5	GO:0007033	vacuole organization	3
9	GO:0007108	cytokinesis, initiation of separation	3
9	GO:0006279	premeiotic DNA replication	3
12	GO:0035407	histone H3-T11 phosphorylation	3
9	GO:0015692	lead ion transport	3
10	GO:0009969	xyloglucan biosynthetic process	3
10	GO:0010227	floral organ abscission	3
5	GO:0009652	thigmotropism	3
10	GO:0000710	meiotic mismatch repair	3
9	GO:0051513	regulation of monopolar cell growth	3
10	GO:0042425	choline biosynthetic process	3
12	GO:0072355	histone H3-T3 phosphorylation	3
8	GO:0010305	leaf vascular tissue pattern formation	3
12	GO:0006564	L-serine biosynthetic process	3
10	GO:0018108	peptidyl-tyrosine phosphorylation	3
11	GO:0010311	lateral root formation	3
6	GO:0046688	response to copper ion	3
10	GO:0001676	long-chain fatty acid metabolic process	3
11	GO:0009942	longitudinal axis specification	3
10	GO:0090451	cotyledon boundary formation	3
8	GO:1900426	positive regulation of defense response to bacterium	3
8	GO:0015996	chlorophyll catabolic process	3
6	GO:0010042	response to manganese ion	3
7	GO:0009807	lignan biosynthetic process	3
6	GO:0010047	fruit dehiscence	3
11	GO:0045003	double-strand break repair via synthesis-dependent strand annealing	3
15	GO:0060564	negative regulation of mitotic anaphase-promoting complex activity	3
7	GO:0046274	lignin catabolic process	3
6	GO:0007113	endomitotic cell cycle	3
11	GO:0010371	regulation of gibberellin biosynthetic process	3
7	GO:1900150	regulation of defense response to fungus	3
11	GO:0006882	cellular zinc ion homeostasis	3
12	GO:0006436	tryptophanyl-tRNA aminoacylation	3
7	GO:0005513	detection of calcium ion	3
7	GO:0050829	defense response to Gram-negative bacterium	3
6	GO:0002213	defense response to insect	3
14	GO:0010094	specification of carpel identity	3
11	GO:0015742	alpha-ketoglutarate transport	3
7	GO:0009641	shade avoidance	3
11	GO:0042276	error-prone translesion synthesis	3
11	GO:0044030	regulation of DNA methylation	3
11	GO:0030026	cellular manganese ion homeostasis	3
8	GO:0009828	plant-type cell wall loosening	3
8	GO:0032544	plastid translation	3
8	GO:0006012	galactose metabolic process	3
7	GO:0097502	mannosylation	3
9	GO:0009785	blue light signaling pathway	3
4	GO:0009595	detection of biotic stimulus	3
6	GO:0010496	intercellular transport	3
10	GO:0080036	regulation of cytokinin mediated signaling pathway	3
10	GO:0045910	negative regulation of DNA recombination	3
9	GO:0006290	pyrimidine dimer repair	3
11	GO:0015802	basic amino acid transport	3
10	GO:0006354	DNA-dependent transcription, elongation	3
10	GO:0018022	peptidyl-lysine methylation	3
9	GO:0010223	secondary shoot formation	3
4	GO:0010118	stomatal movement	3
8	GO:0006414	translational elongation	3
9	GO:0090502	RNA phosphodiester bond hydrolysis, endonucleolytic	3
11	GO:0006400	tRNA modification	3
6	GO:0010942	positive regulation of cell death	3
7	GO:0055081	anion homeostasis	3
10	GO:0006749	glutathione metabolic process	3
9	GO:0018205	peptidyl-lysine modification	3
7	GO:0009956	radial pattern formation	3
8	GO:0045937	positive regulation of phosphate metabolic process	3
7	GO:0031330	negative regulation of cellular catabolic process	3
9	GO:0046135	pyrimidine nucleoside catabolic process	3
10	GO:0046087	cytidine metabolic process	3
10	GO:0046133	pyrimidine ribonucleoside catabolic process	3
7	GO:1900424	regulation of defense response to bacterium	3
10	GO:2000038	regulation of stomatal complex development	3
9	GO:0051084	'de novo' posttranslational protein folding	3
5	GO:0009820	alkaloid metabolic process	3
12	GO:0032434	regulation of proteasomal ubiquitin-dependent protein catabolic process	3
5	GO:0018904	ether metabolic process	3
9	GO:0018202	peptidyl-histidine modification	3
4	GO:0009593	detection of chemical stimulus	3
9	GO:0016106	sesquiterpenoid biosynthetic process	3
15	GO:0048656	anther wall tapetum formation	3
8	GO:0000920	cytokinetic cell separation	3
7	GO:0034762	regulation of transmembrane transport	3
13	GO:0048462	carpel formation	3
9	GO:0019695	choline metabolic process	3
7	GO:0051347	positive regulation of transferase activity	3
9	GO:0044743	intracellular protein transmembrane import	3
9	GO:0090306	spindle assembly involved in meiosis	3
8	GO:0009132	nucleoside diphosphate metabolic process	3
10	GO:0007053	spindle assembly involved in male meiosis	3
7	GO:0010562	positive regulation of phosphorus metabolic process	3
6	GO:0051592	response to calcium ion	3
12	GO:0048448	stamen morphogenesis	3
8	GO:0015766	disaccharide transport	3
7	GO:0006787	porphyrin-containing compound catabolic process	3
8	GO:0006213	pyrimidine nucleoside metabolic process	3
7	GO:0015840	urea transport	3
10	GO:0009082	branched-chain amino acid biosynthetic process	3
8	GO:0055067	monovalent inorganic cation homeostasis	3
7	GO:0030162	regulation of proteolysis	3
8	GO:0042177	negative regulation of protein catabolic process	3
8	GO:0034765	regulation of ion transmembrane transport	3
8	GO:0006401	RNA catabolic process	3
11	GO:0035405	histone-threonine phosphorylation	3
9	GO:0019742	pentacyclic triterpenoid metabolic process	3
8	GO:0000212	meiotic spindle organization	3
13	GO:0048455	stamen formation	3
6	GO:0010647	positive regulation of cell communication	3
8	GO:0071897	DNA biosynthetic process	3
6	GO:0009895	negative regulation of catabolic process	3
9	GO:0042327	positive regulation of phosphorylation	3
5	GO:0023056	positive regulation of signaling	3
6	GO:0051340	regulation of ligase activity	3
10	GO:0019985	translesion synthesis	3
13	GO:0032435	negative regulation of proteasomal ubiquitin-dependent protein catabolic process	3
5	GO:0046149	pigment catabolic process	3
5	GO:0009838	abscission	3
9	GO:0009081	branched-chain amino acid metabolic process	3
10	GO:0033674	positive regulation of kinase activity	3
7	GO:0019747	regulation of isoprenoid metabolic process	3
6	GO:0043450	alkene biosynthetic process	3
8	GO:0046351	disaccharide biosynthetic process	3
9	GO:0045861	negative regulation of proteolysis	3
14	GO:0048655	anther wall tapetum morphogenesis	3
8	GO:0010346	shoot axis formation	3
8	GO:0006458	'de novo' protein folding	3
6	GO:0046271	phenylpropanoid catabolic process	3
9	GO:0046131	pyrimidine ribonucleoside metabolic process	3
13	GO:0048654	anther morphogenesis	3
9	GO:0055048	anastral spindle assembly	3
6	GO:0019755	one-carbon compound transport	3
16	GO:0048657	anther wall tapetum cell differentiation	3
13	GO:0051439	regulation of ubiquitin-protein ligase activity involved in mitotic cell cycle	3
4	GO:1900673	olefin metabolic process	3
6	GO:0009806	lignan metabolic process	3
9	GO:0072503	cellular divalent inorganic cation homeostasis	3
10	GO:0006549	isoleucine metabolic process	3
9	GO:0018210	peptidyl-threonine modification	3
9	GO:0016104	triterpenoid biosynthetic process	3
6	GO:0072529	pyrimidine-containing compound catabolic process	3
5	GO:1900674	olefin biosynthetic process	3
10	GO:0061136	regulation of proteasomal protein catabolic process	3
12	GO:0031397	negative regulation of protein ubiquitination	3
11	GO:1901799	negative regulation of proteasomal protein catabolic process	3
5	GO:0006801	superoxide metabolic process	3
6	GO:0030522	intracellular receptor signaling pathway	3
7	GO:0009967	positive regulation of signal transduction	3
6	GO:0002833	positive regulation of response to biotic stimulus	3
11	GO:0045923	positive regulation of fatty acid metabolic process	3
14	GO:0051436	negative regulation of ubiquitin-protein ligase activity involved in mitotic cell cycle	3
8	GO:0006714	sesquiterpenoid metabolic process	3
10	GO:0018107	peptidyl-threonine phosphorylation	3
5	GO:0043902	positive regulation of multi-organism process	3
7	GO:0031349	positive regulation of defense response	3
5	GO:0043449	cellular alkene metabolic process	3
7	GO:0051352	negative regulation of ligase activity	3
11	GO:0031396	regulation of protein ubiquitination	3
13	GO:0051444	negative regulation of ubiquitin-protein ligase activity	3
8	GO:0042814	monopolar cell growth	3
9	GO:0018212	peptidyl-tyrosine modification	3
7	GO:1901421	positive regulation of response to alcohol	3
11	GO:0006216	cytidine catabolic process	3
7	GO:0000578	embryonic axis specification	3
8	GO:0061077	chaperone-mediated protein folding	3
12	GO:0051438	regulation of ubiquitin-protein ligase activity	3
6	GO:0072348	sulfur compound transport	3
6	GO:0009804	coumarin metabolic process	3
6	GO:0046903	secretion	3
12	GO:0015729	oxaloacetate transport	3
8	GO:0071483	cellular response to blue light	3
5	GO:0001763	morphogenesis of a branching structure	3
8	GO:0060771	phyllotactic patterning	3
8	GO:0006722	triterpenoid metabolic process	3
7	GO:0019321	pentose metabolic process	3
7	GO:0015772	oligosaccharide transport	3
10	GO:0001934	positive regulation of protein phosphorylation	3
9	GO:0000018	regulation of DNA recombination	3
6	GO:0033015	tetrapyrrole catabolic process	3
6	GO:0009692	ethylene metabolic process	3
8	GO:0051365	cellular response to potassium ion starvation	2
13	GO:0042450	arginine biosynthetic process via ornithine	2
10	GO:0090408	phloem nitrate loading	2
9	GO:0018874	benzoate metabolic process	2
10	GO:0009202	deoxyribonucleoside triphosphate biosynthetic process	2
5	GO:0050982	detection of mechanical stimulus	2
12	GO:0043988	histone H3-S28 phosphorylation	2
10	GO:0018106	peptidyl-histidine phosphorylation	2
9	GO:0006446	regulation of translational initiation	2
7	GO:0006862	nucleotide transport	2
12	GO:0051568	histone H3-K4 methylation	2
7	GO:0043068	positive regulation of programmed cell death	2
8	GO:1901642	nucleoside transmembrane transport	2
9	GO:0080129	proteasome core complex assembly	2
8	GO:0010189	vitamin E biosynthetic process	2
8	GO:0010325	raffinose family oligosaccharide biosynthetic process	2
8	GO:0043687	post-translational protein modification	2
8	GO:0010064	embryonic shoot morphogenesis	2
11	GO:0009788	negative regulation of abscisic acid mediated signaling pathway	2
5	GO:0034389	lipid particle organization	2
13	GO:0032876	negative regulation of DNA endoreduplication	2
9	GO:0055075	potassium ion homeostasis	2
8	GO:0008360	regulation of cell shape	2
7	GO:0090322	regulation of superoxide metabolic process	2
10	GO:0006623	protein targeting to vacuole	2
12	GO:0080086	stamen filament development	2
10	GO:1901601	strigolactone biosynthetic process	2
9	GO:0010601	positive regulation of auxin biosynthetic process	2
6	GO:0009846	pollen germination	2
7	GO:0010268	brassinosteroid homeostasis	2
5	GO:0010335	response to non-ionic osmotic stress	2
8	GO:0015074	DNA integration	2
14	GO:0010063	positive regulation of trichoblast fate specification	2
7	GO:0009650	UV protection	2
11	GO:0006751	glutathione catabolic process	2
8	GO:0007142	male meiosis II	2
4	GO:0010098	suspensor development	2
8	GO:0010215	cellulose microfibril organization	2
10	GO:0010344	seed oilbody biogenesis	2
3	GO:0015976	carbon utilization	2
12	GO:0043987	histone H3-S10 phosphorylation	2
7	GO:0042823	pyridoxal phosphate biosynthetic process	2
9	GO:0005986	sucrose biosynthetic process	2
10	GO:0046482	para-aminobenzoic acid metabolic process	2
14	GO:0010062	negative regulation of trichoblast fate specification	2
8	GO:0009970	cellular response to sulfate starvation	2
8	GO:0010236	plastoquinone biosynthetic process	2
9	GO:0001522	pseudouridine synthesis	2
7	GO:0051446	positive regulation of meiotic cell cycle	2
7	GO:0009643	photosynthetic acclimation	2
10	GO:0010359	regulation of anion channel activity	2
12	GO:0031146	SCF-dependent proteasomal ubiquitin-dependent protein catabolic process	2
7	GO:0080155	regulation of double fertilization forming a zygote and endosperm	2
9	GO:0017148	negative regulation of translation	2
6	GO:0009662	etioplast organization	2
12	GO:0035999	tetrahydrofolate interconversion	2
6	GO:0030104	water homeostasis	2
11	GO:0000055	ribosomal large subunit export from nucleus	2
6	GO:0042273	ribosomal large subunit biogenesis	2
12	GO:0006562	proline catabolic process	2
6	GO:0080051	cutin transport	2
8	GO:0048314	embryo sac morphogenesis	2
9	GO:0051026	chiasma assembly	2
12	GO:0010599	production of lsiRNA involved in RNA interference	2
8	GO:0000076	DNA replication checkpoint	2
12	GO:0006537	glutamate biosynthetic process	2
7	GO:0009964	negative regulation of flavonoid biosynthetic process	2
11	GO:0006635	fatty acid beta-oxidation	2
10	GO:0060774	auxin mediated signaling pathway involved in phyllotactic patterning	2
11	GO:0015908	fatty acid transport	2
10	GO:0009911	positive regulation of flower development	2
9	GO:0046785	microtubule polymerization	2
5	GO:0043903	regulation of symbiosis, encompassing mutualism through parasitism	2
11	GO:0030497	fatty acid elongation	2
9	GO:0015696	ammonium transport	2
9	GO:0005987	sucrose catabolic process	2
7	GO:0009061	anaerobic respiration	2
11	GO:2000123	positive regulation of stomatal complex development	2
10	GO:0043266	regulation of potassium ion transport	2
15	GO:0048768	root hair cell tip growth	2
9	GO:0043489	RNA stabilization	2
12	GO:0048478	replication fork protection	2
12	GO:0010091	trichome branching	2
5	GO:0009590	detection of gravity	2
9	GO:0046854	phosphatidylinositol phosphorylation	2
11	GO:0010255	glucose mediated signaling pathway	2
5	GO:0016048	detection of temperature stimulus	2
11	GO:0071577	zinc ion transmembrane transport	2
6	GO:0031640	killing of cells of other organism	2
9	GO:0046856	phosphatidylinositol dephosphorylation	2
9	GO:0010187	negative regulation of seed germination	2
6	GO:0006982	response to lipid hydroperoxide	2
12	GO:0030488	tRNA methylation	2
7	GO:0007143	female meiosis	2
11	GO:0016558	protein import into peroxisome matrix	2
7	GO:0036065	fucosylation	2
6	GO:0071229	cellular response to acid	2
8	GO:0000077	DNA damage checkpoint	2
8	GO:0042819	vitamin B6 biosynthetic process	2
6	GO:0000303	response to superoxide	2
7	GO:0016998	cell wall macromolecule catabolic process	2
9	GO:0000082	G1/S transition of mitotic cell cycle	2
9	GO:0006402	mRNA catabolic process	2
10	GO:0006366	transcription from RNA polymerase II promoter	2
6	GO:0006897	endocytosis	2
9	GO:0030042	actin filament depolymerization	2
8	GO:0019762	glucosinolate catabolic process	2
6	GO:0051604	protein maturation	2
6	GO:0033750	ribosome localization	2
9	GO:0072663	establishment of protein localization to peroxisome	2
8	GO:0051261	protein depolymerization	2
7	GO:1901420	negative regulation of response to alcohol	2
6	GO:0016145	S-glycoside catabolic process	2
7	GO:0042593	glucose homeostasis	2
9	GO:1901600	strigolactone metabolic process	2
10	GO:0006591	ornithine metabolic process	2
8	GO:0010454	negative regulation of cell fate commitment	2
6	GO:0072525	pyridine-containing compound biosynthetic process	2
6	GO:0080154	regulation of fertilization	2
6	GO:0033500	carbohydrate homeostasis	2
7	GO:0043171	peptide catabolic process	2
7	GO:0042362	fat-soluble vitamin biosynthetic process	2
7	GO:0090354	regulation of auxin metabolic process	2
5	GO:2000243	positive regulation of reproductive process	2
6	GO:0055088	lipid homeostasis	2
11	GO:0035404	histone-serine phosphorylation	2
4	GO:0022411	cellular component disassembly	2
9	GO:0009996	negative regulation of cell fate specification	2
9	GO:0010959	regulation of metal ion transport	2
8	GO:0090355	positive regulation of auxin metabolic process	2
7	GO:0010233	phloem transport	2
8	GO:0006887	exocytosis	2
10	GO:0042219	cellular modified amino acid catabolic process	2
6	GO:0006775	fat-soluble vitamin metabolic process	2
4	GO:0043062	extracellular structure organization	2
10	GO:0045005	maintenance of fidelity involved in DNA-dependent DNA replication	2
10	GO:0009757	hexose mediated signaling	2
10	GO:0080050	regulation of seed development	2
7	GO:0033753	establishment of ribosome localization	2
5	GO:1901334	lactone metabolic process	2
8	GO:0070972	protein localization to endoplasmic reticulum	2
8	GO:0072665	protein localization to vacuole	2
6	GO:1901336	lactone biosynthetic process	2
6	GO:0010232	vascular transport	2
7	GO:0007034	vacuolar transport	2
6	GO:1901264	carbohydrate derivative transport	2
9	GO:0071331	cellular response to hexose stimulus	2
7	GO:0042816	vitamin B6 metabolic process	2
8	GO:0046886	positive regulation of hormone biosynthetic process	2
11	GO:0046653	tetrahydrofolate metabolic process	2
10	GO:0006829	zinc ion transport	2
7	GO:0019759	glycosinolate catabolic process	2
8	GO:0072662	protein localization to peroxisome	2
12	GO:0006526	arginine biosynthetic process	2
11	GO:0006525	arginine metabolic process	2
5	GO:0030198	extracellular matrix organization	2
8	GO:0043487	regulation of RNA stability	2
5	GO:0042558	pteridine-containing compound metabolic process	2
9	GO:0071428	rRNA-containing ribonucleoprotein complex export from nucleus	2
5	GO:0033194	response to hydroperoxide	2
10	GO:0045047	protein targeting to ER	2
8	GO:0010600	regulation of auxin biosynthetic process	2
10	GO:0000054	ribosomal subunit export from nucleus	2
8	GO:0071426	ribonucleoprotein complex export from nucleus	2
10	GO:0006760	folic acid-containing compound metabolic process	2
5	GO:0071166	ribonucleoprotein complex localization	2
9	GO:0072599	establishment of protein localization to endoplasmic reticulum	2
7	GO:0046839	phospholipid dephosphorylation	2
8	GO:0051329	interphase of mitotic cell cycle	2
9	GO:0043650	dicarboxylic acid biosynthetic process	2
9	GO:0018209	peptidyl-serine modification	2
10	GO:0006625	protein targeting to peroxisome	2
9	GO:0042660	positive regulation of cell fate specification	2
10	GO:0018105	peptidyl-serine phosphorylation	2
7	GO:0046834	lipid phosphorylation	2
7	GO:0015858	nucleoside transport	2
7	GO:0031109	microtubule polymerization or depolymerization	2
7	GO:0043574	peroxisomal transport	2
7	GO:0043624	cellular protein complex disassembly	2
10	GO:0019395	fatty acid oxidation	2
8	GO:0071326	cellular response to monosaccharide stimulus	2
7	GO:0032940	secretion by cell	2
9	GO:0009200	deoxyribonucleoside triphosphate metabolic process	2
7	GO:0032352	positive regulation of hormone metabolic process	2
7	GO:0045597	positive regulation of cell differentiation	2
8	GO:0001678	cellular glucose homeostasis	2
6	GO:0022403	cell cycle phase	2
5	GO:0044364	disruption of cells of other organism	2
10	GO:0071333	cellular response to glucose stimulus	2
6	GO:0042822	pyridoxal phosphate metabolic process	2
6	GO:0043241	protein complex disassembly	2
2	GO:0001906	cell killing	2
7	GO:0042360	vitamin E metabolic process	2
5	GO:0032984	macromolecular complex disassembly	2
9	GO:0032412	regulation of ion transmembrane transporter activity	2
10	GO:0045684	positive regulation of epidermis development	2
6	GO:0032409	regulation of transporter activity	2
9	GO:0072666	establishment of protein localization to vacuole	2
8	GO:0022898	regulation of transmembrane transporter activity	2
7	GO:0051325	interphase	2
11	GO:0009065	glutamine family amino acid catabolic process	2
5	GO:0007031	peroxisome organization	2
10	GO:0006311	meiotic gene conversion	1
9	GO:0009904	chloroplast accumulation movement	1
7	GO:0080172	petal epidermis patterning	1
12	GO:0006424	glutamyl-tRNA aminoacylation	1
9	GO:0008615	pyridoxine biosynthetic process	1
7	GO:0051650	establishment of vesicle localization	1
6	GO:0051782	negative regulation of cell division	1
8	GO:0006891	intra-Golgi vesicle-mediated transport	1
9	GO:0015755	fructose transport	1
9	GO:0000957	mitochondrial RNA catabolic process	1
12	GO:0070734	histone H3-K27 methylation	1
10	GO:0016925	protein sumoylation	1
10	GO:0043666	regulation of phosphoprotein phosphatase activity	1
12	GO:0015937	coenzyme A biosynthetic process	1
9	GO:0006108	malate metabolic process	1
8	GO:0043686	co-translational protein modification	1
10	GO:0009688	abscisic acid biosynthetic process	1
8	GO:0010222	stem vascular tissue pattern formation	1
12	GO:0015817	histidine transport	1
10	GO:0009585	red, far-red light phototransduction	1
12	GO:0035279	mRNA cleavage involved in gene silencing by miRNA	1
[truncated: 460 more rows]

## Sheet: Molecular function
Table S6. GO classification and KEGG metabolic pathways for differentially expressed genes up regulated in Cs-14 (10-15 DAF): Gene ontology distribution of the transcripts into biological process, molecular function, cellular component, and metabolic pathways . The number of transcripts encoded for each category is represented as well as the GO level for each category.
LevelGO	Term(Acc)	Term(Name)	number of Sequences
2	GO:0005488	binding	1357
2	GO:0003824	catalytic activity	1252
3	GO:0097159	organic cyclic compound binding	846
3	GO:1901363	heterocyclic compound binding	844
3	GO:0043167	ion binding	633
3	GO:0005515	protein binding	506
3	GO:0016787	hydrolase activity	479
3	GO:0016740	transferase activity	461
4	GO:0003676	nucleic acid binding	440
3	GO:0036094	small molecule binding	432
5	GO:0000166	nucleotide binding	416
4	GO:1901265	nucleoside phosphate binding	416
4	GO:0043168	anion binding	348
5	GO:0003677	DNA binding	333
4	GO:0043169	cation binding	324
5	GO:0046872	metal ion binding	320
3	GO:0097367	carbohydrate derivative binding	295
6	GO:0017076	purine nucleotide binding	294
6	GO:0032553	ribonucleotide binding	291
6	GO:0032550	purine ribonucleoside binding	290
5	GO:0032549	ribonucleoside binding	290
4	GO:0001882	nucleoside binding	290
5	GO:0001883	purine nucleoside binding	290
7	GO:0032555	purine ribonucleotide binding	290
5	GO:0035639	purine ribonucleoside triphosphate binding	288
7	GO:0030554	adenyl nucleotide binding	277
8	GO:0032559	adenyl ribonucleotide binding	273
9	GO:0005524	ATP binding	271
6	GO:0046914	transition metal ion binding	222
4	GO:0016772	transferase activity, transferring phosphorus-containing groups	213
3	GO:0003700	sequence-specific DNA binding transcription factor activity	201
2	GO:0001071	nucleic acid binding transcription factor activity	201
3	GO:0016491	oxidoreductase activity	194
5	GO:0016301	kinase activity	191
4	GO:0016817	hydrolase activity, acting on acid anhydrides	184
5	GO:0016818	hydrolase activity, acting on acid anhydrides, in phosphorus-containing anhydrides	183
6	GO:0016462	pyrophosphatase activity	177
7	GO:0017111	nucleoside-triphosphatase activity	174
5	GO:0016773	phosphotransferase activity, alcohol group as acceptor	164
6	GO:0004672	protein kinase activity	154
2	GO:0005215	transporter activity	154
7	GO:0008270	zinc ion binding	129
4	GO:0016788	hydrolase activity, acting on ester bonds	127
3	GO:0022857	transmembrane transporter activity	125
7	GO:0004674	protein serine/threonine kinase activity	124
3	GO:0022892	substrate-specific transporter activity	109
4	GO:0016757	transferase activity, transferring glycosyl groups	107
4	GO:0022891	substrate-specific transmembrane transporter activity	96
2	GO:0030234	enzyme regulator activity	88
4	GO:0046983	protein dimerization activity	87
4	GO:0016798	hydrolase activity, acting on glycosyl bonds	82
5	GO:0015075	ion transmembrane transporter activity	76
5	GO:0016758	transferase activity, transferring hexosyl groups	73
5	GO:0004553	hydrolase activity, hydrolyzing O-glycosyl compounds	71
8	GO:0016887	ATPase activity	69
4	GO:0022804	active transmembrane transporter activity	65
6	GO:0043565	sequence-specific DNA binding	64
3	GO:0048037	cofactor binding	64
4	GO:0008092	cytoskeletal protein binding	62
5	GO:0052689	carboxylic ester hydrolase activity	61
9	GO:0003777	microtubule motor activity	60
8	GO:0003774	motor activity	60
9	GO:0042623	ATPase activity, coupled	58
7	GO:0005506	iron ion binding	57
5	GO:0003723	RNA binding	57
4	GO:0032403	protein complex binding	56
4	GO:0016741	transferase activity, transferring one-carbon groups	56
6	GO:0008017	microtubule binding	55
5	GO:0015631	tubulin binding	55
4	GO:0016705	oxidoreductase activity, acting on paired donors, with incorporation or reduction of molecular oxygen	54
5	GO:0008168	methyltransferase activity	54
3	GO:0016874	ligase activity	54
5	GO:0046982	protein heterodimerization activity	53
4	GO:0008233	peptidase activity	53
4	GO:0050662	coenzyme binding	51
4	GO:0016746	transferase activity, transferring acyl groups	51
4	GO:0046906	tetrapyrrole binding	50
6	GO:0008324	cation transmembrane transporter activity	49
3	GO:0004857	enzyme inhibitor activity	48
3	GO:0016853	isomerase activity	47
5	GO:0008194	UDP-glycosyltransferase activity	46
5	GO:0020037	heme binding	43
4	GO:0004497	monooxygenase activity	43
4	GO:0019899	enzyme binding	43
5	GO:0070011	peptidase activity, acting on L-amino acid peptides	43
3	GO:0008289	lipid binding	42
5	GO:0016747	transferase activity, transferring acyl groups other than amino-acyl groups	42
3	GO:0003682	chromatin binding	40
3	GO:0016829	lyase activity	40
5	GO:0042578	phosphoric ester hydrolase activity	39
5	GO:0015291	secondary active transmembrane transporter activity	36
6	GO:0030599	pectinesterase activity	35
3	GO:0004871	signal transducer activity	35
2	GO:0060089	molecular transducer activity	35
7	GO:0005507	copper ion binding	34
4	GO:0005516	calmodulin binding	34
2	GO:0005198	structural molecule activity	34
6	GO:0005509	calcium ion binding	33
8	GO:0004386	helicase activity	33
6	GO:0008509	anion transmembrane transporter activity	33
6	GO:0008757	S-adenosylmethionine-dependent methyltransferase activity	32
4	GO:0016614	oxidoreductase activity, acting on CH-OH group of donors	32
4	GO:0016879	ligase activity, forming carbon-nitrogen bonds	32
5	GO:0019900	kinase binding	30
5	GO:0016881	acid-amino acid ligase activity	30
7	GO:0022890	inorganic cation transmembrane transporter activity	30
2	GO:0009055	electron carrier activity	29
11	GO:0042626	ATPase activity, coupled to transmembrane movement of substances	29
6	GO:0016791	phosphatase activity	29
5	GO:0016820	hydrolase activity, acting on acid anhydrides, catalyzing transmembrane movement of substances	29
10	GO:0043492	ATPase activity, coupled to movement of substances	29
6	GO:0015405	P-P-bond-hydrolysis-driven transmembrane transporter activity	29
5	GO:0015399	primary active transmembrane transporter activity	29
8	GO:0046873	metal ion transmembrane transporter activity	27
5	GO:0016616	oxidoreductase activity, acting on the CH-OH group of donors, NAD or NADP as acceptor	27
7	GO:0004842	ubiquitin-protein ligase activity	26
6	GO:0004175	endopeptidase activity	26
6	GO:0019787	small conjugating protein ligase activity	26
6	GO:0046527	glucosyltransferase activity	26
3	GO:0030246	carbohydrate binding	25
3	GO:0019825	oxygen binding	24
5	GO:0004518	nuclease activity	24
4	GO:0016835	carbon-oxygen lyase activity	24
5	GO:0016538	cyclin-dependent protein serine/threonine kinase regulator activity	23
3	GO:0019207	kinase regulator activity	23
4	GO:0019887	protein kinase regulator activity	23
3	GO:0003735	structural constituent of ribosome	22
6	GO:0015297	antiporter activity	22
7	GO:0035251	UDP-glucosyltransferase activity	22
4	GO:0016903	oxidoreductase activity, acting on the aldehyde or oxo group of donors	22
7	GO:0004721	phosphoprotein phosphatase activity	22
6	GO:0019901	protein kinase binding	21
8	GO:0004722	protein serine/threonine phosphatase activity	21
10	GO:0008094	DNA-dependent ATPase activity	20
9	GO:0005525	GTP binding	19
5	GO:0016779	nucleotidyltransferase activity	19
5	GO:0016620	oxidoreductase activity, acting on the aldehyde or oxo group of donors, NAD or NADP as acceptor	19
8	GO:0032561	guanyl ribonucleotide binding	19
7	GO:0008514	organic anion transmembrane transporter activity	19
7	GO:0019001	guanyl nucleotide binding	19
6	GO:0008236	serine-type peptidase activity	18
8	GO:0046943	carboxylic acid transmembrane transporter activity	18
5	GO:0005342	organic acid transmembrane transporter activity	18
4	GO:0017171	serine hydrolase activity	18
8	GO:0004693	cyclin-dependent protein serine/threonine kinase activity	17
5	GO:0016298	lipase activity	17
6	GO:0022838	substrate-specific channel activity	17
4	GO:0022803	passive transmembrane transporter activity	17
5	GO:0015267	channel activity	17
7	GO:0097472	cyclin-dependent protein kinase activity	17
4	GO:0042802	identical protein binding	16
8	GO:0015077	monovalent inorganic cation transmembrane transporter activity	16
4	GO:0043177	organic acid binding	16
5	GO:0031406	carboxylic acid binding	16
6	GO:0050660	flavin adenine dinucleotide binding	15
8	GO:0003924	GTPase activity	15
7	GO:0044212	transcription regulatory region DNA binding	15
6	GO:0016597	amino acid binding	15
5	GO:0005543	phospholipid binding	15
6	GO:0043566	structure-specific DNA binding	15
5	GO:0001067	regulatory region nucleic acid binding	15
2	GO:0016209	antioxidant activity	15
6	GO:0000975	regulatory region DNA binding	15
6	GO:0051119	sugar transmembrane transporter activity	14
5	GO:0015144	carbohydrate transmembrane transporter activity	14
3	GO:1901476	carbohydrate transporter activity	14
7	GO:0015294	solute:cation symporter activity	14
4	GO:0051213	dioxygenase activity	14
6	GO:0015293	symporter activity	14
6	GO:0008170	N-methyltransferase activity	14
12	GO:0042625	ATPase activity, coupled to transmembrane movement of ions	14
6	GO:0004650	polygalacturonase activity	13
5	GO:0045330	aspartyl esterase activity	13
5	GO:0004601	peroxidase activity	13
9	GO:0015171	amino acid transmembrane transporter activity	13
13	GO:0019829	cation-transporting ATPase activity	13
7	GO:0015103	inorganic anion transmembrane transporter activity	13
7	GO:0003690	double-stranded DNA binding	13
4	GO:0016684	oxidoreductase activity, acting on peroxide as acceptor	13
4	GO:0016651	oxidoreductase activity, acting on NAD(P)H	13
4	GO:0030695	GTPase regulator activity	13
3	GO:0060589	nucleoside-triphosphatase regulator activity	13
5	GO:0030170	pyridoxal phosphate binding	12
6	GO:0050661	NADP binding	12
9	GO:0005351	sugar:hydrogen symporter activity	12
6	GO:0008378	galactosyltransferase activity	12
4	GO:0016866	intramolecular transferase activity	12
8	GO:0005402	cation:sugar symporter activity	12
5	GO:0016836	hydro-lyase activity	12
8	GO:0072509	divalent inorganic cation transmembrane transporter activity	12
4	GO:0016765	transferase activity, transferring alkyl or aryl (other than methyl) groups	12
8	GO:0015295	solute:hydrogen symporter activity	12
4	GO:0016854	racemase and epimerase activity	12
5	GO:0005083	small GTPase regulator activity	12
7	GO:0004190	aspartic-type endopeptidase activity	11
6	GO:0051287	NAD binding	11
6	GO:0000287	magnesium ion binding	11
4	GO:0015238	drug transmembrane transporter activity	11
4	GO:0042393	histone binding	11
10	GO:0008026	ATP-dependent helicase activity	11
4	GO:0016627	oxidoreductase activity, acting on the CH-CH group of donors	11
6	GO:0004812	aminoacyl-tRNA ligase activity	11
6	GO:0008238	exopeptidase activity	11
2	GO:0004872	receptor activity	11
3	GO:0090484	drug transporter activity	11
5	GO:0016763	transferase activity, transferring pentosyl groups	11
5	GO:0016876	ligase activity, forming aminoacyl-tRNA and related compounds	11
9	GO:0070035	purine NTP-dependent helicase activity	11
4	GO:0016875	ligase activity, forming carbon-oxygen bonds	11
6	GO:0070001	aspartic-type peptidase activity	11
9	GO:0046915	transition metal ion transmembrane transporter activity	11
6	GO:0004806	triglyceride lipase activity	10
7	GO:0015250	water channel activity	10
4	GO:0046910	pectinesterase inhibitor activity	10
7	GO:0004252	serine-type endopeptidase activity	10
9	GO:0003678	DNA helicase activity	10
6	GO:0035091	phosphatidylinositol binding	10
6	GO:0004519	endonuclease activity	10
4	GO:0030414	peptidase inhibitor activity	10
4	GO:0038023	signaling receptor activity	10
4	GO:0016830	carbon-carbon lyase activity	10
4	GO:0016782	transferase activity, transferring sulfur-containing groups	10
4	GO:0016701	oxidoreductase activity, acting on single donors with incorporation of molecular oxygen	10
5	GO:0015036	disulfide oxidoreductase activity	10
4	GO:0016667	oxidoreductase activity, acting on a sulfur group of donors	10
5	GO:0005372	water transmembrane transporter activity	10
3	GO:0061134	peptidase regulator activity	10
5	GO:0004364	glutathione transferase activity	9
5	GO:0045309	protein phosphorylated amino acid binding	9
7	GO:0003886	DNA (cytosine-5-)-methyltransferase activity	9
3	GO:0005200	structural constituent of cytoskeleton	9
7	GO:0008327	methyl-CpG binding	9
6	GO:0015035	protein disulfide oxidoreductase activity	9
6	GO:0008081	phosphoric diester hydrolase activity	9
5	GO:0016706	oxidoreductase activity, acting on paired donors	9
5	GO:0016709	oxidoreductase activity, acting on paired donors, with incorporation or reduction of molecular oxygen, NAD(P)H as one donor, and incorporation of one atom of oxygen	9
5	GO:0016831	carboxy-lyase activity	9
6	GO:0016407	acetyltransferase activity	9
6	GO:0009008	DNA-methyltransferase activity	9
4	GO:0051219	phosphoprotein binding	9
5	GO:0016628	oxidoreductase activity, acting on the CH-CH group of donors, NAD or NADP as acceptor	9
4	GO:0016810	hydrolase activity, acting on carbon-nitrogen (but not peptide) bonds	9
4	GO:0005102	receptor binding	9
4	GO:0005319	lipid transporter activity	9
5	GO:0016857	racemase and epimerase activity, acting on carbohydrates and derivatives	9
5	GO:0042803	protein homodimerization activity	8
9	GO:0004723	calcium-dependent protein serine/threonine phosphatase activity	8
8	GO:0080044	quercetin 7-O-glucosyltransferase activity	8
8	GO:0010385	double-stranded methylated DNA binding	8
6	GO:0008762	UDP-N-acetylmuramate dehydrogenase activity	8
6	GO:0008375	acetylglucosaminyltransferase activity	8
4	GO:0008565	protein transporter activity	8
13	GO:0015662	ATPase activity, coupled to transmembrane movement of ions, phosphorylative mechanism	8
5	GO:0008146	sulfotransferase activity	8
7	GO:0004180	carboxypeptidase activity	8
9	GO:0015079	potassium ion transmembrane transporter activity	8
3	GO:0008047	enzyme activator activity	8
6	GO:0004540	ribonuclease activity	8
6	GO:0008135	translation factor activity, nucleic acid binding	8
6	GO:0015926	glucosidase activity	8
6	GO:0034061	DNA polymerase activity	8
5	GO:0015932	nucleobase-containing compound transmembrane transporter activity	8
9	GO:0015078	hydrogen ion transmembrane transporter activity	8
5	GO:0033612	receptor serine/threonine kinase binding	7
4	GO:0030332	cyclin binding	7
7	GO:0003887	DNA-directed DNA polymerase activity	7
6	GO:0010429	methyl-CpNpN binding	7
6	GO:0003950	NAD+ ADP-ribosyltransferase activity	7
6	GO:0010428	methyl-CpNpG binding	7
5	GO:0003779	actin binding	7
6	GO:0004527	exonuclease activity	7
5	GO:0004866	endopeptidase inhibitor activity	7
4	GO:0003712	transcription cofactor activity	7
4	GO:0003916	DNA topoisomerase activity	7
6	GO:0004564	beta-fructofuranosidase activity	7
7	GO:0005216	ion channel activity	7
6	GO:0022836	gated channel activity	7
3	GO:0000989	transcription factor binding transcription factor activity	7
5	GO:0005085	guanyl-nucleotide exchange factor activity	7
6	GO:0016410	N-acyltransferase activity	7
4	GO:0061135	endopeptidase regulator activity	7
8	GO:0022839	ion gated channel activity	7
2	GO:0000988	protein binding transcription factor activity	7
4	GO:0000156	phosphorelay response regulator activity	6
7	GO:0000234	phosphoethanolamine N-methyltransferase activity	6
7	GO:0016161	beta-amylase activity	6
8	GO:0004185	serine-type carboxypeptidase activity	6
5	GO:0016168	chlorophyll binding	6
8	GO:0004575	sucrose alpha-glucosidase activity	6
6	GO:0016630	protochlorophyllide reductase activity	6
10	GO:0015086	cadmium ion transmembrane transporter activity	6
4	GO:0030247	polysaccharide binding	6
10	GO:0005384	manganese ion transmembrane transporter activity	6
6	GO:0008171	O-methyltransferase activity	6
6	GO:0008237	metallopeptidase activity	6
6	GO:0019104	DNA N-glycosylase activity	6
5	GO:0005096	GTPase activator activity	6
7	GO:0016759	cellulose synthase activity	6
5	GO:0003954	NADH dehydrogenase activity	6
5	GO:0051020	GTPase binding	6
7	GO:0004558	alpha-glucosidase activity	6
7	GO:0035173	histone kinase activity	6
3	GO:0033218	amide binding	6
6	GO:0008374	O-acyltransferase activity	6
4	GO:0016840	carbon-nitrogen lyase activity	6
3	GO:0001871	pattern binding	6
5	GO:0016799	hydrolase activity, hydrolyzing N-glycosyl compounds	6
4	GO:0042277	peptide binding	6
7	GO:0070008	serine-type exopeptidase activity	6
3	GO:1901681	sulfur compound binding	6
5	GO:0016655	oxidoreductase activity, acting on NAD(P)H, quinone or similar compound as acceptor	6
6	GO:0008276	protein methyltransferase activity	6
5	GO:0005548	phospholipid transporter activity	6
6	GO:0016160	amylase activity	6
7	GO:0042054	histone methyltransferase activity	6
8	GO:0043295	glutathione binding	5
3	GO:0030337	DNA polymerase processivity factor activity	5
8	GO:0008199	ferric iron binding	5
6	GO:0016165	linoleate 13S-lipoxygenase activity	5
6	GO:0016844	strictosidine synthase activity	5
8	GO:0016760	cellulose synthase (UDP-forming) activity	5
6	GO:0047262	polygalacturonate 4-alpha-galacturonosyltransferase activity	5
6	GO:0009044	xylan 1,4-beta-xylosidase activity	5
11	GO:0004012	phospholipid-translocating ATPase activity	5
7	GO:0008080	N-acetyltransferase activity	5
4	GO:0019904	protein domain specific binding	5
8	GO:0000155	phosphorelay sensor kinase activity	5
6	GO:0003684	damaged DNA binding	5
5	GO:0003713	transcription coactivator activity	5
7	GO:0030145	manganese ion binding	5
6	GO:0046556	alpha-N-arabinofuranosidase activity	5
6	GO:0030570	pectate lyase activity	5
5	GO:0050113	inositol oxygenase activity	5
5	GO:0008483	transaminase activity	5
6	GO:0008234	cysteine-type peptidase activity	5
6	GO:0008173	RNA methyltransferase activity	5
6	GO:0003729	mRNA binding	5
8	GO:0015112	nitrate transmembrane transporter activity	5
9	GO:0018024	histone-lysine N-methyltransferase activity	5
5	GO:0004888	transmembrane signaling receptor activity	5
9	GO:0005244	voltage-gated ion channel activity	5
7	GO:0072341	modified amino acid binding	5
7	GO:0017016	Ras GTPase binding	5
5	GO:0016837	carbon-oxygen lyase activity, acting on polysaccharides	5
7	GO:0004673	protein histidine kinase activity	5
5	GO:0016843	amine-lyase activity	5
8	GO:0015491	cation:cation antiporter activity	5
5	GO:0016775	phosphotransferase activity, nitrogenous group as acceptor	5
6	GO:0050136	NADH dehydrogenase (quinone) activity	5
6	GO:0005099	Ras GTPase activator activity	5
8	GO:0016279	protein-lysine N-methyltransferase activity	5
4	GO:0016769	transferase activity, transferring nitrogenous groups	5
5	GO:0016702	oxidoreductase activity, acting on single donors with incorporation of molecular oxygen, incorporation of two atoms of oxygen	5
5	GO:1900750	oligopeptide binding	5
7	GO:0016278	lysine N-methyltransferase activity	5
10	GO:0015299	solute:hydrogen antiporter activity	5
7	GO:0015298	solute:cation antiporter activity	5
6	GO:0031267	small GTPase binding	5
7	GO:0022832	voltage-gated channel activity	5
6	GO:0050377	UDP-glucose 4,6-dehydratase activity	4
4	GO:0051740	ethylene binding	4
2	GO:0045735	nutrient reservoir activity	4
6	GO:0005337	nucleoside transmembrane transporter activity	4
6	GO:0010279	indole-3-acetic acid amido synthetase activity	4
7	GO:0005089	Rho guanyl-nucleotide exchange factor activity	4
4	GO:2001147	camalexin binding	4
9	GO:0008725	DNA-3-methyladenine glycosylase activity	4
7	GO:0003993	acid phosphatase activity	4
11	GO:0003918	DNA topoisomerase type II (ATP-hydrolyzing) activity	4
6	GO:0080176	xyloglucan 1,6-alpha-xylosidase activity	4
8	GO:0080043	quercetin 3-O-glucosyltransferase activity	4
8	GO:0008536	Ran GTPase binding	4
6	GO:0016851	magnesium chelatase activity	4
6	GO:0008460	dTDP-glucose 4,6-dehydratase activity	4
5	GO:0015198	oligopeptide transporter activity	4
6	GO:0004089	carbonate dehydratase activity	4
7	GO:0003743	translation initiation factor activity	4
9	GO:0043531	ADP binding	4
5	GO:0003959	NADPH dehydrogenase activity	4
5	GO:0003755	peptidyl-prolyl cis-trans isomerase activity	4
6	GO:0004499	N,N-dimethylaniline monooxygenase activity	4
8	GO:0010294	abscisic acid glucosyltransferase activity	4
14	GO:0005388	calcium-transporting ATPase activity	4
5	GO:2001227	quercitrin binding	4
8	GO:0047215	indole-3-acetate beta-glucosyltransferase activity	4
7	GO:0004565	beta-galactosidase activity	4
4	GO:0005484	SNAP receptor activity	4
6	GO:0008831	dTDP-4-dehydrorhamnose reductase activity	4
6	GO:0004867	serine-type endopeptidase inhibitor activity	4
9	GO:0000175	3'-5'-exoribonuclease activity	4
7	GO:0050897	cobalt ion binding	4
6	GO:0008810	cellulase activity	4
7	GO:0004712	protein serine/threonine/tyrosine kinase activity	4
6	GO:0004029	aldehyde dehydrogenase (NAD) activity	4
5	GO:0016717	oxidoreductase activity, acting on paired donors, with oxidation of a pair of donors resulting in the reduction of molecular oxygen to two molecules of water	4
6	GO:0047364	desulfoglucosinolate sulfotransferase activity	4
11	GO:0015140	malate transmembrane transporter activity	4
8	GO:0030983	mismatched DNA binding	4
6	GO:0003727	single-stranded RNA binding	4
7	GO:0015301	anion:anion antiporter activity	4
7	GO:0005100	Rho GTPase activator activity	4
6	GO:0015020	glucuronosyltransferase activity	4
5	GO:0016878	acid-thiol ligase activity	4
4	GO:0016679	oxidoreductase activity, acting on diphenols and related substances as donors	4
8	GO:0004702	receptor signaling protein serine/threonine kinase activity	4
3	GO:1901505	carbohydrate derivative transporter activity	4
6	GO:0015925	galactosidase activity	4
4	GO:0015197	peptide transporter activity	4
7	GO:0008408	3'-5' exonuclease activity	4
7	GO:0004532	exoribonuclease activity	4
6	GO:0005088	Ras guanyl-nucleotide exchange factor activity	4
4	GO:0005057	receptor signaling protein activity	4
5	GO:0016682	oxidoreductase activity, acting on diphenols and related substances as donors, oxygen as acceptor	4
6	GO:0004620	phospholipase activity	4
7	GO:0016796	exonuclease activity, active with either ribo- or deoxyribonucleic acids and producing 5'-phosphomonoesters	4
4	GO:0051002	ligase activity, forming nitrogen-metal bonds	4
4	GO:0016859	cis-trans isomerase activity	4
5	GO:0061505	DNA topoisomerase II activity	4
7	GO:0003905	alkylbase DNA N-glycosylase activity	4
8	GO:0043733	DNA-3-methylbase glycosylase activity	4
3	GO:0051184	cofactor transporter activity	4
5	GO:0051003	ligase activity, forming nitrogen-metal bonds, forming coordination complexes	4
4	GO:0016877	ligase activity, forming carbon-sulfur bonds	4
3	GO:0032451	demethylase activity	4
10	GO:0015556	C4-dicarboxylate transmembrane transporter activity	4
4	GO:0016860	intramolecular oxidoreductase activity	4
5	GO:0016811	hydrolase activity, acting on carbon-nitrogen (but not peptide) bonds, in linear amides	4
3	GO:0097243	flavonoid binding	4
6	GO:0034062	RNA polymerase activity	4
8	GO:0016896	exoribonuclease activity, producing 5'-phosphomonoesters	4
9	GO:0015085	calcium ion transmembrane transporter activity	4
3	GO:0051183	vitamin transporter activity	4
9	GO:0005310	dicarboxylic acid transmembrane transporter activity	4
3	GO:0072328	alkene binding	4
5	GO:0016868	intramolecular transferase activity, phosphotransferases	4
6	GO:0015205	nucleobase transmembrane transporter activity	4
10	GO:0015139	alpha-ketoglutarate transmembrane transporter activity	3
5	GO:0070182	DNA polymerase binding	3
7	GO:0008137	NADH dehydrogenase (ubiquinone) activity	3
6	GO:0005544	calcium-dependent phospholipid binding	3
9	GO:0035175	histone kinase activity (H3-S10 specific)	3
12	GO:0015367	oxoglutarate:malate antiporter activity	3
10	GO:0008506	sucrose:hydrogen symporter activity	3
9	GO:0072354	histone kinase activity (H3-T3 specific)	3
8	GO:0004683	calmodulin-dependent protein kinase activity	3
11	GO:0015131	oxaloacetate transmembrane transporter activity	3
8	GO:0009001	serine O-acetyltransferase activity	3
8	GO:0080046	quercetin 4'-O-glucosyltransferase activity	3
8	GO:0019706	protein-cysteine S-palmitoyltransferase activity	3
10	GO:0005381	iron ion transmembrane transporter activity	3
6	GO:0016621	cinnamoyl-CoA reductase activity	3
14	GO:0046933	proton-transporting ATP synthase activity, rotational mechanism	3
6	GO:0004073	aspartate-semialdehyde dehydrogenase activity	3
9	GO:0035402	histone kinase activity (H3-T11 specific)	3
6	GO:0004028	3-chloroallyl aldehyde dehydrogenase activity	3
6	GO:0052716	hydroquinone:oxygen oxidoreductase activity	3
8	GO:0000400	four-way junction DNA binding	3
6	GO:0004795	threonine synthase activity	3
6	GO:0010489	UDP-4-keto-6-deoxy-glucose-3,5-epimerase activity	3
6	GO:0010490	UDP-4-keto-rhamnose-4-keto-reductase activity	3
9	GO:0080054	low affinity nitrate transmembrane transporter activity	3
4	GO:0015225	biotin transporter activity	3
7	GO:0004555	alpha,alpha-trehalase activity	3
7	GO:0004861	cyclin-dependent protein serine/threonine kinase inhibitor activity	3
6	GO:0004143	diacylglycerol kinase activity	3
9	GO:0032137	guanine/thymine mispair binding	3
6	GO:0003840	gamma-glutamyltransferase activity	3
5	GO:0046423	allene-oxide cyclase activity	3
6	GO:0050589	leucocyanidin oxygenase activity	3
6	GO:0003951	NAD+ kinase activity	3
6	GO:0004617	phosphoglycerate dehydrogenase activity	3
6	GO:0050378	UDP-glucuronate 4-epimerase activity	3
7	GO:0019199	transmembrane receptor protein kinase activity	3
3	GO:0010280	UDP-L-rhamnose synthase activity	3
6	GO:0015204	urea transmembrane transporter activity	3
6	GO:0004615	phosphomannomutase activity	3
8	GO:0008266	poly(U) RNA binding	3
6	GO:0008320	protein transmembrane transporter activity	3
7	GO:0004713	protein tyrosine kinase activity	3
8	GO:0016985	mannan endo-1,4-beta-mannosidase activity	3
8	GO:0030675	Rac GTPase activator activity	3
6	GO:0019843	rRNA binding	3
6	GO:0004126	cytidine deaminase activity	3
6	GO:0008883	glutamyl-tRNA reductase activity	3
7	GO:0004830	tryptophan-tRNA ligase activity	3
8	GO:0051753	mannan synthase activity	3
7	GO:0008964	phosphoenolpyruvate carboxylase activity	3
6	GO:0005086	ARF guanyl-nucleotide exchange factor activity	3
5	GO:0051537	2 iron, 2 sulfur cluster binding	3
12	GO:0010486	manganese:hydrogen antiporter activity	3
8	GO:0004676	3-phosphoinositide-dependent protein kinase activity	3
7	GO:0005345	purine nucleobase transmembrane transporter activity	3
7	GO:0052667	phosphomethylethanolamine N-methyltransferase activity	3
10	GO:0008574	plus-end-directed microtubule motor activity	3
7	GO:0003746	translation elongation factor activity	3
10	GO:0008569	minus-end-directed microtubule motor activity	3
6	GO:0003942	N-acetyl-gamma-glutamyl-phosphate reductase activity	3
5	GO:0004124	cysteine synthase activity	3
6	GO:0070300	phosphatidic acid binding	3
6	GO:0036361	racemase activity, acting on amino acids and derivatives	3
10	GO:0032138	single base insertion or deletion binding	3
6	GO:0042285	xylosyltransferase activity	3
7	GO:0003899	DNA-directed RNA polymerase activity	3
10	GO:0015174	basic amino acid transmembrane transporter activity	3
8	GO:0000976	transcription regulatory region sequence-specific DNA binding	3
5	GO:0004659	prenyltransferase activity	3
10	GO:0022821	potassium ion antiporter activity	3
7	GO:0019203	carbohydrate phosphatase activity	3
11	GO:0051139	metal ion:hydrogen antiporter activity	3
6	GO:0004611	phosphoenolpyruvate carboxykinase activity	3
9	GO:0032135	DNA insertion or deletion binding	3
8	GO:0005261	cation channel activity	3
8	GO:0035174	histone serine kinase activity	3
6	GO:0015157	oligosaccharide transmembrane transporter activity	3
4	GO:0016872	intramolecular lyase activity	3
7	GO:0004567	beta-mannosidase activity	3
6	GO:0000030	mannosyltransferase activity	3
7	GO:0016412	serine O-acyltransferase activity	3
7	GO:0004521	endoribonuclease activity	3
3	GO:0009975	cyclase activity	3
11	GO:0005249	voltage-gated potassium channel activity	3
10	GO:0005267	potassium channel activity	3
6	GO:0030291	protein serine/threonine kinase inhibitor activity	3
5	GO:0042887	amide transmembrane transporter activity	3
7	GO:0000217	DNA secondary structure binding	3
7	GO:0008187	poly-pyrimidine tract binding	3
6	GO:0015923	mannosidase activity	3
4	GO:0051536	iron-sulfur cluster binding	3
8	GO:0035184	histone threonine kinase activity	3
6	GO:0016409	palmitoyltransferase activity	3
7	GO:0004520	endodeoxyribonuclease activity	3
13	GO:0044769	ATPase activity, coupled to transmembrane movement of ions, rotational mechanism	3
7	GO:0019707	protein-cysteine S-acyltransferase activity	3
4	GO:0019210	kinase inhibitor activity	3
7	GO:0016413	O-acetyltransferase activity	3
7	GO:0015154	disaccharide transmembrane transporter activity	3
6	GO:0015927	trehalase activity	3
5	GO:0016855	racemase and epimerase activity, acting on amino acids and derivatives	3
6	GO:0016417	S-acyltransferase activity	3
7	GO:0019187	beta-1,4-mannosyltransferase activity	3
8	GO:0008515	sucrose transmembrane transporter activity	3
5	GO:0004860	protein kinase inhibitor activity	3
5	GO:0016814	hydrolase activity, acting on carbon-nitrogen (but not peptide) bonds, in cyclic amidines	3
5	GO:0016838	carbon-oxygen lyase activity, acting on phosphates	3
3	GO:0051540	metal cluster binding	3
3	GO:0019239	deaminase activity	3
6	GO:0004536	deoxyribonuclease activity	3
5	GO:0022884	macromolecule transmembrane transporter activity	3
5	GO:0016755	transferase activity, transferring amino-acyl groups	3
10	GO:0022843	voltage-gated cation channel activity	3
5	GO:0003917	DNA topoisomerase type I activity	2
6	GO:0004372	glycine hydroxymethyltransferase activity	2
4	GO:0008200	ion channel inhibitor activity	2
7	GO:0043424	protein histidine kinase binding	2
6	GO:0008922	long-chain fatty acid [acyl-carrier-protein] ligase activity	2
7	GO:0015018	galactosylgalactosylxylosylprotein 3-beta-glucuronosyltransferase activity	2
9	GO:0008381	mechanically-gated ion channel activity	2
7	GO:0048027	mRNA 5'-UTR binding	2
7	GO:0006330	single-stranded DNA binding	2
9	GO:0004709	MAP kinase kinase kinase activity	2
5	GO:0004392	heme oxygenase (decyclizing) activity	2
6	GO:0003991	acetylglutamate kinase activity	2
7	GO:0031679	NADH dehydrogenase (plastoquinone) activity	2
8	GO:0008107	galactoside 2-alpha-L-fucosyltransferase activity	2
12	GO:0005242	inward rectifier potassium channel activity	2
5	GO:0045430	chalcone isomerase activity	2
6	GO:0008805	carbon-monoxide oxygenase activity	2
6	GO:0042286	glutamate-1-semialdehyde 2,1-aminomutase activity	2
5	GO:0071614	linoleic acid epoxygenase activity	2
7	GO:0080109	indole-3-acetonitrile nitrile hydratase activity	2
7	GO:0009922	fatty acid elongase activity	2
6	GO:0003978	UDP-glucose 4-epimerase activity	2
6	GO:0031625	ubiquitin protein ligase binding	2
9	GO:0004525	ribonuclease III activity	2
11	GO:0004003	ATP-dependent DNA helicase activity	2
7	GO:0034618	arginine binding	2
9	GO:0004707	MAP kinase activity	2
8	GO:0015116	sulfate transmembrane transporter activity	2
7	GO:0080066	3-methylthiopropyl-desulfoglucosinolate sulfotransferase activity	2
6	GO:0016756	glutathione gamma-glutamylcysteinyltransferase activity	2
8	GO:0052640	salicylic acid glucosyltransferase (glucoside-forming) activity	2
6	GO:0045551	cinnamyl-alcohol dehydrogenase activity	2
5	GO:0051747	cytosine C-5 DNA demethylase activity	2
7	GO:0080061	indole-3-acetonitrile nitrilase activity	2
7	GO:0004379	glycylpeptide N-tetradecanoyltransferase activity	2
6	GO:0004792	thiosulfate sulfurtransferase activity	2
8	GO:0047209	coniferyl-alcohol glucosyltransferase activity	2
7	GO:0080067	4-methylthiobutyl-desulfoglucosinolate sulfotransferase activity	2
6	GO:0033729	anthocyanidin reductase activity	2
8	GO:0080002	UDP-glucose:4-aminobenzoate acylglucosyltransferase activity	2
10	GO:0005385	zinc ion transmembrane transporter activity	2
8	GO:0010341	gibberellin carboxyl-O-methyltransferase activity	2
8	GO:0000014	single-stranded DNA endodeoxyribonuclease activity	2
8	GO:0080045	quercetin 3'-O-glucosyltransferase activity	2
6	GO:0004616	phosphogluconate dehydrogenase (decarboxylating) activity	2
7	GO:0004349	glutamate 5-kinase activity	2
7	GO:0003688	DNA replication origin binding	2
9	GO:0004809	tRNA (guanine-N2-)-methyltransferase activity	2
5	GO:0080107	8-methylthiopropyl glucosinolate S-oxygenase activity	2
4	GO:0010313	phytochrome binding	2
7	GO:0030795	jasmonate O-methyltransferase activity	2
6	GO:0009927	histidine phosphotransfer kinase activity	2
5	GO:0001872	(1->3)-beta-D-glucan binding	2
7	GO:0043765	T/G mismatch-specific endonuclease activity	2
7	GO:0009011	starch synthase activity	2
5	GO:0015245	fatty acid transporter activity	2
5	GO:0005528	FK506 binding	2
7	GO:0004222	metalloendopeptidase activity	2
8	GO:0016157	sucrose synthase activity	2
7	GO:0008422	beta-glucosidase activity	2
6	GO:0030267	glyoxylate reductase (NADP) activity	2
7	GO:0080068	5-methylthiopentyl-desulfoglucosinolate sulfotransferase activity	2
14	GO:0046961	proton-transporting ATPase activity, rotational mechanism	2
5	GO:0032453	histone demethylase activity (H3-K4 specific)	2
8	GO:0047251	thiohydroximate beta-D-glucosyltransferase activity	2
7	GO:0080071	indol-3-yl-methyl-desulfoglucosinolate sulfotransferase activity	2
9	GO:0044022	histone kinase activity (H3-S28 specific)	2
10	GO:0046974	histone methyltransferase activity (H3-K9 specific)	2
7	GO:0080069	7-methylthioheptyl-desulfoglucosinolate sulfotransferase activity	2
6	GO:0016762	xyloglucan:xyloglucosyl transferase activity	2
5	GO:0004657	proline dehydrogenase activity	2
8	GO:0004843	ubiquitin-specific protease activity	2
7	GO:0080070	8-methylthiooctyl-desulfoglucosinolate sulfotransferase activity	2
12	GO:0015386	potassium:hydrogen antiporter activity	2
5	GO:0008395	steroid hydroxylase activity	2
7	GO:0004366	glycerol-3-phosphate O-acyltransferase activity	2
8	GO:0052641	benzoic acid glucosyltransferase activity	2
6	GO:0004301	epoxide hydrolase activity	2
4	GO:0008134	transcription factor binding	2
7	GO:0008235	metalloexopeptidase activity	2
10	GO:0008308	voltage-gated anion channel activity	2
7	GO:0004629	phospholipase C activity	2
7	GO:0004177	aminopeptidase activity	2
6	GO:0016307	phosphatidylinositol phosphate kinase activity	2
5	GO:0032934	sterol binding	2
5	GO:0016774	phosphotransferase activity, carboxyl group as acceptor	2
4	GO:0019842	vitamin binding	2
7	GO:0019783	small conjugating protein-specific protease activity	2
6	GO:0019202	amino acid kinase activity	2
5	GO:0016783	sulfurtransferase activity	2
5	GO:0015645	fatty acid ligase activity	2
11	GO:0005343	organic acid:sodium symporter activity	2
6	GO:0000257	nitrilase activity	2
8	GO:0015296	anion:cation symporter activity	2
6	GO:0008417	fucosyltransferase activity	2
7	GO:0016894	endonuclease activity, active with either ribo- or deoxyribonucleic acids and producing 3'-phosphomonoesters	2
7	GO:0016893	endonuclease activity, active with either ribo- or deoxyribonucleic acids and producing 5'-phosphomonoesters	2
5	GO:0016790	thiolester hydrolase activity	2
5	GO:0016869	intramolecular transferase activity, transferring amino groups	2
5	GO:0016815	hydrolase activity, acting on carbon-nitrogen (but not peptide) bonds, in nitriles	2
4	GO:0043178	alcohol binding	2
7	GO:0031127	alpha-(1,2)-fucosyltransferase activity	2
4	GO:0016645	oxidoreductase activity, acting on the CH-NH group of donors	2
8	GO:0016423	tRNA (guanine) methyltransferase activity	2
8	GO:0016891	endoribonuclease activity, producing 5'-phosphomonoesters	2
4	GO:0032452	histone demethylase activity	2
7	GO:0022834	ligand-gated channel activity	2
7	GO:0004551	nucleotide diphosphatase activity	2
6	GO:0019107	myristoyltransferase activity	2
2	GO:0016247	channel regulator activity	2
5	GO:0044389	small conjugating protein ligase binding	2
5	GO:0016623	oxidoreductase activity, acting on the aldehyde or oxo group of donors, oxygen as acceptor	2
11	GO:0005451	monovalent cation:hydrogen antiporter activity	2
7	GO:0010340	carboxyl-O-methyltransferase activity	2
7	GO:0022833	mechanically gated channel activity	2
5	GO:0016742	hydroxymethyl-, formyl- and related transferase activity	2
9	GO:0015276	ligand-gated ion channel activity	2
3	GO:0008144	drug binding	2
6	GO:0004312	fatty acid synthase activity	2
5	GO:0016405	CoA-ligase activity	2
4	GO:1901682	sulfur compound transmembrane transporter activity	2
4	GO:0005527	macrolide binding	2
6	GO:0018822	nitrile hydratase activity	2
5	GO:0016803	ether hydrolase activity	2
4	GO:0016638	oxidoreductase activity, acting on the CH-NH2 group of donors	2
4	GO:0016801	hydrolase activity, acting on ether bonds	2
5	GO:0016622	oxidoreductase activity, acting on the aldehyde or oxo group of donors, cytochrome as acceptor	2
7	GO:0008175	tRNA methyltransferase activity	2
10	GO:0015179	L-amino acid transmembrane transporter activity	2
3	GO:0016248	channel inhibitor activity	2
4	GO:0005496	steroid binding	2
5	GO:0016668	oxidoreductase activity, acting on a sulfur group of donors, NAD(P) as acceptor	2
8	GO:0005253	anion channel activity	2
10	GO:0015370	solute:sodium symporter activity	2
4	GO:0035514	DNA demethylase activity	2
9	GO:0015081	sodium ion transmembrane transporter activity	2
11	GO:0005290	L-histidine transmembrane transporter activity	1
6	GO:0051670	inulinase activity	1
7	GO:0003680	AT DNA binding	1
7	GO:0008969	phosphohistidine phosphatase activity	1
4	GO:0043621	protein self-association	1
7	GO:0004816	asparagine-tRNA ligase activity	1
6	GO:0008909	isochorismate synthase activity	1
7	GO:0008970	phosphatidylcholine 1-acylhydrolase activity	1
6	GO:0004748	ribonucleoside-diphosphate reductase activity, thioredoxin disulfide as acceptor	1
9	GO:0080139	borate efflux transmembrane transporter activity	1
9	GO:0008821	crossover junction endodeoxyribonuclease activity	1
8	GO:0000403	Y-form DNA binding	1
6	GO:0008312	7S RNA binding	1
6	GO:0004058	aromatic-L-amino-acid decarboxylase activity	1
5	GO:0009982	pseudouridine synthase activity	1
7	GO:0050072	m7G(5')pppN diphosphatase activity	1
5	GO:0008083	growth factor activity	1
6	GO:0009815	1-aminocyclopropane-1-carboxylate oxidase activity	1
7	GO:0008893	guanosine-3',5'-bis(diphosphate) 3'-diphosphatase activity	1
7	GO:0004197	cysteine-type endopeptidase activity	1
6	GO:0004351	glutamate decarboxylase activity	1
4	GO:0031369	translation initiation factor binding	1
6	GO:0031219	levanase activity	1
6	GO:0003904	deoxyribodipyrimidine photo-lyase activity	1
10	GO:0000404	loop DNA binding	1
9	GO:0005353	fructose transmembrane transporter activity	1
7	GO:0018708	thiol S-methyltransferase activity	1
7	GO:0072552	monoferuloyl di-(hydroxyferuloyl) spermidine meta-hydroxylase activity	1
6	GO:0050062	long-chain-fatty-acyl-CoA reductase activity	1
7	GO:0004605	phosphatidate cytidylyltransferase activity	1
4	GO:0008517	folic acid transporter activity	1
7	GO:0035252	UDP-xylosyltransferase activity	1
6	GO:0033819	lipoyl(octanoyl) transferase activity	1
6	GO:0004337	geranyltranstransferase activity	1
6	GO:0003756	protein disulfide isomerase activity	1
9	GO:0016208	AMP binding	1
11	GO:0005302	L-tyrosine transmembrane transporter activity	1
12	GO:0008508	bile acid:sodium symporter activity	1
6	GO:0047134	protein-disulfide reductase activity	1
6	GO:0015928	fucosidase activity	1
5	GO:0002020	protease binding	1
14	GO:0015416	organic phosphonate transmembrane-transporting ATPase activity	1
12	GO:0015271	outward rectifier potassium channel activity	1
6	GO:0008839	4-hydroxy-tetrahydrodipicolinate reductase	1
9	GO:0042132	fructose 1,6-bisphosphate 1-phosphatase activity	1
6	GO:0080011	baruol synthase activity	1
6	GO:0004161	dimethylallyltranstransferase activity	1
6	GO:0004034	aldose 1-epimerase activity	1
7	GO:0010945	CoA pyrophosphatase activity	1
6	GO:0009974	zeinoxanthin epsilon hydroxylase activity	1
6	GO:0080133	midchain alkane hydroxylase activity	1
6	GO:0004602	glutathione peroxidase activity	1
7	GO:0016595	glutamate binding	1
8	GO:0015114	phosphate ion transmembrane transporter activity	1
11	GO:0005247	voltage-gated chloride channel activity	1
6	GO:0010177	2-(2'-methylthio)ethylmalate synthase activity	1
6	GO:0008447	L-ascorbate oxidase activity	1
5	GO:0030976	thiamine pyrophosphate binding	1
6	GO:0030604	1-deoxy-D-xylulose-5-phosphate reductoisomerase activity	1
6	GO:0000248	C-5 sterol desaturase activity	1
6	GO:0016415	octanoyltransferase activity	1
6	GO:0030551	cyclic nucleotide binding	1
8	GO:0004144	diacylglycerol O-acyltransferase activity	1
7	GO:0004822	isoleucine-tRNA ligase activity	1
5	GO:0016004	phospholipase activator activity	1
6	GO:0008474	palmitoyl-(protein) hydrolase activity	1
8	GO:0008138	protein tyrosine/serine/threonine phosphatase activity	1
6	GO:0004654	polyribonucleotide nucleotidyltransferase activity	1
6	GO:0004033	aldo-keto reductase (NADP) activity	1
6	GO:0004353	glutamate dehydrogenase [NAD(P)+] activity	1
6	GO:0003922	GMP synthase (glutamine-hydrolyzing) activity	1
8	GO:0000210	NAD+ diphosphatase activity	1
5	GO:0004784	superoxide dismutase activity	1
5	GO:0008373	sialyltransferase activity	1
6	GO:0000036	ACP phosphopantetheine attachment site binding involved in fatty acid biosynthetic process	1
7	GO:0072548	dicoumaroyl monocaffeoyl spermidine meta-hydroxylase activity	1
7	GO:0005545	1-phosphatidylinositol binding	1
5	GO:0009905	ent-copalyl diphosphate synthase activity	1
8	GO:0004435	phosphatidylinositol phospholipase C activity	1
5	GO:0017151	DEAD/H-box RNA helicase binding	1
6	GO:0008526	phosphatidylinositol transporter activity	1
5	GO:0016671	oxidoreductase activity, acting on a sulfur group of donors, disulfide as acceptor	1
6	GO:0004614	phosphoglucomutase activity	1
8	GO:0004805	trehalose-phosphatase activity	1
7	GO:0030955	potassium ion binding	1
7	GO:0080039	xyloglucan endotransglucosylase activity	1
4	GO:0031072	heat shock protein binding	1
7	GO:0018488	aryl-aldehyde oxidase activity	1
12	GO:0017153	sodium:dicarboxylate symporter activity	1
7	GO:0080116	glucuronoxylan glucuronosyltransferase activity	1
7	GO:0033946	xyloglucan-specific endo-beta-1,4-glucanase activity	1
5	GO:0052691	UDP-arabinopyranose mutase activity	1
9	GO:0005355	glucose transmembrane transporter activity	1
4	GO:0030276	clathrin binding	1
6	GO:0034074	marneral synthase activity	1
11	GO:0015181	arginine transmembrane transporter activity	1
6	GO:0010285	L,L-diaminopimelate aminotransferase activity	1
6	GO:0004506	squalene monooxygenase activity	1
8	GO:0004362	glutathione-disulfide reductase activity	1
6	GO:0017057	6-phosphogluconolactonase activity	1
7	GO:0004630	phospholipase D activity	1
4	GO:0005522	profilin binding	1
5	GO:0005048	signal sequence binding	1
6	GO:0030060	L-malate dehydrogenase activity	1
6	GO:0004837	tyrosine decarboxylase activity	1
6	GO:0016656	monodehydroascorbate reductase (NADH) activity	1
7	GO:0072547	tricoumaroylspermidine meta-hydroxylase activity	1
8	GO:0070006	metalloaminopeptidase activity	1
9	GO:0034485	phosphatidylinositol-3,4,5-trisphosphate 5-phosphatase activity	1
7	GO:0005476	carnitine:acyl carnitine antiporter activity	1
7	GO:0005098	Ran GTPase activator activity	1
8	GO:0004708	MAP kinase kinase activity	1
6	GO:0003858	3-hydroxybutyrate dehydrogenase activity	1
9	GO:0035241	protein-arginine omega-N monomethyltransferase activity	1
7	GO:0070402	NADPH binding	1
6	GO:0042586	peptide deformylase activity	1
11	GO:0015189	L-lysine transmembrane transporter activity	1
4	GO:0005344	oxygen transporter activity	1
7	GO:0016308	1-phosphatidylinositol-4-phosphate 5-kinase activity	1
6	GO:0017118	lipoyltransferase activity	1
6	GO:0033926	glycopeptide alpha-N-acetylgalactosaminidase activity	1
5	GO:0043425	bHLH transcription factor binding	1
7	GO:0072551	diferuloyl mono-(hydroxyferuloyl) spermidine meta-hydroxylase activity	1
5	GO:0050827	toxin receptor binding	1
7	GO:0072550	triferuloylspermidine meta-hydroxylase activity	1
7	GO:0018479	benzaldehyde dehydrogenase (NAD+) activity	1
6	GO:0016984	ribulose-bisphosphate carboxylase activity	1
6	GO:0004743	pyruvate kinase activity	1
7	GO:0004825	methionine-tRNA ligase activity	1
6	GO:0004109	coproporphyrinogen oxidase activity	1
8	GO:0004781	sulfate adenylyltransferase (ATP) activity	1
6	GO:0004834	tryptophan synthase activity	1
6	GO:0017040	ceramidase activity	1
11	GO:0000064	L-ornithine transmembrane transporter activity	1
7	GO:0047274	galactinol-sucrose galactosyltransferase activity	1
7	GO:0004824	lysine-tRNA ligase activity	1
7	GO:0004021	L-alanine:2-oxoglutarate aminotransferase activity	1
6	GO:0004365	glyceraldehyde-3-phosphate dehydrogenase (NAD+) (phosphorylating) activity	1
6	GO:0004046	aminoacylase activity	1
9	GO:0033897	ribonuclease T2 activity	1
4	GO:0032794	GTPase activating protein binding	1
6	GO:0002161	aminoacyl-tRNA editing activity	1
6	GO:0004018	N6-(1,2-dicarboxyethyl)AMP AMP-lyase (fumarate-forming) activity	1
7	GO:0004819	glutamine-tRNA ligase activity	1
7	GO:0050342	tocopherol O-methyltransferase activity	1
7	GO:0004356	glutamate-ammonia ligase activity	1
6	GO:0050577	GDP-L-fucose synthase activity	1
11	GO:0015434	cadmium-transporting ATPase activity	1
8	GO:0003896	DNA primase activity	1
6	GO:0031418	L-ascorbic acid binding	1
6	GO:0046577	long-chain-alcohol oxidase activity	1
4	GO:0051082	unfolded protein binding	1
6	GO:0047958	glycine:2-oxoglutarate aminotransferase activity	1
5	GO:0003906	DNA-(apurinic or apyrimidinic site) lyase activity	1
8	GO:0010314	phosphatidylinositol-5-phosphate binding	1
4	GO:0010011	auxin binding	1
7	GO:0003838	sterol 24-C-methyltransferase activity	1
6	GO:0010276	phytol kinase activity	1
7	GO:0072549	monocoumaroyl dicaffeoyl spermidine meta-hydroxylase activity	1
5	GO:0035064	methylated histone residue binding	1
5	GO:0080106	7-methylthiopropyl glucosinolate S-oxygenase activity	1
8	GO:0046509	1,2-diacylglycerol 3-beta-galactosyltransferase activity	1
5	GO:0052631	sphingolipid delta-8 desaturase activity	1
8	GO:0008353	RNA polymerase II carboxy-terminal domain kinase activity	1
9	GO:0016277	[myelin basic protein]-arginine N-methyltransferase activity	1
8	GO:0015098	molybdate ion transmembrane transporter activity	1
7	GO:0004550	nucleoside diphosphate kinase activity	1
8	GO:0015210	uracil transmembrane transporter activity	1
2	GO:0031386	protein tag	1
6	GO:0048529	magnesium-protoporphyrin IX monomethyl ester (oxidative) cyclase activity	1
8	GO:0017048	Rho GTPase binding	1
9	GO:0004439	phosphatidylinositol-4,5-bisphosphate 5-phosphatase activity	1
7	GO:0047450	crotonoyl-[acyl-carrier-protein] hydratase activity	1
3	GO:0005199	structural constituent of cell wall	1
6	GO:0008756	o-succinylbenzoate-CoA ligase activity	1
6	GO:0050162	oxalate oxidase activity	1
7	GO:0048531	beta-1,3-galactosyltransferase activity	1
6	GO:0008142	oxysterol binding	1
7	GO:0004164	diphthine synthase activity	1
5	GO:0080104	5-methylthiopropyl glucosinolate S-oxygenase activity	1
5	GO:0004864	protein phosphatase inhibitor activity	1
9	GO:0003721	telomeric template RNA reverse transcriptase activity	1
9	GO:0000987	core promoter proximal region sequence-specific DNA binding	1
7	GO:0004817	cysteine-tRNA ligase activity	1
9	GO:0008469	histone-arginine N-methyltransferase activity	1
6	GO:0047100	glyceraldehyde-3-phosphate dehydrogenase (NADP+) (phosphorylating) activity	1
10	GO:0046976	histone methyltransferase activity (H3-K27 specific)	1
6	GO:0016207	4-coumarate-CoA ligase activity	1
7	GO:0010181	FMN binding	1
5	GO:0080103	4-methylthiopropyl glucosinolate S-oxygenase activity	1
8	GO:0034432	bis(5'-adenosyl)-pentaphosphatase activity	1
7	GO:0003968	RNA-directed RNA polymerase activity	1
6	GO:0004221	ubiquitin thiolesterase activity	1
7	GO:0070290	NAPE-specific phospholipase D activity	1
6	GO:0000049	tRNA binding	1
7	GO:0004747	ribokinase activity	1
6	GO:0003725	double-stranded RNA binding	1
5	GO:0008661	1-deoxy-D-xylulose-5-phosphate synthase activity	1
6	GO:0016688	L-ascorbate peroxidase activity	1
7	GO:0004814	arginine-tRNA ligase activity	1
6	GO:0004407	histone deacetylase activity	1
6	GO:0080032	methyl jasmonate esterase activity	1
8	GO:0000406	double-strand/single-strand DNA junction binding	1
6	GO:0004737	pyruvate decarboxylase activity	1
5	GO:0080102	3-methylthiopropyl glucosinolate S-oxygenase activity	1
6	GO:0004930	G-protein coupled receptor activity	1
6	GO:0045544	gibberellin 20-oxidase activity	1
6	GO:0035299	inositol pentakisphosphate 2-kinase activity	1
6	GO:0045552	dihydrokaempferol 4-reductase activity	1
9	GO:0052658	inositol-1,4,5-trisphosphate 5-phosphatase activity	1
6	GO:0016618	hydroxypyruvate reductase activity	1
9	GO:0035242	protein-arginine omega-N asymmetric methyltransferase activity	1
6	GO:0003999	adenine phosphoribosyltransferase activity	1
6	GO:0051015	actin filament binding	1
6	GO:0010328	auxin influx transmembrane transporter activity	1
6	GO:0008453	alanine-glyoxylate transaminase activity	1
6	GO:0080019	fatty-acyl-CoA reductase (alcohol-forming) activity	1
8	GO:0052639	salicylic acid glucosyltransferase (ester-forming) activity	1
6	GO:0004311	farnesyltranstransferase activity	1
11	GO:0004004	ATP-dependent RNA helicase activity	1
7	GO:0046428	1,4-dihydroxy-2-naphthoate octaprenyltransferase activity	1
8	GO:0046524	sucrose-phosphate synthase activity	1
5	GO:1901474	azole transmembrane transporter activity	1
8	GO:0015605	organophosphate ester transmembrane transporter activity	1
5	GO:0016864	intramolecular oxidoreductase activity, transposing S-S bonds	1
5	GO:0080161	auxin transmembrane transporter activity	1
7	GO:1901981	phosphatidylinositol phosphate binding	1
4	GO:0016744	transferase activity, transferring aldehyde or ketonic groups	1
5	GO:0016776	phosphotransferase activity, phosphate group as acceptor	1
6	GO:0070567	cytidylyltransferase activity	1
5	GO:0050486	intramolecular transferase activity, transferring hydroxy groups	1
4	GO:0016721	oxidoreductase activity, acting on superoxide radicals as acceptor	1
5	GO:0016641	oxidoreductase activity, acting on the CH-NH2 group of donors, oxygen as acceptor	1
5	GO:0016713	oxidoreductase activity, acting on paired donors, with incorporation or reduction of molecular oxygen, reduced iron-sulfur protein as one donor, and incorporation of one atom of oxygen	1
8	GO:0015149	hexose transmembrane transporter activity	1
7	GO:0035250	UDP-galactosyltransferase activity	1
4	GO:0016725	oxidoreductase activity, acting on CH or CH2 groups	1
5	GO:0016634	oxidoreductase activity, acting on the CH-CH group of donors, oxygen as acceptor	1
9	GO:0003724	RNA helicase activity	1
9	GO:0005254	chloride channel activity	1
8	GO:0001159	core promoter proximal region DNA binding	1
8	GO:0016274	protein-arginine N-methyltransferase activity	1
13	GO:0043225	anion transmembrane-transporting ATPase activity	1
6	GO:0072533	tri-(coumaroyl or caffeoyl) spermidine meta-hydroxylase activity	1
5	GO:0044620	ACP phosphopantetheine attachment site binding	1
4	GO:0060229	lipase activator activity	1
5	GO:0016728	oxidoreductase activity, acting on CH or CH2 groups, disulfide as acceptor	1
4	GO:0019212	phosphatase inhibitor activity	1
7	GO:0052745	inositol phosphate phosphatase activity	1
6	GO:0004031	aldehyde oxidase activity	1
6	GO:0008169	C-methyltransferase activity	1
6	GO:0019205	nucleobase-containing compound kinase activity	1
10	GO:0015173	aromatic amino acid transmembrane transporter activity	1
6	GO:0072532	tri-(feruloyl or hydroxyferuloyl) spermidine meta-hydroxylase activity	1
5	GO:0016842	amidine-lyase activity	1
4	GO:0015562	efflux transmembrane transporter activity	1
6	GO:0008172	S-methyltransferase activity	1
8	GO:0034594	phosphatidylinositol trisphosphate phosphatase activity	1
4	GO:0048029	monosaccharide binding	1
4	GO:0051192	prosthetic group binding	1
5	GO:0016639	oxidoreductase activity, acting on the CH-NH2 group of donors, NAD or NADP as acceptor	1
6	GO:0047635	alanine-oxo-acid transaminase activity	1
5	GO:0016884	carbon-nitrogen ligase activity, with glutamine as amido-N-donor	1
7	GO:0015145	monosaccharide transmembrane transporter activity	1
7	GO:0004779	sulfate adenylyltransferase activity	1
6	GO:0052736	beta-glucanase activity	1
6	GO:0002094	polyprenyltransferase activity	1
5	GO:0031559	oxidosqualene cyclase activity	1
5	GO:0046912	transferase activity, transferring acyl groups, acyl groups converted into alkyl on transfer	1
7	GO:0003964	RNA-directed DNA polymerase activity	1
4	GO:0015604	organic phosphonate transmembrane transporter activity	1
5	GO:0070704	sterol desaturase activity	1
7	GO:0016273	arginine N-methyltransferase activity	1
5	GO:0033558	protein deacetylase activity	1
6	GO:0019171	3-hydroxyacyl-[acyl-carrier-protein] dehydratase activity	1
5	GO:0072374	carotene epsilon hydroxylase activity	1
8	GO:0034595	phosphatidylinositol phosphate 5-phosphatase activity	1
6	GO:0031420	alkali metal ion binding	1
7	GO:0016411	acylglycerol O-acyltransferase activity	1
6	GO:0016794	diphosphoric monoester hydrolase activity	1
3	GO:0042562	hormone binding	1
8	GO:0016892	endoribonuclease activity, producing 3'-phosphomonoesters	1
8	GO:0046715	borate transmembrane transporter activity	1
8	GO:0034593	phosphatidylinositol bisphosphate phosphatase activity	1
4	GO:0019888	protein phosphatase regulator activity	1
8	GO:0016889	endodeoxyribonuclease activity, producing 3'-phosphomonoesters	1
5	GO:0016880	acid-ammonia (or amide) ligase activity	1
8	GO:0046030	inositol trisphosphate phosphatase activity	1
6	GO:0015037	peptide disulfide oxidoreductase activity	1
7	GO:0015038	glutathione disulfide oxidoreductase activity	1
4	GO:0045118	azole transporter activity	1
8	GO:0050308	sugar-phosphatase activity	1
7	GO:0005350	pyrimidine nucleobase transmembrane transporter activity	1
10	GO:0008186	RNA-dependent ATPase activity	1
6	GO:0070566	adenylyltransferase activity	1
5	GO:0016615	malate dehydrogenase activity	1
8	GO:0015108	chloride transmembrane transporter activity	1
4	GO:0019213	deacetylase activity	1
9	GO:0008028	monocarboxylic acid transmembrane transporter activity	1
10	GO:0015125	bile acid transmembrane transporter activity	1
6	GO:0019200	carbohydrate kinase activity	1
7	GO:0052866	phosphatidylinositol phosphate phosphatase activity	1
4	GO:1901677	phosphate transmembrane transporter activity	1
8	GO:0003720	telomerase activity	1
5	GO:0003913	DNA photolyase activity	1
3	GO:0019208	phosphatase regulator activity	1
5	GO:0016899	oxidoreductase activity, acting on the CH-OH group of donors, oxygen as acceptor	1
6	GO:0016211	ammonia ligase activity	1

## Sheet: Cellular component
Table S6. GO classification and KEGG metabolic pathways for differentially expressed genes up regulated in Cs-14 (10-15 DAF): Gene ontology distribution of the transcripts into biological process, molecular function, cellular component, and metabolic pathways . The number of transcripts encoded for each category is represented as well as the GO level for each category.
LevelGO	Term(Acc)	Term(Name)	number of Sequences
8	GO:0005634	nucleus	1136
5	GO:0005886	plasma membrane	414
9	GO:0009507	chloroplast	457
2	GO:0005576	extracellular region	302
6	GO:0005737	cytoplasm	1171
8	GO:0005739	mitochondrion	196
8	GO:0005829	cytosol	196
5	GO:0016021	integral to membrane	173
4	GO:0009506	plasmodesma	144
2	GO:0016020	membrane	715
8	GO:0005794	Golgi apparatus	115
11	GO:0009570	chloroplast stroma	100
11	GO:0009941	chloroplast envelope	72
7	GO:0009505	plant-type cell wall	64
6	GO:0005618	cell wall	128
10	GO:0005874	microtubule	75
8	GO:0005783	endoplasmic reticulum	59
8	GO:0005773	vacuole	109
3	GO:0048046	apoplast	50
11	GO:0005730	nucleolus	46
12	GO:0009535	chloroplast thylakoid membrane	45
10	GO:0005774	vacuolar membrane	55
11	GO:0005871	kinesin complex	46
11	GO:0000786	nucleosome	41
5	GO:0031225	anchored to membrane	43
8	GO:0009524	phragmoplast	24
8	GO:0005802	trans-Golgi network	19
11	GO:0009534	chloroplast thylakoid	65
8	GO:0046658	anchored to plasma membrane	17
6	GO:0009579	thylakoid	85
8	GO:0005768	endosome	25
9	GO:0044430	cytoskeletal part	107
8	GO:0080008	Cul4-RING ubiquitin ligase complex	14
10	GO:0005819	spindle	22
8	GO:0005840	ribosome	29
9	GO:0015630	microtubule cytoskeleton	106
10	GO:0005635	nuclear envelope	16
5	GO:0044424	intracellular part	2103
11	GO:0009705	plant-type vacuole membrane	12
3	GO:0043234	protein complex	289
8	GO:0005694	chromosome	120
9	GO:0005777	peroxisome	11
10	GO:0000796	condensin complex	13
9	GO:0005834	heterotrimeric G-protein complex	10
8	GO:0009536	plastid	468
4	GO:0042555	MCM complex	10
7	GO:0043231	intracellular membrane-bounded organelle	1809
10	GO:0010369	chromocenter	9
11	GO:0010319	stromule	8
4	GO:0012505	endomembrane system	34
10	GO:0009574	preprophase band	8
8	GO:0005887	integral to plasma membrane	8
10	GO:0009523	photosystem II	9
8	GO:0009504	cell plate	8
10	GO:0033597	mitotic checkpoint complex	7
10	GO:0000808	origin recognition complex	8
12	GO:0009508	plastid chromosome	7
11	GO:0000776	kinetochore	7
10	GO:0005875	microtubule associated complex	53
11	GO:0005680	anaphase-promoting complex	7
10	GO:0000775	chromosome, centromeric region	14
7	GO:0044444	cytoplasmic part	929
6	GO:0030076	light-harvesting complex	6
12	GO:0009543	chloroplast thylakoid lumen	6
5	GO:0090406	pollen tube	10
12	GO:0010287	plastoglobule	6
9	GO:0000325	plant-type vacuole	18
10	GO:0005789	endoplasmic reticulum membrane	9
10	GO:0005681	spliceosomal complex	5
10	GO:0022626	cytosolic ribosome	14
7	GO:0043626	PCNA complex	5
12	GO:0042644	chloroplast nucleoid	5
11	GO:0010007	magnesium chelatase complex	5
12	GO:0005828	kinetochore microtubule	5
11	GO:0022627	cytosolic small ribosomal subunit	5
6	GO:0000307	cyclin-dependent protein kinase holoenzyme complex	4
10	GO:0044434	chloroplast part	172
10	GO:0045298	tubulin complex	4
7	GO:0090404	pollen tube tip	4
11	GO:0022625	cytosolic large ribosomal subunit	4
9	GO:0005769	early endosome	4
11	GO:0000228	nuclear chromosome	15
4	GO:0005622	intracellular	2107
12	GO:0005743	mitochondrial inner membrane	9
6	GO:0010598	NAD(P)H dehydrogenase complex (plastoquinone)	4
2	GO:0031012	extracellular matrix	7
4	GO:0009986	cell surface	5
11	GO:0016602	CCAAT-binding factor complex	3
11	GO:0042646	plastid nucleoid	15
12	GO:0005872	minus-end kinesin complex	3
10	GO:0032301	MutSalpha complex	3
13	GO:0031261	DNA replication preinitiation complex	4
14	GO:0043601	nuclear replisome	4
7	GO:0009360	DNA polymerase III complex	3
14	GO:0005747	mitochondrial respiratory chain complex I	3
6	GO:0009330	DNA topoisomerase complex (ATP-hydrolyzing)	3
9	GO:0000793	condensed chromosome	22
11	GO:0005876	spindle microtubule	8
10	GO:0000326	protein storage vacuole	3
10	GO:0030915	Smc5-Smc6 complex	3
10	GO:0042807	central vacuole	3
6	GO:0000151	ubiquitin ligase complex	26
4	GO:0071944	cell periphery	513
9	GO:0005770	late endosome	3
8	GO:0019005	SCF ubiquitin ligase complex	3
10	GO:0005795	Golgi stack	3
4	GO:0019898	extrinsic to membrane	14
7	GO:0016324	apical plasma membrane	2
11	GO:0005880	nuclear microtubule	2
8	GO:0031977	thylakoid lumen	8
11	GO:0005643	nuclear pore	2
13	GO:0000799	nuclear condensin complex	2
13	GO:0000798	nuclear cohesin complex	2
12	GO:0055028	cortical microtubule	2
7	GO:0045261	proton-transporting ATP synthase complex, catalytic core F(1)	2
4	GO:0005615	extracellular space	2
11	GO:0005943	1-phosphatidylinositol-4-phosphate 3-kinase, class IA complex	2
13	GO:0009707	chloroplast outer membrane	2
12	GO:0000930	gamma-tubulin complex	2
10	GO:0031519	PcG protein complex	3
13	GO:0016592	mediator complex	2
13	GO:0009706	chloroplast inner membrane	2
7	GO:0043674	columella	2
6	GO:0005667	transcription factor complex	5
10	GO:0010008	endosome membrane	2
7	GO:0009897	external side of plasma membrane	2
4	GO:0045177	apical part of cell	4
6	GO:0043229	intracellular organelle	1879
8	GO:0005856	cytoskeleton	109
13	GO:0031314	extrinsic to mitochondrial inner membrane	1
12	GO:1990077	primosome complex	1
8	GO:0005971	ribonucleoside-diphosphate reductase complex	1
10	GO:0030139	endocytic vesicle	1
11	GO:0005663	DNA replication factor C complex	1
10	GO:0017119	Golgi transport complex	1
9	GO:0008540	proteasome regulatory particle, base subcomplex	1
11	GO:0005787	signal peptidase complex	1
10	GO:0005764	lysosome	1
9	GO:0009513	etioplast	1
7	GO:0005732	small nucleolar ribonucleoprotein complex	2
3	GO:0044464	cell part	2375
10	GO:0005677	chromatin silencing complex	1
9	GO:0009509	chromoplast	1
9	GO:0016282	eukaryotic 43S preinitiation complex	1
9	GO:0048555	generative cell nucleus	1
8	GO:0010168	ER body	1
10	GO:0015935	small ribosomal subunit	6
15	GO:0008622	epsilon DNA polymerase complex	1
4	GO:0033186	CAF-1 complex	1
9	GO:0015629	actin cytoskeleton	2
14	GO:0000811	GINS complex	1
9	GO:0030118	clathrin coat	1
13	GO:0005712	chiasma	1
11	GO:0005654	nucleoplasm	9
12	GO:0030176	integral to endoplasmic reticulum membrane	1
10	GO:0032302	MutSbeta complex	1
11	GO:0070382	exocytic vesicle	1
12	GO:0030173	integral to Golgi membrane	1
9	GO:0042651	thylakoid membrane	46
3	GO:0005911	cell-cell junction	145
10	GO:0000145	exocyst	1
13	GO:0005664	nuclear origin of replication recognition complex	1
11	GO:0000419	DNA-directed RNA polymerase V complex	1
9	GO:0000932	cytoplasmic mRNA processing body	1
4	GO:0048196	plant extracellular matrix	1
13	GO:0005753	mitochondrial proton-transporting ATP synthase complex	1
14	GO:0010445	nuclear dicing body	1
11	GO:0009569	chloroplast starch grain	1
12	GO:0000138	Golgi trans cisterna	1
11	GO:0042406	extrinsic to endoplasmic reticulum membrane	1
12	GO:0005741	mitochondrial outer membrane	1
13	GO:0031429	box H/ACA snoRNP complex	1
8	GO:0030686	90S preribosome	1
10	GO:0005885	Arp2/3 protein complex	1
10	GO:0000785	chromatin	42
13	GO:0017053	transcriptional repressor complex	1
12	GO:0005640	nuclear outer membrane	1
11	GO:0009654	oxygen evolving complex	1
9	GO:0033290	eukaryotic 48S preinitiation complex	1
9	GO:0080085	signal recognition particle, chloroplast targeting	1
10	GO:0001673	male germ cell nucleus	1
9	GO:0005786	signal recognition particle, endoplasmic reticulum targeting	1
11	GO:0035102	PRC1 complex	1
8	GO:0005938	cell cortex	4
9	GO:0048353	primary endosperm nucleus	1
8	GO:0005852	eukaryotic translation initiation factor 3 complex	1
13	GO:0000795	synaptonemal complex	1
10	GO:0032390	MutLbeta complex	1
2	GO:0009295	nucleoid	16
6	GO:0044796	DNA polymerase processivity factor complex	5
2	GO:0055044	symplast	144
8	GO:0031410	cytoplasmic vesicle	1
7	GO:0022624	proteasome accessory complex	1
7	GO:0019897	extrinsic to plasma membrane	10
9	GO:0000323	lytic vacuole	1
7	GO:0044446	intracellular organelle part	489
6	GO:0030529	ribonucleoprotein complex	39
4	GO:0030427	site of polarized growth	4
9	GO:0000322	storage vacuole	3
8	GO:0042579	microbody	11
10	GO:0009526	plastid envelope	73
4	GO:0031090	organelle membrane	79
4	GO:0031224	intrinsic to membrane	216
11	GO:0031228	intrinsic to Golgi membrane	1
11	GO:0030981	cortical microtubule cytoskeleton	2
5	GO:0042175	nuclear outer membrane-endoplasmic reticulum membrane network	10
6	GO:0046930	pore complex	2
10	GO:0044798	nuclear transcription factor complex	3
4	GO:0043233	organelle lumen	65
8	GO:0070013	intracellular organelle lumen	65
10	GO:0031981	nuclear lumen	65
3	GO:0044422	organelle part	489
2	GO:0032991	macromolecular complex	330
3	GO:0031982	vesicle	1
10	GO:0005657	replication fork	6
11	GO:0042170	plastid membrane	4
9	GO:0044445	cytosolic part	16
10	GO:0015934	large ribosomal subunit	4
4	GO:0031975	envelope	99
3	GO:0019867	outer membrane	4
3	GO:0044420	extracellular matrix part	2
11	GO:0030894	replisome	5
6	GO:0000502	proteasome complex	1
10	GO:0043036	starch grain	1
2	GO:0031974	membrane-enclosed lumen	65
9	GO:0043073	germ cell nucleus	1
9	GO:0031968	organelle outer membrane	4
2	GO:0043226	organelle	1879
8	GO:0031967	organelle envelope	99
7	GO:0043232	intracellular non-membrane-bounded organelle	275
8	GO:0005838	proteasome regulatory particle	1
5	GO:0044463	cell projection part	4
6	GO:0035838	growing cell tip	4
9	GO:0000229	cytoplasmic chromosome	7
11	GO:0005881	cytoplasmic microtubule	2
10	GO:0005740	mitochondrial envelope	10
10	GO:0055029	nuclear DNA-directed RNA polymerase complex	1
11	GO:0044450	microtubule organizing center part	2
10	GO:0009532	plastid stroma	106
9	GO:0019866	organelle inner membrane	11
6	GO:0032300	mismatch repair complex	4
8	GO:0031300	intrinsic to organelle membrane	2
10	GO:0005942	phosphatidylinositol 3-kinase complex	2
2	GO:0030054	cell junction	145
10	GO:0008278	cohesin complex	2
11	GO:0031227	intrinsic to endoplasmic reticulum membrane	1
10	GO:0030863	cortical cytoskeleton	2
11	GO:0031966	mitochondrial membrane	10
5	GO:0033178	proton-transporting two-sector ATPase complex, catalytic domain	2
9	GO:0031301	integral to organelle membrane	2
8	GO:0072588	box H/ACA RNP complex	1
9	GO:0044435	plastid part	176
7	GO:0009898	internal side of plasma membrane	10
5	GO:0030312	external encapsulating structure	128
7	GO:0031461	cullin-RING ubiquitin ligase complex	23
10	GO:0000139	Golgi membrane	1
7	GO:0000428	DNA-directed RNA polymerase complex	1
6	GO:0044459	plasma membrane part	38
13	GO:0005746	mitochondrial respiratory chain	3
6	GO:0030880	RNA polymerase complex	1
8	GO:0031984	organelle subcompartment	66
6	GO:0042575	DNA polymerase complex	4
12	GO:0031969	chloroplast membrane	4
13	GO:0016604	nuclear body	1
4	GO:0044815	DNA packaging complex	54
11	GO:0055035	plastid thylakoid membrane	45
5	GO:0045271	respiratory chain complex I	3
4	GO:0042995	cell projection	10
4	GO:0031988	membrane-bounded vesicle	1
9	GO:0016023	cytoplasmic membrane-bounded vesicle	1
3	GO:0032993	protein-DNA complex	63
3	GO:0043227	membrane-bounded organelle	1809
8	GO:0031234	extrinsic to internal side of plasma membrane	10
8	GO:0048500	signal recognition particle	1
3	GO:0044425	membrane part	247
8	GO:0035770	ribonucleoprotein granule	1
8	GO:0034357	photosynthetic membrane	47
12	GO:0044455	mitochondrial membrane part	5
6	GO:0045259	proton-transporting ATP synthase complex	3
8	GO:0030117	membrane coat	1
7	GO:0031226	intrinsic to plasma membrane	25
12	GO:0044454	nuclear chromosome part	11
3	GO:0048475	coated membrane	1
9	GO:0044429	mitochondrial part	10
3	GO:0043228	non-membrane-bounded organelle	275
9	GO:0044440	endosomal part	2
11	GO:0031978	plastid thylakoid lumen	6
12	GO:0044452	nucleolar part	1
4	GO:0043667	pollen wall	2
7	GO:0044436	thylakoid part	51
2	GO:0005623	cell	2375
8	GO:0031312	extrinsic to organelle membrane	2
10	GO:0005815	microtubule organizing center	2
9	GO:0044431	Golgi apparatus part	5
9	GO:0044428	nuclear part	106
9	GO:0009521	photosystem	9
4	GO:0016469	proton-transporting two-sector ATPase complex	3
7	GO:0030684	preribosome	1
5	GO:0051286	cell tip	4
12	GO:0044451	nucleoplasm part	8
11	GO:0031965	nuclear membrane	1
9	GO:0044437	vacuolar part	55
12	GO:0000794	condensed nuclear chromosome	5
4	GO:1990104	DNA bending complex	41
9	GO:0044448	cell cortex part	3
8	GO:0070993	translation preinitiation complex	1
10	GO:0000109	nucleotide-excision repair complex	1
10	GO:0030133	transport vesicle	1
12	GO:0009527	plastid outer membrane	2
4	GO:0030964	NADH dehydrogenase complex	3
10	GO:0000152	nuclear ubiquitin ligase complex	7
4	GO:0060187	cell pole	4
9	GO:0044427	chromosomal part	94
10	GO:0031976	plastid thylakoid	65
6	GO:0043673	sexine	2
4	GO:0070469	respiratory chain	3
13	GO:0043596	nuclear replication fork	4
9	GO:0044391	ribosomal subunit	10
12	GO:0009528	plastid inner membrane	2
9	GO:0044432	endoplasmic reticulum part	9
5	GO:0043668	exine	2
11	GO:0031985	Golgi cisterna	1
3	GO:0044421	extracellular region part	2

## Sheet: KEGG pathways
Table S6. GO classification and KEGG metabolic pathways for differentially expressed genes up regulated in Cs-14 (10-15 DAF): Gene ontology distribution of the transcripts into biological process, molecular function, cellular component, and metabolic pathways . The number of transcripts encoded for each category is represented as well as the GO level for each category.
Pathway	Seqs in Pathway	Enzyme	Ezyme ID	Seqs of Enzyme
Alanine, aspartate and glutamate metabolism	5	ligase	ec:6.3.1.2	1
Alanine, aspartate and glutamate metabolism	5	transaminase	ec:2.6.1.44	1
Alanine, aspartate and glutamate metabolism	5	transaminase	ec:2.6.1.2	1
Alanine, aspartate and glutamate metabolism	5	lyase	ec:4.3.2.2	1
Alanine, aspartate and glutamate metabolism	5	decarboxylase	ec:4.1.1.15	1
Alanine, aspartate and glutamate metabolism	5	dehydrogenase [NAD(P)+]	ec:1.4.1.3	1
alpha-Linolenic acid metabolism	11	13S-lipoxygenase	ec:1.13.11.12	5
alpha-Linolenic acid metabolism	11	cyclase	ec:5.3.99.6	3
alpha-Linolenic acid metabolism	11	O-methyltransferase	ec:2.1.1.141	2
alpha-Linolenic acid metabolism	11	A1	ec:3.1.1.32	1
Amino sugar and nucleotide sugar metabolism	25	end alpha-L-arabinofuranosidase	ec:3.2.1.55	5
Amino sugar and nucleotide sugar metabolism	25	1,4-beta-xylosidase	ec:3.2.1.37	5
Amino sugar and nucleotide sugar metabolism	25	4-alpha-galacturonosyltransferase	ec:2.4.1.43	5
Amino sugar and nucleotide sugar metabolism	25	4,6-dehydratase	ec:4.2.1.76	4
Amino sugar and nucleotide sugar metabolism	25	mannose phosphomutase	ec:5.4.2.8	3
Amino sugar and nucleotide sugar metabolism	25	4-epimerase	ec:5.1.3.6	3
Amino sugar and nucleotide sugar metabolism	25	4-epimerase	ec:5.1.3.2	2
Amino sugar and nucleotide sugar metabolism	25	synthase	ec:1.1.1.271	1
Amino sugar and nucleotide sugar metabolism	25	(alpha-D-glucose-1,6-bisphosphate-dependent)	ec:5.4.2.2	1
Aminoacyl-tRNA biosynthesis	10	ligase	ec:6.1.1.2	3
Aminoacyl-tRNA biosynthesis	10	ligase	ec:6.1.1.22	1
Aminoacyl-tRNA biosynthesis	10	ligase	ec:6.1.1.19	1
Aminoacyl-tRNA biosynthesis	10	ligase	ec:6.1.1.18	1
Aminoacyl-tRNA biosynthesis	10	ligase	ec:6.1.1.16	1
Aminoacyl-tRNA biosynthesis	10	ligase	ec:6.1.1.10	1
Aminoacyl-tRNA biosynthesis	10	ligase	ec:6.1.1.6	1
Aminoacyl-tRNA biosynthesis	10	ligase	ec:6.1.1.5	1
Aminobenzoate degradation	7	phosphatase	ec:3.1.3.2	4
Aminobenzoate degradation	7	hydratase	ec:4.2.1.84	2
Aminobenzoate degradation	7	dehydrogenase (NAD+)	ec:1.2.1.28	1
Arachidonic acid metabolism	3	epoxide hydrolase	ec:3.3.2.10	2
Arachidonic acid metabolism	3	peroxidase	ec:1.11.1.9	1
Arginine and proline metabolism	11	reductase	ec:1.2.1.38	3
Arginine and proline metabolism	11	dehydrogenase (NAD+)	ec:1.2.1.3	3
Arginine and proline metabolism	11	5-kinase	ec:2.7.2.11	2
Arginine and proline metabolism	11	kinase	ec:2.7.2.8	2
Arginine and proline metabolism	11	ligase	ec:6.3.1.2	1
Arginine and proline metabolism	11	acid amidohydrolase	ec:3.5.1.14	1
Arginine and proline metabolism	11	dehydrogenase [NAD(P)+]	ec:1.4.1.3	1
Ascorbate and aldarate metabolism	12	oxygenase	ec:1.13.99.1	5
Ascorbate and aldarate metabolism	12	dehydrogenase (NAD+)	ec:1.2.1.3	3
Ascorbate and aldarate metabolism	12	peroxidase	ec:1.11.1.11	1
Ascorbate and aldarate metabolism	12	1-naphthol glucuronyltransferase	ec:2.4.1.17	1
Ascorbate and aldarate metabolism	12	reductase (NADH)	ec:1.6.5.4	1
Ascorbate and aldarate metabolism	12	oxidase	ec:1.10.3.3	1
beta-Alanine metabolism	4	dehydrogenase (NAD+)	ec:1.2.1.3	3
beta-Alanine metabolism	4	decarboxylase	ec:4.1.1.15	1
Betalain biosynthesis	1	decarboxylase	ec:4.1.1.28	1
Biosynthesis of siderophore group nonribosomal peptides	1	synthase	ec:5.4.4.2	1
Biosynthesis of vancomycin group antibiotics	4	4,6-dehydratase	ec:4.2.1.46	4
Butanoate metabolism	2	dehydrogenase	ec:1.1.1.30	1
Butanoate metabolism	2	decarboxylase	ec:4.1.1.15	1
Carbapenem biosynthesis	2	5-kinase	ec:2.7.2.11	2
Carbon fixation in photosynthetic organisms	9	carboxylase	ec:4.1.1.31	3
Carbon fixation in photosynthetic organisms	9	hexose diphosphatase	ec:3.1.3.11	1
Carbon fixation in photosynthetic organisms	9	dehydrogenase (NADP+) (phosphorylating)	ec:1.2.1.13	1
Carbon fixation in photosynthetic organisms	9	dehydrogenase (phosphorylating)	ec:1.2.1.12	1
Carbon fixation in photosynthetic organisms	9	transaminase	ec:2.6.1.2	1
Carbon fixation in photosynthetic organisms	9	carboxylase	ec:4.1.1.39	1
Carbon fixation in photosynthetic organisms	9	dehydrogenase	ec:1.1.1.37	1
Carbon fixation pathways in prokaryotes	4	carboxylase	ec:4.1.1.31	3
Carbon fixation pathways in prokaryotes	4	dehydrogenase	ec:1.1.1.37	1
Chloroalkane and chloroalkene degradation	5	dehydrogenase (NAD+)	ec:1.2.1.3	3
Chloroalkane and chloroalkene degradation	5	epoxide hydrolase	ec:3.3.2.10	2
Citrate cycle (TCA cycle)	1	dehydrogenase	ec:1.1.1.37	1
Cutin, suberine and wax biosynthesis	2	O-acyltransferase	ec:2.3.1.20	1
Cutin, suberine and wax biosynthesis	2	reductase	ec:1.2.1.50	1
Cyanoamino acid metabolism	7	glutamyl transpeptidase	ec:2.3.2.2	3
Cyanoamino acid metabolism	7	hydroxymethyltransferase	ec:2.1.2.1	2
Cyanoamino acid metabolism	7	gentiobiase	ec:3.2.1.21	2
Cysteine and methionine metabolism	20	(cytosine-5-)-methyltransferase	ec:2.1.1.37	9
Cysteine and methionine metabolism	20	synthase	ec:2.5.1.47	3
Cysteine and methionine metabolism	20	dehydrogenase	ec:1.2.1.11	3
Cysteine and methionine metabolism	20	O-acetyltransferase	ec:2.3.1.30	3
Cysteine and methionine metabolism	20	oxidase	ec:1.14.17.4	1
Cysteine and methionine metabolism	20	dehydrogenase	ec:1.1.1.37	1
D-Glutamine and D-glutamate metabolism	1	dehydrogenase [NAD(P)+]	ec:1.4.1.3	1
Diterpenoid biosynthesis	1	diphosphate synthase	ec:5.5.1.13	1
Drug metabolism - cytochrome P450	14	transferase	ec:2.5.1.18	9
Drug metabolism - cytochrome P450	14	monooxygenase	ec:1.14.13.8	4
Drug metabolism - cytochrome P450	14	1-naphthol glucuronyltransferase	ec:2.4.1.17	1
Drug metabolism - other enzymes	5	deaminase	ec:3.5.4.5	3
Drug metabolism - other enzymes	5	1-naphthol glucuronyltransferase	ec:2.4.1.17	1
Drug metabolism - other enzymes	5	synthase (glutamine-hydrolysing)	ec:6.3.5.2	1
Ether lipid metabolism	1	D	ec:3.1.4.4	1
Fatty acid degradation	5	dehydrogenase (NAD+)	ec:1.2.1.3	3
Fatty acid degradation	5	ligase	ec:6.2.1.20	2
Fatty acid elongation	1	hydrolase	ec:3.1.2.22	1
Flavonoid biosynthesis	8	oxygenase	ec:1.14.11.19	3
Flavonoid biosynthesis	8	isomerase	ec:5.5.1.6	2
Flavonoid biosynthesis	8	reductase	ec:1.3.1.77	2
Flavonoid biosynthesis	8	4-reductase	ec:1.1.1.219	1
Fluorobenzoate degradation	2	hydratase	ec:4.2.1.84	2
Fructose and mannose metabolism	8	mannose phosphomutase	ec:5.4.2.8	3
Fructose and mannose metabolism	8	endo-1,4-beta-mannosidase	ec:3.2.1.78	3
Fructose and mannose metabolism	8	hexose diphosphatase	ec:3.1.3.11	1
Fructose and mannose metabolism	8	synthase	ec:1.1.1.271	1
Galactose metabolism	16	invertase	ec:3.2.1.26	7
Galactose metabolism	16	lactase (ambiguous)	ec:3.2.1.23	4
Galactose metabolism	16	4-epimerase	ec:5.1.3.2	2
Galactose metabolism	16	(alpha-D-glucose-1,6-bisphosphate-dependent)	ec:5.4.2.2	1
Galactose metabolism	16	galactosyltransferase	ec:2.4.1.82	1
Galactose metabolism	16	1-epimerase	ec:5.1.3.3	1
Glucosinolate biosynthesis	4	sulfotransferase	ec:2.8.2.24	2
Glucosinolate biosynthesis	4	S-beta-glucosyltransferase	ec:2.4.1.195	2
Glutathione metabolism	16	transferase	ec:2.5.1.18	9
Glutathione metabolism	16	glutamyl transpeptidase	ec:2.3.2.2	3
Glutathione metabolism	16	dehydrogenase (NADP+-dependent, decarboxylating)	ec:1.1.1.44	2
Glutathione metabolism	16	peroxidase	ec:1.11.1.11	1
Glutathione metabolism	16	peroxidase	ec:1.11.1.9	1
Glutathione metabolism	16	reductase	ec:1.8.1.7	1
Glutathione metabolism	16	reductase	ec:1.17.4.1	1
Glycerolipid metabolism	20	lipase	ec:3.1.1.3	10
Glycerolipid metabolism	20	kinase (ATP)	ec:2.7.1.107	3
Glycerolipid metabolism	20	dehydrogenase (NAD+)	ec:1.2.1.3	3
Glycerolipid metabolism	20	1-O-acyltransferase	ec:2.3.1.15	2
Glycerolipid metabolism	20	O-acyltransferase	ec:2.3.1.20	1
Glycerolipid metabolism	20	synthase	ec:2.4.1.46	1
Glycerophospholipid metabolism	14	N-methyltransferase	ec:2.1.1.103	6
Glycerophospholipid metabolism	14	kinase (ATP)	ec:2.7.1.107	3
Glycerophospholipid metabolism	14	1-O-acyltransferase	ec:2.3.1.15	2
Glycerophospholipid metabolism	14	D	ec:3.1.4.4	1
Glycerophospholipid metabolism	14	A1	ec:3.1.1.32	1
Glycerophospholipid metabolism	14	cytidylyltransferase	ec:2.7.7.41	1
Glycine, serine and threonine metabolism	14	dehydrogenase	ec:1.2.1.11	3
Glycine, serine and threonine metabolism	14	dehydrogenase	ec:1.1.1.95	3
Glycine, serine and threonine metabolism	14	synthase	ec:4.2.3.1	3
Glycine, serine and threonine metabolism	14	hydroxymethyltransferase	ec:2.1.2.1	2
Glycine, serine and threonine metabolism	14	synthase	ec:4.2.1.20	1
Glycine, serine and threonine metabolism	14	transaminase	ec:2.6.1.44	1
Glycine, serine and threonine metabolism	14	reductase	ec:1.1.1.81	1
Glycine, serine and threonine metabolism	14	transaminase	ec:2.6.1.4	1
Glycolysis / Gluconeogenesis	9	dehydrogenase (NAD+)	ec:1.2.1.3	3
Glycolysis / Gluconeogenesis	9	hexose diphosphatase	ec:3.1.3.11	1
Glycolysis / Gluconeogenesis	9	dehydrogenase (phosphorylating)	ec:1.2.1.12	1
Glycolysis / Gluconeogenesis	9	(alpha-D-glucose-1,6-bisphosphate-dependent)	ec:5.4.2.2	1
Glycolysis / Gluconeogenesis	9	kinase	ec:2.7.1.40	1
Glycolysis / Gluconeogenesis	9	1-epimerase	ec:5.1.3.3	1
Glycolysis / Gluconeogenesis	9	decarboxylase	ec:4.1.1.1	1
Glycosaminoglycan biosynthesis - chondroitin sulfate / dermatan sulfate	2	3-beta-glucuronosyltransferase	ec:2.4.1.135	2
Glycosaminoglycan biosynthesis - heparan sulfate / heparin	2	3-beta-glucuronosyltransferase	ec:2.4.1.135	2
Glycosaminoglycan degradation	4	lactase (ambiguous)	ec:3.2.1.23	4
Glycosphingolipid biosynthesis - ganglio series	4	lactase (ambiguous)	ec:3.2.1.23	4
Glycosphingolipid biosynthesis - globo series	2	2-alpha-L-fucosyltransferase	ec:2.4.1.69	2
Glycosphingolipid biosynthesis - lacto and neolacto series	2	2-alpha-L-fucosyltransferase	ec:2.4.1.69	2
Glyoxylate and dicarboxylate metabolism	9	hydroxymethyltransferase	ec:2.1.2.1	2
Glyoxylate and dicarboxylate metabolism	9	reductase (NADP+)	ec:1.1.1.79	2
Glyoxylate and dicarboxylate metabolism	9	ligase	ec:6.3.1.2	1
Glyoxylate and dicarboxylate metabolism	9	reductase	ec:1.1.1.81	1
Glyoxylate and dicarboxylate metabolism	9	transaminase	ec:2.6.1.4	1
Glyoxylate and dicarboxylate metabolism	9	oxidase	ec:1.2.3.4	1
Glyoxylate and dicarboxylate metabolism	9	carboxylase	ec:4.1.1.39	1
Glyoxylate and dicarboxylate metabolism	9	dehydrogenase	ec:1.1.1.37	1
Histidine metabolism	4	dehydrogenase (NAD+)	ec:1.2.1.3	3
Histidine metabolism	4	decarboxylase	ec:4.1.1.28	1
Indole alkaloid biosynthesis	6	synthase	ec:4.3.3.2	5
Indole alkaloid biosynthesis	6	decarboxylase	ec:4.1.1.28	1
Inositol phosphate metabolism	9	oxygenase	ec:1.13.99.1	5
Inositol phosphate metabolism	9	2-kinase	ec:2.7.1.158	1
Inositol phosphate metabolism	9	phospholipase C	ec:3.1.4.11	1
Inositol phosphate metabolism	9	5-kinase	ec:2.7.1.68	1
Inositol phosphate metabolism	9	5-phosphatase	ec:3.1.3.56	1
Inositol phosphate metabolism	9	5-phosphatase	ec:3.1.3.36	1
Isoquinoline alkaloid biosynthesis	1	decarboxylase	ec:4.1.1.28	1
Isoquinoline alkaloid biosynthesis	1	decarboxylase	ec:4.1.1.25	1
Limonene and pinene degradation	3	dehydrogenase (NAD+)	ec:1.2.1.3	3
Linoleic acid metabolism	5	13S-lipoxygenase	ec:1.13.11.12	5
Lipoic acid metabolism	1	transferase	ec:2.3.1.181	1
Lysine biosynthesis	5	dehydrogenase	ec:1.2.1.11	3
Lysine biosynthesis	5	aminotransferase	ec:2.6.1.83	1
Lysine biosynthesis	5	reductase	ec:1.17.1.8	1
Lysine degradation	5	dehydrogenase (NAD+)	ec:1.2.1.3	3
Lysine degradation	5	N-methyltransferase	ec:2.1.1.43	2
Metabolism of xenobiotics by cytochrome P450	10	transferase	ec:2.5.1.18	9
Metabolism of xenobiotics by cytochrome P450	10	1-naphthol glucuronyltransferase	ec:2.4.1.17	1
Methane metabolism	10	dehydrogenase	ec:1.1.1.95	3
Methane metabolism	10	carboxylase	ec:4.1.1.31	3
Methane metabolism	10	hydroxymethyltransferase	ec:2.1.2.1	2
Methane metabolism	10	hexose diphosphatase	ec:3.1.3.11	1
Methane metabolism	10	dehydrogenase	ec:1.1.1.37	1
mTOR signaling pathway	2	protein kinase	ec:2.7.11.24	2
Nicotinate and nicotinamide metabolism	4	kinase	ec:2.7.1.23	3
Nicotinate and nicotinamide metabolism	4	diphosphatase	ec:3.6.1.22	1
Nitrogen metabolism	6	dehydratase	ec:4.2.1.1	4
Nitrogen metabolism	6	ligase	ec:6.3.1.2	1
Nitrogen metabolism	6	dehydrogenase [NAD(P)+]	ec:1.4.1.3	1
One carbon pool by folate	2	hydroxymethyltransferase	ec:2.1.2.1	2
Other glycan degradation	4	lactase (ambiguous)	ec:3.2.1.23	4
Other types of O-glycan biosynthesis	2	3-beta-glucuronosyltransferase	ec:2.4.1.135	2
Oxidative phosphorylation	4	reductase (H+-translocating)	ec:1.6.5.3	3
Oxidative phosphorylation	4	dehydrogenase	ec:1.6.99.3	1
Pentose and glucuronate interconversions	57	pectin demethoxylase	ec:3.1.1.11	35
Pentose and glucuronate interconversions	57	pectin depolymerase	ec:3.2.1.15	13
Pentose and glucuronate interconversions	57	lyase	ec:4.2.2.2	5
Pentose and glucuronate interconversions	57	dehydrogenase (NAD+)	ec:1.2.1.3	3
Pentose and glucuronate interconversions	57	1-naphthol glucuronyltransferase	ec:2.4.1.17	1
Pentose phosphate pathway	6	dehydrogenase (NADP+-dependent, decarboxylating)	ec:1.1.1.44	2
Pentose phosphate pathway	6	hexose diphosphatase	ec:3.1.3.11	1
Pentose phosphate pathway	6	(alpha-D-glucose-1,6-bisphosphate-dependent)	ec:5.4.2.2	1
Pentose phosphate pathway	6	phosphogluconolactonase	ec:3.1.1.31	1
Pentose phosphate pathway	6	deoxyribokinase	ec:2.7.1.15	1
Phenylalanine metabolism	13	lactoperoxidase	ec:1.11.1.7	11
Phenylalanine metabolism	13	ligase	ec:6.2.1.12	1
Phenylalanine metabolism	13	decarboxylase	ec:4.1.1.28	1
Phenylalanine, tyrosine and tryptophan biosynthesis	1	synthase	ec:4.2.1.20	1
Phenylpropanoid biosynthesis	21	lactoperoxidase	ec:1.11.1.7	11
Phenylpropanoid biosynthesis	21	reductase	ec:1.2.1.44	3
Phenylpropanoid biosynthesis	21	glucosyltransferase	ec:2.4.1.111	2
Phenylpropanoid biosynthesis	21	dehydrogenase	ec:1.1.1.195	2
Phenylpropanoid biosynthesis	21	gentiobiase	ec:3.2.1.21	2
Phenylpropanoid biosynthesis	21	ligase	ec:6.2.1.12	1
Phosphatidylinositol signaling system	8	kinase (ATP)	ec:2.7.1.107	3
Phosphatidylinositol signaling system	8	2-kinase	ec:2.7.1.158	1
Phosphatidylinositol signaling system	8	phospholipase C	ec:3.1.4.11	1
Phosphatidylinositol signaling system	8	5-kinase	ec:2.7.1.68	1
Phosphatidylinositol signaling system	8	5-phosphatase	ec:3.1.3.56	1
Phosphatidylinositol signaling system	8	5-phosphatase	ec:3.1.3.36	1
Phosphatidylinositol signaling system	8	cytidylyltransferase	ec:2.7.7.41	1
Polyketide sugar unit biosynthesis	4	reductase	ec:1.1.1.133	4
Polyketide sugar unit biosynthesis	4	4,6-dehydratase	ec:4.2.1.46	4
Porphyrin and chlorophyll metabolism	20	reductase	ec:1.3.1.33	6
Porphyrin and chlorophyll metabolism	20	chelatase	ec:6.6.1.1	4
Porphyrin and chlorophyll metabolism	20	reductase	ec:1.2.1.70	3
Porphyrin and chlorophyll metabolism	20	oxygenase (biliverdin-producing)	ec:1.14.99.3	2
Porphyrin and chlorophyll metabolism	20	2,1-aminomutase	ec:5.4.3.8	2
Porphyrin and chlorophyll metabolism	20	1-naphthol glucuronyltransferase	ec:2.4.1.17	1
Porphyrin and chlorophyll metabolism	20	oxidase	ec:1.3.3.3	1
Porphyrin and chlorophyll metabolism	20	IX monomethyl ester (oxidative) cyclase	ec:1.14.13.81	1
Purine metabolism	45	phosphatase	ec:3.6.1.15	18
Purine metabolism	45	adenylpyrophosphatase	ec:3.6.1.3	11
Purine metabolism	45	DNA polymerase	ec:2.7.7.7	7
Purine metabolism	45	RNA polymerase	ec:2.7.7.6	2
Purine metabolism	45	nucleotidyltransferase	ec:2.7.7.8	1
Purine metabolism	45	adenylyltransferase	ec:2.7.7.4	1
Purine metabolism	45	synthase (glutamine-hydrolysing)	ec:6.3.5.2	1
Purine metabolism	45	(alpha-D-glucose-1,6-bisphosphate-dependent)	ec:5.4.2.2	1
Purine metabolism	45	phosphoribosyltransferase	ec:2.4.2.7	1
Purine metabolism	45	kinase	ec:2.7.4.6	1
Purine metabolism	45	kinase	ec:2.7.1.40	1
Purine metabolism	45	lyase	ec:4.3.2.2	1
Purine metabolism	45	3'-diphosphatase	ec:3.1.7.2	1
Purine metabolism	45	reductase	ec:1.17.4.1	1
Pyrimidine metabolism	15	DNA polymerase	ec:2.7.7.7	7
Pyrimidine metabolism	15	deaminase	ec:3.5.4.5	3
Pyrimidine metabolism	15	RNA polymerase	ec:2.7.7.6	2
Pyrimidine metabolism	15	nucleotidyltransferase	ec:2.7.7.8	1
Pyrimidine metabolism	15	kinase	ec:2.7.4.6	1
Pyrimidine metabolism	15	reductase	ec:1.17.4.1	1
Pyruvate metabolism	10	dehydrogenase (NAD+)	ec:1.2.1.3	3
Pyruvate metabolism	10	carboxylase	ec:4.1.1.31	3
Pyruvate metabolism	10	reductase (NADP+)	ec:1.1.1.79	2
Pyruvate metabolism	10	kinase	ec:2.7.1.40	1
Pyruvate metabolism	10	dehydrogenase	ec:1.1.1.37	1
Retinol metabolism	1	1-naphthol glucuronyltransferase	ec:2.4.1.17	1
Riboflavin metabolism	4	phosphatase	ec:3.1.3.2	4
Selenocompound metabolism	2	adenylyltransferase	ec:2.7.7.4	1
Selenocompound metabolism	2	ligase	ec:6.1.1.10	1
Sesquiterpenoid and triterpenoid biosynthesis	1	monooxygenase	ec:1.14.13.132	1
Sphingolipid metabolism	5	lactase (ambiguous)	ec:3.2.1.23	4
Sphingolipid metabolism	5	acylsphingosine deacylase	ec:3.5.1.23	1
Starch and sucrose metabolism	97	pectin demethoxylase	ec:3.1.1.11	35
Starch and sucrose metabolism	97	pectin depolymerase	ec:3.2.1.15	13
Starch and sucrose metabolism	97	invertase	ec:3.2.1.26	7
Starch and sucrose metabolism	97	saccharogen amylase	ec:3.2.1.2	6
Starch and sucrose metabolism	97	alpha-glucosidase	ec:3.2.1.48	6
Starch and sucrose metabolism	97	synthase (UDP-forming)	ec:2.4.1.12	5
Starch and sucrose metabolism	97	1,4-beta-xylosidase	ec:3.2.1.37	5
Starch and sucrose metabolism	97	4-alpha-galacturonosyltransferase	ec:2.4.1.43	5
Starch and sucrose metabolism	97	endo-1,4-beta-D-glucanase	ec:3.2.1.4	4
Starch and sucrose metabolism	97	4-epimerase	ec:5.1.3.6	3
Starch and sucrose metabolism	97	trehalase	ec:3.2.1.28	3
Starch and sucrose metabolism	97	synthase (glycosyl-transferring)	ec:2.4.1.21	2
Starch and sucrose metabolism	97	synthase	ec:2.4.1.13	2
Starch and sucrose metabolism	97	gentiobiase	ec:3.2.1.21	2
Starch and sucrose metabolism	97	trehalose 6-phosphatase	ec:3.1.3.12	1
Starch and sucrose metabolism	97	1-naphthol glucuronyltransferase	ec:2.4.1.17	1
Starch and sucrose metabolism	97	synthase	ec:2.4.1.14	1
Starch and sucrose metabolism	97	(alpha-D-glucose-1,6-bisphosphate-dependent)	ec:5.4.2.2	1
Starch and sucrose metabolism	97	levan hydrolase	ec:3.2.1.65	1
Steroid biosynthesis	2	24-C-methyltransferase	ec:2.1.1.41	1
Steroid biosynthesis	2	monooxygenase	ec:1.14.13.132	1
Steroid hormone biosynthesis	1	1-naphthol glucuronyltransferase	ec:2.4.1.17	1
Streptomycin biosynthesis	5	reductase	ec:1.1.1.133	4
Streptomycin biosynthesis	5	4,6-dehydratase	ec:4.2.1.46	4
Streptomycin biosynthesis	5	(alpha-D-glucose-1,6-bisphosphate-dependent)	ec:5.4.2.2	1
Styrene degradation	2	hydratase	ec:4.2.1.84	2
Sulfur metabolism	9	synthase	ec:2.5.1.47	3
Sulfur metabolism	9	O-acetyltransferase	ec:2.3.1.30	3
Sulfur metabolism	9	sulfurtransferase	ec:2.8.1.1	2
Sulfur metabolism	9	adenylyltransferase	ec:2.7.7.4	1
Synthesis and degradation of ketone bodies	1	dehydrogenase	ec:1.1.1.30	1
Taurine and hypotaurine metabolism	4	glutamyl transpeptidase	ec:2.3.2.2	3
Taurine and hypotaurine metabolism	4	decarboxylase	ec:4.1.1.15	1
Terpenoid backbone biosynthesis	3	diphosphate synthase	ec:2.5.1.29	1
Terpenoid backbone biosynthesis	3	reductoisomerase	ec:1.1.1.267	1
Terpenoid backbone biosynthesis	3	diphosphate synthase	ec:2.5.1.10	1
Terpenoid backbone biosynthesis	3	synthase	ec:2.2.1.7	1
Terpenoid backbone biosynthesis	3	geranyl-diphosphate synthase	ec:2.5.1.1	1
Thiamine metabolism	19	phosphatase	ec:3.6.1.15	18
Thiamine metabolism	19	synthase	ec:2.2.1.7	1
Toluene degradation	1	dehydrogenase (NAD+)	ec:1.2.1.28	1
Tryptophan metabolism	8	dehydrogenase (NAD+)	ec:1.2.1.3	3
Tryptophan metabolism	8	hydratase	ec:4.2.1.84	2
Tryptophan metabolism	8	S-beta-glucosyltransferase	ec:2.4.1.195	2
Tryptophan metabolism	8	decarboxylase	ec:4.1.1.28	1
Tyrosine metabolism	1	decarboxylase	ec:4.1.1.28	1
Tyrosine metabolism	1	decarboxylase	ec:4.1.1.25	1
Ubiquinone and other terpenoid-quinone biosynthesis	4	synthase	ec:5.4.4.2	1
Ubiquinone and other terpenoid-quinone biosynthesis	4	ligase	ec:6.2.1.26	1
Ubiquinone and other terpenoid-quinone biosynthesis	4	O-methyltransferase	ec:2.1.1.95	1
Ubiquinone and other terpenoid-quinone biosynthesis	4	ligase	ec:6.2.1.12	1
Valine, leucine and isoleucine degradation	3	dehydrogenase (NAD+)	ec:1.2.1.3	3
Vitamin B6 metabolism	3	synthase	ec:4.2.3.1	3
Xylene degradation	1	dehydrogenase (NAD+)	ec:1.2.1.28	1
