# Supplementary material for: Transcriptome profiling of Camelina sativa to identify genes involved in triacylglycerol biosynthesis and accumulation in the developing seeds
Source: Biotechnol Biofuels. 2016 Jul 4;9:136. doi: 10.1186/s13068-016-0555-5 (PMC4932711; doi:10.1186/s13068-016-0555-5)
Supplement: Supplementary file 7 — 10.1186/s13068-016-0555-5 GO information for the DEGs differentially regulated in Cs-21. [file 13068_2016_555_MOESM7_ESM.xlsx]

## Sheet: Biological Process
Table S7. GO classification and KEGG metabolic pathways for differentially expressed genes up regulated in Cs-21 (16-21 DAF): Gene ontology distribution of the transcripts into biological process, molecular function, cellular component, and metabolic pathways . The number of transcripts encoded for each category is represented as well as the GO level for each category.
LevelGO	Term(Acc)	Term(Name)	number of sequences
2	GO:0008152	metabolic process	2058
2	GO:0009987	cellular process	1871
3	GO:0071704	organic substance metabolic process	1605
3	GO:0044237	cellular metabolic process	1457
3	GO:0044238	primary metabolic process	1441
2	GO:0044699	single-organism process	1408
2	GO:0050896	response to stimulus	1279
3	GO:0044763	single-organism cellular process	1015
4	GO:0043170	macromolecule metabolic process	989
2	GO:0065007	biological regulation	945
3	GO:0044710	single-organism metabolic process	929
3	GO:0009058	biosynthetic process	910
4	GO:1901576	organic substance biosynthetic process	883
5	GO:0044260	cellular macromolecule metabolic process	882
3	GO:0050789	regulation of biological process	855
3	GO:0042221	response to chemical stimulus	813
4	GO:0044249	cellular biosynthetic process	802
4	GO:1901360	organic cyclic compound metabolic process	776
3	GO:0006950	response to stress	770
4	GO:0050794	regulation of cellular process	742
4	GO:0006725	cellular aromatic compound metabolic process	741
3	GO:0006807	nitrogen compound metabolic process	731
4	GO:0046483	heterocycle metabolic process	652
4	GO:0034641	cellular nitrogen compound metabolic process	642
2	GO:0032502	developmental process	621
4	GO:1901700	response to oxygen-containing compound	617
2	GO:0032501	multicellular organismal process	612
4	GO:0010033	response to organic substance	608
3	GO:0044707	single-multicellular organism process	594
2	GO:0051179	localization	592
5	GO:1901362	organic cyclic compound biosynthetic process	584
5	GO:0006139	nucleobase-containing compound metabolic process	583
3	GO:0009628	response to abiotic stimulus	580
4	GO:0007275	multicellular organismal development	569
3	GO:0051234	establishment of localization	553
4	GO:0006810	transport	543
5	GO:0019438	aromatic compound biosynthetic process	541
3	GO:0048856	anatomical structure development	533
5	GO:0009059	macromolecule biosynthetic process	511
4	GO:0051716	cellular response to stimulus	510
5	GO:0044765	single-organism transport	508
6	GO:0090304	nucleic acid metabolic process	499
4	GO:0019222	regulation of metabolic process	497
6	GO:0034645	cellular macromolecule biosynthetic process	487
3	GO:0009719	response to endogenous stimulus	484
5	GO:0018130	heterocycle biosynthetic process	472
7	GO:0016070	RNA metabolic process	465
5	GO:0044271	cellular nitrogen compound biosynthetic process	464
4	GO:0044281	small molecule metabolic process	460
5	GO:0010467	gene expression	460
5	GO:0019538	protein metabolic process	455
5	GO:0080090	regulation of primary metabolic process	446
5	GO:0009889	regulation of biosynthetic process	437
5	GO:0031323	regulation of cellular metabolic process	435
5	GO:0048731	system development	434
6	GO:0034654	nucleobase-containing compound biosynthetic process	433
4	GO:0007154	cell communication	430
3	GO:0044767	single-organism developmental process	426
5	GO:0060255	regulation of macromolecule metabolic process	425
5	GO:0009725	response to hormone stimulus	424
5	GO:0051171	regulation of nitrogen compound metabolic process	418
2	GO:0071840	cellular component organization or biogenesis	417
6	GO:0010468	regulation of gene expression	415
6	GO:0031326	regulation of cellular biosynthetic process	413
8	GO:0032774	RNA biosynthetic process	412
9	GO:0006351	transcription, DNA-dependent	411
6	GO:0019219	regulation of nucleobase-containing compound metabolic process	406
7	GO:2000112	regulation of cellular macromolecule biosynthetic process	405
6	GO:0010556	regulation of macromolecule biosynthetic process	405
8	GO:0051252	regulation of RNA metabolic process	402
10	GO:0006355	regulation of transcription, DNA-dependent	399
9	GO:2001141	regulation of RNA biosynthetic process	399
6	GO:0044267	cellular protein metabolic process	394
4	GO:0006793	phosphorus metabolic process	389
5	GO:0006796	phosphate-containing compound metabolic process	378
5	GO:0009791	post-embryonic development	357
2	GO:0023052	signaling	346
3	GO:0044700	single organism signaling	346
3	GO:0016043	cellular component organization	342
4	GO:0055114	oxidation-reduction process	340
5	GO:0007165	signal transduction	339
4	GO:0010035	response to inorganic substance	339
2	GO:0000003	reproduction	332
3	GO:0022414	reproductive process	321
5	GO:0043412	macromolecule modification	320
4	GO:0006629	lipid metabolic process	312
4	GO:0003006	developmental process involved in reproduction	311
3	GO:0009056	catabolic process	308
4	GO:0044711	single-organism biosynthetic process	299
7	GO:0006464	cellular protein modification process	296
6	GO:0036211	protein modification process	296
6	GO:0043436	oxoacid metabolic process	293
2	GO:0051704	multi-organism process	293
5	GO:0006082	organic acid metabolic process	293
7	GO:0019752	carboxylic acid metabolic process	289
6	GO:0006811	ion transport	283
5	GO:0070887	cellular response to chemical stimulus	278
4	GO:0006952	defense response	276
6	GO:0048513	organ development	274
7	GO:0048608	reproductive structure development	271
6	GO:0061458	reproductive system development	271
4	GO:0009314	response to radiation	270
5	GO:0009416	response to light stimulus	267
5	GO:0033993	response to lipid	262
6	GO:0071310	cellular response to organic substance	259
3	GO:0009607	response to biotic stimulus	254
4	GO:0005975	carbohydrate metabolic process	250
4	GO:0051707	response to other organism	248
5	GO:0044283	small molecule biosynthetic process	245
4	GO:0009266	response to temperature stimulus	240
4	GO:1901564	organonitrogen compound metabolic process	235
5	GO:0044255	cellular lipid metabolic process	233
4	GO:0044248	cellular catabolic process	232
4	GO:1901575	organic substance catabolic process	232
5	GO:0033554	cellular response to stress	231
5	GO:0071702	organic substance transport	222
4	GO:0009653	anatomical structure morphogenesis	222
5	GO:0097305	response to alcohol	220
7	GO:0032870	cellular response to hormone stimulus	209
4	GO:0071495	cellular response to endogenous stimulus	209
6	GO:0016310	phosphorylation	205
6	GO:1901701	cellular response to oxygen-containing compound	198
8	GO:0032787	monocarboxylic acid metabolic process	197
7	GO:0006812	cation transport	196
5	GO:0008610	lipid biosynthetic process	196
6	GO:0009737	response to abscisic acid stimulus	192
8	GO:0009755	hormone-mediated signaling pathway	192
4	GO:1901698	response to nitrogen compound	186
8	GO:0006468	protein phosphorylation	185
6	GO:0048367	shoot system development	184
4	GO:0006970	response to osmotic stress	179
3	GO:0009605	response to external stimulus	179
3	GO:0065008	regulation of biological quality	179
8	GO:0046394	carboxylic acid biosynthetic process	174
3	GO:0033036	macromolecule localization	174
6	GO:0016053	organic acid biosynthetic process	174
4	GO:0048518	positive regulation of biological process	170
5	GO:0014070	response to organic cyclic compound	168
4	GO:0071554	cell wall organization or biogenesis	167
5	GO:0071705	nitrogen compound transport	164
4	GO:0019748	secondary metabolic process	158
4	GO:0048519	negative regulation of biological process	157
5	GO:0009651	response to salt stress	156
7	GO:0006820	anion transport	156
8	GO:0030001	metal ion transport	155
4	GO:0006979	response to oxidative stress	154
4	GO:0048869	cellular developmental process	151
2	GO:0002376	immune system process	149
4	GO:0051641	cellular localization	149
5	GO:0009415	response to water stimulus	147
5	GO:0009409	response to cold	144
8	GO:0010154	fruit development	143
5	GO:0019637	organophosphate metabolic process	143
4	GO:0009888	tissue development	142
4	GO:1901135	carbohydrate derivative metabolic process	140
6	GO:0009414	response to water deprivation	139
5	GO:0044723	single-organism carbohydrate metabolic process	139
5	GO:0051649	establishment of localization in cell	139
9	GO:0048316	seed development	138
4	GO:1901615	organic hydroxy compound metabolic process	138
6	GO:0055085	transmembrane transport	136
4	GO:0006996	organelle organization	132
4	GO:0048583	regulation of response to stimulus	131
7	GO:0048827	phyllome development	130
5	GO:0045087	innate immune response	126
3	GO:0006955	immune response	126
8	GO:0009908	flower development	123
5	GO:0030154	cell differentiation	121
5	GO:0009893	positive regulation of metabolic process	119
5	GO:0048522	positive regulation of cellular process	116
6	GO:0046907	intracellular transport	116
2	GO:0040007	growth	115
5	GO:0005976	polysaccharide metabolic process	115
7	GO:0048569	post-embryonic organ development	115
5	GO:1901617	organic hydroxy compound biosynthetic process	114
3	GO:0044085	cellular component biogenesis	112
4	GO:0050793	regulation of developmental process	112
5	GO:0009620	response to fungus	111
7	GO:0071396	cellular response to lipid	111
6	GO:0009891	positive regulation of biosynthetic process	111
5	GO:0010243	response to organonitrogen compound	110
4	GO:0044712	single-organism catabolic process	109
4	GO:0008104	protein localization	109
6	GO:0009753	response to jasmonic acid stimulus	108
6	GO:0009733	response to auxin stimulus	107
5	GO:0009408	response to heat	107
9	GO:0072330	monocarboxylic acid biosynthetic process	106
6	GO:0015031	protein transport	105
5	GO:0045184	establishment of protein localization	105
6	GO:0016051	carbohydrate biosynthetic process	104
5	GO:0044262	cellular carbohydrate metabolic process	104
5	GO:0070727	cellular macromolecule localization	104
5	GO:0009790	embryo development	103
5	GO:0080134	regulation of response to stress	103
10	GO:0009793	embryo development ending in seed dormancy	102
5	GO:0009617	response to bacterium	100
4	GO:0048589	developmental growth	100
6	GO:0034613	cellular protein localization	100
6	GO:0010200	response to chitin	99
6	GO:0031347	regulation of defense response	98
7	GO:0006886	intracellular protein transport	97
5	GO:0000302	response to reactive oxygen species	97
5	GO:0006066	alcohol metabolic process	97
5	GO:1901361	organic cyclic compound catabolic process	97
5	GO:0019439	aromatic compound catabolic process	97
5	GO:0048523	negative regulation of cellular process	97
4	GO:0009611	response to wounding	96
5	GO:2000026	regulation of multicellular organismal development	96
4	GO:0051239	regulation of multicellular organismal process	96
5	GO:1901565	organonitrogen compound catabolic process	95
4	GO:0009991	response to extracellular stimulus	94
8	GO:0006520	cellular amino acid metabolic process	93
4	GO:0045229	external encapsulating structure organization	93
4	GO:0010817	regulation of hormone levels	92
7	GO:0048364	root development	91
5	GO:1901566	organonitrogen compound biosynthetic process	91
6	GO:0022622	root system development	91
5	GO:0071555	cell wall organization	90
5	GO:0031668	cellular response to extracellular stimulus	90
6	GO:0055086	nucleobase-containing small molecule metabolic process	90
4	GO:0071496	cellular response to external stimulus	90
8	GO:0015698	inorganic anion transport	89
5	GO:0031667	response to nutrient levels	88
6	GO:0031325	positive regulation of cellular metabolic process	88
6	GO:0009751	response to salicylic acid stimulus	87
4	GO:0016049	cell growth	87
9	GO:0048437	floral organ development	87
8	GO:0006605	protein targeting	87
6	GO:0006508	proteolysis	86
9	GO:0000041	transition metal ion transport	86
4	GO:0061024	membrane organization	85
4	GO:1901657	glycosyl compound metabolic process	85
6	GO:0006720	isoprenoid metabolic process	85
6	GO:0010604	positive regulation of macromolecule metabolic process	85
9	GO:0006631	fatty acid metabolic process	84
6	GO:0009642	response to light intensity	84
8	GO:0009117	nucleotide metabolic process	84
7	GO:0031328	positive regulation of cellular biosynthetic process	84
7	GO:0006753	nucleoside phosphate metabolic process	84
6	GO:0031669	cellular response to nutrient levels	84
5	GO:0071669	plant-type cell wall organization or biogenesis	84
7	GO:0010557	positive regulation of macromolecule biosynthetic process	83
5	GO:0046700	heterocycle catabolic process	82
5	GO:0060560	developmental growth involved in morphogenesis	82
5	GO:0044550	secondary metabolite biosynthetic process	82
5	GO:0044270	cellular nitrogen compound catabolic process	82
4	GO:0008219	cell death	81
7	GO:0008299	isoprenoid biosynthetic process	81
8	GO:0008544	epidermis development	81
3	GO:0016265	death	81
7	GO:0043588	skin development	81
7	GO:0097306	cellular response to alcohol	81
7	GO:0009267	cellular response to starvation	81
6	GO:0042594	response to starvation	81
6	GO:0050832	defense response to fungus	80
7	GO:0010628	positive regulation of gene expression	80
6	GO:0051173	positive regulation of nitrogen compound metabolic process	80
6	GO:0046165	alcohol biosynthetic process	80
5	GO:0032989	cellular component morphogenesis	80
11	GO:0045893	positive regulation of transcription, DNA-dependent	79
6	GO:0009723	response to ethylene stimulus	79
7	GO:0045935	positive regulation of nucleobase-containing compound metabolic process	79
6	GO:0044264	cellular polysaccharide metabolic process	79
9	GO:0051254	positive regulation of RNA metabolic process	79
5	GO:0009698	phenylpropanoid metabolic process	78
6	GO:0048468	cell development	78
4	GO:0042592	homeostatic process	78
6	GO:0000902	cell morphogenesis	77
7	GO:0009644	response to high light intensity	76
5	GO:0009743	response to carbohydrate stimulus	76
7	GO:0006721	terpenoid metabolic process	76
9	GO:0015706	nitrate transport	75
8	GO:0071215	cellular response to abscisic acid stimulus	75
5	GO:0012501	programmed cell death	75
5	GO:0010038	response to metal ion	75
9	GO:0048438	floral whorl development	74
6	GO:0009814	defense response, incompatible interaction	73
5	GO:0010167	response to nitrate	72
9	GO:0009738	abscisic acid mediated signaling pathway	72
8	GO:0016114	terpenoid biosynthetic process	72
4	GO:0009812	flavonoid metabolic process	72
6	GO:0042542	response to hydrogen peroxide	71
6	GO:0009639	response to red or far red light	71
7	GO:0071407	cellular response to organic cyclic compound	71
5	GO:1901137	carbohydrate derivative biosynthetic process	71
5	GO:0044802	single-organism membrane organization	71
8	GO:0010015	root morphogenesis	70
4	GO:0002682	regulation of immune system process	70
5	GO:0010941	regulation of cell death	70
7	GO:0009887	organ morphogenesis	69
7	GO:0045088	regulation of innate immune response	69
6	GO:0048580	regulation of post-embryonic development	69
6	GO:0043067	regulation of programmed cell death	69
5	GO:0050776	regulation of immune response	69
5	GO:0009813	flavonoid biosynthetic process	68
7	GO:0000271	polysaccharide biosynthetic process	67
4	GO:0044702	single organism reproductive process	67
7	GO:0009826	unidimensional cell growth	66
7	GO:0009626	plant-type hypersensitive response	66
3	GO:0032504	multicellular organism reproduction	66
6	GO:0034050	host programmed cell death induced by symbiont	66
6	GO:0009411	response to UV	65
6	GO:0009699	phenylpropanoid biosynthetic process	65
8	GO:0015711	organic anion transport	65
6	GO:0009886	post-embryonic morphogenesis	65
4	GO:0048609	multicellular organismal reproductive process	65
7	GO:0009627	systemic acquired resistance	64
6	GO:0080135	regulation of cellular response to stress	64
5	GO:0006972	hyperosmotic response	63
8	GO:0048366	leaf development	63
7	GO:0009116	nucleoside metabolic process	63
5	GO:0072521	purine-containing compound metabolic process	63
8	GO:0010363	regulation of plant-type hypersensitive response	62
7	GO:0006457	protein folding	62
7	GO:0009845	seed germination	62
5	GO:0042546	cell wall biogenesis	62
4	GO:0051186	cofactor metabolic process	62
6	GO:0019693	ribose phosphate metabolic process	62
6	GO:0090351	seedling development	62
9	GO:0009259	ribonucleotide metabolic process	62
5	GO:0042445	hormone metabolic process	62
5	GO:0048878	chemical homeostasis	62
8	GO:0009119	ribonucleoside metabolic process	62
6	GO:0034655	nucleobase-containing compound catabolic process	62
6	GO:0046434	organophosphate catabolic process	62
9	GO:0006612	protein targeting to membrane	61
6	GO:0042545	cell wall modification	61
6	GO:0015849	organic acid transport	61
9	GO:0046942	carboxylic acid transport	61
8	GO:0042278	purine nucleoside metabolic process	61
5	GO:0044282	small molecule catabolic process	61
7	GO:0072657	protein localization to membrane	61
5	GO:1901136	carbohydrate derivative catabolic process	61
8	GO:0090150	establishment of protein localization to membrane	61
6	GO:0034976	response to endoplasmic reticulum stress	60
5	GO:1901658	glycosyl compound catabolic process	60
5	GO:0048585	negative regulation of response to stimulus	60
9	GO:0046128	purine ribonucleoside metabolic process	60
6	GO:0009664	plant-type cell wall organization	59
6	GO:0044036	cell wall macromolecule metabolic process	59
5	GO:0019725	cellular homeostasis	59
7	GO:0048588	developmental cell growth	59
3	GO:0048610	cellular process involved in reproduction	59
6	GO:0090407	organophosphate biosynthetic process	59
4	GO:0080167	response to karrikin	58
6	GO:0035556	intracellular signal transduction	58
8	GO:0071446	cellular response to salicylic acid stimulus	58
9	GO:0006163	purine nucleotide metabolic process	58
8	GO:0046395	carboxylic acid catabolic process	58
6	GO:0016054	organic acid catabolic process	58
7	GO:0010016	shoot system morphogenesis	58
8	GO:0070647	protein modification by small protein conjugation or removal	58
5	GO:0009404	toxin metabolic process	57
10	GO:0009150	purine ribonucleotide metabolic process	57
5	GO:0009892	negative regulation of metabolic process	57
7	GO:0034637	cellular carbohydrate biosynthetic process	57
8	GO:0010228	vegetative to reproductive phase transition of meristem	56
6	GO:0010605	negative regulation of macromolecule metabolic process	56
9	GO:0009863	salicylic acid mediated signaling pathway	55
6	GO:0009739	response to gibberellin stimulus	55
10	GO:0006865	amino acid transport	55
9	GO:0009913	epidermal cell differentiation	55
10	GO:0010431	seed maturation	55
5	GO:0060429	epithelium development	55
9	GO:0009166	nucleotide catabolic process	55
8	GO:1901292	nucleoside phosphate catabolic process	55
7	GO:0048507	meristem development	55
6	GO:0030855	epithelial cell differentiation	55
6	GO:0009407	toxin catabolic process	54
11	GO:0010162	seed dormancy process	54
5	GO:0016042	lipid catabolic process	54
9	GO:0006152	purine nucleoside catabolic process	54
6	GO:0072523	purine-containing compound catabolic process	54
9	GO:0009199	ribonucleoside triphosphate metabolic process	54
5	GO:0048229	gametophyte development	54
3	GO:0022611	dormancy process	54
8	GO:0009141	nucleoside triphosphate metabolic process	54
8	GO:0009164	nucleoside catabolic process	54
10	GO:0009205	purine ribonucleoside triphosphate metabolic process	54
9	GO:0009144	purine nucleoside triphosphate metabolic process	54
9	GO:0042454	ribonucleoside catabolic process	54
5	GO:0042537	benzene-containing compound metabolic process	54
5	GO:0090487	secondary metabolite catabolic process	54
7	GO:0010629	negative regulation of gene expression	53
10	GO:0009261	ribonucleotide catabolic process	53
9	GO:0009143	nucleoside triphosphate catabolic process	53
11	GO:0009207	purine ribonucleoside triphosphate catabolic process	53
10	GO:0009146	purine nucleoside triphosphate catabolic process	53
11	GO:0009154	purine ribonucleotide catabolic process	53
4	GO:0006091	generation of precursor metabolites and energy	53
10	GO:0046130	purine ribonucleoside catabolic process	53
10	GO:0009203	ribonucleoside triphosphate catabolic process	53
10	GO:0006195	purine nucleotide catabolic process	53
6	GO:0031324	negative regulation of cellular metabolic process	52
5	GO:0009057	macromolecule catabolic process	52
4	GO:0042440	pigment metabolic process	52
6	GO:0042742	defense response to bacterium	51
7	GO:0006073	cellular glucan metabolic process	51
6	GO:0016311	dephosphorylation	51
5	GO:0008202	steroid metabolic process	51
4	GO:0006790	sulfur compound metabolic process	51
3	GO:0065009	regulation of molecular function	51
6	GO:0044042	glucan metabolic process	51
5	GO:0016052	carbohydrate catabolic process	51
7	GO:0034220	ion transmembrane transport	50
9	GO:1901605	alpha-amino acid metabolic process	50
5	GO:0009856	pollination	50
4	GO:0010876	lipid localization	50
3	GO:0044706	multi-multicellular organism process	50
4	GO:0044703	multi-organism reproductive process	50
6	GO:0050801	ion homeostasis	50
6	GO:0042538	hyperosmotic salinity response	49
9	GO:0009867	jasmonic acid mediated signaling pathway	49
8	GO:0071395	cellular response to jasmonic acid stimulus	49
8	GO:0033692	cellular polysaccharide biosynthetic process	49
7	GO:0031327	negative regulation of cellular biosynthetic process	49
6	GO:0009890	negative regulation of biosynthetic process	49
6	GO:0010286	heat acclimation	48
11	GO:0045892	negative regulation of transcription, DNA-dependent	48
6	GO:0042446	hormone biosynthetic process	48
9	GO:0051253	negative regulation of RNA metabolic process	48
7	GO:0010558	negative regulation of macromolecule biosynthetic process	48
9	GO:0032446	protein modification by small protein conjugation	48
6	GO:0051172	negative regulation of nitrogen compound metabolic process	48
7	GO:0045934	negative regulation of nucleobase-containing compound metabolic process	48
8	GO:2000113	negative regulation of cellular macromolecule biosynthetic process	48
10	GO:0016567	protein ubiquitination	47
6	GO:0044242	cellular lipid catabolic process	47
6	GO:0046686	response to cadmium ion	46
12	GO:0006200	ATP catabolic process	46
10	GO:0006826	iron ion transport	46
6	GO:0009555	pollen development	46
6	GO:0006644	phospholipid metabolic process	46
9	GO:0009161	ribonucleoside monophosphate metabolic process	46
4	GO:0022607	cellular component assembly	46
11	GO:0046034	ATP metabolic process	46
11	GO:0009169	purine ribonucleoside monophosphate catabolic process	46
8	GO:0009123	nucleoside monophosphate metabolic process	46
10	GO:0009128	purine nucleoside monophosphate catabolic process	46
10	GO:0009167	purine ribonucleoside monophosphate metabolic process	46
6	GO:0006694	steroid biosynthetic process	46
9	GO:0009126	purine nucleoside monophosphate metabolic process	46
10	GO:0009158	ribonucleoside monophosphate catabolic process	46
9	GO:0009125	nucleoside monophosphate catabolic process	46
6	GO:0010583	response to cyclopentenone	45
7	GO:0000904	cell morphogenesis involved in differentiation	45
4	GO:2000241	regulation of reproductive process	45
7	GO:0009744	response to sucrose stimulus	44
5	GO:0009657	plastid organization	44
9	GO:0008652	cellular amino acid biosynthetic process	44
7	GO:0055080	cation homeostasis	44
6	GO:0034285	response to disaccharide stimulus	44
6	GO:0055082	cellular chemical homeostasis	44
8	GO:0010106	cellular response to iron ion starvation	43
8	GO:0009932	cell tip growth	43
10	GO:0010053	root epidermal cell differentiation	43
5	GO:0009308	amine metabolic process	43
5	GO:0071822	protein complex subunit organization	43
5	GO:0035966	response to topologically incorrect protein	43
4	GO:0043933	macromolecular complex subunit organization	43
7	GO:0010383	cell wall polysaccharide metabolic process	43
8	GO:0015672	monovalent inorganic cation transport	42
9	GO:0072329	monocarboxylic acid catabolic process	42
7	GO:0016482	cytoplasmic transport	42
10	GO:0009062	fatty acid catabolic process	41
5	GO:0016192	vesicle-mediated transport	41
6	GO:0048868	pollen tube development	41
7	GO:0006873	cellular ion homeostasis	41
7	GO:0048831	regulation of shoot system development	41
5	GO:0050790	regulation of catalytic activity	41
13	GO:0048765	root hair cell differentiation	40
5	GO:0007389	pattern specification process	40
11	GO:0010054	trichoblast differentiation	40
5	GO:0044272	sulfur compound biosynthetic process	40
12	GO:0048764	trichoblast maturation	40
4	GO:0021700	developmental maturation	40
6	GO:0046486	glycerolipid metabolic process	40
8	GO:0072511	divalent inorganic cation transport	40
6	GO:0005996	monosaccharide metabolic process	40
7	GO:0048469	cell maturation	40
7	GO:0031348	negative regulation of defense response	39
11	GO:0048443	stamen development	39
7	GO:0009827	plant-type cell wall modification	39
5	GO:0071214	cellular response to abiotic stimulus	39
10	GO:0048466	androecium development	39
5	GO:0048646	anatomical structure formation involved in morphogenesis	39
9	GO:0009909	regulation of flower development	38
6	GO:0006461	protein complex assembly	38
4	GO:0070271	protein complex biogenesis	38
5	GO:0065003	macromolecular complex assembly	38
3	GO:0007623	circadian rhythm	37
7	GO:0009640	photomorphogenesis	37
6	GO:0009735	response to cytokinin stimulus	37
8	GO:0030003	cellular cation homeostasis	37
9	GO:0070838	divalent metal ion transport	37
7	GO:0006259	DNA metabolic process	37
2	GO:0048511	rhythmic process	37
5	GO:0048532	anatomical structure arrangement	37
6	GO:0007166	cell surface receptor signaling pathway	37
7	GO:0019318	hexose metabolic process	37
3	GO:0032259	methylation	36
4	GO:0007568	aging	36
5	GO:0006732	coenzyme metabolic process	36
3	GO:0002252	immune effector process	36
5	GO:0046148	pigment biosynthetic process	36
8	GO:0010410	hemicellulose metabolic process	36
4	GO:0032879	regulation of localization	36
9	GO:0046777	protein autophosphorylation	35
6	GO:0006984	ER-nucleus signaling pathway	35
8	GO:0034620	cellular response to unfolded protein	35
8	GO:0071365	cellular response to auxin stimulus	35
7	GO:0035967	cellular response to topologically incorrect protein	35
6	GO:0006986	response to unfolded protein	35
9	GO:0009072	aromatic amino acid family metabolic process	35
8	GO:0009933	meristem structural organization	34
8	GO:0071370	cellular response to gibberellin stimulus	34
5	GO:0051049	regulation of transport	34
6	GO:0006643	membrane lipid metabolic process	34
6	GO:0034284	response to monosaccharide stimulus	34
6	GO:0009962	regulation of flavonoid biosynthetic process	34
4	GO:0072593	reactive oxygen species metabolic process	34
8	GO:0016036	cellular response to phosphate starvation	33
8	GO:0006396	RNA processing	33
4	GO:0044092	negative regulation of molecular function	33
9	GO:0030968	endoplasmic reticulum unfolded protein response	32
10	GO:0009862	systemic acquired resistance, salicylic acid mediated signaling pathway	32
8	GO:0007169	transmembrane receptor protein tyrosine kinase signaling pathway	32
10	GO:0009740	gibberellic acid mediated signaling pathway	32
9	GO:0009696	salicylic acid metabolic process	32
9	GO:0010374	stomatal complex development	32
7	GO:0007167	enzyme linked receptor protein signaling pathway	32
9	GO:0010476	gibberellin mediated signaling pathway	32
9	GO:0009860	pollen tube growth	31
6	GO:0009658	chloroplast organization	31
9	GO:0009734	auxin mediated signaling pathway	31
9	GO:0048527	lateral root development	31
8	GO:0071369	cellular response to ethylene stimulus	31
9	GO:0009694	jasmonic acid metabolic process	31
10	GO:0048467	gynoecium development	31
6	GO:0044724	single-organism carbohydrate catabolic process	31
8	GO:0006006	glucose metabolic process	31
7	GO:0006650	glycerophospholipid metabolic process	31
8	GO:0048528	post-embryonic root development	31
5	GO:0051276	chromosome organization	31
7	GO:0046467	membrane lipid biosynthetic process	31
7	GO:0010224	response to UV-B	30
6	GO:0043086	negative regulation of catalytic activity	30
11	GO:0048440	carpel development	30
8	GO:0006470	protein dephosphorylation	30
6	GO:0009832	plant-type cell wall biogenesis	30
7	GO:0043269	regulation of ion transport	30
8	GO:0019374	galactolipid metabolic process	30
7	GO:0016131	brassinosteroid metabolic process	30
9	GO:0006007	glucose catabolic process	30
9	GO:0045491	xylan metabolic process	30
9	GO:0070592	cell wall polysaccharide biosynthetic process	30
10	GO:1901607	alpha-amino acid biosynthetic process	30
6	GO:0016128	phytosteroid metabolic process	30
7	GO:0046365	monosaccharide catabolic process	30
7	GO:0009746	response to hexose stimulus	30
7	GO:0006664	glycolipid metabolic process	30
8	GO:0019320	hexose catabolic process	30
8	GO:0016071	mRNA metabolic process	30
5	GO:0051093	negative regulation of developmental process	30
8	GO:0044038	cell wall macromolecule biosynthetic process	30
7	GO:0070589	cellular component macromolecule biosynthetic process	30
5	GO:0061025	membrane fusion	29
10	GO:0045492	xylan biosynthetic process	29
10	GO:0010413	glucuronoxylan metabolic process	29
6	GO:0009741	response to brassinosteroid stimulus	29
8	GO:0009926	auxin polar transport	29
10	GO:0006633	fatty acid biosynthetic process	29
6	GO:0009637	response to blue light	29
6	GO:0030258	lipid modification	29
7	GO:0060918	auxin transport	29
6	GO:0044106	cellular amine metabolic process	29
6	GO:0009914	hormone transport	29
6	GO:0034622	cellular macromolecular complex assembly	29
5	GO:0002679	respiratory burst involved in defense response	28
7	GO:0016126	sterol biosynthetic process	28
9	GO:0019375	galactolipid biosynthetic process	28
8	GO:0016132	brassinosteroid biosynthetic process	28
10	GO:0009697	salicylic acid biosynthetic process	28
14	GO:0048767	root hair elongation	28
7	GO:0045017	glycerolipid biosynthetic process	28
8	GO:0048645	organ formation	28
5	GO:0010646	regulation of cell communication	28
6	GO:0044265	cellular macromolecule catabolic process	28
7	GO:0016129	phytosteroid biosynthetic process	28
6	GO:0016125	sterol metabolic process	28
4	GO:0007049	cell cycle	28
8	GO:0009247	glycolipid biosynthetic process	28
4	GO:0045730	respiratory burst	28
7	GO:0043069	negative regulation of programmed cell death	27
7	GO:0009963	positive regulation of flavonoid biosynthetic process	27
5	GO:0019915	lipid storage	27
9	GO:0043481	anthocyanin accumulation in tissues in response to UV light	27
6	GO:0006778	porphyrin-containing compound metabolic process	27
6	GO:0060548	negative regulation of cell death	27
5	GO:0033013	tetrapyrrole metabolic process	27
4	GO:0009606	tropism	27
7	GO:0033365	protein localization to organelle	27
8	GO:0043479	pigment accumulation in tissues in response to UV light	27
4	GO:0043476	pigment accumulation	27
5	GO:0043480	pigment accumulation in tissues	27
7	GO:0043478	pigment accumulation in response to UV light	27
4	GO:0040008	regulation of growth	27
7	GO:0045488	pectin metabolic process	27
6	GO:0010393	galacturonan metabolic process	27
3	GO:0043473	pigmentation	27
5	GO:0007030	Golgi organization	26
7	GO:0006833	water transport	26
10	GO:0010103	stomatal complex morphogenesis	26
9	GO:0009965	leaf morphogenesis	26
7	GO:0010260	organ senescence	26
6	GO:0000160	phosphorelay signal transduction system	26
6	GO:0003002	regionalization	26
6	GO:0009966	regulation of signal transduction	26
6	GO:0042044	fluid transport	26
8	GO:0072594	establishment of protein localization to organelle	26
7	GO:0071482	cellular response to light stimulus	26
6	GO:0071478	cellular response to radiation	26
5	GO:0042743	hydrogen peroxide metabolic process	26
4	GO:0023051	regulation of signaling	26
6	GO:0019751	polyol metabolic process	26
7	GO:0009693	ethylene biosynthetic process	25
10	GO:0009695	jasmonic acid biosynthetic process	25
5	GO:0009630	gravitropism	25
5	GO:0007010	cytoskeleton organization	25
7	GO:0008654	phospholipid biosynthetic process	25
7	GO:0006576	cellular biogenic amine metabolic process	25
6	GO:0009311	oligosaccharide metabolic process	25
5	GO:0048638	regulation of developmental growth	25
7	GO:0032268	regulation of cellular protein metabolic process	25
6	GO:0051246	regulation of protein metabolic process	25
6	GO:0043450	alkene biosynthetic process	25
6	GO:0006325	chromatin organization	25
4	GO:0009629	response to gravity	25
4	GO:1900673	olefin metabolic process	25
5	GO:1900674	olefin biosynthetic process	25
5	GO:0043449	cellular alkene metabolic process	25
7	GO:0043623	cellular protein complex assembly	25
5	GO:0051241	negative regulation of multicellular organismal process	25
6	GO:0009808	lignin metabolic process	25
6	GO:0009692	ethylene metabolic process	25
8	GO:0009750	response to fructose stimulus	24
8	GO:0000165	MAPK cascade	24
3	GO:0008283	cell proliferation	24
4	GO:0015979	photosynthesis	24
8	GO:0010073	meristem maintenance	24
8	GO:0009451	RNA modification	24
7	GO:0015994	chlorophyll metabolic process	24
7	GO:0007243	intracellular protein kinase cascade	24
6	GO:0034754	cellular hormone metabolic process	24
6	GO:0010048	vernalization response	23
6	GO:0006869	lipid transport	23
9	GO:0010182	sugar mediated signaling pathway	23
11	GO:0015804	neutral amino acid transport	23
9	GO:0016102	diterpenoid biosynthetic process	23
6	GO:0045333	cellular respiration	23
5	GO:0051188	cofactor biosynthetic process	23
7	GO:0048581	negative regulation of post-embryonic development	23
7	GO:0071322	cellular response to carbohydrate stimulus	23
5	GO:0015980	energy derivation by oxidation of organic compounds	23
8	GO:0055065	metal ion homeostasis	23
8	GO:0016101	diterpenoid metabolic process	23
4	GO:0044087	regulation of cellular component biogenesis	23
4	GO:0051128	regulation of cellular component organization	23
8	GO:0009756	carbohydrate mediated signaling	23
6	GO:0002237	response to molecule of bacterial origin	22
8	GO:0009749	response to glucose stimulus	22
5	GO:0042430	indole-containing compound metabolic process	22
7	GO:0019760	glucosinolate metabolic process	22
6	GO:0042886	amide transport	22
6	GO:0030163	protein catabolic process	22
5	GO:0016143	S-glycoside metabolic process	22
5	GO:1901659	glycosyl compound biosynthetic process	22
10	GO:0009069	serine family amino acid metabolic process	22
6	GO:0019757	glycosinolate metabolic process	22
7	GO:0044257	cellular protein catabolic process	22
7	GO:0005984	disaccharide metabolic process	22
9	GO:0009873	ethylene mediated signaling pathway	21
8	GO:0006857	oligopeptide transport	21
4	GO:0009612	response to mechanical stimulus	21
10	GO:0009686	gibberellin biosynthetic process	21
6	GO:0009553	embryo sac development	21
6	GO:0015931	nucleobase-containing compound transport	21
8	GO:0010029	regulation of seed germination	21
9	GO:0000096	sulfur amino acid metabolic process	21
6	GO:0000272	polysaccharide catabolic process	21
7	GO:1900140	regulation of seedling development	21
4	GO:0033037	polysaccharide localization	21
7	GO:0015833	peptide transport	21
5	GO:0032535	regulation of cellular component size	21
4	GO:0090066	regulation of anatomical structure size	21
9	GO:0009685	gibberellin metabolic process	21
5	GO:0052545	callose localization	21
8	GO:0051603	proteolysis involved in cellular protein catabolic process	21
5	GO:0046283	anthocyanin-containing compound metabolic process	21
7	GO:0006412	translation	20
4	GO:0010118	stomatal movement	20
10	GO:0048444	floral organ morphogenesis	20
7	GO:0034440	lipid oxidation	20
6	GO:0009850	auxin metabolic process	20
8	GO:0046474	glycerophospholipid biosynthetic process	20
8	GO:0048509	regulation of meristem development	20
9	GO:0009250	glucan biosynthetic process	20
8	GO:0071489	cellular response to red or far red light	20
7	GO:0046173	polyol biosynthetic process	20
8	GO:0048563	post-embryonic organ morphogenesis	20
7	GO:0034614	cellular response to reactive oxygen species	20
4	GO:0030029	actin filament-based process	20
6	GO:0034599	cellular response to oxidative stress	20
7	GO:0043647	inositol phosphate metabolic process	20
10	GO:0006096	glycolysis	19
7	GO:0009809	lignin biosynthetic process	19
6	GO:0050826	response to freezing	19
10	GO:0006511	ubiquitin-dependent protein catabolic process	19
7	GO:0009834	secondary cell wall biogenesis	19
6	GO:0006733	oxidoreduction coenzyme metabolic process	19
7	GO:0016568	chromatin modification	19
9	GO:0019941	modification-dependent protein catabolic process	19
7	GO:0043632	modification-dependent macromolecule catabolic process	19
10	GO:0000097	sulfur amino acid biosynthetic process	19
5	GO:0022402	cell cycle process	19
12	GO:0015824	proline transport	18
5	GO:0009624	response to nematode	18
9	GO:0010150	leaf senescence	18
6	GO:0009718	anthocyanin-containing compound biosynthetic process	18
8	GO:0045490	pectin catabolic process	18
10	GO:0006816	calcium ion transport	18
9	GO:0048573	photoperiodism, flowering	18
7	GO:0009851	auxin biosynthetic process	18
7	GO:0048193	Golgi vesicle transport	18
4	GO:0051301	cell division	18
8	GO:0016569	covalent chromatin modification	18
6	GO:0009310	amine catabolic process	18
6	GO:0009648	photoperiodism	18
8	GO:0042402	cellular biogenic amine catabolic process	18
12	GO:0019344	cysteine biosynthetic process	17
6	GO:0010089	xylem development	17
9	GO:0010264	myo-inositol hexakisphosphate biosynthetic process	17
9	GO:0010014	meristem initiation	17
10	GO:0000038	very long-chain fatty acid metabolic process	17
3	GO:0019953	sexual reproduction	17
5	GO:0022603	regulation of anatomical structure morphogenesis	17
7	GO:0009060	aerobic respiration	17
9	GO:0009165	nucleotide biosynthetic process	17
9	GO:0006875	cellular metal ion homeostasis	17
9	GO:0015992	proton transport	17
8	GO:1901293	nucleoside phosphate biosynthetic process	17
6	GO:1901699	cellular response to nitrogen compound	17
6	GO:0006974	response to DNA damage stimulus	17
10	GO:1901606	alpha-amino acid catabolic process	17
7	GO:0019220	regulation of phosphate metabolic process	17
3	GO:0051606	detection of stimulus	17
8	GO:0033517	myo-inositol hexakisphosphate metabolic process	17
8	GO:0031399	regulation of protein modification process	17
5	GO:0009838	abscission	17
11	GO:0009070	serine family amino acid biosynthetic process	17
11	GO:0006534	cysteine metabolic process	17
9	GO:0009063	cellular amino acid catabolic process	17
7	GO:0010608	posttranscriptional regulation of gene expression	17
6	GO:0006818	hydrogen transport	17
5	GO:0051094	positive regulation of developmental process	17
6	GO:0051174	regulation of phosphorus metabolic process	17
9	GO:0055076	transition metal ion homeostasis	17
5	GO:0051240	positive regulation of multicellular organismal process	17
5	GO:0010087	phloem or xylem histogenesis	17
8	GO:0032958	inositol phosphate biosynthetic process	17
7	GO:0048582	positive regulation of post-embryonic development	17
7	GO:0009805	coumarin biosynthetic process	16
7	GO:0010345	suberin biosynthetic process	16
8	GO:0019761	glucosinolate biosynthetic process	16
6	GO:0010043	response to zinc ion	16
9	GO:0016556	mRNA modification	16
9	GO:0010075	regulation of meristem growth	16
6	GO:0052542	defense response by callose deposition	16
7	GO:0040029	regulation of gene expression, epigenetic	16
6	GO:2000377	regulation of reactive oxygen species metabolic process	16
6	GO:0042435	indole-containing compound biosynthetic process	16
8	GO:0043543	protein acylation	16
7	GO:0019758	glycosinolate biosynthetic process	16
4	GO:0006081	cellular aldehyde metabolic process	16
8	GO:0035266	meristem growth	16
6	GO:0016144	S-glycoside biosynthetic process	16
10	GO:0019395	fatty acid oxidation	16
6	GO:0009804	coumarin metabolic process	16
7	GO:0046364	monosaccharide biosynthetic process	16
7	GO:0010310	regulation of hydrogen peroxide metabolic process	15
7	GO:0006855	drug transmembrane transport	15
10	GO:0010155	regulation of proton transport	15
10	GO:0046482	para-aminobenzoic acid metabolic process	15
8	GO:2000652	regulation of secondary cell wall biogenesis	15
5	GO:0009825	multidimensional cell growth	15
9	GO:0010017	red or far-red light signaling pathway	15
7	GO:0010114	response to red light	15
8	GO:0006281	DNA repair	15
7	GO:0090305	nucleic acid phosphodiester bond hydrolysis	15
8	GO:0006913	nucleocytoplasmic transport	15
8	GO:0005982	starch metabolic process	15
8	GO:0034660	ncRNA metabolic process	15
10	GO:0010102	lateral root morphogenesis	15
6	GO:0015893	drug transport	15
9	GO:0010101	post-embryonic root morphogenesis	15
4	GO:0007017	microtubule-based process	15
5	GO:0048584	positive regulation of response to stimulus	15
9	GO:0006575	cellular modified amino acid metabolic process	15
7	GO:0051169	nuclear transport	15
4	GO:0042493	response to drug	15
8	GO:0006714	sesquiterpenoid metabolic process	15
6	GO:0045454	cell redox homeostasis	14
9	GO:0009736	cytokinin mediated signaling pathway	14
11	GO:0010311	lateral root formation	14
11	GO:0006635	fatty acid beta-oxidation	14
8	GO:0015996	chlorophyll catabolic process	14
5	GO:0006914	autophagy	14
5	GO:0009625	response to insect	14
5	GO:0019684	photosynthesis, light reaction	14
10	GO:0009787	regulation of abscisic acid mediated signaling pathway	14
9	GO:0009687	abscisic acid metabolic process	14
9	GO:0006813	potassium ion transport	14
8	GO:0046488	phosphatidylinositol metabolic process	14
5	GO:0051640	organelle localization	14
6	GO:0030036	actin cytoskeleton organization	14
7	GO:0017038	protein import	14
7	GO:0006787	porphyrin-containing compound catabolic process	14
6	GO:1901419	regulation of response to alcohol	14
5	GO:0023057	negative regulation of signaling	14
5	GO:0046149	pigment catabolic process	14
5	GO:0051321	meiotic cell cycle	14
7	GO:0009968	negative regulation of signal transduction	14
8	GO:0019319	hexose biosynthetic process	14
6	GO:0010648	negative regulation of cell communication	14
8	GO:0071368	cellular response to cytokinin stimulus	14
7	GO:0043288	apocarotenoid metabolic process	14
5	GO:0051187	cofactor catabolic process	14
6	GO:0033015	tetrapyrrole catabolic process	14
9	GO:0006655	phosphatidylglycerol biosynthetic process	13
9	GO:0006094	gluconeogenesis	13
8	GO:0006099	tricarboxylic acid cycle	13
10	GO:0042398	cellular modified amino acid biosynthetic process	13
7	GO:0010218	response to far red light	13
8	GO:0071483	cellular response to blue light	13
6	GO:0010039	response to iron ion	13
6	GO:0001666	response to hypoxia	13
4	GO:0042752	regulation of circadian rhythm	13
8	GO:0044070	regulation of anion transport	13
7	GO:0007015	actin filament organization	13
9	GO:0016570	histone modification	13
6	GO:0009108	coenzyme biosynthetic process	13
7	GO:0032940	secretion by cell	13
9	GO:0034470	ncRNA processing	13
9	GO:0016106	sesquiterpenoid biosynthetic process	13
8	GO:0046471	phosphatidylglycerol metabolic process	13
4	GO:0070482	response to oxygen levels	13
5	GO:0036293	response to decreased oxygen levels	13
6	GO:0043414	macromolecule methylation	13
8	GO:0016458	gene silencing	13
6	GO:0046903	secretion	13
8	GO:0042631	cellular response to water deprivation	12
5	GO:0042335	cuticle development	12
10	GO:0009684	indoleacetic acid biosynthetic process	12
10	GO:0009688	abscisic acid biosynthetic process	12
4	GO:0009410	response to xenobiotic stimulus	12
8	GO:0000023	maltose metabolic process	12
10	GO:0019252	starch biosynthetic process	12
6	GO:0034605	cellular response to heat	12
11	GO:0048825	cotyledon development	12
11	GO:0071805	potassium ion transmembrane transport	12
4	GO:0043900	regulation of multi-organism process	12
8	GO:0006486	protein glycosylation	12
9	GO:0006397	mRNA processing	12
5	GO:0042254	ribosome biogenesis	12
7	GO:0009690	cytokinin metabolic process	12
10	GO:0010026	trichome differentiation	12
11	GO:0048449	floral organ formation	12
5	GO:0072524	pyridine-containing compound metabolic process	12
8	GO:0006595	polyamine metabolic process	12
9	GO:0009683	indoleacetic acid metabolic process	12
7	GO:0071462	cellular response to water stimulus	12
10	GO:0071804	cellular potassium ion transport	12
4	GO:0022613	ribonucleoprotein complex biogenesis	12
4	GO:0022411	cellular component disassembly	12
6	GO:0070085	glycosylation	12
4	GO:0035383	thioester metabolic process	12
6	GO:0009100	glycoprotein metabolic process	12
7	GO:0043413	macromolecule glycosylation	12
5	GO:0033043	regulation of organelle organization	12
8	GO:0043289	apocarotenoid biosynthetic process	12
10	GO:0046916	cellular transition metal ion homeostasis	12
9	GO:0019362	pyridine nucleotide metabolic process	12
4	GO:0006928	cellular component movement	12
6	GO:0006637	acyl-CoA metabolic process	12
10	GO:0009074	aromatic amino acid family catabolic process	12
7	GO:0009101	glycoprotein biosynthetic process	12
8	GO:0051273	beta-glucan metabolic process	12
9	GO:0035304	regulation of protein dephosphorylation	11
6	GO:0008361	regulation of cell size	11
7	GO:0006084	acetyl-CoA metabolic process	11
8	GO:0009902	chloroplast relocation	11
12	GO:0048653	anther development	11
5	GO:0010119	regulation of stomatal movement	11
5	GO:0009615	response to virus	11
8	GO:0015995	chlorophyll biosynthetic process	11
5	GO:0000278	mitotic cell cycle	11
7	GO:0043562	cellular response to nitrogen levels	11
9	GO:0030243	cellulose metabolic process	11
9	GO:0070646	protein modification by small protein removal	11
7	GO:0009312	oligosaccharide biosynthetic process	11
6	GO:0033014	tetrapyrrole biosynthetic process	11
10	GO:0046496	nicotinamide nucleotide metabolic process	11
8	GO:0035303	regulation of dephosphorylation	11
7	GO:0051667	establishment of plastid localization	11
7	GO:0006779	porphyrin-containing compound biosynthetic process	11
6	GO:0051644	plastid localization	11
6	GO:0051656	establishment of organelle localization	11
6	GO:0010143	cutin biosynthetic process	10
7	GO:0048544	recognition of pollen	10
13	GO:0006098	pentose-phosphate shunt	10
7	GO:0009269	response to desiccation	10
9	GO:0006598	polyamine catabolic process	10
8	GO:0009830	cell wall modification involved in abscission	10
7	GO:0009807	lignan biosynthetic process	10
10	GO:0006499	N-terminal protein myristoylation	10
8	GO:0071732	cellular response to nitric oxide	10
10	GO:0010315	auxin efflux	10
11	GO:0043090	amino acid import	10
11	GO:0010090	trichome morphogenesis	10
4	GO:0009595	detection of biotic stimulus	10
10	GO:0055072	iron ion homeostasis	10
6	GO:0045595	regulation of cell differentiation	10
11	GO:0048441	petal development	10
8	GO:0006887	exocytosis	10
9	GO:0016116	carotenoid metabolic process	10
4	GO:0009581	detection of external stimulus	10
10	GO:0006568	tryptophan metabolic process	10
4	GO:0008037	cell recognition	10
6	GO:0071241	cellular response to inorganic substance	10
8	GO:0006497	protein lipidation	10
7	GO:0046390	ribose phosphate biosynthetic process	10
5	GO:0042180	cellular ketone metabolic process	10
6	GO:0044277	cell wall disassembly	10
10	GO:0048465	corolla development	10
5	GO:2000242	negative regulation of reproductive process	10
8	GO:0006586	indolalkylamine metabolic process	10
6	GO:0071731	response to nitric oxide	10
7	GO:1902170	cellular response to reactive nitrogen species	10
6	GO:0009875	pollen-pistil interaction	10
6	GO:0042157	lipoprotein metabolic process	10
6	GO:1901264	carbohydrate derivative transport	10
8	GO:0016108	tetraterpenoid metabolic process	10
12	GO:0006740	NADPH regeneration	10
7	GO:0022604	regulation of cell morphogenesis	10
6	GO:0009806	lignan metabolic process	10
11	GO:0006739	NADP metabolic process	10
8	GO:0031365	N-terminal protein amino acid modification	10
7	GO:0042158	lipoprotein biosynthetic process	10
9	GO:0018377	protein myristoylation	10
9	GO:0006498	N-terminal protein lipidation	10
10	GO:0009260	ribonucleotide biosynthetic process	10
5	GO:0001558	regulation of cell growth	10
7	GO:0010027	thylakoid membrane organization	9
8	GO:0006995	cellular response to nitrogen starvation	9
9	GO:0010541	acropetal auxin transport	9
4	GO:0046685	response to arsenic-containing substance	9
9	GO:0010540	basipetal auxin transport	9
9	GO:0010187	negative regulation of seed germination	9
10	GO:0016926	protein desumoylation	9
8	GO:0051510	regulation of unidimensional cell growth	9
10	GO:0006364	rRNA processing	9
6	GO:0002213	defense response to insect	9
6	GO:0000226	microtubule cytoskeleton organization	9
12	GO:0006342	chromatin silencing	9
7	GO:0009955	adaxial/abaxial pattern specification	9
8	GO:0005985	sucrose metabolic process	9
6	GO:0000303	response to superoxide	9
6	GO:0010638	positive regulation of organelle organization	9
6	GO:0051336	regulation of hydrolase activity	9
5	GO:0007031	peroxisome organization	9
6	GO:0072522	purine-containing compound biosynthetic process	9
6	GO:0010647	positive regulation of cell communication	9
8	GO:0008154	actin polymerization or depolymerization	9
5	GO:0051130	positive regulation of cellular component organization	9
9	GO:0008380	RNA splicing	9
6	GO:0009668	plastid membrane organization	9
8	GO:0045814	negative regulation of gene expression, epigenetic	9
6	GO:0042436	indole-containing compound catabolic process	9
8	GO:0018193	peptidyl-amino acid modification	9
9	GO:0016072	rRNA metabolic process	9
8	GO:0071103	DNA conformation change	9
8	GO:0006891	intra-Golgi vesicle-mediated transport	8
9	GO:0080129	proteasome core complex assembly	8
11	GO:0009788	negative regulation of abscisic acid mediated signaling pathway	8
8	GO:0071281	cellular response to iron ion	8
7	GO:0009855	determination of bilateral symmetry	8
9	GO:0006904	vesicle docking involved in exocytosis	8
6	GO:0009958	positive gravitropism	8
6	GO:0010117	photoprotection	8
11	GO:0006569	tryptophan catabolic process	8
9	GO:0010030	positive regulation of seed germination	8
10	GO:0016117	carotenoid biosynthetic process	8
6	GO:0051788	response to misfolded protein	8
7	GO:0046274	lignin catabolic process	8
8	GO:0009823	cytokinin catabolic process	8
6	GO:0050665	hydrogen peroxide biosynthetic process	8
8	GO:0071456	cellular response to hypoxia	8
8	GO:0010584	pollen exine formation	8
10	GO:0010359	regulation of anion channel activity	8
9	GO:0000911	cytokinesis by cell plate formation	8
10	GO:0048574	long-day photoperiodism, flowering	8
7	GO:0010051	xylem and phloem pattern formation	8
4	GO:0009636	response to toxic substance	8
8	GO:0006417	regulation of translation	8
7	GO:0009561	megagametogenesis	8
9	GO:0010498	proteasomal protein catabolic process	8
6	GO:0015851	nucleobase transport	8
9	GO:0016441	posttranscriptional gene silencing	8
9	GO:0031047	gene silencing by RNA	8
10	GO:0030833	regulation of actin filament polymerization	8
5	GO:0051726	regulation of cell cycle	8
7	GO:0043254	regulation of protein complex assembly	8
7	GO:1901420	negative regulation of response to alcohol	8
11	GO:0009937	regulation of gibberellic acid mediated signaling pathway	8
6	GO:0042447	hormone catabolic process	8
5	GO:0032970	regulation of actin filament-based process	8
9	GO:0046218	indolalkylamine catabolic process	8
5	GO:0072527	pyrimidine-containing compound metabolic process	8
10	GO:1901068	guanosine-containing compound metabolic process	8
7	GO:0034762	regulation of transmembrane transport	8
6	GO:0010927	cellular component assembly involved in morphogenesis	8
8	GO:0043248	proteasome assembly	8
7	GO:0036294	cellular response to decreased oxygen levels	8
8	GO:0051258	protein polymerization	8
9	GO:0032271	regulation of protein polymerization	8
10	GO:1902221	erythrose 4-phosphate/phosphoenolpyruvate family amino acid metabolic process	8
6	GO:0009799	specification of symmetry	8
7	GO:0032956	regulation of actin cytoskeleton organization	8
7	GO:0000281	mitotic cytokinesis	8
8	GO:0034765	regulation of ion transmembrane transport	8
11	GO:0046039	GTP metabolic process	8
7	GO:0032506	cytokinetic process	8
8	GO:0046351	disaccharide biosynthetic process	8
11	GO:0006558	L-phenylalanine metabolic process	8
8	GO:1902410	mitotic cytokinetic process	8
6	GO:0046271	phenylpropanoid catabolic process	8
7	GO:0048571	long-day photoperiodism	8
8	GO:0030832	regulation of actin filament length	8
7	GO:0071248	cellular response to metal ion	8
6	GO:0071453	cellular response to oxygen levels	8
6	GO:0007126	meiosis	8
8	GO:0034504	protein localization to nucleus	8
6	GO:0051493	regulation of cytoskeleton organization	8
5	GO:0043094	cellular metabolic compound salvage	8
4	GO:0022406	membrane docking	8
7	GO:0010208	pollen wall assembly	8
9	GO:0030041	actin filament polymerization	8
9	GO:0008064	regulation of actin polymerization or depolymerization	8
6	GO:0048278	vesicle docking	8
5	GO:0007276	gamete generation	8
9	GO:0032412	regulation of ion transmembrane transporter activity	8
8	GO:0006722	triterpenoid metabolic process	8
9	GO:0016109	tetraterpenoid biosynthetic process	8
6	GO:0032409	regulation of transporter activity	8
8	GO:0022898	regulation of transmembrane transporter activity	8
6	GO:0000910	cytokinesis	8
9	GO:0010951	negative regulation of endopeptidase activity	7
10	GO:0009910	negative regulation of flower development	7
10	GO:0006623	protein targeting to vacuole	7
6	GO:0009631	cold acclimation	7
9	GO:0019430	removal of superoxide radicals	7
7	GO:0009641	shade avoidance	7
12	GO:0045010	actin nucleation	7
9	GO:0009785	blue light signaling pathway	7
9	GO:0010380	regulation of chlorophyll biosynthetic process	7
13	GO:0048481	ovule development	7
5	GO:0007267	cell-cell signaling	7
12	GO:0006184	GTP catabolic process	7
8	GO:0052546	cell wall pectin metabolic process	7
6	GO:0009610	response to symbiotic fungus	7
10	GO:0010227	floral organ abscission	7
5	GO:0006730	one-carbon metabolic process	7
10	GO:0006606	protein import into nucleus	7
6	GO:0051607	defense response to virus	7
7	GO:0006333	chromatin assembly or disassembly	7
5	GO:0006766	vitamin metabolic process	7
10	GO:0009073	aromatic amino acid family biosynthetic process	7
5	GO:0042127	regulation of cell proliferation	7
9	GO:0016104	triterpenoid biosynthetic process	7
8	GO:2000280	regulation of root development	7
9	GO:0006814	sodium ion transport	7
5	GO:0051302	regulation of cell division	7
12	GO:0000398	mRNA splicing, via spliceosome	7
9	GO:0051170	nuclear import	7
7	GO:1901463	regulation of tetrapyrrole biosynthetic process	7
7	GO:0071806	protein transmembrane transport	7
8	GO:0071451	cellular response to superoxide	7
11	GO:0030838	positive regulation of actin filament polymerization	7
9	GO:0044743	intracellular protein transmembrane import	7
4	GO:0022412	cellular process involved in reproduction in multicellular organism	7
6	GO:0051193	regulation of cofactor metabolic process	7
7	GO:0052547	regulation of peptidase activity	7
8	GO:0065002	intracellular protein transmembrane transport	7
6	GO:1901401	regulation of tetrapyrrole metabolic process	7
9	GO:0042451	purine nucleoside biosynthetic process	7
8	GO:0072665	protein localization to vacuole	7
11	GO:0000377	RNA splicing, via transesterification reactions with bulged adenosine as nucleophile	7
5	GO:0023056	positive regulation of signaling	7
7	GO:0007034	vacuolar transport	7
10	GO:0000375	RNA splicing, via transesterification reactions	7
7	GO:0051495	positive regulation of cytoskeleton organization	7
10	GO:0006835	dicarboxylic acid transport	7
8	GO:0072507	divalent inorganic cation homeostasis	7
8	GO:0031334	positive regulation of protein complex assembly	7
9	GO:0044744	protein targeting to nucleus	7
8	GO:0090056	regulation of chlorophyll metabolic process	7
9	GO:0042455	ribonucleoside biosynthetic process	7
5	GO:0006801	superoxide metabolic process	7
5	GO:0009608	response to symbiont	7
4	GO:0035821	modification of morphology or physiology of other organism	7
6	GO:0030522	intracellular receptor signaling pathway	7
7	GO:0009967	positive regulation of signal transduction	7
8	GO:0010466	negative regulation of peptidase activity	7
6	GO:0031537	regulation of anthocyanin metabolic process	7
7	GO:0051346	negative regulation of hydrolase activity	7
6	GO:0072348	sulfur compound transport	7
11	GO:1901069	guanosine-containing compound catabolic process	7
10	GO:0046129	purine ribonucleoside biosynthetic process	7
9	GO:0072666	establishment of protein localization to vacuole	7
8	GO:0052548	regulation of endopeptidase activity	7
12	GO:0035670	plant-type ovary development	7
10	GO:0032273	positive regulation of protein polymerization	7
8	GO:0009163	nucleoside biosynthetic process	7
11	GO:0031408	oxylipin biosynthetic process	6
5	GO:0030048	actin filament-based movement	6
10	GO:0006097	glyoxylate cycle	6
11	GO:0006879	cellular iron ion homeostasis	6
8	GO:0010325	raffinose family oligosaccharide biosynthetic process	6
10	GO:0035725	sodium ion transmembrane transport	6
12	GO:0015743	malate transport	6
5	GO:0007018	microtubule-based movement	6
7	GO:0010183	pollen tube guidance	6
11	GO:0043161	proteasomal ubiquitin-dependent protein catabolic process	6
10	GO:0007131	reciprocal meiotic recombination	6
5	GO:0080027	response to herbivore	6
9	GO:0005986	sucrose biosynthetic process	6
10	GO:0019745	pentacyclic triterpenoid biosynthetic process	6
10	GO:0019288	isopentenyl diphosphate biosynthetic process, methylerythritol 4-phosphate pathway	6
7	GO:0009556	microsporogenesis	6
8	GO:0006888	ER to Golgi vesicle-mediated transport	6
13	GO:0000380	alternative mRNA splicing, via spliceosome	6
10	GO:0009911	positive regulation of flower development	6
7	GO:0006863	purine nucleobase transport	6
8	GO:0010207	photosystem II assembly	6
9	GO:0006487	protein N-linked glycosylation	6
7	GO:0009817	defense response to fungus, incompatible interaction	6
10	GO:0052541	plant-type cell wall cellulose metabolic process	6
10	GO:0009742	brassinosteroid mediated signaling pathway	6
11	GO:0016558	protein import into peroxisome matrix	6
13	GO:0006346	methylation-dependent chromatin silencing	6
7	GO:0016998	cell wall macromolecule catabolic process	6
11	GO:0009220	pyrimidine ribonucleotide biosynthetic process	6
6	GO:0043085	positive regulation of catalytic activity	6
9	GO:0071491	cellular response to red light	6
11	GO:0016246	RNA interference	6
9	GO:0010411	xyloglucan metabolic process	6
12	GO:0016573	histone acetylation	6
10	GO:0006829	zinc ion transport	6
7	GO:0006862	nucleotide transport	6
8	GO:0010099	regulation of photomorphogenesis	6
12	GO:0048446	petal morphogenesis	6
8	GO:0009943	adaxial/abaxial axis specification	6
10	GO:0055069	zinc ion homeostasis	6
11	GO:0006544	glycine metabolic process	6
6	GO:0048232	male gamete generation	6
10	GO:0006164	purine nucleotide biosynthetic process	6
4	GO:0001101	response to acid	6
7	GO:0031349	positive regulation of defense response	6
9	GO:0072663	establishment of protein localization to peroxisome	6
9	GO:0018205	peptidyl-lysine modification	6
11	GO:0015740	C4-dicarboxylate transport	6
10	GO:0006475	internal protein amino acid acetylation	6
8	GO:0071367	cellular response to brassinosteroid stimulus	6
10	GO:0031407	oxylipin metabolic process	6
7	GO:0007127	meiosis I	6
6	GO:0048545	response to steroid hormone stimulus	6
10	GO:0006221	pyrimidine nucleotide biosynthetic process	6
4	GO:0042330	taxis	6
5	GO:2000243	positive regulation of reproductive process	6
10	GO:0009218	pyrimidine ribonucleotide metabolic process	6
6	GO:0019682	glyceraldehyde-3-phosphate metabolic process	6
6	GO:0015748	organophosphate ester transport	6
10	GO:0009066	aspartate family amino acid metabolic process	6
4	GO:0044093	positive regulation of molecular function	6
9	GO:0046487	glyoxylate metabolic process	6
10	GO:0035194	posttranscriptional gene silencing by RNA	6
11	GO:0018393	internal peptidyl-lysine acetylation	6
2	GO:0040011	locomotion	6
7	GO:0046490	isopentenyl diphosphate metabolic process	6
5	GO:0002831	regulation of response to biotic stimulus	6
8	GO:0055067	monovalent inorganic cation homeostasis	6
9	GO:0043401	steroid hormone mediated signaling pathway	6
9	GO:0019742	pentacyclic triterpenoid metabolic process	6
7	GO:0019400	alditol metabolic process	6
10	GO:0018394	peptidyl-lysine acetylation	6
8	GO:0009240	isopentenyl diphosphate biosynthetic process	6
8	GO:0072662	protein localization to peroxisome	6
9	GO:0006473	protein acetylation	6
5	GO:0040034	regulation of development, heterochronic	6
6	GO:0048236	plant-type spore development	6
8	GO:0006310	DNA recombination	6
6	GO:0072528	pyrimidine-containing compound biosynthetic process	6
9	GO:0035825	reciprocal DNA recombination	6
5	GO:0006935	chemotaxis	6
10	GO:0006625	protein targeting to peroxisome	6
7	GO:0043574	peroxisomal transport	6
7	GO:2000030	regulation of response to red or far red light	6
5	GO:0048285	organelle fission	6
6	GO:0050918	positive chemotaxis	6
9	GO:0006090	pyruvate metabolic process	6
9	GO:0006220	pyrimidine nucleotide metabolic process	6
8	GO:0071383	cellular response to steroid hormone stimulus	6
6	GO:0009798	axis specification	6
10	GO:0032508	DNA duplex unwinding	5
5	GO:0042754	negative regulation of circadian rhythm	5
8	GO:0043687	post-translational protein modification	5
9	GO:0006284	base-excision repair	5
7	GO:0010268	brassinosteroid homeostasis	5
8	GO:0048235	pollen sperm cell differentiation	5
4	GO:0010025	wax biosynthetic process	5
4	GO:0007155	cell adhesion	5
7	GO:0009816	defense response to bacterium, incompatible interaction	5
10	GO:0042793	transcription from plastid promoter	5
8	GO:0009704	de-etiolation	5
6	GO:0009662	etioplast organization	5
7	GO:0023014	signal transduction by phosphorylation	5
9	GO:0071492	cellular response to UV-A	5
11	GO:0006406	mRNA export from nucleus	5
6	GO:0008284	positive regulation of cell proliferation	5
6	GO:0046688	response to copper ion	5
10	GO:0001676	long-chain fatty acid metabolic process	5
8	GO:0006744	ubiquinone biosynthetic process	5
8	GO:0019722	calcium-mediated signaling	5
8	GO:0018298	protein-chromophore linkage	5
11	GO:0003333	amino acid transmembrane transport	5
9	GO:0046854	phosphatidylinositol phosphorylation	5
9	GO:0010223	secondary shoot formation	5
12	GO:0006546	glycine catabolic process	5
9	GO:0071486	cellular response to high light intensity	5
8	GO:0010501	RNA secondary structure unwinding	5
9	GO:0071490	cellular response to far red light	5
8	GO:0006012	galactose metabolic process	5
9	GO:0006885	regulation of pH	5
8	GO:0010229	inflorescence development	5
9	GO:0006661	phosphatidylinositol biosynthetic process	5
9	GO:0001510	RNA methylation	5
8	GO:0019762	glucosinolate catabolic process	5
7	GO:0007264	small GTPase mediated signal transduction	5
8	GO:0042814	monopolar cell growth	5
9	GO:2000024	regulation of leaf development	5
6	GO:0007062	sister chromatid cohesion	5
7	GO:0006839	mitochondrial transport	5
7	GO:0010233	phloem transport	5
5	GO:0007029	endoplasmic reticulum organization	5
7	GO:0051259	protein oligomerization	5
7	GO:0080026	response to indolebutyric acid stimulus	5
10	GO:0015691	cadmium ion transport	5
9	GO:0006399	tRNA metabolic process	5
6	GO:0010942	positive regulation of cell death	5
8	GO:0050658	RNA transport	5
9	GO:0043549	regulation of kinase activity	5
6	GO:0016145	S-glycoside catabolic process	5
5	GO:0051236	establishment of RNA localization	5
6	GO:0009110	vitamin biosynthetic process	5
9	GO:0032392	DNA geometric change	5
11	GO:0009071	serine family amino acid catabolic process	5
10	GO:0016571	histone methylation	5
11	GO:0034968	histone lysine methylation	5
9	GO:0009803	cinnamic acid metabolic process	5
6	GO:0051338	regulation of transferase activity	5
5	GO:0044273	sulfur compound catabolic process	5
3	GO:0044419	interspecies interaction between organisms	5
7	GO:0051247	positive regulation of protein metabolic process	5
8	GO:0071484	cellular response to light intensity	5
4	GO:0044403	symbiosis, encompassing mutualism through parasitism	5
9	GO:0006479	protein methylation	5
10	GO:0009064	glutamine family amino acid metabolic process	5
6	GO:0055088	lipid homeostasis	5
11	GO:0009152	purine ribonucleotide biosynthetic process	5
7	GO:0050657	nucleic acid transport	5
8	GO:0008213	protein alkylation	5
7	GO:0070141	response to UV-A	5
10	GO:0051274	beta-glucan biosynthetic process	5
6	GO:0044003	modification by symbiont of host morphology or physiology	5
7	GO:1901663	quinone biosynthetic process	5
5	GO:0051817	modification of morphology or physiology of other organism involved in symbiotic interaction	5
7	GO:0006743	ubiquinone metabolic process	5
4	GO:0006403	RNA localization	5
3	GO:0010166	wax metabolic process	5
6	GO:0010232	vascular transport	5
4	GO:0009582	detection of abiotic stimulus	5
8	GO:0045089	positive regulation of innate immune response	5
5	GO:0051701	interaction with host	5
8	GO:0032270	positive regulation of cellular protein metabolic process	5
7	GO:0019759	glycosinolate catabolic process	5
8	GO:0010346	shoot axis formation	5
6	GO:0042181	ketone biosynthetic process	5
5	GO:0042375	quinone cofactor metabolic process	5
7	GO:0019932	second-messenger-mediated signaling	5
5	GO:0022900	electron transport chain	5
6	GO:1901661	quinone metabolic process	5
9	GO:0072503	cellular divalent inorganic cation homeostasis	5
2	GO:0022610	biological adhesion	5
11	GO:0009067	aspartate family amino acid biosynthetic process	5
4	GO:0007059	chromosome segregation	5
10	GO:0006405	RNA export from nucleus	5
9	GO:0051028	mRNA transport	5
6	GO:0050778	positive regulation of immune response	5
6	GO:0010565	regulation of cellular ketone metabolic process	5
7	GO:0046834	lipid phosphorylation	5
5	GO:0002684	positive regulation of immune system process	5
6	GO:0007584	response to nutrient	5
8	GO:0034644	cellular response to UV	5
9	GO:0051168	nuclear export	5
5	GO:0001763	morphogenesis of a branching structure	5
9	GO:0001932	regulation of protein phosphorylation	5
7	GO:0055046	microgametogenesis	5
7	GO:0045426	quinone cofactor biosynthetic process	5
5	GO:0006997	nucleus organization	5
6	GO:0045165	cell fate commitment	5
10	GO:0045859	regulation of protein kinase activity	5
8	GO:0042325	regulation of phosphorylation	5
12	GO:0006559	L-phenylalanine catabolic process	4
10	GO:0048510	regulation of timing of transition from vegetative to reproductive phase	4
8	GO:0033591	response to L-ascorbic acid	4
12	GO:0048838	release of seed from dormancy	4
9	GO:0045727	positive regulation of translation	4
7	GO:0010375	stomatal complex patterning	4
10	GO:0009585	red, far-red light phototransduction	4
8	GO:0009831	plant-type cell wall modification involved in multidimensional cell growth	4
6	GO:0002238	response to molecule of fungal origin	4
6	GO:0016045	detection of bacterium	4
10	GO:0006306	DNA methylation	4
13	GO:0048453	sepal formation	4
13	GO:0048451	petal formation	4
7	GO:0009395	phospholipid catabolic process	4
12	GO:0010093	specification of floral organ identity	4
11	GO:0010052	guard cell differentiation	4
8	GO:0048829	root cap development	4
9	GO:0006817	phosphate ion transport	4
9	GO:0006521	regulation of cellular amino acid metabolic process	4
7	GO:0031540	regulation of anthocyanin biosynthetic process	4
6	GO:0010252	auxin homeostasis	4
10	GO:0009745	sucrose mediated signaling	4
12	GO:0009938	negative regulation of gibberellic acid mediated signaling pathway	4
6	GO:0016226	iron-sulfur cluster assembly	4
10	GO:0009800	cinnamic acid biosynthetic process	4
5	GO:0042753	positive regulation of circadian rhythm	4
7	GO:0009061	anaerobic respiration	4
12	GO:0009939	positive regulation of gibberellic acid mediated signaling pathway	4
11	GO:0006882	cellular zinc ion homeostasis	4
11	GO:0006334	nucleosome assembly	4
11	GO:0030244	cellulose biosynthetic process	4
10	GO:0046256	2,4,6-trinitrotoluene catabolic process	4
9	GO:0010100	negative regulation of photomorphogenesis	4
8	GO:0009828	plant-type cell wall loosening	4
9	GO:0046856	phosphatidylinositol dephosphorylation	4
12	GO:0051567	histone H3-K9 methylation	4
12	GO:0009094	L-phenylalanine biosynthetic process	4
9	GO:0009944	polarity specification of adaxial/abaxial axis	4
9	GO:0010351	lithium ion transport	4
10	GO:0000956	nuclear-transcribed mRNA catabolic process	4
10	GO:0045036	protein targeting to chloroplast	4
6	GO:0070417	cellular response to cold	4
11	GO:0015802	basic amino acid transport	4
11	GO:0015800	acidic amino acid transport	4
8	GO:0052543	callose deposition in cell wall	4
6	GO:0033044	regulation of chromosome organization	4
9	GO:0055075	potassium ion homeostasis	4
7	GO:0001708	cell fate specification	4
6	GO:0000280	nuclear division	4
11	GO:0006541	glutamine metabolic process	4
7	GO:0045132	meiotic chromosome segregation	4
5	GO:0090332	stomatal closure	4
8	GO:0090501	RNA phosphodiester bond hydrolysis	4
7	GO:0043068	positive regulation of programmed cell death	4
10	GO:0070918	production of small RNA involved in gene silencing by RNA	4
6	GO:0010564	regulation of cell cycle process	4
6	GO:0008643	carbohydrate transport	4
9	GO:0008272	sulfate transport	4
8	GO:0019827	stem cell maintenance	4
4	GO:0097438	exit from dormancy	4
5	GO:0031163	metallo-sulfur cluster assembly	4
11	GO:1902222	erythrose 4-phosphate/phosphoenolpyruvate family amino acid catabolic process	4
7	GO:0042547	cell wall modification involved in multidimensional cell growth	4
11	GO:0048442	sepal development	4
6	GO:0031329	regulation of cellular catabolic process	4
7	GO:0052386	cell wall thickening	4
9	GO:0010074	maintenance of meristem identity	4
9	GO:0048506	regulation of timing of meristematic phase transition	4
7	GO:0033273	response to vitamin	4
9	GO:0006305	DNA alkylation	4
7	GO:0007602	phototransduction	4
10	GO:0009226	nucleotide-sugar biosynthetic process	4
6	GO:0006638	neutral lipid metabolic process	4
7	GO:0019326	nitrotoluene metabolic process	4
8	GO:0006260	DNA replication	4
8	GO:0071359	cellular response to dsRNA	4
9	GO:0044728	DNA methylation or demethylation	4
7	GO:0070192	chromosome organization involved in meiosis	4
11	GO:0048508	embryonic meristem development	4
9	GO:0010092	specification of organ identity	4
8	GO:0042401	cellular biogenic amine biosynthetic process	4
7	GO:0045596	negative regulation of cell differentiation	4
7	GO:0042364	water-soluble vitamin biosynthetic process	4
9	GO:0031050	dsRNA fragmentation	4
8	GO:0006304	DNA modification	4
9	GO:0006323	DNA packaging	4
5	GO:0009894	regulation of catabolic process	4
7	GO:0034728	nucleosome organization	4
6	GO:0048598	embryonic morphogenesis	4
9	GO:0018974	2,4,6-trinitrotoluene metabolic process	4
11	GO:0071900	regulation of protein serine/threonine kinase activity	4
9	GO:0045682	regulation of epidermis development	4
11	GO:0009095	aromatic amino acid family biosynthetic process, prephenate pathway	4
8	GO:0006401	RNA catabolic process	4
8	GO:0051052	regulation of DNA metabolic process	4
11	GO:1902223	erythrose 4-phosphate/phosphoenolpyruvate family amino acid biosynthetic process	4
5	GO:0043455	regulation of secondary metabolic process	4
7	GO:0065004	protein-DNA complex assembly	4
6	GO:0009583	detection of light stimulus	4
9	GO:0072596	establishment of protein localization to chloroplast	4
9	GO:0006402	mRNA catabolic process	4
9	GO:0046260	trinitrotoluene catabolic process	4
7	GO:0072491	toluene-containing compound catabolic process	4
7	GO:0007186	G-protein coupled receptor signaling pathway	4
7	GO:0006639	acylglycerol metabolic process	4
7	GO:0065001	specification of axis polarity	4
6	GO:0006767	water-soluble vitamin metabolic process	4
7	GO:0055081	anion homeostasis	4
5	GO:1901616	organic hydroxy compound catabolic process	4
7	GO:0046839	phospholipid dephosphorylation	4
5	GO:0071824	protein-DNA complex subunit organization	4
4	GO:0071941	nitrogen cycle metabolic process	4
9	GO:0071329	cellular response to sucrose stimulus	4
8	GO:0072350	tricarboxylic acid metabolic process	4
7	GO:0015858	nucleoside transport	4
10	GO:0048464	flower calyx development	4
6	GO:0042762	regulation of sulfur metabolic process	4
6	GO:0072490	toluene-containing compound metabolic process	4
6	GO:0048863	stem cell differentiation	4
7	GO:0033238	regulation of cellular amine metabolic process	4
12	GO:0048447	sepal morphogenesis	4
9	GO:0009225	nucleotide-sugar metabolic process	4
6	GO:0043331	response to dsRNA	4
8	GO:0046263	nitrotoluene catabolic process	4
8	GO:0071324	cellular response to disaccharide stimulus	4
8	GO:0018973	trinitrotoluene metabolic process	4
8	GO:0072598	protein localization to chloroplast	4
7	GO:0048864	stem cell development	4
6	GO:0009309	amine biosynthetic process	4
10	GO:0031497	chromatin assembly	4
11	GO:0034755	iron ion transmembrane transport	3
9	GO:0009904	chloroplast accumulation movement	3
6	GO:0051782	negative regulation of cell division	3
9	GO:0006102	isocitrate metabolic process	3
11	GO:0009789	positive regulation of abscisic acid mediated signaling pathway	3
5	GO:0080183	response to photooxidative stress	3
11	GO:0042991	transcription factor import into nucleus	3
12	GO:0015937	coenzyme A biosynthetic process	3
9	GO:0010197	polar nucleus fusion	3
8	GO:0006032	chitin catabolic process	3
8	GO:0009616	virus induced gene silencing	3
8	GO:0012502	induction of programmed cell death	3
6	GO:0010555	response to mannitol stimulus	3
8	GO:0042128	nitrate assimilation	3
10	GO:0006121	mitochondrial electron transport, succinate to ubiquinone	3
11	GO:0042761	very long-chain fatty acid biosynthetic process	3
12	GO:0080086	stamen filament development	3
8	GO:0051262	protein tetramerization	3
10	GO:0006824	cobalt ion transport	3
6	GO:0006949	syncytium formation	3
8	GO:0006071	glycerol metabolic process	3
8	GO:0032527	protein exit from endoplasmic reticulum	3
9	GO:0019853	L-ascorbic acid biosynthetic process	3
8	GO:0010438	cellular response to sulfur starvation	3
8	GO:0017006	protein-tetrapyrrole linkage	3
8	GO:0090449	phloem glucosinolate loading	3
7	GO:0032922	circadian regulation of gene expression	3
14	GO:0080147	root hair cell development	3
4	GO:0006792	regulation of sulfur utilization	3
8	GO:0032957	inositol trisphosphate metabolic process	3
10	GO:0015867	ATP transport	3
9	GO:0009903	chloroplast avoidance movement	3
6	GO:0006662	glycerol ether metabolic process	3
5	GO:0008356	asymmetric cell division	3
12	GO:0010072	primary shoot apical meristem specification	3
12	GO:0010231	maintenance of seed dormancy	3
12	GO:0048826	cotyledon morphogenesis	3
6	GO:0009853	photorespiration	3
9	GO:0006821	chloride transport	3
7	GO:0007020	microtubule nucleation	3
9	GO:2000067	regulation of root morphogenesis	3
10	GO:0009969	xyloglucan biosynthetic process	3
11	GO:0070574	cadmium ion transmembrane transport	3
8	GO:0010305	leaf vascular tissue pattern formation	3
7	GO:0009638	phototropism	3
10	GO:0010358	leaf shaping	3
6	GO:0010226	response to lithium ion	3
9	GO:0071366	cellular response to indolebutyric acid stimulus	3
7	GO:0031539	positive regulation of anthocyanin metabolic process	3
10	GO:0019593	mannitol biosynthetic process	3
13	GO:0010267	production of ta-siRNAs involved in RNA interference	3
9	GO:0019432	triglyceride biosynthetic process	3
8	GO:1900366	negative regulation of defense response to insect	3
12	GO:0035196	production of miRNAs involved in gene silencing by miRNA	3
7	GO:0043335	protein unfolding	3
12	GO:0048579	negative regulation of long-day photoperiodism, flowering	3
9	GO:0046520	sphingoid biosynthetic process	3
7	GO:1901349	glucosinolate transport	3
5	GO:0009294	DNA mediated transformation	3
9	GO:0046855	inositol phosphate dephosphorylation	3
11	GO:2000123	positive regulation of stomatal complex development	3
11	GO:0010262	somatic embryogenesis	3
9	GO:0010120	camalexin biosynthetic process	3
7	GO:0009646	response to absence of light	3
8	GO:0010244	response to low fluence blue light stimulus by blue low-fluence system	3
8	GO:1900384	regulation of flavonol biosynthetic process	3
12	GO:0010107	potassium ion import	3
6	GO:0090333	regulation of stomatal closure	3
13	GO:0043966	histone H3 acetylation	3
7	GO:0009961	response to 1-aminocyclopropane-1-carboxylic acid	3
6	GO:0071786	endoplasmic reticulum tubular network organization	3
4	GO:0035264	multicellular organism growth	3
11	GO:0010255	glucose mediated signaling pathway	3
11	GO:0071577	zinc ion transmembrane transport	3
10	GO:1902358	sulfate transmembrane transport	3
9	GO:0042744	hydrogen peroxide catabolic process	3
11	GO:0006636	unsaturated fatty acid biosynthetic process	3
9	GO:0007188	adenylate cyclase-modulating G-protein coupled receptor signaling pathway	3
10	GO:0019243	methylglyoxal catabolic process to D-lactate	3
7	GO:0009584	detection of visible light	3
7	GO:0033306	phytol metabolic process	3
12	GO:0000079	regulation of cyclin-dependent protein serine/threonine kinase activity	3
7	GO:0009682	induced systemic resistance	3
10	GO:0006825	copper ion transport	3
10	GO:0006352	DNA-dependent transcription, initiation	3
12	GO:0048445	carpel morphogenesis	3
8	GO:0045489	pectin biosynthetic process	3
7	GO:0007140	male meiosis	3
12	GO:2000033	regulation of seed dormancy process	3
11	GO:0006469	negative regulation of protein kinase activity	3
11	GO:0032973	amino acid export	3
11	GO:0006555	methionine metabolic process	3
5	GO:0010212	response to ionizing radiation	3
10	GO:0008033	tRNA processing	3
7	GO:0007143	female meiosis	3
7	GO:0010563	negative regulation of phosphorus metabolic process	3
8	GO:0015865	purine nucleotide transport	3
7	GO:1901072	glucosamine-containing compound catabolic process	3
7	GO:0042593	glucose homeostasis	3
4	GO:0009292	genetic transfer	3
4	GO:0097437	maintenance of dormancy	3
10	GO:2000038	regulation of stomatal complex development	3
5	GO:0048284	organelle fusion	3
8	GO:0019401	alditol biosynthetic process	3
5	GO:0018904	ether metabolic process	3
9	GO:0033875	ribonucleoside bisphosphate metabolic process	3
6	GO:0033500	carbohydrate homeostasis	3
8	GO:0052317	camalexin metabolic process	3
7	GO:0042126	nitrate metabolic process	3
9	GO:0042326	negative regulation of phosphorylation	3
8	GO:0042773	ATP synthesis coupled electron transport	3
9	GO:0002218	activation of innate immune response	3
9	GO:0030004	cellular monovalent inorganic cation homeostasis	3
7	GO:0043255	regulation of carbohydrate biosynthetic process	3
7	GO:0006665	sphingolipid metabolic process	3
6	GO:0051554	flavonol metabolic process	3
10	GO:0033673	negative regulation of kinase activity	3
8	GO:0032269	negative regulation of cellular protein metabolic process	3
8	GO:0009559	embryo sac central cell differentiation	3
9	GO:0051503	adenine nucleotide transport	3
8	GO:0006213	pyrimidine nucleoside metabolic process	3
11	GO:0035195	gene silencing by miRNA	3
7	GO:0046838	phosphorylated carbohydrate dephosphorylation	3
9	GO:0006089	lactate metabolic process	3
10	GO:0009757	hexose mediated signaling	3
6	GO:0046189	phenol-containing compound biosynthetic process	3
8	GO:0006641	triglyceride metabolic process	3
7	GO:0006030	chitin metabolic process	3
10	GO:0080050	regulation of seed development	3
7	GO:0051348	negative regulation of transferase activity	3
7	GO:0051555	flavonol biosynthetic process	3
8	GO:0019852	L-ascorbic acid metabolic process	3
7	GO:0046460	neutral lipid biosynthetic process	3
3	GO:0006791	sulfur utilization	3
5	GO:0009438	methylglyoxal metabolic process	3
7	GO:0009645	response to low light intensity stimulus	3
11	GO:0015936	coenzyme A metabolic process	3
6	GO:0046348	amino sugar catabolic process	3
5	GO:0051552	flavone metabolic process	3
6	GO:0034308	primary alcohol metabolic process	3
8	GO:0033865	nucleoside bisphosphate metabolic process	3
9	GO:0071331	cellular response to hexose stimulus	3
5	GO:0043901	negative regulation of multi-organism process	3
9	GO:0034032	purine nucleoside bisphosphate metabolic process	3
8	GO:0071545	inositol phosphate catabolic process	3
3	GO:0044764	multi-organism cellular process	3
6	GO:0052314	phytoalexin metabolic process	3
8	GO:0046519	sphingoid metabolic process	3
6	GO:1901071	glucosamine-containing compound metabolic process	3
10	GO:0090421	embryonic meristem initiation	3
10	GO:0001933	negative regulation of protein phosphorylation	3
12	GO:0030422	production of siRNA involved in RNA interference	3
8	GO:0007187	G-protein coupled receptor signaling pathway, coupled to cyclic nucleotide second messenger	3
9	GO:0046131	pyrimidine ribonucleoside metabolic process	3
9	GO:0019594	mannitol metabolic process	3
5	GO:0043603	cellular amide metabolic process	3
6	GO:0002832	negative regulation of response to biotic stimulus	3
10	GO:0034030	ribonucleoside bisphosphate biosynthetic process	3
9	GO:0033866	nucleoside bisphosphate biosynthetic process	3
8	GO:0070301	cellular response to hydrogen peroxide	3
9	GO:0015868	purine ribonucleotide transport	3
8	GO:0045936	negative regulation of phosphate metabolic process	3
6	GO:0000741	karyogamy	3
7	GO:0010675	regulation of cellular carbohydrate metabolic process	3
7	GO:0052315	phytoalexin biosynthetic process	3
7	GO:0006119	oxidative phosphorylation	3
10	GO:0033559	unsaturated fatty acid metabolic process	3
6	GO:0051553	flavone biosynthetic process	3
9	GO:0019406	hexitol biosynthetic process	3
8	GO:0009700	indole phytoalexin biosynthetic process	3
7	GO:0046217	indole phytoalexin metabolic process	3
9	GO:0042775	mitochondrial ATP synthesis coupled electron transport	3
6	GO:0043200	response to amino acid stimulus	3
11	GO:2000034	regulation of seed maturation	3
7	GO:0071417	cellular response to organonitrogen compound	3
7	GO:0046174	polyol catabolic process	3
7	GO:0051248	negative regulation of protein metabolic process	3
10	GO:0034033	purine nucleoside bisphosphate biosynthetic process	3
6	GO:0006026	aminoglycan catabolic process	3
8	GO:0046463	acylglycerol biosynthetic process	3
5	GO:0006040	amino sugar metabolic process	3
8	GO:0071326	cellular response to monosaccharide stimulus	3
9	GO:0031400	negative regulation of protein modification process	3
7	GO:1901421	positive regulation of response to alcohol	3
7	GO:0002253	activation of immune response	3
8	GO:0030148	sphingolipid biosynthetic process	3
6	GO:0052249	modulation of RNA levels in other organism involved in symbiotic interaction	3
8	GO:0001678	cellular glucose homeostasis	3
5	GO:0018958	phenol-containing compound metabolic process	3
10	GO:0071333	cellular response to glucose stimulus	3
6	GO:0051596	methylglyoxal catabolic process	3
5	GO:0046185	aldehyde catabolic process	3
11	GO:0048586	regulation of long-day photoperiodism, flowering	3
8	GO:0006059	hexitol metabolic process	3
7	GO:0052018	modulation by symbiont of RNA levels in host	3
10	GO:2000028	regulation of photoperiodism, flowering	3
6	GO:1900376	regulation of secondary metabolite biosynthetic process	3
7	GO:0022904	respiratory electron transport chain	3
10	GO:0045684	positive regulation of epidermis development	3
6	GO:0046164	alcohol catabolic process	3
4	GO:2001057	reactive nitrogen species metabolic process	3
7	GO:2000068	regulation of defense response to insect	3
6	GO:0006109	regulation of carbohydrate metabolic process	3
5	GO:0006022	aminoglycan metabolic process	3
11	GO:0070588	calcium ion transmembrane transport	2
12	GO:0048700	acquisition of desiccation tolerance in seed	2
9	GO:0006275	regulation of DNA replication	2
9	GO:0006101	citrate metabolic process	2
10	GO:0008295	spermidine biosynthetic process	2
6	GO:0046898	response to cycloheximide	2
6	GO:0051646	mitochondrion localization	2
10	GO:0010204	defense response signaling pathway, resistance gene-independent	2
9	GO:0019408	dolichol biosynthetic process	2
11	GO:0001561	fatty acid alpha-oxidation	2
6	GO:0009786	regulation of asymmetric cell division	2
10	GO:0080055	low affinity nitrate transport	2
9	GO:0010439	regulation of glucosinolate biosynthetic process	2
12	GO:0052033	pathogen-associated molecular pattern dependent induction by symbiont of host innate immune response	2
6	GO:0045962	positive regulation of development, heterochronic	2
10	GO:0010582	floral meristem determinacy	2
11	GO:0006878	cellular copper ion homeostasis	2
7	GO:0070370	cellular heat acclimation	2
9	GO:0007066	female meiosis sister chromatid cohesion	2
8	GO:0009691	cytokinin biosynthetic process	2
7	GO:0030091	protein repair	2
11	GO:0015967	diadenosine tetraphosphate catabolic process	2
6	GO:0009846	pollen germination	2
7	GO:0015749	monosaccharide transport	2
6	GO:0009765	photosynthesis, light harvesting	2
9	GO:0046470	phosphatidylcholine metabolic process	2
5	GO:0000103	sulfate assimilation	2
5	GO:0010188	response to microbial phytotoxin	2
12	GO:0043433	negative regulation of sequence-specific DNA binding transcription factor activity	2
8	GO:0007129	synapsis	2
6	GO:0009660	amyloplast organization	2
10	GO:0030007	cellular potassium ion homeostasis	2
13	GO:0070981	L-asparagine biosynthetic process	2
7	GO:0046836	glycolipid transport	2
8	GO:0010508	positive regulation of autophagy	2
9	GO:0080040	positive regulation of cellular response to phosphate starvation	2
10	GO:0009106	lipoate metabolic process	2
6	GO:0009821	alkaloid biosynthetic process	2
8	GO:0009970	cellular response to sulfate starvation	2
6	GO:0007000	nucleolus organization	2
6	GO:0080165	callose deposition in phloem sieve plate	2
6	GO:0009959	negative gravitropism	2
10	GO:0009870	defense response signaling pathway, resistance gene-dependent	2
6	GO:0006897	endocytosis	2
8	GO:0009859	pollen hydration	2
16	GO:0048657	anther wall tapetum cell differentiation	2
10	GO:0006626	protein targeting to mitochondrion	2
6	GO:0030104	water homeostasis	2
6	GO:0034059	response to anoxia	2
10	GO:0010082	regulation of root meristem growth	2
8	GO:0010600	regulation of auxin biosynthetic process	2
13	GO:0010585	glutamine secretion	2
8	GO:0042138	meiotic DNA double-strand break formation	2
8	GO:0010112	regulation of systemic acquired resistance	2
10	GO:0018108	peptidyl-tyrosine phosphorylation	2
8	GO:0043100	pyrimidine nucleobase salvage	2
11	GO:0009920	cell plate formation involved in plant-type cell wall biogenesis	2
6	GO:0010088	phloem development	2
12	GO:0009086	methionine biosynthetic process	2
10	GO:0010076	maintenance of floral meristem identity	2
6	GO:0080028	nitrile biosynthetic process	2
12	GO:0080143	regulation of amino acid export	2
12	GO:0006542	glutamine biosynthetic process	2
13	GO:1902039	negative regulation of seed dormancy process	2
11	GO:0030497	fatty acid elongation	2
6	GO:0016139	glycoside catabolic process	2
9	GO:0015696	ammonium transport	2
10	GO:0010928	regulation of auxin mediated signaling pathway	2
6	GO:0051645	Golgi localization	2
6	GO:0016559	peroxisome fission	2
8	GO:0010589	leaf proximal/distal pattern formation	2
6	GO:0010332	response to gamma radiation	2
9	GO:0051017	actin filament bundle assembly	2
9	GO:0006471	protein ADP-ribosylation	2
10	GO:0010440	stomatal lineage progression	2
6	GO:0009567	double fertilization forming a zygote and endosperm	2
6	GO:0047484	regulation of response to osmotic stress	2
15	GO:0048768	root hair cell tip growth	2
6	GO:0060151	peroxisome localization	2
10	GO:0015866	ADP transport	2
9	GO:0080160	selenate transport	2
10	GO:0010077	maintenance of inflorescence meristem identity	2
6	GO:0010288	response to lead ion	2
7	GO:0010023	proanthocyanidin biosynthetic process	2
6	GO:0000304	response to singlet oxygen	2
12	GO:0010091	trichome branching	2
8	GO:0010158	abaxial cell fate specification	2
11	GO:0006065	UDP-glucuronate biosynthetic process	2
9	GO:0007065	male meiosis sister chromatid cohesion	2
8	GO:0006414	translational elongation	2
6	GO:0060627	regulation of vesicle-mediated transport	2
6	GO:0031640	killing of cells of other organism	2
6	GO:0044375	regulation of peroxisome size	2
4	GO:0015977	carbon fixation	2
9	GO:0090502	RNA phosphodiester bond hydrolysis, endonucleolytic	2
7	GO:0080170	hydrogen peroxide transmembrane transport	2
11	GO:0010388	cullin deneddylation	2
9	GO:0010160	formation of organ boundary	2
7	GO:0009819	drought recovery	2
6	GO:0071229	cellular response to acid	2
7	GO:0009727	detection of ethylene stimulus	2
6	GO:0015846	polyamine transport	2
7	GO:0040020	regulation of meiosis	2
10	GO:0000394	RNA splicing, via endonucleolytic cleavage and ligation	2
7	GO:0051176	positive regulation of sulfur metabolic process	2
9	GO:0055062	phosphate ion homeostasis	2
8	GO:0006308	DNA catabolic process	2
10	GO:0016572	histone phosphorylation	2
9	GO:0009081	branched-chain amino acid metabolic process	2
10	GO:0006828	manganese ion transport	2
6	GO:0009801	cinnamic acid ester metabolic process	2
8	GO:0009560	embryo sac egg cell differentiation	2
9	GO:0006261	DNA-dependent DNA replication	2
8	GO:0042343	indole glucosinolate metabolic process	2
11	GO:0015807	L-amino acid transport	2
11	GO:0006528	asparagine metabolic process	2
10	GO:0052305	positive regulation by organism of innate immune response in other organism involved in symbiotic interaction	2
8	GO:0019348	dolichol metabolic process	2
8	GO:0032109	positive regulation of response to nutrient levels	2
6	GO:0048859	formation of anatomical boundary	2
9	GO:0006596	polyamine biosynthetic process	2
7	GO:0009954	proximal/distal pattern formation	2
5	GO:0009820	alkaloid metabolic process	2
6	GO:0007292	female gamete generation	2
4	GO:0009726	detection of endogenous stimulus	2
7	GO:0007067	mitosis	2
4	GO:0097439	acquisition of desiccation tolerance	2
4	GO:0009593	detection of chemical stimulus	2
15	GO:0048656	anther wall tapetum formation	2
6	GO:0032103	positive regulation of response to external stimulus	2
7	GO:0052200	response to host defenses	2
7	GO:0090354	regulation of auxin metabolic process	2
9	GO:0008216	spermidine metabolic process	2
11	GO:0009206	purine ribonucleoside triphosphate biosynthetic process	2
8	GO:0042439	ethanolamine-containing compound metabolic process	2
6	GO:0043604	amide biosynthetic process	2
10	GO:0055070	copper ion homeostasis	2
6	GO:0052564	response to immune response of other organism involved in symbiotic interaction	2
8	GO:0052510	positive regulation by organism of defense response of other organism involved in symbiotic interaction	2
12	GO:0048448	stamen morphogenesis	2
8	GO:0052552	modulation by organism of immune response of other organism involved in symbiotic interaction	2
9	GO:0052509	positive regulation by symbiont of host defense response	2
5	GO:0007005	mitochondrion organization	2
12	GO:0006529	asparagine biosynthetic process	2
10	GO:0052556	positive regulation by symbiont of host immune response	2
10	GO:0009201	ribonucleoside triphosphate biosynthetic process	2
6	GO:0009896	positive regulation of catabolic process	2
7	GO:0016093	polyprenol metabolic process	2
10	GO:0046398	UDP-glucuronate metabolic process	2
9	GO:0015959	diadenosine polyphosphate metabolic process	2
10	GO:0000338	protein deneddylation	2
9	GO:0009142	nucleoside triphosphate biosynthetic process	2
13	GO:0048658	anther wall tapetum development	2
8	GO:0061572	actin filament bundle organization	2
5	GO:0032101	regulation of response to external stimulus	2
13	GO:0048455	stamen formation	2
9	GO:0052553	modulation by symbiont of host immune response	2
7	GO:0032107	regulation of response to nutrient levels	2
8	GO:0072506	trivalent inorganic anion homeostasis	2
9	GO:0072655	establishment of protein localization to mitochondrion	2
4	GO:0051235	maintenance of location	2
7	GO:0051952	regulation of amine transport	2
6	GO:0009720	detection of hormone stimulus	2
7	GO:0052255	modulation by organism of defense response of other organism involved in symbiotic interaction	2
6	GO:0051445	regulation of meiotic cell cycle	2
10	GO:0015965	diadenosine tetraphosphate metabolic process	2
5	GO:0050898	nitrile metabolic process	2
10	GO:0009145	purine nucleoside triphosphate biosynthetic process	2
14	GO:0048655	anther wall tapetum morphogenesis	2
6	GO:0015837	amine transport	2
12	GO:0071901	negative regulation of protein serine/threonine kinase activity	2
8	GO:0052572	response to host immune response	2
8	GO:0016094	polyprenol biosynthetic process	2
13	GO:0048654	anther morphogenesis	2
11	GO:0052257	pathogen-associated molecular pattern dependent induction by organism of innate immune response of other organism involved in symbiotic interaction	2
8	GO:0070585	protein localization to mitochondrion	2
8	GO:0051177	meiotic sister chromatid cohesion	2
7	GO:0032890	regulation of organic acid transport	2
11	GO:0052169	pathogen-associated molecular pattern dependent modulation by symbiont of host innate immune response	2
9	GO:0052306	modulation by organism of innate immune response in other organism involved in symbiotic interaction	2
10	GO:0052167	modulation by symbiont of host innate immune response	2
7	GO:0031331	positive regulation of cellular catabolic process	2
10	GO:0052308	pathogen-associated molecular pattern dependent modulation by organism of innate immune response in other organism involved in symbiotic interaction	2
9	GO:0010022	meristem determinacy	2
6	GO:0009767	photosynthetic electron transport chain	2
7	GO:0046885	regulation of hormone biosynthetic process	2
12	GO:0070982	L-asparagine metabolic process	2
11	GO:0052166	positive regulation by symbiont of host innate immune response	2
11	GO:0009084	glutamine family amino acid biosynthetic process	2
8	GO:0052031	modulation by symbiont of host defense response	2
6	GO:0075136	response to host	2
9	GO:0018212	peptidyl-tyrosine modification	2
9	GO:0052555	positive regulation by organism of immune response of other organism involved in symbiotic interaction	2
12	GO:0006868	glutamine transport	2
10	GO:0015961	diadenosine polyphosphate catabolic process	2
5	GO:0044364	disruption of cells of other organism	2
10	GO:0000919	cell plate assembly	2
10	GO:0043173	nucleotide salvage	2
2	GO:0001906	cell killing	2
6	GO:0032104	regulation of response to extracellular stimulus	2
6	GO:0032350	regulation of hormone metabolic process	2
7	GO:0032106	positive regulation of response to extracellular stimulus	2
9	GO:0010449	root meristem growth	2
8	GO:0030002	cellular anion homeostasis	2
5	GO:0016137	glycoside metabolic process	2
11	GO:0051955	regulation of amino acid transport	2
8	GO:2000027	regulation of organ morphogenesis	2
7	GO:0008655	pyrimidine-containing compound salvage	2
5	GO:0052173	response to defenses of other organism involved in symbiotic interaction	2
11	GO:0051090	regulation of sequence-specific DNA binding transcription factor activity	2
7	GO:0010506	regulation of autophagy	2
5	GO:0009566	fertilization	2
8	GO:0045836	positive regulation of meiosis	1
10	GO:0045493	xylan catabolic process	1
9	GO:0016099	monoterpenoid biosynthetic process	1
11	GO:0072334	UDP-galactose transmembrane transport	1
9	GO:0048530	fruit morphogenesis	1
10	GO:0046244	salicylic acid catabolic process	1
10	GO:0016925	protein sumoylation	1
8	GO:1901684	arsenate ion transmembrane transport	1
9	GO:0018874	benzoate metabolic process	1
12	GO:0010163	high-affinity potassium ion import	1
10	GO:0080187	floral organ senescence	1
11	GO:0006400	tRNA modification	1
12	GO:0043988	histone H3-S28 phosphorylation	1
12	GO:0090359	negative regulation of abscisic acid biosynthetic process	1
9	GO:0048439	flower morphogenesis	1
8	GO:0035884	arabinan biosynthetic process	1
7	GO:2000071	regulation of defense response by callose deposition	1
13	GO:0009901	anther dehiscence	1
9	GO:0015700	arsenite transport	1
8	GO:0010222	stem vascular tissue pattern formation	1
8	GO:0000077	DNA damage checkpoint	1
11	GO:0015812	gamma-aminobutyric acid transport	1
11	GO:0010105	negative regulation of ethylene mediated signaling pathway	1
10	GO:0006874	cellular calcium ion homeostasis	1
11	GO:0006388	tRNA splicing, via endonucleolytic cleavage and ligation	1
9	GO:0010865	stipule development	1
6	GO:0006809	nitric oxide biosynthetic process	1
12	GO:0006527	arginine catabolic process	1
8	GO:1901642	nucleoside transmembrane transport	1
8	GO:0010189	vitamin E biosynthetic process	1
10	GO:0010081	regulation of inflorescence meristem growth	1
9	GO:0015690	aluminum cation transport	1
12	GO:0006241	CTP biosynthetic process	1
6	GO:0080184	response to phenylpropanoid	1
9	GO:0000737	DNA catabolic process, endonucleolytic	1
7	GO:1902171	regulation of tocopherol cyclase activity	1
7	GO:0015720	allantoin transport	1
9	GO:0006278	RNA-dependent DNA replication	1
13	GO:0048462	carpel formation	1
8	GO:0080144	amino acid homeostasis	1
5	GO:0009649	entrainment of circadian clock	1
10	GO:0080003	thalianol metabolic process	1
5	GO:0010031	circumnutation	1
12	GO:0010452	histone H3-K36 methylation	1
9	GO:0031129	inductive cell-cell signaling	1
13	GO:0045736	negative regulation of cyclin-dependent protein serine/threonine kinase activity	1
9	GO:0046340	diacylglycerol catabolic process	1
7	GO:0050688	regulation of defense response to virus	1
11	GO:1901332	negative regulation of lateral root development	1
9	GO:0042344	indole glucosinolate catabolic process	1
10	GO:1901601	strigolactone biosynthetic process	1
9	GO:0080127	fruit septum development	1
11	GO:0006563	L-serine metabolic process	1
11	GO:0042787	protein ubiquitination involved in ubiquitin-dependent protein catabolic process	1
10	GO:0080156	mitochondrial mRNA modification	1
8	GO:0009231	riboflavin biosynthetic process	1
9	GO:0006289	nucleotide-excision repair	1
9	GO:0019632	shikimate metabolic process	1
8	GO:0048564	photosystem I assembly	1
5	GO:0032880	regulation of protein localization	1
8	GO:0051225	spindle assembly	1
11	GO:0071421	manganese ion transmembrane transport	1
11	GO:0019674	NAD metabolic process	1
9	GO:0010389	regulation of G2/M transition of mitotic cell cycle	1
8	GO:0042178	xenobiotic catabolic process	1
16	GO:0032312	regulation of ARF GTPase activity	1
8	GO:0015074	DNA integration	1
11	GO:0009098	leucine biosynthetic process	1
11	GO:0000469	cleavage involved in rRNA processing	1
9	GO:0052651	monoacylglycerol catabolic process	1
7	GO:1902047	polyamine transmembrane transport	1
5	GO:0051238	sequestering of metal ion	1
5	GO:0019419	sulfate reduction	1
4	GO:0010098	suspensor development	1
9	GO:0050821	protein stabilization	1
12	GO:0060862	negative regulation of floral organ abscission	1
11	GO:0010581	regulation of starch biosynthetic process	1
8	GO:0006413	translational initiation	1
7	GO:0009623	response to parasitic fungus	1
12	GO:0000289	nuclear-transcribed mRNA poly(A) tail shortening	1
11	GO:0035434	copper ion transmembrane transport	1
11	GO:0006075	(1->3)-beta-D-glucan biosynthetic process	1
10	GO:0010492	maintenance of shoot apical meristem identity	1
11	GO:0006367	transcription initiation from RNA polymerase II promoter	1
12	GO:0031167	rRNA methylation	1
9	GO:0006410	transcription, RNA-dependent	1
7	GO:0009861	jasmonic acid and ethylene-dependent systemic resistance	1
9	GO:0035335	peptidyl-tyrosine dephosphorylation	1
6	GO:0010256	endomembrane system organization	1
10	GO:0009864	induced systemic resistance, jasmonic acid mediated signaling pathway	1
9	GO:0000024	maltose biosynthetic process	1
10	GO:0010344	seed oilbody biogenesis	1
8	GO:0007205	protein kinase C-activating G-protein coupled receptor signaling pathway	1
9	GO:0010271	regulation of chlorophyll catabolic process	1
8	GO:0080022	primary root development	1
6	GO:0010050	vegetative phase change	1
12	GO:0006183	GTP biosynthetic process	1
12	GO:0043987	histone H3-S10 phosphorylation	1
5	GO:0010299	detoxification of cobalt ion	1
12	GO:0006423	cysteinyl-tRNA aminoacylation	1
13	GO:0045014	negative regulation of transcription by glucose	1
8	GO:0010275	NAD(P)H dehydrogenase complex assembly	1
14	GO:0051127	positive regulation of actin nucleation	1
11	GO:0010500	transmitting tissue development	1
10	GO:0097275	cellular ammonia homeostasis	1
8	GO:0046506	sulfolipid biosynthetic process	1
10	GO:0006005	L-fucose biosynthetic process	1
6	GO:0048102	autophagic cell death	1
12	GO:0006754	ATP biosynthetic process	1
6	GO:0031930	mitochondria-nucleus signaling pathway	1
6	GO:0010193	response to ozone	1
10	GO:0010246	rhamnogalacturonan I biosynthetic process	1
9	GO:0052544	defense response by callose deposition in cell wall	1
8	GO:0015864	pyrimidine nucleoside transport	1
8	GO:0006624	vacuolar protein processing	1
8	GO:0071398	cellular response to fatty acid	1
9	GO:0015692	lead ion transport	1
6	GO:0010044	response to aluminum ion	1
4	GO:0001887	selenium compound metabolic process	1
12	GO:0035999	tetrahydrofolate interconversion	1
[truncated: 371 more rows]

## Sheet: Molecular function
Table S7. GO classification and KEGG metabolic pathways for differentially expressed genes up regulated in Cs-21 (16-21 DAF): Gene ontology distribution of the transcripts into biological process, molecular function, cellular component, and metabolic pathways . The number of transcripts encoded for each category is represented as well as the GO level for each category.
LevelGO	Term(Acc)	Term(Name)	number of sequences
3	GO:0003700	sequence-specific DNA binding transcription factor activity	352
9	GO:0005524	ATP binding	261
5	GO:0003677	DNA binding	331
3	GO:0005515	protein binding	357
7	GO:0004674	protein serine/threonine kinase activity	144
7	GO:0008270	zinc ion binding	135
5	GO:0020037	heme binding	120
7	GO:0005506	iron ion binding	111
5	GO:0046872	metal ion binding	433
6	GO:0043565	sequence-specific DNA binding	97
4	GO:0016705	oxidoreductase activity, acting on paired donors, with incorporation or reduction of molecular oxygen	136
4	GO:0004497	monooxygenase activity	116
3	GO:0019825	oxygen binding	84
5	GO:0004553	hydrolase activity, hydrolyzing O-glycosyl compounds	91
4	GO:0046983	protein dimerization activity	84
3	GO:0016491	oxidoreductase activity	355
3	GO:0003682	chromatin binding	50
3	GO:0016787	hydrolase activity	506
11	GO:0042626	ATPase activity, coupled to transmembrane movement of substances	49
4	GO:0005516	calmodulin binding	42
7	GO:0044212	transcription regulatory region DNA binding	46
6	GO:0050660	flavin adenine dinucleotide binding	38
7	GO:0005507	copper ion binding	39
7	GO:0004842	ubiquitin-protein ligase activity	37
8	GO:0004722	protein serine/threonine phosphatase activity	37
2	GO:0003824	catalytic activity	1473
5	GO:0000166	nucleotide binding	404
4	GO:0003676	nucleic acid binding	389
6	GO:0004672	protein kinase activity	186
3	GO:0004871	signal transducer activity	43
6	GO:0005509	calcium ion binding	29
2	GO:0009055	electron carrier activity	28
3	GO:0008289	lipid binding	43
9	GO:0043531	ADP binding	27
6	GO:0008762	UDP-N-acetylmuramate dehydrogenase activity	26
5	GO:0016758	transferase activity, transferring hexosyl groups	108
3	GO:0030246	carbohydrate binding	27
6	GO:0030599	pectinesterase activity	24
5	GO:0052689	carboxylic ester hydrolase activity	68
5	GO:0016747	transferase activity, transferring acyl groups other than amino-acyl groups	64
5	GO:0016301	kinase activity	222
2	GO:0005215	transporter activity	223
5	GO:0004601	peroxidase activity	22
4	GO:0016757	transferase activity, transferring glycosyl groups	135
9	GO:0005525	GTP binding	19
5	GO:0003723	RNA binding	31
6	GO:0016762	xyloglucan:xyloglucosyl transferase activity	18
4	GO:0042802	identical protein binding	33
5	GO:0016706	oxidoreductase activity, acting on paired donors	23
7	GO:0004190	aspartic-type endopeptidase activity	16
5	GO:0042803	protein homodimerization activity	16
5	GO:0008168	methyltransferase activity	27
3	GO:0022857	transmembrane transporter activity	189
7	GO:0004252	serine-type endopeptidase activity	13
2	GO:0045735	nutrient reservoir activity	12
5	GO:0004364	glutathione transferase activity	12
6	GO:0015297	antiporter activity	24
7	GO:0030554	adenyl nucleotide binding	296
6	GO:0010329	auxin efflux transmembrane transporter activity	12
5	GO:0045330	aspartyl esterase activity	12
7	GO:0090447	glycerol-3-phosphate 2-O-acyltransferase activity	12
7	GO:0017111	nucleoside-triphosphatase activity	90
6	GO:0004806	triglyceride lipase activity	11
6	GO:0016597	amino acid binding	19
4	GO:0016788	hydrolase activity, acting on ester bonds	182
8	GO:0016887	ATPase activity	62
5	GO:0016298	lipase activity	35
7	GO:0015250	water channel activity	10
7	GO:0003993	acid phosphatase activity	10
6	GO:0016791	phosphatase activity	61
7	GO:0030145	manganese ion binding	10
5	GO:0030170	pyridoxal phosphate binding	10
4	GO:0008233	peptidase activity	70
9	GO:0015171	amino acid transmembrane transporter activity	16
6	GO:0050661	NADP binding	10
6	GO:0008017	microtubule binding	9
6	GO:0000287	magnesium ion binding	9
3	GO:0004857	enzyme inhibitor activity	29
6	GO:0015035	protein disulfide oxidoreductase activity	9
6	GO:0030570	pectate lyase activity	9
2	GO:0005488	binding	1424
4	GO:0043621	protein self-association	8
4	GO:0015238	drug transmembrane transporter activity	8
6	GO:0030551	cyclic nucleotide binding	8
8	GO:0004144	diacylglycerol O-acyltransferase activity	8
5	GO:0019139	cytokinin dehydrogenase activity	8
6	GO:0016621	cinnamoyl-CoA reductase activity	8
8	GO:0080043	quercetin 3-O-glucosyltransferase activity	8
4	GO:0046910	pectinesterase inhibitor activity	8
7	GO:0004712	protein serine/threonine/tyrosine kinase activity	8
6	GO:0008234	cysteine-type peptidase activity	15
3	GO:0003735	structural constituent of ribosome	8
6	GO:0004499	N,N-dimethylaniline monooxygenase activity	8
4	GO:0008565	protein transporter activity	10
2	GO:0004872	receptor activity	17
5	GO:0008083	growth factor activity	7
7	GO:0004197	cysteine-type endopeptidase activity	7
7	GO:0006330	single-stranded DNA binding	7
6	GO:0018685	alkane 1-monooxygenase activity	7
5	GO:0046982	protein heterodimerization activity	7
5	GO:0016671	oxidoreductase activity, acting on a sulfur group of donors, disulfide as acceptor	9
6	GO:0052716	hydroquinone:oxygen oxidoreductase activity	7
6	GO:0004650	polygalacturonase activity	7
5	GO:0016168	chlorophyll binding	7
6	GO:0070696	transmembrane receptor protein serine/threonine kinase binding	7
9	GO:0003777	microtubule motor activity	7
4	GO:0016772	transferase activity, transferring phosphorus-containing groups	234
7	GO:0004427	inorganic diphosphatase activity	6
9	GO:0005351	sugar:hydrogen symporter activity	6
7	GO:0010427	abscisic acid binding	6
6	GO:0004527	exonuclease activity	7
6	GO:0047262	polygalacturonate 4-alpha-galacturonosyltransferase activity	6
3	GO:1901363	heterocyclic compound binding	902
4	GO:0050662	coenzyme binding	55
4	GO:0016746	transferase activity, transferring acyl groups	76
7	GO:0016308	1-phosphatidylinositol-4-phosphate 5-kinase activity	6
7	GO:0003690	double-stranded DNA binding	6
7	GO:0004356	glutamate-ammonia ligase activity	6
6	GO:0003950	NAD+ ADP-ribosyltransferase activity	6
8	GO:0003924	GTPase activity	6
14	GO:0005388	calcium-transporting ATPase activity	6
3	GO:0016829	lyase activity	66
5	GO:0008194	UDP-glycosyltransferase activity	57
6	GO:0003729	mRNA binding	6
3	GO:0005199	structural constituent of cell wall	6
8	GO:0000976	transcription regulatory region sequence-specific DNA binding	7
3	GO:0097159	organic cyclic compound binding	904
6	GO:0080030	methyl indole-3-acetate esterase activity	5
6	GO:0009815	1-aminocyclopropane-1-carboxylate oxidase activity	5
8	GO:0043295	glutathione binding	5
5	GO:0008483	transaminase activity	10
8	GO:0080046	quercetin 4'-O-glucosyltransferase activity	5
11	GO:0005249	voltage-gated potassium channel activity	9
8	GO:0050502	cis-zeatin O-beta-D-glucosyltransferase activity	5
6	GO:0004467	long-chain fatty acid-CoA ligase activity	5
6	GO:0008131	primary amine oxidase activity	5
4	GO:0051087	chaperone binding	5
4	GO:0051536	iron-sulfur cluster binding	13
12	GO:0015385	sodium:hydrogen antiporter activity	5
5	GO:0046608	carotenoid isomerase activity	5
8	GO:0000155	phosphorelay sensor kinase activity	5
3	GO:0016874	ligase activity	62
6	GO:0004519	endonuclease activity	12
6	GO:0008171	O-methyltransferase activity	6
6	GO:0080032	methyl jasmonate esterase activity	5
7	GO:0005345	purine nucleobase transmembrane transporter activity	5
8	GO:0050403	trans-zeatin O-beta-D-glucosyltransferase activity	5
8	GO:0009672	auxin:hydrogen symporter activity	5
5	GO:0015144	carbohydrate transmembrane transporter activity	12
7	GO:0008106	alcohol dehydrogenase (NADP+) activity	4
4	GO:0003712	transcription cofactor activity	5
6	GO:0050062	long-chain-fatty-acyl-CoA reductase activity	4
7	GO:0003830	beta-1,4-mannosylglycoprotein 4-beta-N-acetylglucosaminyltransferase activity	4
5	GO:0003779	actin binding	5
6	GO:0016165	linoleate 13S-lipoxygenase activity	4
6	GO:0016844	strictosidine synthase activity	4
6	GO:0045548	phenylalanine ammonia-lyase activity	4
5	GO:0008146	sulfotransferase activity	6
12	GO:0005242	inward rectifier potassium channel activity	4
10	GO:0005381	iron ion transmembrane transporter activity	4
9	GO:0008725	DNA-3-methyladenine glycosylase activity	4
7	GO:0009922	fatty acid elongase activity	4
7	GO:0008195	phosphatidate phosphatase activity	4
6	GO:0045431	flavonol synthase activity	4
7	GO:0004630	phospholipase D activity	4
8	GO:0004185	serine-type carboxypeptidase activity	4
7	GO:0008080	N-acetyltransferase activity	7
5	GO:0051539	4 iron, 4 sulfur cluster binding	4
4	GO:0051082	unfolded protein binding	4
7	GO:0004721	phosphoprotein phosphatase activity	42
4	GO:0016798	hydrolase activity, acting on glycosyl bonds	100
7	GO:0004713	protein tyrosine kinase activity	4
6	GO:1990136	linoleate 9S-lipoxygenase activity	4
6	GO:0047769	arogenate dehydratase activity	4
6	GO:0004664	prephenate dehydratase activity	4
7	GO:0010181	FMN binding	4
8	GO:0004386	helicase activity	6
5	GO:0051537	2 iron, 2 sulfur cluster binding	4
6	GO:0004867	serine-type endopeptidase inhibitor activity	4
6	GO:0080019	fatty-acyl-CoA reductase (alcohol-forming) activity	4
7	GO:0008893	guanosine-3',5'-bis(diphosphate) 3'-diphosphatase activity	3
6	GO:0019901	protein kinase binding	3
6	GO:0031957	very long-chain fatty acid-CoA ligase activity	3
9	GO:0008271	secondary active sulfate transmembrane transporter activity	3
7	GO:0035252	UDP-xylosyltransferase activity	3
6	GO:0003756	protein disulfide isomerase activity	3
6	GO:0045300	acyl-[acyl-carrier-protein] desaturase activity	3
4	GO:0000156	phosphorelay response regulator activity	3
7	GO:0047268	galactinol-raffinose galactosyltransferase activity	3
7	GO:0080089	sinapoyl spermidine:sinapoyl CoA N-acyltransferase activity	3
8	GO:0047216	inositol 3-alpha-galactosyltransferase activity	3
6	GO:0047134	protein-disulfide reductase activity	3
7	GO:0008514	organic anion transmembrane transporter activity	25
7	GO:0016595	glutamate binding	3
11	GO:0005247	voltage-gated chloride channel activity	3
6	GO:0010279	indole-3-acetic acid amido synthetase activity	3
8	GO:0015112	nitrate transmembrane transporter activity	6
8	GO:0016760	cellulose synthase (UDP-forming) activity	3
7	GO:0004521	endoribonuclease activity	6
8	GO:0046873	metal ion transmembrane transporter activity	35
6	GO:0004620	phospholipase activity	15
5	GO:0001664	G-protein coupled receptor binding	3
5	GO:0004784	superoxide dismutase activity	3
7	GO:0035885	exochitinase activity	3
10	GO:0015137	citrate transmembrane transporter activity	3
7	GO:0033843	xyloglucan 6-xylosyltransferase activity	3
8	GO:0004435	phosphatidylinositol phospholipase C activity	3
5	GO:0031683	G-protein beta/gamma-subunit complex binding	3
6	GO:0047434	indolepyruvate decarboxylase activity	3
5	GO:0016709	oxidoreductase activity	16
7	GO:0008843	endochitinase activity	3
4	GO:0048038	quinone binding	3
5	GO:0016831	carboxy-lyase activity	12
4	GO:0008428	ribonuclease inhibitor activity	3
3	GO:0008047	enzyme activator activity	6
6	GO:0004451	isocitrate lyase activity	3
8	GO:0080002	UDP-glucose:4-aminobenzoate acylglucosyltransferase activity	3
10	GO:0005385	zinc ion transmembrane transporter activity	5
3	GO:0016740	transferase activity	511
7	GO:0008020	G-protein coupled photoreceptor activity	3
3	GO:0008430	selenium binding	3
7	GO:0008889	glycerophosphodiester phosphodiesterase activity	3
6	GO:0051287	NAD binding	3
8	GO:0050284	sinapate 1-glucosyltransferase activity	3
6	GO:0004165	dodecenoyl-CoA delta-isomerase activity	3
6	GO:0047889	ferredoxin-nitrate reductase activity	3
6	GO:0004089	carbonate dehydratase activity	3
6	GO:0004540	ribonuclease activity	9
7	GO:0070008	serine-type exopeptidase activity	7
7	GO:0047274	galactinol-sucrose galactosyltransferase activity	3
7	GO:0080072	spermidine:sinapoyl CoA N-acyltransferase activity	3
9	GO:0090448	glucosinolate:hydrogen symporter activity	3
4	GO:0022891	substrate-specific transmembrane transporter activity	132
6	GO:0050421	nitrite reductase (NO-forming) activity	3
6	GO:0008809	carnitine racemase activity	3
5	GO:0016702	oxidoreductase activity, acting on single donors with incorporation of molecular oxygen, incorporation of two atoms of oxygen	9
6	GO:0008429	phosphatidylethanolamine binding	3
7	GO:0004222	metalloendopeptidase activity	3
6	GO:0004474	malate synthase activity	3
8	GO:0016157	sucrose synthase activity	3
6	GO:0032440	2-alkenal reductase [NAD(P)] activity	3
7	GO:0008097	5S rRNA binding	3
5	GO:0000104	succinate dehydrogenase activity	3
8	GO:0004402	histone acetyltransferase activity	3
6	GO:0004040	amidase activity	3
7	GO:0004565	beta-galactosidase activity	3
8	GO:0051753	mannan synthase activity	3
6	GO:0008081	phosphoric diester hydrolase activity	16
6	GO:0010283	pinoresinol reductase activity	3
10	GO:0015086	cadmium ion transmembrane transporter activity	5
9	GO:0015079	potassium ion transmembrane transporter activity	13
6	GO:0004311	farnesyltranstransferase activity	3
6	GO:0000293	ferric-chelate reductase activity	2
7	GO:0004838	L-tyrosine:2-oxoglutarate aminotransferase activity	2
6	GO:0004066	asparagine synthase (glutamine-hydrolyzing) activity	2
7	GO:0008970	phosphatidylcholine 1-acylhydrolase activity	2
5	GO:0017089	glycolipid transporter activity	2
5	GO:0016818	hydrolase activity, acting on acid anhydrides, in phosphorus-containing anhydrides	101
6	GO:0004328	formamidase activity	2
7	GO:0004558	alpha-glucosidase activity	4
6	GO:0008936	nicotinamidase activity	2
6	GO:0008757	S-adenosylmethionine-dependent methyltransferase activity	8
6	GO:0008236	serine-type peptidase activity	19
6	GO:0010333	terpene synthase activity	3
8	GO:0008199	ferric iron binding	2
7	GO:0004607	phosphatidylcholine-sterol O-acyltransferase activity	2
4	GO:0051213	dioxygenase activity	34
6	GO:0004602	glutathione peroxidase activity	2
6	GO:0008324	cation transmembrane transporter activity	58
6	GO:0018454	acetoacetyl-CoA reductase activity	2
5	GO:0004392	heme oxygenase (decyclizing) activity	2
7	GO:0047617	acyl-CoA hydrolase activity	2
4	GO:0042393	histone binding	2
8	GO:0047334	diphosphate-fructose-6-phosphate 1-phosphotransferase activity	2
8	GO:0004683	calmodulin-dependent protein kinase activity	2
4	GO:0008134	transcription factor binding	2
4	GO:0080132	fatty acid alpha-hydroxylase activity	2
6	GO:0046593	mandelonitrile lyase activity	2
8	GO:0004693	cyclin-dependent protein serine/threonine kinase activity	2
5	GO:0071614	linoleic acid epoxygenase activity	2
7	GO:0080109	indole-3-acetonitrile nitrile hydratase activity	2
6	GO:0080031	methyl salicylate esterase activity	2
6	GO:0043015	gamma-tubulin binding	2
5	GO:0045309	protein phosphorylated amino acid binding	2
5	GO:0016616	oxidoreductase activity, acting on the CH-OH group of donors, NAD or NADP as acceptor	47
6	GO:0003865	3-oxo-5-alpha-steroid 4-dehydrogenase activity	2
6	GO:0045547	dehydrodolichyl diphosphate synthase activity	2
8	GO:0003825	alpha,alpha-trehalose-phosphate synthase (UDP-forming) activity	2
8	GO:0004805	trehalose-phosphatase activity	2
6	GO:0003994	aconitate hydratase activity	2
8	GO:0015116	sulfate transmembrane transporter activity	5
7	GO:0015450	P-P-bond-hydrolysis-driven protein transmembrane transporter activity	2
7	GO:0015145	monosaccharide transmembrane transporter activity	2
5	GO:0046424	ferulate 5-hydroxylase activity	2
6	GO:0045551	cinnamyl-alcohol dehydrogenase activity	2
9	GO:0080054	low affinity nitrate transmembrane transporter activity	2
6	GO:0004869	cysteine-type endopeptidase inhibitor activity	2
11	GO:0015633	zinc transporting ATPase activity	2
6	GO:0004013	adenosylhomocysteinase activity	2
5	GO:0051747	cytosine C-5 DNA demethylase activity	2
7	GO:0080061	indole-3-acetonitrile nitrilase activity	2
8	GO:0005452	inorganic anion exchanger activity	2
6	GO:0004476	mannose-6-phosphate isomerase activity	2
6	GO:0016752	sinapoyltransferase activity	2
6	GO:0010295	(+)-abscisic acid 8'-hydroxylase activity	2
8	GO:0080044	quercetin 7-O-glucosyltransferase activity	2
10	GO:0005384	manganese ion transmembrane transporter activity	2
6	GO:0003979	UDP-glucose 6-dehydrogenase activity	2
9	GO:0004081	bis(5'-nucleosyl)-tetraphosphatase (asymmetrical) activity	2
4	GO:0019899	enzyme binding	7
6	GO:0008237	metallopeptidase activity	7
7	GO:0004629	phospholipase C activity	5
6	GO:0004108	citrate (Si)-synthase activity	2
8	GO:0032559	adenyl ribonucleotide binding	284
10	GO:0015175	neutral amino acid transmembrane transporter activity	2
4	GO:0016651	oxidoreductase activity, acting on NAD(P)H	9
7	GO:0019199	transmembrane receptor protein kinase activity	3
6	GO:1990135	flavonoid sulfotransferase activity	2
6	GO:0005315	inorganic phosphate transmembrane transporter activity	2
6	GO:0003885	D-arabinono-1,4-lactone oxidase activity	2
5	GO:0010178	IAA-amino acid conjugate hydrolase activity	2
4	GO:0016765	transferase activity, transferring alkyl or aryl (other than methyl) groups	23
7	GO:0004177	aminopeptidase activity	2
11	GO:0015434	cadmium-transporting ATPase activity	2
6	GO:0009916	alternative oxidase activity	2
7	GO:0015103	inorganic anion transmembrane transporter activity	18
7	GO:0008327	methyl-CpG binding	2
8	GO:0010294	abscisic acid glucosyltransferase activity	2
7	GO:0003838	sterol 24-C-methyltransferase activity	2
7	GO:0045549	9-cis-epoxycarotenoid dioxygenase activity	2
6	GO:0003684	damaged DNA binding	2
6	GO:0008378	galactosyltransferase activity	13
6	GO:0004175	endopeptidase activity	41
4	GO:0051861	glycolipid binding	2
10	GO:0015174	basic amino acid transmembrane transporter activity	3
4	GO:0030247	polysaccharide binding	2
7	GO:0016759	cellulose synthase activity	5
8	GO:0030675	Rac GTPase activator activity	2
8	GO:0004575	sucrose alpha-glucosidase activity	2
6	GO:0080013	(E,E)-geranyllinalool synthase activity	2
6	GO:0010277	chlorophyllide a oxygenase [overall] activity	2
7	GO:0048531	beta-1,3-galactosyltransferase activity	2
6	GO:0008142	oxysterol binding	2
6	GO:0047746	chlorophyllase activity	2
5	GO:0045703	ketoreductase activity	2
5	GO:0016832	aldehyde-lyase activity	4
6	GO:0015020	glucuronosyltransferase activity	3
6	GO:0046556	alpha-N-arabinofuranosidase activity	2
4	GO:0043168	anion binding	387
6	GO:0010012	steroid 22-alpha hydroxylase activity	2
10	GO:0008026	ATP-dependent helicase activity	2
6	GO:0016207	4-coumarate-CoA ligase activity	2
4	GO:0005484	SNAP receptor activity	2
7	GO:0008964	phosphoenolpyruvate carboxylase activity	2
7	GO:0070290	NAPE-specific phospholipase D activity	2
5	GO:0016773	phosphotransferase activity, alcohol group as acceptor	202
5	GO:0008812	choline dehydrogenase activity	2
5	GO:0015399	primary active transmembrane transporter activity	54
6	GO:0043864	indoleacetamide hydrolase activity	2
13	GO:0005471	ATP:ADP antiporter activity	2
7	GO:0003746	translation elongation factor activity	2
6	GO:0008375	acetylglucosaminyltransferase activity	6
6	GO:0032550	purine ribonucleoside binding	301
5	GO:0008395	steroid hydroxylase activity	4
3	GO:0043167	ion binding	804
6	GO:0015205	nucleobase transmembrane transporter activity	9
10	GO:0015172	acidic amino acid transmembrane transporter activity	3
5	GO:0004866	endopeptidase inhibitor activity	8
8	GO:0046524	sucrose-phosphate synthase activity	2
6	GO:0003987	acetate-CoA ligase activity	1
7	GO:0052656	L-isoleucine transaminase activity	1
9	GO:0004445	inositol-polyphosphate 5-phosphatase activity	1
9	GO:0080139	borate efflux transmembrane transporter activity	1
6	GO:0004372	glycine hydroxymethyltransferase activity	1
6	GO:0004489	methylenetetrahydrofolate reductase (NADPH) activity	1
6	GO:0050105	L-gulonolactone oxidase activity	1
10	GO:0005217	intracellular ligand-gated ion channel activity	1
15	GO:0022825	copper-exporting ATPase activity	1
9	GO:0004523	ribonuclease H activity	1
6	GO:0016707	gibberellin 3-beta-dioxygenase activity	1
4	GO:0008061	chitin binding	1
10	GO:0005262	calcium channel activity	1
5	GO:0033612	receptor serine/threonine kinase binding	8
7	GO:0047341	fucose-1-phosphate guanylyltransferase activity	1
7	GO:0035251	UDP-glucosyltransferase activity	31
6	GO:0051119	sugar transmembrane transporter activity	8
8	GO:0005261	cation channel activity	11
3	GO:0000150	recombinase activity	1
9	GO:0035175	histone kinase activity (H3-S10 specific)	1
10	GO:0015185	gamma-aminobutyric acid transmembrane transporter activity	1
4	GO:0030332	cyclin binding	1
4	GO:0016866	intramolecular transferase activity	4
5	GO:0016836	hydro-lyase activity	14
6	GO:0005337	nucleoside transmembrane transporter activity	3
6	GO:0004034	aldose 1-epimerase activity	1
7	GO:0010013	N-1-naphthylphthalamic acid binding	1
7	GO:0010945	CoA pyrophosphatase activity	1
7	GO:1901683	arsenate ion transmembrane transporter activity	1
7	GO:0052731	phosphocholine phosphatase activity	1
7	GO:0008408	3'-5' exonuclease activity	1
6	GO:0003862	3-isopropylmalate dehydrogenase activity	1
8	GO:0016531	copper chaperone activity	1
5	GO:0052622	ATP dimethylallyltransferase activity	1
6	GO:0004020	adenylylsulfate kinase activity	1
7	GO:0072585	xanthosine nucleotidase activity	1
8	GO:0015114	phosphate ion transmembrane transporter activity	1
7	GO:0005089	Rho guanyl-nucleotide exchange factor activity	1
5	GO:0030976	thiamine pyrophosphate binding	1
8	GO:0008198	ferrous iron binding	1
6	GO:0051903	S-(hydroxymethyl)glutathione dehydrogenase activity	1
6	GO:0004022	alcohol dehydrogenase (NAD) activity	1
6	GO:0030604	1-deoxy-D-xylulose-5-phosphate reductoisomerase activity	1
4	GO:0016872	intramolecular lyase activity	2
5	GO:0045430	chalcone isomerase activity	1
7	GO:0008891	glycolate oxidase activity	1
6	GO:0008752	FMN reductase activity	1
7	GO:0046537	2,3-bisphosphoglycerate-independent phosphoglycerate mutase activity	1
7	GO:0050267	rubber cis-polyprenylcistransferase activity	1
6	GO:0004033	aldo-keto reductase (NADP) activity	5
3	GO:0019808	polyamine binding	1
5	GO:0000062	fatty-acyl-CoA binding	1
4	GO:0016627	oxidoreductase activity, acting on the CH-CH group of donors	12
6	GO:0008834	di-trans,poly-cis-decaprenylcistransferase activity	1
6	GO:0003855	3-dehydroquinate dehydratase activity	1
6	GO:0047372	acylglycerol lipase activity	1
6	GO:0003978	UDP-glucose 4-epimerase activity	1
10	GO:0004129	cytochrome-c oxidase activity	1
6	GO:0000224	peptide-N4-(N-acetyl-beta-glucosaminyl)asparagine amidase activity	1
6	GO:0031625	ubiquitin protein ligase binding	1
5	GO:0030410	nicotianamine synthase activity	1
8	GO:0015491	cation:cation antiporter activity	8
7	GO:0004316	3-oxoacyl-[acyl-carrier-protein] reductase (NADPH) activity	1
7	GO:0008235	metalloexopeptidase activity	2
11	GO:0004970	ionotropic glutamate receptor activity	1
6	GO:0008526	phosphatidylinositol transporter activity	1
9	GO:0004723	calcium-dependent protein serine/threonine phosphatase activity	1
5	GO:0004518	nuclease activity	18
9	GO:0004707	MAP kinase activity	1
6	GO:0047681	aryl-alcohol dehydrogenase (NADP+) activity	1
4	GO:0015562	efflux transmembrane transporter activity	15
7	GO:0080039	xyloglucan endotransglucosylase activity	1
7	GO:0016161	beta-amylase activity	1
7	GO:0047622	adenosine nucleosidase activity	1
4	GO:0031072	heat shock protein binding	2
7	GO:0080116	glucuronoxylan glucuronosyltransferase activity	1
6	GO:0004028	3-chloroallyl aldehyde dehydrogenase activity	1
7	GO:0003919	FMN adenylyltransferase activity	1
8	GO:0052640	salicylic acid glucosyltransferase (glucoside-forming) activity	1
7	GO:0070524	11-beta-hydroxysteroid dehydrogenase (NADP+) activity	1
6	GO:0009882	blue light photoreceptor activity	1
6	GO:0080118	brassinosteroid sulfotransferase activity	1
7	GO:0003882	CDP-diacylglycerol-serine O-phosphatidyltransferase activity	1
12	GO:0005459	UDP-galactose transmembrane transporter activity	1
11	GO:0015181	arginine transmembrane transporter activity	1
5	GO:0080014	thalianol hydroxylase activity	1
6	GO:0004795	threonine synthase activity	1
5	GO:0016881	acid-amino acid ligase activity	41
5	GO:0016884	carbon-nitrogen ligase activity, with glutamine as amido-N-donor	3
6	GO:0008398	sterol 14-demethylase activity	1
6	GO:0009044	xylan 1,4-beta-xylosidase activity	1
6	GO:0017057	6-phosphogluconolactonase activity	1
2	GO:0005198	structural molecule activity	17
8	GO:0005546	phosphatidylinositol-4,5-bisphosphate binding	1
6	GO:0042300	beta-amyrin synthase activity	1
5	GO:0004462	lactoylglutathione lyase activity	1
5	GO:0015203	polyamine transmembrane transporter activity	1
8	GO:0047782	coniferin beta-glucosidase activity	1
5	GO:0030544	Hsp70 protein binding	1
5	GO:0031559	oxidosqualene cyclase activity	2
9	GO:0034485	phosphatidylinositol-3,4,5-trisphosphate 5-phosphatase activity	1
6	GO:0004764	shikimate 3-dehydrogenase (NADP+) activity	1
8	GO:0004675	transmembrane receptor protein serine/threonine kinase activity	1
8	GO:0004113	2',3'-cyclic-nucleotide 3'-phosphodiesterase activity	1
4	GO:0044183	protein binding involved in protein folding	1
5	GO:0004478	methionine adenosyltransferase activity	1
7	GO:0004861	cyclin-dependent protein serine/threonine kinase inhibitor activity	1
7	GO:0045437	uridine nucleosidase activity	1
6	GO:0004143	diacylglycerol kinase activity	1
8	GO:0016891	endoribonuclease activity, producing 5'-phosphomonoesters	2
7	GO:0047724	inosine nucleosidase activity	1
4	GO:0016741	transferase activity, transferring one-carbon groups	29
11	GO:0015189	L-lysine transmembrane transporter activity	1
7	GO:0003964	RNA-directed DNA polymerase activity	1
5	GO:0009824	AMP dimethylallyltransferase activity	1
8	GO:0000014	single-stranded DNA endodeoxyribonuclease activity	1
3	GO:0048037	cofactor binding	69
7	GO:0004449	isocitrate dehydrogenase (NAD+) activity	1
6	GO:0033926	glycopeptide alpha-N-acetylgalactosaminidase activity	1
8	GO:0016888	endodeoxyribonuclease activity, producing 5'-phosphomonoesters	1
6	GO:0004568	chitinase activity	4
7	GO:0080130	L-phenylalanine:2-oxoglutarate aminotransferase activity	1
12	GO:0005234	extracellular-glutamate-gated ion channel activity	1
5	GO:0052623	ADP dimethylallyltransferase activity	1
11	GO:0005313	L-glutamate transmembrane transporter activity	1
6	GO:0005034	osmosensor activity	1
5	GO:0016901	oxidoreductase activity, acting on the CH-OH group of donors, quinone or similar compound as acceptor	1
11	GO:0015088	copper uptake transmembrane transporter activity	1
5	GO:0003962	cystathionine gamma-synthase activity	1
11	GO:0005432	calcium:sodium antiporter activity	1
8	GO:0003843	1,3-beta-D-glucan synthase activity	1
6	GO:0003878	ATP citrate synthase activity	1
6	GO:0004014	adenosylmethionine decarboxylase activity	1
6	GO:0004140	dephospho-CoA kinase activity	1
6	GO:0004029	aldehyde dehydrogenase (NAD) activity	1
7	GO:0009678	hydrogen-translocating pyrophosphatase activity	1
4	GO:0016846	carbon-sulfur lyase activity	2
6	GO:0008060	ARF GTPase activator activity	1
6	GO:0051777	ent-kaurenoate oxidase activity	1
7	GO:0050269	coniferyl-aldehyde dehydrogenase activity	1
5	GO:0015198	oligopeptide transporter activity	1
6	GO:0004834	tryptophan synthase activity	1
7	GO:0050551	myrcene synthase activity	1
2	GO:0030234	enzyme regulator activity	38
7	GO:0008443	phosphofructokinase activity	3
5	GO:0016811	hydrolase activity, acting on carbon-nitrogen (but not peptide) bonds, in linear amides	9
6	GO:0047714	galactolipase activity	1
4	GO:0016701	oxidoreductase activity, acting on single donors with incorporation of molecular oxygen	12
9	GO:0033897	ribonuclease T2 activity	1
4	GO:0008022	protein C-terminus binding	1
7	GO:0003743	translation initiation factor activity	1
5	GO:0050664	oxidoreductase activity, acting on NAD(P)H, oxygen as acceptor	1
8	GO:0046715	borate transmembrane transporter activity	2
4	GO:0047720	indoleacetaldoxime dehydratase activity	1
3	GO:0005201	extracellular matrix structural constituent	1
7	GO:0008898	homocysteine S-methyltransferase activity	1
11	GO:0034639	L-amino acid efflux transmembrane transporter activity	1
6	GO:0050577	GDP-L-fucose synthase activity	1
6	GO:0008792	arginine decarboxylase activity	1
7	GO:0047196	long-chain-alcohol O-fatty-acyltransferase activity	1
6	GO:0008113	peptide-methionine (S)-S-oxide reductase activity	1
5	GO:0004383	guanylate cyclase activity	1
6	GO:0046577	long-chain-alcohol oxidase activity	1
10	GO:0009671	nitrate:hydrogen symporter activity	1
6	GO:0034768	(E)-beta-ocimene synthase activity	1
6	GO:0052684	L-serine hydro-lyase (adding indole, L-tryptophan-forming) activity	1
10	GO:0046975	histone methyltransferase activity (H3-K36 specific)	1
7	GO:0003881	CDP-diacylglycerol-inositol 3-phosphatidyltransferase activity	1
4	GO:0010011	auxin binding	1
6	GO:0004633	phosphopantothenoylcysteine decarboxylase activity	1
3	GO:0016853	isomerase activity	22
6	GO:0046510	UDP-sulfoquinovose:DAG sulfoquinovosyltransferase activity	1
6	GO:0009927	histidine phosphotransfer kinase activity	1
6	GO:0033743	peptide-methionine (R)-S-oxide reductase activity	1
7	GO:0003899	DNA-directed RNA polymerase activity	1
3	GO:0030527	structural constituent of chromatin	1
6	GO:0003785	actin monomer binding	1
6	GO:0035091	phosphatidylinositol binding	2
7	GO:0043765	T/G mismatch-specific endonuclease activity	1
5	GO:0008601	protein phosphatase type 2A regulator activity	1
6	GO:0004104	cholinesterase activity	1
7	GO:0004550	nucleoside diphosphate kinase activity	1
6	GO:0032791	lead ion binding	1
7	GO:0009011	starch synthase activity	1
6	GO:0004084	branched-chain-amino-acid transaminase activity	2
8	GO:0015210	uracil transmembrane transporter activity	1
9	GO:0005274	allantoin uptake transmembrane transporter activity	1
9	GO:0004439	phosphatidylinositol-4,5-bisphosphate 5-phosphatase activity	1
6	GO:0003914	DNA (6-4) photolyase activity	1
7	GO:0051731	polynucleotide 5'-hydroxyl-kinase activity	1
6	GO:0080007	S-nitrosoglutathione reductase activity	1
7	GO:0052732	phosphoethanolamine phosphatase activity	1
7	GO:0008422	beta-glucosidase activity	2
5	GO:0003713	transcription coactivator activity	1
8	GO:0004181	metallocarboxypeptidase activity	1
6	GO:0050162	oxalate oxidase activity	1
6	GO:0050242	pyruvate, phosphate dikinase activity	1
6	GO:0004047	aminomethyltransferase activity	1
7	GO:0016805	dipeptidase activity	1
6	GO:0004564	beta-fructofuranosidase activity	3
7	GO:0080065	4-alpha-methyl-delta7-sterol-4alpha-methyl oxidase activity	1
9	GO:0000987	core promoter proximal region sequence-specific DNA binding	1
7	GO:0004817	cysteine-tRNA ligase activity	1
5	GO:0009973	adenylyl-sulfate reductase activity	1
6	GO:0050201	fucokinase activity	1
6	GO:0000254	C-4 methylsterol oxidase activity	1
7	GO:0004335	galactokinase activity	1
10	GO:0015179	L-amino acid transmembrane transporter activity	3
7	GO:0052654	L-leucine transaminase activity	1
7	GO:0004563	beta-N-acetylhexosaminidase activity	1
7	GO:0070401	NADP+ binding	1
7	GO:0003968	RNA-directed RNA polymerase activity	1
6	GO:0019137	thioglucosidase activity	1
5	GO:0051020	GTPase binding	1
9	GO:0050307	sucrose-phosphate phosphatase activity	1
10	GO:0042800	histone methyltransferase activity (H3-K4 specific)	1
7	GO:0004622	lysophospholipase activity	1
6	GO:0050734	hydroxycinnamoyltransferase activity	1
9	GO:0000179	rRNA (adenine-N6,N6-)-dimethyltransferase activity	1
4	GO:0016229	steroid dehydrogenase activity	4
9	GO:0044022	histone kinase activity (H3-S28 specific)	1
6	GO:0004470	malic enzyme activity	1
7	GO:0072582	17-beta-hydroxysteroid dehydrogenase (NADP+) activity	1
6	GO:0004737	pyruvate decarboxylase activity	1
6	GO:0017076	purine nucleotide binding	314
6	GO:0090430	caffeoyl-CoA: alcohol caffeoyl transferase activity	1
8	GO:0004725	protein tyrosine phosphatase activity	1
6	GO:0045544	gibberellin 20-oxidase activity	1
7	GO:0072555	17-beta-ketosteroid reductase activity	1
4	GO:0005319	lipid transporter activity	4
8	GO:0003846	2-acylglycerol O-acyltransferase activity	1
8	GO:0031492	nucleosomal DNA binding	1
6	GO:0046592	polyamine oxidase activity	1
6	GO:0003999	adenine phosphoribosyltransferase activity	1
12	GO:0015386	potassium:hydrogen antiporter activity	1
8	GO:0015105	arsenite transmembrane transporter activity	1
3	GO:0070026	nitric oxide binding	1
5	GO:0005543	phospholipid binding	6
7	GO:0050897	cobalt ion binding	1
6	GO:0046029	mannitol dehydrogenase activity	1
7	GO:0052655	L-valine transaminase activity	1
6	GO:0003972	RNA ligase (ATP) activity	1
9	GO:0043813	phosphatidylinositol-3,5-bisphosphate 5-phosphatase activity	1
14	GO:0008553	hydrogen-exporting ATPase activity, phosphorylative mechanism	1
6	GO:0008453	alanine-glyoxylate transaminase activity	1
8	GO:0052639	salicylic acid glucosyltransferase (ester-forming) activity	1
8	GO:0052641	benzoic acid glucosyltransferase activity	1
6	GO:0004301	epoxide hydrolase activity	1
9	GO:0004719	protein-L-isoaspartate (D-aspartate) O-methyltransferase activity	1
6	GO:0008509	anion transmembrane transporter activity	46
8	GO:0005402	cation:sugar symporter activity	6
6	GO:0022838	substrate-specific channel activity	25
3	GO:1901476	carbohydrate transporter activity	12
4	GO:0038023	signaling receptor activity	9
6	GO:0019787	small conjugating protein ligase activity	37
6	GO:0010436	carotenoid dioxygenase activity	2
6	GO:0017169	CDP-alcohol phosphatidyltransferase activity	2
5	GO:0016861	intramolecular oxidoreductase activity, interconverting aldoses and ketoses	2
9	GO:0005244	voltage-gated ion channel activity	12
8	GO:0015605	organophosphate ester transmembrane transporter activity	3
6	GO:0008066	glutamate receptor activity	1
5	GO:0016878	acid-thiol ligase activity	3
4	GO:0016679	oxidoreductase activity, acting on diphenols and related substances as donors	9
5	GO:0016781	phosphotransferase activity, paired acceptors	1
5	GO:0016864	intramolecular oxidoreductase activity, transposing S-S bonds	3
5	GO:0080161	auxin transmembrane transporter activity	15
8	GO:0032561	guanyl ribonucleotide binding	19
4	GO:0019842	vitamin binding	1
7	GO:0072341	modified amino acid binding	5
6	GO:0004611	phosphoenolpyruvate carboxykinase activity	2
8	GO:0046943	carboxylic acid transmembrane transporter activity	19
7	GO:1901981	phosphatidylinositol phosphate binding	1
13	GO:0015662	ATPase activity, coupled to transmembrane movement of ions, phosphorylative mechanism	7
8	GO:0004702	receptor signaling protein serine/threonine kinase activity	1
9	GO:0042623	ATPase activity, coupled	51
6	GO:0015926	glucosidase activity	6
5	GO:0016776	phosphotransferase activity, phosphate group as acceptor	1
6	GO:0070546	L-phenylalanine aminotransferase activity	1
10	GO:0015368	calcium:cation antiporter activity	1
7	GO:0015294	solute:cation symporter activity	16
3	GO:1901505	carbohydrate derivative transporter activity	9
6	GO:0070547	L-tyrosine aminotransferase activity	2
6	GO:0015925	galactosidase activity	3
5	GO:0015291	secondary active transmembrane transporter activity	44
5	GO:0004888	transmembrane signaling receptor activity	8
4	GO:0015197	peptide transporter activity	1
8	GO:0035174	histone serine kinase activity	1
4	GO:0016721	oxidoreductase activity, acting on superoxide radicals as acceptor	3
5	GO:0016641	oxidoreductase activity, acting on the CH-NH2 group of donors, oxygen as acceptor	10
5	GO:0016713	oxidoreductase activity, acting on paired donors, with incorporation or reduction of molecular oxygen, reduced iron-sulfur protein as one donor, and incorporation of one atom of oxygen	7
6	GO:0004448	isocitrate dehydrogenase activity	1
6	GO:0046527	glucosyltransferase activity	35
7	GO:0035250	UDP-galactosyltransferase activity	3
4	GO:0032403	protein complex binding	13
5	GO:0016841	ammonia-lyase activity	4
5	GO:0016820	hydrolase activity, acting on acid anhydrides, catalyzing transmembrane movement of substances	49
5	GO:0016538	cyclin-dependent protein serine/threonine kinase regulator activity	1
8	GO:0003774	motor activity	7
5	GO:0004659	prenyltransferase activity	5
9	GO:0005254	chloride channel activity	3
5	GO:0015645	fatty acid ligase activity	5
7	GO:0008649	rRNA methyltransferase activity	1
7	GO:0035173	histone kinase activity	1
6	GO:0005088	Ras guanyl-nucleotide exchange factor activity	1
6	GO:0070568	guanylyltransferase activity	1
8	GO:0001159	core promoter proximal region DNA binding	1
6	GO:0015293	symporter activity	16
5	GO:0016723	oxidoreductase activity, oxidizing metal ions, NAD or NADP as acceptor	2
6	GO:0000257	nitrilase activity	2
3	GO:0033218	amide binding	6
5	GO:0016837	carbon-oxygen lyase activity, acting on polysaccharides	9
6	GO:0008374	O-acyltransferase activity	23
8	GO:0015296	anion:cation symporter activity	4
5	GO:0005342	organic acid transmembrane transporter activity	19
4	GO:0015563	uptake transmembrane transporter activity	1
10	GO:0005230	extracellular ligand-gated ion channel activity	1
4	GO:0005057	receptor signaling protein activity	1
6	GO:0000030	mannosyltransferase activity	3
4	GO:0017171	serine hydrolase activity	19
7	GO:0005216	ion channel activity	15
3	GO:0022892	substrate-specific transporter activity	145
4	GO:0019840	isoprenoid binding	6
3	GO:0009975	cyclase activity	1
12	GO:0005347	ATP transmembrane transporter activity	2
7	GO:0016894	endonuclease activity, active with either ribo- or deoxyribonucleic acids and producing 3'-phosphomonoesters	1
7	GO:0016893	endonuclease activity, active with either ribo- or deoxyribonucleic acids and producing 5'-phosphomonoesters	3
4	GO:0022804	active transmembrane transporter activity	98
5	GO:0016790	thiolester hydrolase activity	2
5	GO:0016682	oxidoreductase activity, acting on diphenols and related substances as donors, oxygen as acceptor	9
8	GO:0015391	nucleobase:cation symporter activity	1
6	GO:0016289	CoA hydrolase activity	2
7	GO:0004673	protein histidine kinase activity	5
5	GO:0016815	hydrolase activity, acting on carbon-nitrogen (but not peptide) bonds, in nitriles	2
6	GO:0016462	pyrophosphatase activity	99
5	GO:0019900	kinase binding	3
5	GO:0016843	amine-lyase activity	4
6	GO:0043566	structure-specific DNA binding	8
10	GO:0043492	ATPase activity, coupled to movement of substances	49
7	GO:0052745	inositol phosphate phosphatase activity	1
6	GO:0008169	C-methyltransferase activity	2
5	GO:0016664	oxidoreductase activity, acting on other nitrogenous compounds as donors, iron-sulfur protein as acceptor	3
6	GO:0019205	nucleobase-containing compound kinase activity	2
3	GO:0090484	drug transporter activity	8
5	GO:0016863	intramolecular oxidoreductase activity, transposing C=C bonds	3
6	GO:0015929	hexosaminidase activity	1
4	GO:0016840	carbon-nitrogen lyase activity	8
3	GO:0001871	pattern binding	2
5	GO:0016856	racemase and epimerase activity, acting on hydroxy acids and derivatives	3
7	GO:0031490	chromatin DNA binding	1
10	GO:0008308	voltage-gated anion channel activity	3
4	GO:0051219	phosphoprotein binding	2
5	GO:0016763	transferase activity, transferring pentosyl groups	10
2	GO:0016530	metallochaperone activity	1
4	GO:0016675	oxidoreductase activity, acting on a heme group of donors	1
10	GO:0005267	potassium channel activity	9
6	GO:0008172	S-methyltransferase activity	1
8	GO:0034594	phosphatidylinositol trisphosphate phosphatase activity	1
6	GO:0034061	DNA polymerase activity	1
5	GO:0001067	regulatory region nucleic acid binding	46
6	GO:0030291	protein serine/threonine kinase inhibitor activity	1
5	GO:0042887	amide transmembrane transporter activity	1
5	GO:0070011	peptidase activity, acting on L-amino acid peptides	60
5	GO:0016620	oxidoreductase activity, acting on the aldehyde or oxo group of donors, NAD or NADP as acceptor	14
4	GO:0043178	alcohol binding	8
5	GO:0031491	nucleosome binding	1
4	GO:0016859	cis-trans isomerase activity	5
11	GO:0015165	pyrimidine nucleotide-sugar transmembrane transporter activity	1
4	GO:0016722	oxidoreductase activity, oxidizing metal ions	2
10	GO:0022821	potassium ion antiporter activity	1
4	GO:0016645	oxidoreductase activity, acting on the CH-NH group of donors	11
6	GO:0002094	polyprenyltransferase activity	1
9	GO:0018024	histone-lysine N-methyltransferase activity	1
6	GO:0022836	gated channel activity	13
8	GO:0015077	monovalent inorganic cation transmembrane transporter activity	22
5	GO:0005096	GTPase activator activity	3
6	GO:0046914	transition metal ion binding	294
13	GO:0019829	cation-transporting ATPase activity	7
10	GO:0005375	copper ion transmembrane transporter activity	2
6	GO:0016407	acetyltransferase activity	7
3	GO:0000989	transcription factor binding transcription factor activity	5
4	GO:0016830	carbon-carbon lyase activity	20
4	GO:0016903	oxidoreductase activity, acting on the aldehyde or oxo group of donors	15
5	GO:0016775	phosphotransferase activity, nitrogenous group as acceptor	5
5	GO:0015631	tubulin binding	9
4	GO:0016886	ligase activity, forming phosphoric ester bonds	1
4	GO:0008092	cytoskeletal protein binding	14
7	GO:0003905	alkylbase DNA N-glycosylase activity	4
5	GO:0016876	ligase activity, forming aminoacyl-tRNA and related compounds	1
5	GO:0016799	hydrolase activity, hydrolyzing N-glycosyl compounds	5
8	GO:0043733	DNA-3-methylbase glycosylase activity	4
5	GO:0016703	oxidoreductase activity, acting on single donors with incorporation of molecular oxygen, incorporation of one atom of oxygen (internal monooxygenases or internal mixed function oxidases)	2
4	GO:0022803	passive transmembrane transporter activity	25
5	GO:0046912	transferase activity, transferring acyl groups, acyl groups converted into alkyl on transfer	6
7	GO:0022834	ligand-gated channel activity	5
7	GO:0004551	nucleotide diphosphatase activity	2
11	GO:0005231	excitatory extracellular ligand-gated ion channel activity	1
5	GO:0016833	oxo-acid-lyase activity	3
9	GO:0070035	purine NTP-dependent helicase activity	2
5	GO:0016657	oxidoreductase activity, acting on NAD(P)H, nitrogenous group as acceptor	1
5	GO:0005085	guanyl-nucleotide exchange factor activity	1
4	GO:0016684	oxidoreductase activity, acting on peroxide as acceptor	22
4	GO:0046906	tetrapyrrole binding	127
4	GO:0042277	peptide binding	5
11	GO:0000295	adenine nucleotide transmembrane transporter activity	2
10	GO:0005338	nucleotide-sugar transmembrane transporter activity	1
8	GO:0051998	protein carboxyl O-methyltransferase activity	1
6	GO:0015405	P-P-bond-hydrolysis-driven transmembrane transporter activity	52
3	GO:0019207	kinase regulator activity	1
7	GO:0015301	anion:anion antiporter activity	4
5	GO:0042578	phosphoric ester hydrolase activity	80
6	GO:0005099	Ras GTPase activator activity	2
6	GO:0016410	N-acyltransferase activity	10
4	GO:0016782	transferase activity, transferring sulfur-containing groups	6
4	GO:0016817	hydrolase activity, acting on acid anhydrides	101
6	GO:0033764	steroid dehydrogenase activity, acting on the CH-OH group of donors, NAD or NADP as acceptor	1
8	GO:0034595	phosphatidylinositol phosphate 5-phosphatase activity	1
4	GO:0016877	ligase activity, forming carbon-sulfur bonds	8
5	GO:0016628	oxidoreductase activity, acting on the CH-CH group of donors, NAD or NADP as acceptor	6
3	GO:0032451	demethylase activity	3
6	GO:0019104	DNA N-glycosylase activity	4
5	GO:0015932	nucleobase-containing compound transmembrane transporter activity	13
5	GO:0015075	ion transmembrane transporter activity	96
5	GO:0044389	small conjugating protein ligase binding	1
6	GO:0003973	(S)-2-hydroxy-acid oxidase activity	1
4	GO:0016860	intramolecular oxidoreductase activity	8
6	GO:0004812	aminoacyl-tRNA ligase activity	1
6	GO:0004619	phosphoglycerate mutase activity	1
5	GO:0016717	oxidoreductase activity, acting on paired donors, with oxidation of a pair of donors resulting in the reduction of molecular oxygen to two molecules of water	3
5	GO:0016623	oxidoreductase activity, acting on the aldehyde or oxo group of donors, oxygen as acceptor	1
4	GO:1901265	nucleoside phosphate binding	404
4	GO:0016875	ligase activity, forming carbon-oxygen bonds	1
2	GO:0001071	nucleic acid binding transcription factor activity	352
7	GO:0016411	acylglycerol O-acyltransferase activity	9
6	GO:0016794	diphosphoric monoester hydrolase activity	3
3	GO:0042562	hormone binding	7
8	GO:0016892	endoribonuclease activity, producing 3'-phosphomonoesters	1
7	GO:0022890	inorganic cation transmembrane transporter activity	38
8	GO:0072509	divalent inorganic cation transmembrane transporter activity	12
7	GO:0004520	endodeoxyribonuclease activity	2
12	GO:0015217	ADP transmembrane transporter activity	2
11	GO:0005451	monovalent cation:hydrogen antiporter activity	6
8	GO:0034593	phosphatidylinositol bisphosphate phosphatase activity	1
7	GO:0010340	carboxyl-O-methyltransferase activity	1
6	GO:0008238	exopeptidase activity	10
3	GO:1901681	sulfur compound binding	6
4	GO:0019888	protein phosphatase regulator activity	1
5	GO:0032549	ribonucleoside binding	301
5	GO:0031320	hexitol dehydrogenase activity	1
6	GO:0004030	aldehyde dehydrogenase [NAD(P)+] activity	1
5	GO:0016880	acid-ammonia (or amide) ligase activity	6
8	GO:0046030	inositol trisphosphate phosphatase activity	1
7	GO:0004180	carboxypeptidase activity	5
4	GO:0061135	endopeptidase regulator activity	8
6	GO:0032553	ribonucleotide binding	304
5	GO:0016742	hydroxymethyl-, formyl- and related transferase activity	1
9	GO:0015276	ligand-gated ion channel activity	5
5	GO:0016779	nucleotidyltransferase activity	5
6	GO:0008173	RNA methyltransferase activity	1
5	GO:0015267	channel activity	25
8	GO:0015295	solute:hydrogen symporter activity	9
4	GO:0019210	kinase inhibitor activity	1
3	GO:0008144	drug binding	1
4	GO:0019887	protein kinase regulator activity	1
4	GO:0030695	GTPase regulator activity	4
4	GO:0001882	nucleoside binding	301
9	GO:0015078	hydrogen ion transmembrane transporter activity	9
10	GO:0015216	purine nucleotide transmembrane transporter activity	2
6	GO:0008276	protein methyltransferase activity	2
14	GO:0043682	copper-transporting ATPase activity	1
7	GO:0097472	cyclin-dependent protein kinase activity	2
3	GO:0097367	carbohydrate derivative binding	307
8	GO:0016433	rRNA (adenine) methyltransferase activity	1
5	GO:0015036	disulfide oxidoreductase activity	9
6	GO:0034062	RNA polymerase activity	2
6	GO:0070001	aspartic-type peptidase activity	16
6	GO:0042285	xylosyltransferase activity	3
6	GO:0004312	fatty acid synthase activity	5
5	GO:0005548	phospholipid transporter activity	1
8	GO:0008796	bis(5'-nucleosyl)-tetraphosphatase activity	2
8	GO:0016279	protein-lysine N-methyltransferase activity	1
6	GO:0016160	amylase activity	1
6	GO:0016307	phosphatidylinositol phosphate kinase activity	6
5	GO:0033765	steroid dehydrogenase activity, acting on the CH-CH group of donors	2
5	GO:0008452	RNA ligase activity	1
4	GO:0043169	cation binding	433
7	GO:0019001	guanyl nucleotide binding	19
6	GO:0008170	N-methyltransferase activity	2
5	GO:0016405	CoA-ligase activity	3
6	GO:0050263	ribosylpyrimidine nucleosidase activity	1
8	GO:0050308	sugar-phosphatase activity	1
4	GO:0016769	transferase activity, transferring nitrogenous groups	10
5	GO:0016780	phosphotransferase activity, for other substituted phosphate groups	2
6	GO:0008320	protein transmembrane transporter activity	2
4	GO:1901682	sulfur compound transmembrane transporter activity	8
12	GO:0042625	ATPase activity, coupled to transmembrane movement of ions	7
4	GO:0016854	racemase and epimerase activity	5
5	GO:0035639	purine ribonucleoside triphosphate binding	280
4	GO:0016849	phosphorus-oxygen lyase activity	1
9	GO:0015142	tricarboxylic acid transmembrane transporter activity	3
9	GO:0015215	nucleotide transmembrane transporter activity	3
5	GO:0016647	oxidoreductase activity, acting on the CH-NH group of donors, oxygen as acceptor	1
6	GO:0008477	purine nucleosidase activity	1
5	GO:1900750	oligopeptide binding	5
6	GO:0018822	nitrile hydratase activity	2
4	GO:0016661	oxidoreductase activity, acting on other nitrogenous compounds as donors	3
7	GO:0016278	lysine N-methyltransferase activity	1
4	GO:0016614	oxidoreductase activity, acting on CH-OH group of donors	52
5	GO:0016803	ether hydrolase activity	1
7	GO:0005350	pyrimidine nucleobase transmembrane transporter activity	1
5	GO:0016646	oxidoreductase activity, acting on the CH-NH group of donors, NAD or NADP as acceptor	2
4	GO:0016638	oxidoreductase activity, acting on the CH-NH2 group of donors	10
7	GO:0004112	cyclic-nucleotide phosphodiesterase activity	1
4	GO:0016667	oxidoreductase activity, acting on a sulfur group of donors	19
8	GO:0022839	ion gated channel activity	13
2	GO:0000988	protein binding transcription factor activity	5
9	GO:0015085	calcium ion transmembrane transporter activity	7
4	GO:0016835	carbon-oxygen lyase activity	28
5	GO:0005372	water transmembrane transporter activity	10
6	GO:0070566	adenylyltransferase activity	1
3	GO:0061134	peptidase regulator activity	8
2	GO:0016209	antioxidant activity	25
3	GO:0036094	small molecule binding	433
11	GO:0005346	purine ribonucleotide transmembrane transporter activity	2
6	GO:0008135	translation factor activity, nucleic acid binding	3
4	GO:0016801	hydrolase activity, acting on ether bonds	3
7	GO:0019187	beta-1,4-mannosyltransferase activity	3
7	GO:0005100	Rho GTPase activator activity	2
6	GO:0019843	rRNA binding	3
10	GO:0015299	solute:hydrogen antiporter activity	6
5	GO:0016615	malate dehydrogenase activity	1
8	GO:0015108	chloride transmembrane transporter activity	3
9	GO:0005310	dicarboxylic acid transmembrane transporter activity	1
5	GO:0004860	protein kinase inhibitor activity	1
4	GO:0043177	organic acid binding	26
9	GO:0008028	monocarboxylic acid transmembrane transporter activity	1
5	GO:0016676	oxidoreductase activity, acting on a heme group of donors, oxygen as acceptor	1
7	GO:0042054	histone methyltransferase activity	1
4	GO:0016810	hydrolase activity, acting on carbon-nitrogen (but not peptide) bonds	13
4	GO:0005102	receptor binding	18
4	GO:0015002	heme-copper terminal oxidase activity	1
5	GO:0016838	carbon-oxygen lyase activity, acting on phosphates	5
5	GO:0001883	purine nucleoside binding	301
5	GO:0005083	small GTPase regulator activity	4
7	GO:0015211	purine nucleoside transmembrane transporter activity	2
3	GO:0051540	metal cluster binding	13
7	GO:0019203	carbohydrate phosphatase activity	3
4	GO:0005496	steroid binding	2
5	GO:0016802	trialkylsulfonium hydrolase activity	2
9	GO:0046915	transition metal ion transmembrane transporter activity	9
5	GO:0016668	oxidoreductase activity, acting on a sulfur group of donors, NAD(P) as acceptor	3
2	GO:0060089	molecular transducer activity	43
6	GO:0004536	deoxyribonuclease activity	2
5	GO:0022884	macromolecule transmembrane transporter activity	2
6	GO:0000975	regulatory region DNA binding	46
3	GO:0060589	nucleoside-triphosphatase regulator activity	4
6	GO:0004930	G-protein coupled receptor activity	3
6	GO:0019200	carbohydrate kinase activity	4
7	GO:0052866	phosphatidylinositol phosphate phosphatase activity	1
4	GO:1901677	phosphate transmembrane transporter activity	5
8	GO:0005253	anion channel activity	3
4	GO:0035514	DNA demethylase activity	2
5	GO:0016868	intramolecular transferase activity, phosphotransferases	1
5	GO:0009881	photoreceptor activity	4
5	GO:0003913	DNA photolyase activity	1
7	GO:0015298	solute:cation antiporter activity	8
3	GO:0019208	phosphatase regulator activity	1
5	GO:0016899	oxidoreductase activity, acting on the CH-OH group of donors, oxygen as acceptor	4
5	GO:0031406	carboxylic acid binding	26
9	GO:0015081	sodium ion transmembrane transporter activity	6
5	GO:0016662	oxidoreductase activity, acting on other nitrogenous compounds as donors, cytochrome as acceptor	3
4	GO:0030414	peptidase inhibitor activity	8
6	GO:0033293	monocarboxylic acid binding	7
5	GO:0016857	racemase and epimerase activity, acting on carbohydrates and derivatives	2
10	GO:0022843	voltage-gated cation channel activity	9
7	GO:0022832	voltage-gated channel activity	12
7	GO:0032555	purine ribonucleotide binding	301
6	GO:0016211	ammonia ligase activity	6
5	GO:0032934	sterol binding	2
4	GO:0016879	ligase activity, forming carbon-nitrogen bonds	50
			1
			1
			1
			1
			1
			1
			1
			1
			1
			1
			1
			1
			1
			1
			1
			1
			1
			1
			1
			1
			1
			1
			1
			1
			1
			1
			1
			1
			1
			1
			1
			1
			1
			1
			1
			1
			1
			1
			1
			1
			1
			1
			1
			1
			1
			1

## Sheet: Cellular component
Table S7. GO classification and KEGG metabolic pathways for differentially expressed genes up regulated in Cs-21 (16-21 DAF): Gene ontology distribution of the transcripts into biological process, molecular function, cellular component, and metabolic pathways . The number of transcripts encoded for each category is represented as well as the GO level for each category.
LevelGO	Term(Acc)	Term(Name)	number of sequences
8	GO:0005634	nucleus	1077
5	GO:0005886	plasma membrane	516
9	GO:0009507	chloroplast	445
2	GO:0005576	extracellular region	423
6	GO:0005737	cytoplasm	1346
8	GO:0005739	mitochondrion	258
5	GO:0016021	integral to membrane	263
8	GO:0005829	cytosol	178
4	GO:0009506	plasmodesma	138
2	GO:0016020	membrane	850
8	GO:0005794	Golgi apparatus	110
8	GO:0005783	endoplasmic reticulum	97
3	GO:0048046	apoplast	74
6	GO:0005618	cell wall	121
7	GO:0009505	plant-type cell wall	57
8	GO:0005773	vacuole	103
5	GO:0031225	anchored to membrane	49
11	GO:0009941	chloroplast envelope	48
11	GO:0009570	chloroplast stroma	35
12	GO:0009535	chloroplast thylakoid membrane	24
10	GO:0005774	vacuolar membrane	41
9	GO:0005777	peroxisome	30
11	GO:0009705	plant-type vacuole membrane	19
11	GO:0005730	nucleolus	17
6	GO:0000151	ubiquitin ligase complex	26
8	GO:0005768	endosome	15
8	GO:0005887	integral to plasma membrane	15
8	GO:0005802	trans-Golgi network	14
8	GO:0046658	anchored to plasma membrane	13
9	GO:0012511	monolayer-surrounded lipid storage body	13
10	GO:0000145	exocyst	10
10	GO:0005789	endoplasmic reticulum membrane	15
8	GO:0080008	Cul4-RING ubiquitin ligase complex	8
9	GO:0005834	heterotrimeric G-protein complex	8
10	GO:0005795	Golgi stack	8
5	GO:0090406	pollen tube	9
3	GO:0044464	cell part	2634
10	GO:0005874	microtubule	7
12	GO:0010287	plastoglobule	7
2	GO:0031012	extracellular matrix	11
10	GO:0000139	Golgi membrane	7
11	GO:0005871	kinesin complex	6
14	GO:0016607	nuclear speck	5
10	GO:0022626	cytosolic ribosome	9
9	GO:0000323	lytic vacuole	5
9	GO:0000325	plant-type vacuole	23
8	GO:0009536	plastid	453
7	GO:0043231	intracellular membrane-bounded organelle	1911
8	GO:0009524	phragmoplast	4
12	GO:0005743	mitochondrial inner membrane	9
10	GO:0009514	glyoxysome	4
13	GO:0009706	chloroplast inner membrane	6
11	GO:0022625	cytosolic large ribosomal subunit	4
13	GO:0009707	chloroplast outer membrane	7
11	GO:0009534	chloroplast thylakoid	28
11	GO:0005654	nucleoplasm	12
8	GO:0005840	ribosome	13
7	GO:0045281	succinate dehydrogenase complex	3
10	GO:0005788	endoplasmic reticulum lumen	3
8	GO:0009925	basal plasma membrane	3
4	GO:0009986	cell surface	3
9	GO:0009501	amyloplast	3
13	GO:0071458	integral to cytosolic side of endoplasmic reticulum membrane	3
4	GO:0005622	intracellular	2254
7	GO:0070825	micropyle	3
11	GO:0031227	intrinsic to endoplasmic reticulum membrane	6
10	GO:0009526	plastid envelope	51
7	GO:0044444	cytoplasmic part	1041
11	GO:0005782	peroxisomal matrix	3
14	GO:0031359	integral to chloroplast outer membrane	3
10	GO:0071782	endoplasmic reticulum tubular network	3
4	GO:0071944	cell periphery	628
13	GO:0005746	mitochondrial respiratory chain	3
10	GO:0005884	actin filament	2
4	GO:0070505	pollen coat	2
9	GO:0016023	cytoplasmic membrane-bounded vesicle	4
11	GO:0016602	CCAAT-binding factor complex	2
8	GO:0009531	secondary cell wall	3
10	GO:0005759	mitochondrial matrix	3
8	GO:0031209	SCAR complex	2
4	GO:0005615	extracellular space	2
4	GO:0008287	protein serine/threonine phosphatase complex	4
11	GO:0000786	nucleosome	2
10	GO:0010369	chromocenter	2
5	GO:0044424	intracellular part	2251
6	GO:0030076	light-harvesting complex	2
13	GO:0005744	mitochondrial inner membrane presequence translocase complex	2
10	GO:0005819	spindle	3
4	GO:0070469	respiratory chain	8
10	GO:0030139	endocytic vesicle	2
10	GO:0005635	nuclear envelope	3
3	GO:0043234	protein complex	88
8	GO:0005853	eukaryotic translation elongation factor 1 complex	2
10	GO:0005740	mitochondrial envelope	13
10	GO:0005875	microtubule associated complex	8
10	GO:0009523	photosystem II	2
4	GO:0012505	endomembrane system	21
14	GO:0031357	integral to chloroplast inner membrane	2
8	GO:0009504	cell plate	2
13	GO:0005779	integral to peroxisomal membrane	2
8	GO:0010168	ER body	2
10	GO:0017119	Golgi transport complex	2
7	GO:0016324	apical plasma membrane	2
12	GO:0009527	plastid outer membrane	8
10	GO:0000785	chromatin	3
14	GO:0035061	interchromatin granule	1
10	GO:0005815	microtubule organizing center	1
12	GO:0005762	mitochondrial large ribosomal subunit	1
11	GO:0005758	mitochondrial intermembrane space	1
4	GO:0042597	periplasmic space	1
6	GO:0000159	protein phosphatase type 2A complex	1
11	GO:0031965	nuclear membrane	1
9	GO:0015629	actin cytoskeleton	4
12	GO:0030173	integral to Golgi membrane	1
9	GO:0015630	microtubule cytoskeleton	12
6	GO:0010598	NAD(P)H dehydrogenase complex (plastoquinone)	1
8	GO:0000164	protein phosphatase type 1 complex	1
7	GO:0090404	pollen tube tip	1
7	GO:0043674	columella	1
12	GO:0005741	mitochondrial outer membrane	1
14	GO:0070461	SAGA-type complex	1
14	GO:0005747	mitochondrial respiratory chain complex I	1
13	GO:0016604	nuclear body	6
10	GO:0000775	chromosome, centromeric region	1
7	GO:0016328	lateral plasma membrane	1
9	GO:0048226	Casparian strip	1
8	GO:0005856	cytoskeleton	17
10	GO:0005885	Arp2/3 protein complex	1
14	GO:0005672	transcription factor TFIIA complex	1
6	GO:0070062	extracellular vesicular exosome	1
10	GO:0001673	male germ cell nucleus	1
11	GO:0043224	nuclear SCF ubiquitin ligase complex	1
14	GO:0005669	transcription factor TFIID complex	1
10	GO:0033597	mitotic checkpoint complex	1
6	GO:0009579	thylakoid	31
4	GO:0019898	extrinsic to membrane	9
8	GO:0009346	citrate lyase complex	1
12	GO:0031969	chloroplast membrane	14
11	GO:0005943	1-phosphatidylinositol-4-phosphate 3-kinase, class IA complex	1
10	GO:0042807	central vacuole	1
10	GO:0044599	AP-5 adaptor complex	1
7	GO:0000148	1,3-beta-D-glucan synthase complex	1
10	GO:0031519	PcG protein complex	1
12	GO:0009543	chloroplast thylakoid lumen	1
11	GO:0000922	spindle pole	1
4	GO:0048196	plant extracellular matrix	1
7	GO:0009898	internal side of plasma membrane	9
2	GO:0005623	cell	2634
4	GO:0030427	site of polarized growth	1
9	GO:0030119	AP-type membrane coat adaptor complex	1
10	GO:0031981	nuclear lumen	29
8	GO:0034357	photosynthetic membrane	26
5	GO:0065010	extracellular membrane-bounded organelle	1
3	GO:0005911	cell-cell junction	138
9	GO:0044448	cell cortex part	10
8	GO:0030117	membrane coat	1
2	GO:0032991	macromolecular complex	101
9	GO:0042651	thylakoid membrane	24
3	GO:0019867	outer membrane	9
7	GO:0000428	DNA-directed RNA polymerase complex	2
8	GO:0031984	organelle subcompartment	28
3	GO:0044422	organelle part	229
10	GO:0005942	phosphatidylinositol 3-kinase complex	1
9	GO:0031903	microbody membrane	2
12	GO:0030176	integral to endoplasmic reticulum membrane	3
6	GO:0035838	growing cell tip	1
10	GO:0031976	plastid thylakoid	28
10	GO:0000152	nuclear ubiquitin ligase complex	1
13	GO:0000123	histone acetyltransferase complex	1
6	GO:0042600	chorion	3
10	GO:0055029	nuclear DNA-directed RNA polymerase complex	2
9	GO:0044430	cytoskeletal part	14
10	GO:0031907	microbody lumen	3
6	GO:0045273	respiratory chain complex II	3
8	GO:0070013	intracellular organelle lumen	38
3	GO:0031982	vesicle	5
13	GO:0031353	integral to plastid inner membrane	2
8	GO:0031977	thylakoid lumen	1
9	GO:0044431	Golgi apparatus part	17
12	GO:0044455	mitochondrial membrane part	5
8	GO:0042579	microbody	30
3	GO:0043228	non-membrane-bounded organelle	47
9	GO:0044427	chromosomal part	6
5	GO:0042175	nuclear outer membrane-endoplasmic reticulum membrane network	15
7	GO:0031226	intrinsic to plasma membrane	28
10	GO:0015934	large ribosomal subunit	5
8	GO:0031234	extrinsic to internal side of plasma membrane	8
13	GO:0031355	integral to plastid outer membrane	3
4	GO:0031975	envelope	63
7	GO:0016323	basolateral plasma membrane	3
4	GO:0031988	membrane-bounded vesicle	5
4	GO:0043233	organelle lumen	38
9	GO:0031301	integral to organelle membrane	11
7	GO:0044426	cell wall part	1
3	GO:0043227	membrane-bounded organelle	1911
7	GO:0019897	extrinsic to plasma membrane	8
11	GO:0055035	plastid thylakoid membrane	24
9	GO:0044432	endoplasmic reticulum part	18
11	GO:0031966	mitochondrial membrane	10
4	GO:1990104	DNA bending complex	2
8	GO:0019005	SCF ubiquitin ligase complex	1
11	GO:0005761	mitochondrial ribosome	1
9	GO:0009521	photosystem	2
10	GO:0044434	chloroplast part	94
5	GO:0044463	cell projection part	1
7	GO:0044436	thylakoid part	26
6	GO:0005667	transcription factor complex	4
6	GO:0043673	sexine	1
6	GO:0030880	RNA polymerase complex	2
9	GO:0044435	plastid part	97
10	GO:0009532	plastid stroma	35
4	GO:0031224	intrinsic to membrane	314
9	GO:0044438	microbody part	5
11	GO:0042170	plastid membrane	15
6	GO:0044462	external encapsulating structure part	4
9	GO:0044445	cytosolic part	10
7	GO:0031461	cullin-RING ubiquitin ligase complex	9
8	GO:0005694	chromosome	6
9	GO:0044428	nuclear part	37
3	GO:0044425	membrane part	344
8	GO:0031410	cytoplasmic vesicle	4
11	GO:0000315	organellar large ribosomal subunit	1
10	GO:0044798	nuclear transcription factor complex	4
4	GO:0031090	organelle membrane	83
12	GO:0031231	intrinsic to peroxisomal membrane	2
3	GO:0032993	protein-DNA complex	2
4	GO:0045178	basal part of cell	3
4	GO:0044815	DNA packaging complex	2
12	GO:0031351	integral to plastid membrane	5
9	GO:0043073	germ cell nucleus	1
2	GO:0031974	membrane-enclosed lumen	39
4	GO:0043667	pollen wall	1
9	GO:0019866	organelle inner membrane	15
4	GO:0042995	cell projection	9
7	GO:0044446	intracellular organelle part	229
5	GO:0045271	respiratory chain complex I	1
4	GO:0045177	apical part of cell	2
11	GO:0031978	plastid thylakoid lumen	1
6	GO:0043229	intracellular organelle	1924
2	GO:0030054	cell junction	138
3	GO:0044420	extracellular matrix part	3
4	GO:0060187	cell pole	1
13	GO:0016591	DNA-directed RNA polymerase II, holoenzyme	2
5	GO:0030312	external encapsulating structure	124
9	GO:0044437	vacuolar part	41
10	GO:0044439	peroxisomal part	5
2	GO:0055044	symplast	138
7	GO:0043232	intracellular non-membrane-bounded organelle	47
9	GO:0031968	organelle outer membrane	9
9	GO:0031970	organelle envelope lumen	1
9	GO:0044391	ribosomal subunit	5
3	GO:0044421	extracellular region part	3
8	GO:0005811	lipid particle	13
12	GO:0044451	nucleoplasm part	9
3	GO:0048475	coated membrane	1
6	GO:0044459	plasma membrane part	44
8	GO:0031967	organelle envelope	63
9	GO:0000313	organellar ribosome	1
8	GO:0031300	intrinsic to organelle membrane	14
5	GO:0043668	exine	1
11	GO:0031228	intrinsic to Golgi membrane	1
9	GO:0044429	mitochondrial part	16
4	GO:0030964	NADH dehydrogenase complex	1
12	GO:0009528	plastid inner membrane	6
6	GO:0030529	ribonucleoprotein complex	13
11	GO:0005778	peroxisomal membrane	2
2	GO:0043226	organelle	1924
5	GO:0051286	cell tip	1
4	GO:0043230	extracellular organelle	1
8	GO:0005938	cell cortex	10

## Sheet: KEGG pathways
Table S7. GO classification and KEGG metabolic pathways for differentially expressed genes up regulated in Cs-21 (16-21 DAF): Gene ontology distribution of the transcripts into biological process, molecular function, cellular component, and metabolic pathways . The number of transcripts encoded for each category is represented as well as the GO level for each category.
Pathway	Seqs in Pathway	Enzyme	Ezyme ID	Seqs of Enzyme
			Total	0
Pentose and glucuronate interconversions	49	pectin demethoxylase	ec:3.1.1.11	24
Starch and sucrose metabolism	62	pectin demethoxylase	ec:3.1.1.11	24
Phenylalanine metabolism	36	lactoperoxidase	ec:1.11.1.7	20
Phenylpropanoid biosynthesis	42	lactoperoxidase	ec:1.11.1.7	20
Drug metabolism - cytochrome P450	23	transferase	ec:2.5.1.18	12
Glutathione metabolism	14	transferase	ec:2.5.1.18	12
Metabolism of xenobiotics by cytochrome P450	16	transferase	ec:2.5.1.18	12
Glycerolipid metabolism	30	lipase	ec:3.1.1.3	11
Purine metabolism	31	adenylpyrophosphatase	ec:3.6.1.3	11
Purine metabolism	31	phosphatase	ec:3.6.1.15	11
Thiamine metabolism	11	phosphatase	ec:3.6.1.15	11
Aminobenzoate degradation	15	phosphatase	ec:3.1.3.2	10
Riboflavin metabolism	11	phosphatase	ec:3.1.3.2	10
Pentose and glucuronate interconversions	49	lyase	ec:4.2.2.2	9
Cutin, suberine and wax biosynthesis	12	O-acyltransferase	ec:2.3.1.20	8
Drug metabolism - cytochrome P450	23	monooxygenase	ec:1.14.13.8	8
Glycerolipid metabolism	30	O-acyltransferase	ec:2.3.1.20	8
Phenylpropanoid biosynthesis	42	reductase	ec:1.2.1.44	8
Zeatin biosynthesis	14	dehydrogenase	ec:1.5.99.12	8
Arachidonic acid metabolism	10	1-monooxygenase	ec:1.14.15.3	7
Fatty acid degradation	17	1-monooxygenase	ec:1.14.15.3	7
Pentose and glucuronate interconversions	49	pectin depolymerase	ec:3.2.1.15	7
Retinol metabolism	10	1-monooxygenase	ec:1.14.15.3	7
Starch and sucrose metabolism	62	pectin depolymerase	ec:3.2.1.15	7
Alanine, aspartate and glutamate metabolism	10	ligase	ec:6.3.1.2	6
Amino sugar and nucleotide sugar metabolism	17	4-alpha-galacturonosyltransferase	ec:2.4.1.43	6
Arginine and proline metabolism	13	ligase	ec:6.3.1.2	6
Glyoxylate and dicarboxylate metabolism	22	ligase	ec:6.3.1.2	6
Inositol phosphate metabolism	12	5-kinase	ec:2.7.1.68	6
Nitrogen metabolism	14	ligase	ec:6.3.1.2	6
Oxidative phosphorylation	8	diphosphatase	ec:3.6.1.1	6
Phosphatidylinositol signaling system	13	5-kinase	ec:2.7.1.68	6
Starch and sucrose metabolism	62	4-alpha-galacturonosyltransferase	ec:2.4.1.43	6
beta-Alanine metabolism	6	oxidase	ec:1.4.3.21	5
Cysteine and methionine metabolism	13	oxidase	ec:1.14.17.4	5
Fatty acid biosynthesis	9	ligase	ec:6.2.1.3	5
Fatty acid degradation	17	ligase	ec:6.2.1.3	5
Glycine, serine and threonine metabolism	14	oxidase	ec:1.4.3.21	5
Isoquinoline alkaloid biosynthesis	7	oxidase	ec:1.4.3.21	5
Phenylalanine metabolism	36	oxidase	ec:1.4.3.21	5
Tropane, piperidine and pyridine alkaloid biosynthesis	7	oxidase	ec:1.4.3.21	5
Tyrosine metabolism	8	oxidase	ec:1.4.3.21	5
Zeatin biosynthesis	14	O-beta-D-glucosyltransferase	ec:2.4.1.215	5
Zeatin biosynthesis	14	O-beta-D-glucosyltransferase	ec:2.4.1.203	5
alpha-Linolenic acid metabolism	6	13S-lipoxygenase	ec:1.13.11.12	4
Caprolactam degradation	4	dehydrogenase (NADP+)	ec:1.1.1.2	4
Cutin, suberine and wax biosynthesis	12	reductase	ec:1.2.1.50	4
Ether lipid metabolism	8	D	ec:3.1.4.4	4
Ether lipid metabolism	8	phosphatase	ec:3.1.3.4	4
Flavonoid biosynthesis	5	synthase	ec:1.14.11.23	4
Glycerolipid metabolism	30	phosphatase	ec:3.1.3.4	4
Glycerolipid metabolism	30	dehydrogenase (NADP+)	ec:1.1.1.2	4
Glycerophospholipid metabolism	20	D	ec:3.1.4.4	4
Glycerophospholipid metabolism	20	phosphatase	ec:3.1.3.4	4
Glycolysis / Gluconeogenesis	9	dehydrogenase (NADP+)	ec:1.1.1.2	4
Indole alkaloid biosynthesis	4	synthase	ec:4.3.3.2	4
Linoleic acid metabolism	4	13S-lipoxygenase	ec:1.13.11.12	4
N-Glycan biosynthesis	4	4-beta-N-acetylglucosaminyltransferase	ec:2.4.1.144	4
Pentose and glucuronate interconversions	49	dehydrogenase (NADP+)	ec:1.1.1.2	4
Phenylalanine metabolism	36	ammonia-lyase	ec:4.3.1.25	4
Phenylalanine metabolism	36	ammonia-lyase	ec:4.3.1.24	4
Phenylalanine, tyrosine and tryptophan biosynthesis	8	dehydratase	ec:4.2.1.91	4
Phenylalanine, tyrosine and tryptophan biosynthesis	8	dehydratase	ec:4.2.1.51	4
Phenylpropanoid biosynthesis	42	ammonia-lyase	ec:4.3.1.25	4
Phenylpropanoid biosynthesis	42	ammonia-lyase	ec:4.3.1.24	4
Sphingolipid metabolism	7	phosphatase	ec:3.1.3.4	4
T cell receptor signaling pathway	4	phosphatase	ec:3.1.3.16	4
Aminobenzoate degradation	15	acylamidase	ec:3.5.1.4	3
Arginine and proline metabolism	13	acylamidase	ec:3.5.1.4	3
Biosynthesis of unsaturated fatty acids	4	desaturase	ec:1.14.19.2	3
Fatty acid biosynthesis	9	desaturase	ec:1.14.19.2	3
Fatty acid degradation	17	isomerase	ec:5.3.3.8	3
Galactose metabolism	20	3-alpha-galactosyltransferase	ec:2.4.1.123	3
Galactose metabolism	20	galactosyltransferase	ec:2.4.1.82	3
Galactose metabolism	20	galactosyltransferase	ec:2.4.1.67	3
Galactose metabolism	20	invertase	ec:3.2.1.26	3
Galactose metabolism	20	lactase (ambiguous)	ec:3.2.1.23	3
Glycerophospholipid metabolism	20	phosphodiesterase	ec:3.1.4.46	3
Glycosaminoglycan degradation	4	lactase (ambiguous)	ec:3.2.1.23	3
Glycosphingolipid biosynthesis - ganglio series	4	lactase (ambiguous)	ec:3.2.1.23	3
Glyoxylate and dicarboxylate metabolism	22	synthase	ec:2.3.3.9	3
Glyoxylate and dicarboxylate metabolism	22	lyase	ec:4.1.3.1	3
Inositol phosphate metabolism	12	phospholipase C	ec:3.1.4.11	3
Nitrogen metabolism	14	reductase	ec:1.7.7.2	3
Nitrogen metabolism	14	dehydratase	ec:4.2.1.1	3
Nitrogen metabolism	14	reductase (NO-forming)	ec:1.7.2.1	3
Other glycan degradation	4	lactase (ambiguous)	ec:3.2.1.23	3
Phenylalanine metabolism	36	acylamidase	ec:3.5.1.4	3
Phenylpropanoid biosynthesis	42	1-glucosyltransferase	ec:2.4.1.120	3
Phosphatidylinositol signaling system	13	phospholipase C	ec:3.1.4.11	3
Purine metabolism	31	3'-diphosphatase	ec:3.1.7.2	3
Pyruvate metabolism	9	synthase	ec:2.3.3.9	3
Sphingolipid metabolism	7	lactase (ambiguous)	ec:3.2.1.23	3
Starch and sucrose metabolism	62	synthase	ec:2.4.1.13	3
Starch and sucrose metabolism	62	synthase (UDP-forming)	ec:2.4.1.12	3
Starch and sucrose metabolism	62	invertase	ec:3.2.1.26	3
Styrene degradation	5	acylamidase	ec:3.5.1.4	3
Terpenoid backbone biosynthesis	5	diphosphate synthase	ec:2.5.1.29	3
Tryptophan metabolism	11	decarboxylase	ec:4.1.1.74	3
Tryptophan metabolism	11	acylamidase	ec:3.5.1.4	3
Alanine, aspartate and glutamate metabolism	10	synthase (glutamine-hydrolysing)	ec:6.3.5.4	2
alpha-Linolenic acid metabolism	6	A1	ec:3.1.1.32	2
Amino sugar and nucleotide sugar metabolism	17	isomerase	ec:5.3.1.8	2
Amino sugar and nucleotide sugar metabolism	17	end alpha-L-arabinofuranosidase	ec:3.2.1.55	2
Amino sugar and nucleotide sugar metabolism	17	6-dehydrogenase	ec:1.1.1.22	2
Aminobenzoate degradation	15	hydratase	ec:4.2.1.84	2
Arachidonic acid metabolism	10	peroxidase	ec:1.11.1.9	2
Ascorbate and aldarate metabolism	6	1-naphthol glucuronyltransferase	ec:2.4.1.17	2
Ascorbate and aldarate metabolism	6	6-dehydrogenase	ec:1.1.1.22	2
Butanoate metabolism	2	reductase	ec:1.1.1.36	2
Carbon fixation in photosynthetic organisms	4	carboxylase	ec:4.1.1.31	2
Carbon fixation pathways in prokaryotes	8	hydratase	ec:4.2.1.3	2
Carbon fixation pathways in prokaryotes	8	carboxylase	ec:4.1.1.31	2
Carotenoid biosynthesis	4	dioxygenase	ec:1.13.11.51	2
Carotenoid biosynthesis	4	acid 8'-hydroxylase	ec:1.14.13.93	2
Citrate cycle (TCA cycle)	6	(Si)-synthase	ec:2.3.3.1	2
Citrate cycle (TCA cycle)	6	hydratase	ec:4.2.1.3	2
Cyanoamino acid metabolism	6	lyase	ec:4.1.2.10	2
Cyanoamino acid metabolism	6	ec:3.5.1.49 formamidase	ec:3.5.1.49	2
Cysteine and methionine metabolism	13	S-adenosylhomocysteine synthase	ec:3.3.1.1	2
Cysteine and methionine metabolism	13	transaminase	ec:2.6.1.5	2
Drug metabolism - cytochrome P450	23	1-naphthol glucuronyltransferase	ec:2.4.1.17	2
Drug metabolism - other enzymes	2	1-naphthol glucuronyltransferase	ec:2.4.1.17	2
Fluorobenzoate degradation	2	hydratase	ec:4.2.1.84	2
Fructose and mannose metabolism	6	isomerase	ec:5.3.1.8	2
Fructose and mannose metabolism	6	1-phosphotransferase	ec:2.7.1.90	2
Galactose metabolism	20	maltase	ec:3.2.1.20	2
Glucosinolate biosynthesis	2	transaminase	ec:2.6.1.42	2
Glutathione metabolism	14	peroxidase	ec:1.11.1.9	2
Glycerophospholipid metabolism	20	A1	ec:3.1.1.32	2
Glycerophospholipid metabolism	20	O-acyltransferase	ec:2.3.1.43	2
Glycine, serine and threonine metabolism	14	dehydrogenase	ec:1.1.99.1	2
Glyoxylate and dicarboxylate metabolism	22	(Si)-synthase	ec:2.3.3.1	2
Glyoxylate and dicarboxylate metabolism	22	ec:3.5.1.49 formamidase	ec:3.5.1.49	2
Glyoxylate and dicarboxylate metabolism	22	hydratase	ec:4.2.1.3	2
Glyoxylate and dicarboxylate metabolism	22	reductase	ec:1.1.1.36	2
Isoquinoline alkaloid biosynthesis	7	transaminase	ec:2.6.1.5	2
Metabolism of xenobiotics by cytochrome P450	16	1-naphthol glucuronyltransferase	ec:2.4.1.17	2
Methane metabolism	5	carboxylase	ec:4.1.1.31	2
Nicotinate and nicotinamide metabolism	3	nicotinamide deaminase	ec:3.5.1.19	2
Nitrogen metabolism	14	ec:3.5.1.49 formamidase	ec:3.5.1.49	2
Novobiocin biosynthesis	2	transaminase	ec:2.6.1.5	2
Pantothenate and CoA biosynthesis	4	transaminase	ec:2.6.1.42	2
Pentose and glucuronate interconversions	49	1-naphthol glucuronyltransferase	ec:2.4.1.17	2
Pentose and glucuronate interconversions	49	6-dehydrogenase	ec:1.1.1.22	2
Phenylalanine metabolism	36	transaminase	ec:2.6.1.5	2
Phenylalanine metabolism	36	ligase	ec:6.2.1.12	2
Phenylalanine, tyrosine and tryptophan biosynthesis	8	transaminase	ec:2.6.1.5	2
Phenylpropanoid biosynthesis	42	dehydrogenase	ec:1.1.1.195	2
Phenylpropanoid biosynthesis	42	ligase	ec:6.2.1.12	2
Porphyrin and chlorophyll metabolism	8	1-naphthol glucuronyltransferase	ec:2.4.1.17	2
Porphyrin and chlorophyll metabolism	8	oxygenase (biliverdin-producing)	ec:1.14.99.3	2
Porphyrin and chlorophyll metabolism	8	CLH	ec:3.1.1.14	2
Porphyrin and chlorophyll metabolism	8	oxygenase	ec:1.14.13.122	2
Purine metabolism	31	(asymmetrical)	ec:3.6.1.17	2
Pyrimidine metabolism	5	(asymmetrical)	ec:3.6.1.17	2
Pyruvate metabolism	9	carboxylase	ec:4.1.1.31	2
Retinol metabolism	10	1-naphthol glucuronyltransferase	ec:2.4.1.17	2
Starch and sucrose metabolism	62	trehalose 6-phosphatase	ec:3.1.3.12	2
Starch and sucrose metabolism	62	1-naphthol glucuronyltransferase	ec:2.4.1.17	2
Starch and sucrose metabolism	62	synthase (UDP-forming)	ec:2.4.1.15	2
Starch and sucrose metabolism	62	synthase	ec:2.4.1.14	2
Starch and sucrose metabolism	62	alpha-glucosidase	ec:3.2.1.48	2
Starch and sucrose metabolism	62	maltase	ec:3.2.1.20	2
Starch and sucrose metabolism	62	6-dehydrogenase	ec:1.1.1.22	2
Steroid biosynthesis	4	24-C-methyltransferase	ec:2.1.1.41	2
Steroid degradation	2	4-dehydrogenase (acceptor)	ec:1.3.99.5	2
Steroid hormone biosynthesis	3	1-naphthol glucuronyltransferase	ec:2.4.1.17	2
Styrene degradation	5	hydratase	ec:4.2.1.84	2
Tropane, piperidine and pyridine alkaloid biosynthesis	7	transaminase	ec:2.6.1.5	2
Tryptophan metabolism	11	hydratase	ec:4.2.1.84	2
Tyrosine metabolism	8	transaminase	ec:2.6.1.5	2
Ubiquinone and other terpenoid-quinone biosynthesis	4	transaminase	ec:2.6.1.5	2
Ubiquinone and other terpenoid-quinone biosynthesis	4	ligase	ec:6.2.1.12	2
Valine, leucine and isoleucine biosynthesis	3	transaminase	ec:2.6.1.42	2
Valine, leucine and isoleucine degradation	3	transaminase	ec:2.6.1.42	2
Alanine, aspartate and glutamate metabolism	10	transaminase	ec:2.6.1.44	1
Alanine, aspartate and glutamate metabolism	10	transaminase	ec:2.6.1.1	1
Amino sugar and nucleotide sugar metabolism	17	guanylyltransferase	ec:2.7.7.30	1
Amino sugar and nucleotide sugar metabolism	17	galactokinase (phosphorylating)	ec:2.7.1.6	1
Amino sugar and nucleotide sugar metabolism	17	synthase	ec:1.1.1.271	1
Amino sugar and nucleotide sugar metabolism	17	hexosaminidase	ec:3.2.1.52	1
Amino sugar and nucleotide sugar metabolism	17	fucokinase (phosphorylating)	ec:2.7.1.52	1
Amino sugar and nucleotide sugar metabolism	17	4-epimerase	ec:5.1.3.2	1
Amino sugar and nucleotide sugar metabolism	17	1,4-beta-xylosidase	ec:3.2.1.37	1
Amino sugar and nucleotide sugar metabolism	17	chitodextrinase	ec:3.2.1.14	1
Aminoacyl-tRNA biosynthesis	1	ligase	ec:6.1.1.16	1
Arachidonic acid metabolism	10	epoxide hydrolase	ec:3.3.2.10	1
Arginine and proline metabolism	13	transaminase	ec:2.6.1.1	1
Arginine and proline metabolism	13	dehydrogenase (NAD+)	ec:1.2.1.3	1
Arginine and proline metabolism	13	decarboxylase	ec:4.1.1.50	1
Arginine and proline metabolism	13	decarboxylase	ec:4.1.1.19	1
Ascorbate and aldarate metabolism	6	dehydrogenase (NAD+)	ec:1.2.1.3	1
Ascorbate and aldarate metabolism	6	oxidase	ec:1.1.3.8	1
beta-Alanine metabolism	6	dehydrogenase (NAD+)	ec:1.2.1.3	1
Biosynthesis of unsaturated fatty acids	4	reductase	ec:1.1.1.100	1
Biotin metabolism	1	reductase	ec:1.1.1.100	1
C5-Branched dibasic acid metabolism	1	dehydrogenase	ec:1.1.1.85	1
Carbon fixation in photosynthetic organisms	4	phosphate dikinase	ec:2.7.9.1	1
Carbon fixation in photosynthetic organisms	4	transaminase	ec:2.6.1.1	1
Carbon fixation pathways in prokaryotes	8	phosphate dikinase	ec:2.7.9.1	1
Carbon fixation pathways in prokaryotes	8	citrate synthase	ec:2.3.3.8	1
Carbon fixation pathways in prokaryotes	8	ligase	ec:6.2.1.1	1
Carbon fixation pathways in prokaryotes	8	reductase [NAD(P)H]	ec:1.5.1.20	1
Chloroalkane and chloroalkene degradation	3	epoxide hydrolase	ec:3.3.2.10	1
Chloroalkane and chloroalkene degradation	3	dehydrogenase (NAD+)	ec:1.2.1.3	1
Chloroalkane and chloroalkene degradation	3	dehydrogenase	ec:1.1.1.1	1
Citrate cycle (TCA cycle)	6	citrate synthase	ec:2.3.3.8	1
Citrate cycle (TCA cycle)	6	dehydrogenase (NAD+)	ec:1.1.1.41	1
Cutin, suberine and wax biosynthesis	12	O-fatty-acyltransferase	ec:2.3.1.75	1
Cyanoamino acid metabolism	6	hydroxymethyltransferase	ec:2.1.2.1	1
Cyanoamino acid metabolism	6	gentiobiase	ec:3.2.1.21	1
Cysteine and methionine metabolism	13	gamma-synthase	ec:2.5.1.48	1
Cysteine and methionine metabolism	13	transaminase	ec:2.6.1.57	1
Cysteine and methionine metabolism	13	S-methyltransferase	ec:2.1.1.10	1
Cysteine and methionine metabolism	13	transaminase	ec:2.6.1.1	1
Cysteine and methionine metabolism	13	decarboxylase	ec:4.1.1.50	1
Cysteine and methionine metabolism	13	adenosyltransferase	ec:2.5.1.6	1
Diterpenoid biosynthesis	1	3beta-dioxygenase	ec:1.14.11.15	1
Drug metabolism - cytochrome P450	23	dehydrogenase	ec:1.1.1.1	1
Fatty acid biosynthesis	9	reductase	ec:1.1.1.100	1
Fatty acid degradation	17	dehydrogenase (NAD+)	ec:1.2.1.3	1
Fatty acid degradation	17	dehydrogenase	ec:1.1.1.1	1
Flavonoid biosynthesis	5	isomerase	ec:5.5.1.6	1
Fructose and mannose metabolism	6	guanylyltransferase	ec:2.7.7.30	1
Fructose and mannose metabolism	6	synthase	ec:1.1.1.271	1
Fructose and mannose metabolism	6	fucokinase (phosphorylating)	ec:2.7.1.52	1
Galactose metabolism	20	galactokinase (phosphorylating)	ec:2.7.1.6	1
Galactose metabolism	20	1-epimerase	ec:5.1.3.3	1
Galactose metabolism	20	4-epimerase	ec:5.1.3.2	1
Glycerolipid metabolism	30	kinase (ATP)	ec:2.7.1.107	1
Glycerolipid metabolism	30	galactolipid lipase	ec:3.1.1.26	1
Glycerolipid metabolism	30	lipase	ec:3.1.1.23	1
Glycerolipid metabolism	30	dehydrogenase (NAD+)	ec:1.2.1.3	1
Glycerolipid metabolism	30	O-acyltransferase	ec:2.3.1.22	1
Glycerophospholipid metabolism	20	3-phosphatidyltransferase	ec:2.7.8.11	1
Glycerophospholipid metabolism	20	kinase (ATP)	ec:2.7.1.107	1
Glycerophospholipid metabolism	20	phosphatase	ec:3.1.3.75	1
Glycerophospholipid metabolism	20	O-phosphatidyltransferase	ec:2.7.8.8	1
Glycerophospholipid metabolism	20	lecithinase B	ec:3.1.1.5	1
Glycine, serine and threonine metabolism	14	synthase	ec:4.2.1.20	1
Glycine, serine and threonine metabolism	14	hydroxymethyltransferase	ec:2.1.2.1	1
Glycine, serine and threonine metabolism	14	transaminase	ec:2.6.1.44	1
Glycine, serine and threonine metabolism	14	synthase	ec:4.2.3.1	1
Glycine, serine and threonine metabolism	14	S-aminomethyldihydrolipoylprotein:(6S)-tetrahydrofolate aminomethyltransferase (ammonia-forming)	ec:2.1.2.10	1
Glycine, serine and threonine metabolism	14	O-phosphatidyltransferase	ec:2.7.8.8	1
Glycine, serine and threonine metabolism	14	dehydrogenase	ec:1.1.1.1	1
Glycolysis / Gluconeogenesis	9	ligase	ec:6.2.1.1	1
Glycolysis / Gluconeogenesis	9	dehydrogenase (NAD+)	ec:1.2.1.3	1
Glycolysis / Gluconeogenesis	9	1-epimerase	ec:5.1.3.3	1
Glycolysis / Gluconeogenesis	9	decarboxylase	ec:4.1.1.1	1
Glycolysis / Gluconeogenesis	9	dehydrogenase	ec:1.1.1.1	1
Glycosaminoglycan degradation	4	hexosaminidase	ec:3.2.1.52	1
Glycosphingolipid biosynthesis - ganglio series	4	hexosaminidase	ec:3.2.1.52	1
Glycosphingolipid biosynthesis - globo series	1	hexosaminidase	ec:3.2.1.52	1
Glyoxylate and dicarboxylate metabolism	22	hydroxymethyltransferase	ec:2.1.2.1	1
Glyoxylate and dicarboxylate metabolism	22	oxidase	ec:1.2.3.4	1
Histidine metabolism	2	transaminase	ec:2.6.1.9	1
Histidine metabolism	2	dehydrogenase (NAD+)	ec:1.2.1.3	1
Inositol phosphate metabolism	12	3-phosphatidyltransferase	ec:2.7.8.11	1
Inositol phosphate metabolism	12	5-phosphatase	ec:3.1.3.56	1
Inositol phosphate metabolism	12	5-phosphatase	ec:3.1.3.36	1
Isoquinoline alkaloid biosynthesis	7	transaminase	ec:2.6.1.57	1
Isoquinoline alkaloid biosynthesis	7	transaminase	ec:2.6.1.1	1
Limonene and pinene degradation	1	dehydrogenase (NAD+)	ec:1.2.1.3	1
Lysine biosynthesis	1	transaminase	ec:2.6.1.57	1
Lysine degradation	1	dehydrogenase (NAD+)	ec:1.2.1.3	1
Metabolism of xenobiotics by cytochrome P450	16	dehydrogenase	ec:1.1.1.1	1
Metabolism of xenobiotics by cytochrome P450	16	dehydrogenase	ec:1.1.1.146	1
Methane metabolism	5	dehydrogenase	ec:1.1.1.284	1
Methane metabolism	5	hydroxymethyltransferase	ec:2.1.2.1	1
Methane metabolism	5	ligase	ec:6.2.1.1	1
Monoterpenoid biosynthesis	1	synthase	ec:4.2.3.15	1
mTOR signaling pathway	1	protein kinase	ec:2.7.11.24	1
Naphthalene degradation	1	dehydrogenase	ec:1.1.1.1	1
Nicotinate and nicotinamide metabolism	3	nucleosidase	ec:3.2.2.3	1
Novobiocin biosynthesis	2	transaminase	ec:2.6.1.57	1
Novobiocin biosynthesis	2	transaminase	ec:2.6.1.9	1
Novobiocin biosynthesis	2	transaminase	ec:2.6.1.1	1
One carbon pool by folate	3	hydroxymethyltransferase	ec:2.1.2.1	1
One carbon pool by folate	3	S-aminomethyldihydrolipoylprotein:(6S)-tetrahydrofolate aminomethyltransferase (ammonia-forming)	ec:2.1.2.10	1
One carbon pool by folate	3	reductase [NAD(P)H]	ec:1.5.1.20	1
Other glycan degradation	4	hexosaminidase	ec:3.2.1.52	1
Oxidative phosphorylation	8	ATPase	ec:3.6.3.6	1
Oxidative phosphorylation	8	oxidase	ec:1.9.3.1	1
Pantothenate and CoA biosynthesis	4	decarboxylase	ec:4.1.1.36	1
Pantothenate and CoA biosynthesis	4	kinase	ec:2.7.1.24	1
Pentose and glucuronate interconversions	49	dehydrogenase (NAD+)	ec:1.2.1.3	1
Pentose phosphate pathway	1	phosphogluconolactonase	ec:3.1.1.31	1
Phenylalanine metabolism	36	transaminase	ec:2.6.1.57	1
Phenylalanine metabolism	36	transaminase	ec:2.6.1.9	1
Phenylalanine metabolism	36	transaminase	ec:2.6.1.1	1
Phenylalanine, tyrosine and tryptophan biosynthesis	8	synthase	ec:4.2.1.20	1
Phenylalanine, tyrosine and tryptophan biosynthesis	8	dehydrogenase	ec:1.1.1.282	1
Phenylalanine, tyrosine and tryptophan biosynthesis	8	dehydratase	ec:4.2.1.10	1
Phenylalanine, tyrosine and tryptophan biosynthesis	8	transaminase	ec:2.6.1.57	1
Phenylalanine, tyrosine and tryptophan biosynthesis	8	transaminase	ec:2.6.1.9	1
Phenylalanine, tyrosine and tryptophan biosynthesis	8	transaminase	ec:2.6.1.1	1
Phenylalanine, tyrosine and tryptophan biosynthesis	8	dehydrogenase	ec:1.1.1.25	1
Phenylpropanoid biosynthesis	42	beta-glucosidase	ec:3.2.1.126	1
Phenylpropanoid biosynthesis	42	gentiobiase	ec:3.2.1.21	1
Phenylpropanoid biosynthesis	42	dehydrogenase	ec:1.2.1.68	1
Phosphatidylinositol signaling system	13	3-phosphatidyltransferase	ec:2.7.8.11	1
Phosphatidylinositol signaling system	13	kinase (ATP)	ec:2.7.1.107	1
Phosphatidylinositol signaling system	13	5-phosphatase	ec:3.1.3.56	1
Phosphatidylinositol signaling system	13	5-phosphatase	ec:3.1.3.36	1
Propanoate metabolism	1	ligase	ec:6.2.1.1	1
Purine metabolism	31	RNA polymerase	ec:2.7.7.6	1
Purine metabolism	31	cyclase	ec:4.6.1.2	1
Purine metabolism	31	phosphoribosyltransferase	ec:2.4.2.7	1
Purine metabolism	31	kinase	ec:2.7.4.6	1
Purine metabolism	31	kinase	ec:2.7.1.25	1
Purine metabolism	31	nucleosidase	ec:3.2.2.7	1
Purine metabolism	31	nucleosidase	ec:3.2.2.2	1
Pyrimidine metabolism	5	RNA polymerase	ec:2.7.7.6	1
Pyrimidine metabolism	5	kinase	ec:2.7.4.6	1
Pyrimidine metabolism	5	nucleosidase	ec:3.2.2.3	1
Pyruvate metabolism	9	phosphate dikinase	ec:2.7.9.1	1
Pyruvate metabolism	9	ligase	ec:6.2.1.1	1
Pyruvate metabolism	9	dehydrogenase (NAD+)	ec:1.2.1.3	1
Pyruvate metabolism	9	lyase	ec:4.4.1.5	1
Retinol metabolism	10	dehydrogenase	ec:1.1.1.1	1
Riboflavin metabolism	11	synthetase	ec:2.7.7.2	1
Selenocompound metabolism	1	gamma-synthase	ec:2.5.1.48	1
Starch and sucrose metabolism	62	synthase (glycosyl-transferring)	ec:2.4.1.21	1
Starch and sucrose metabolism	62	saccharogen amylase	ec:3.2.1.2	1
Starch and sucrose metabolism	62	1,4-beta-xylosidase	ec:3.2.1.37	1
Starch and sucrose metabolism	62	gentiobiase	ec:3.2.1.21	1
Starch and sucrose metabolism	62	synthase	ec:2.4.1.34	1
Starch and sucrose metabolism	62	phosphatase	ec:3.1.3.24	1
Steroid biosynthesis	4	monooxygenase	ec:1.14.13.72	1
Steroid biosynthesis	4	14alpha-demethylase	ec:1.14.13.70	1
Steroid hormone biosynthesis	3	dehydrogenase	ec:1.1.1.146	1
Sulfur metabolism	3	gamma-synthase	ec:2.5.1.48	1
Sulfur metabolism	3	reductase	ec:1.8.99.2	1
Sulfur metabolism	3	kinase	ec:2.7.1.25	1
Terpenoid backbone biosynthesis	5	synthase [(2E,6E)-farnesyl-diphosphate specific]	ec:2.5.1.31	1
Terpenoid backbone biosynthesis	5	reductoisomerase	ec:1.1.1.267	1
Terpenoid backbone biosynthesis	5	cis-polyprenylcistransferase	ec:2.5.1.20	1
Tropane, piperidine and pyridine alkaloid biosynthesis	7	transaminase	ec:2.6.1.57	1
Tropane, piperidine and pyridine alkaloid biosynthesis	7	transaminase	ec:2.6.1.9	1
Tropane, piperidine and pyridine alkaloid biosynthesis	7	transaminase	ec:2.6.1.1	1
Tryptophan metabolism	11	dehydrogenase (NAD+)	ec:1.2.1.3	1
Tryptophan metabolism	11	myrosinase	ec:3.2.1.147	1
Tryptophan metabolism	11	dehydratase	ec:4.99.1.6	1
Tyrosine metabolism	8	transaminase	ec:2.6.1.57	1
Tyrosine metabolism	8	transaminase	ec:2.6.1.9	1
Tyrosine metabolism	8	transaminase	ec:2.6.1.1	1
Tyrosine metabolism	8	dehydrogenase	ec:1.1.1.1	1
Valine, leucine and isoleucine biosynthesis	3	dehydrogenase	ec:1.1.1.85	1
Valine, leucine and isoleucine degradation	3	dehydrogenase (NAD+)	ec:1.2.1.3	1
Various types of N-glycan biosynthesis	1	hexosaminidase	ec:3.2.1.52	1
Vitamin B6 metabolism	1	synthase	ec:4.2.3.1	1
Zeatin biosynthesis	14	dimethylallyltransferase	ec:2.5.1.27	1
